# Supplementary material for: Viral to metazoan marine plankton nucleotide sequences from the Tara Oceans expedition
Source: Sci Data. 2017 Aug 1;4:170093. doi: 10.1038/sdata.2017.93 (PMC5538240; doi:10.1038/sdata.2017.93)
Supplement: Supplementary file 1 [file sdata201793-isa1.zip]

Archive with 6 entries (6 files):
- i_Investigation.txt
- s_study_Alberti.txt
- a_metagenome_Alberti.txt
- a_amplicon_Alberti.txt
- a_wholegenome_Alberti.txt
- a_metatranscriptome_Alberti.txt
