# Supplementary material for: Viral to metazoan marine plankton nucleotide sequences from the Tara Oceans expedition
Source: Sci Data. 2017 Aug 1;4:170093. doi: 10.1038/sdata.2017.93 (PMC5538240; doi:10.1038/sdata.2017.93)
Supplement: Supplementary file 1 [file sdata201793-isa1.zip › i_Investigation.txt]

# Investigation File generated for Scientific Data with Investigation File Authoring Tool version 0.1.0 on 23/06/2017 - This metadata file is CC0
ONTOLOGY SOURCE REFERENCE
Term Source Name	ENVO	GAZ	MRGID	UO	OBI	EFO	NPO	ERO	SO
Term Source File	http://data.bioontology.org/ontologies/ENVO	http://data.bioontology.org/ontologies/GAZ	http://data.bioontology.org/ontologies/UO	http://data.bioontology.org/ontologies/OBI	http://data.bioontology.org/ontologies/OBI	http://data.bioontology.org/ontologies/EFO	http://data.bioontology.org/ontologies/NPO	http://data.bioontology.org/ontologies/ERO	http://data.bioontology.org/ontologies/SO
Term Source Version	releases/2014-09-16	$Revision: 1.512 $	unknown	2014-08-18	2014-08-18	2.84	2011-12-08 (yyyy-mm-dd)	2013-08-02	unknown
Term Source Description	Environment Ontology	Gazetteer	Units of Measurement Ontology	Ontology for Biomedical Investigations	Ontology for Biomedical Investigations	Experimental Factor Ontology	NanoParticle Ontology	Eagle-I Research Resource Ontology	Sequence Types and Features Ontology
INVESTIGATION
Investigation Identifier
Investigation Title
Investigation Description
Investigation Submission Date
Investigation Public Release Date
INVESTIGATION PUBLICATIONS
Investigation PubMed ID
Investigation Publication DOI
Investigation Publication Author List
Investigation Publication Title
Investigation Publication Status
Investigation Publication Status Term Accession Number
Investigation Publication Status Term Source REF
INVESTIGATION CONTACTS
Investigation Person Last Name
Investigation Person Mid Initials
Investigation Person First Name
Investigation Person Address
Investigation Person Phone
Investigation Person Fax
Investigation Person Email
Investigation Person Affiliation
Investigation Person Roles
Investigation Person Roles Term Accession Number
Investigation Person Roles Term Source REF
STUDY
Study Identifier	10.1038/sdata.2017.93
Study Title	Viral to metazoan marine plankton nucleotide sequences from the      Tara Oceans expedition
Study Submission Date	08/03/2017
Study Public Release Date	01/08/2017
Study Description	http://www.nature.com/articles/sdata201793#abstract
Study File Name	s_study_Alberti.txt
Comment[Subject Keywords]	///;/;///
Comment[Manuscript Licence]	CC BY-4.0
Comment[Experimental Metadata Licence]	CC0
Comment[Supplementary Information File Name]	
Comment[Supplementary Information File Type]	x-zip-compressed
Comment[Supplementary Information File URL]	http://www.nature.com/articles/sdata201793#supplementary-information
Comment[Data Repository]	European Nucleotide Archive
Comment[Data Record Accession]	PRJEB402
Comment[Data Record URI]	http://www.ebi.ac.uk/ena/data/view/PRJEB402
STUDY DESIGN DESCRIPTORS
Study Design Type	observation design	global survey	biodiversity assessment objective
Study Design Type Term Accession Number	OBI:0300311	""	OBI:0001969
Study Design Type Term Source REF	OBI	""	OBI
STUDY PUBLICATIONS
Study PubMed ID	""	""	""	""
Study Publication DOI	doi:10.1126/science.1261498	doi:10.1126/science.1261605	doi:10.1126/science.1261359	doi:10.1038/nature19366
Study Publication Author List	""	""	""	""
Study Publication Title	""	""	""	""
Study Publication Status	published	published	published	published
Study Publication Status Term Accession Number				
Study Publication Status Term Source REF				
STUDY FACTORS
Study Factor Name	sampling protocol	environmental feature	organism target by size
Study Factor Type	protocol	environmental factor	particle size
Study Factor Type Term Accession Number	OBI:0000272	http://www.ebi.ac.uk/efo/EFO_0000469	http://purl.bioontology.org/ontology/npo#NPO_1694
Study Factor Type Term Source REF	OBI	EFO	NPO
STUDY ASSAYS
Study Assay Measurement Type	metagenomics analysis	rRNA_gene	whole genome sequencing assay	metatranscriptomic data
Study Assay Measurement Type Term Accession Number	ERO:0000657	SO:0001637	OBI:0002117	http://www.ebi.ac.uk/efo/EFO_0004603
Study Assay Measurement Type Term Source REF	ERO	SO	OBI	EFO
Study Assay Technology Type	sequencing assay	amplicon sequencing	DNA sequencing	RNA sequencing
Study Assay Technology Type Term Accession Number	OBI:0600047	http://www.ebi.ac.uk/efo/EFO_0003747	OBI:0000626	OBI:0001177
Study Assay Technology Type Term Source REF	OBI	EFO	OBI	OBI
Study Assay Technology Platform	""	""	""	""
Study Assay File Name	a_metagenome_Alberti.txt	a_amplicon_Alberti.txt	a_wholegenome_Alberti.txt	a_metatranscriptome_Alberti.txt
STUDY PROTOCOLS
Study Protocol Name	Handling of genomics samples	Nucleic acids preparations	Sequencing library preparation	Sequencing and data quality control	18S and 16S rRNA genes amplicon generation for eukaryotic and prokaryotic metabarcoding
Study Protocol Type	sample preparation for assay	nucleic acid extraction	library preparation	sequencing assay	amplicon sequencing
Study Protocol Type Term Accession Number	OBI:0000073	OBI:0666667	OBI:0000711	OBI:0600047	http://www.ebi.ac.uk/efo/EFO_0003747
Study Protocol Type Term Source REF	ERO	OBI	OBI	OBI	EFO
Study Protocol Description					
Study Protocol URI	""	""	""	""	""
Study Protocol Version					
Study Protocol Parameters Name	""	""	""	""	""
Study Protocol Parameters Name Term Accession Number	""	""	""	""	""
Study Protocol Parameters Name Term Source REF	""	""	""	""	""
Study Protocol Components Name	""	""	""	""	""
Study Protocol Components Type	""	""	""	""	""
Study Protocol Components Type Term Accession Number	""	""	""	""	""
Study Protocol Components Type Term Source REF	""	""	""	""	""
STUDY CONTACTS
Study Person Last Name	Alberti	Poulain	Engelen	Labadie	Romac	Ferrera	Albini	Aury	Belser	Bertrand	Cruaud	Da Silva	Dossat	Gavory	Gas	Guy	Haquelle	Jacoby	Jaillon	Lemainque	Pelletier	Samson	Wessner	Acinas	Royo-Llonch	Cornejo-Castillo	Logares	Fernández-Gómez	Bowler	Cochrane	Amid	Hoopen	De Vargas	Grimsley	Desgranges	Kandels-Lewis	Ogata	Poulton	Sieracki	Stepanauskas	Sullivan	Brum	Duhaime	Poulos	Hurwitz	Pesant	Karsenti	Wincker
Study Person First Name	Adriana	Julie	Stefan	Karine	Sarah	Isabel	Guillaume	Jean-Marc	Caroline	Alexis	Corinne	Corinne	Carole	Frédérick	Shahinaz	Julie	Maud	E'krame	Olivier	Arnaud	Eric	Gaëlle	Mark	Silvia G.	Marta	Francisco M.	Ramiro	Beatriz	Chris	Guy	Clara	Petra Ten	Colomban	Nigel	Elodie	Stefanie	Hiroyuki	Nicole	Michael E.	Ramunas	Matthew B.	Jennifer R.	Melissa B.	Bonnie T.	Bonnie L.	Stéphane	Eric	Patrick
Study Person Mid Initials																																																
Study Person Email	aalberti@genoscope.cns.fr	""	""	""	""	""	""	""	""	""	""	""	""	""	""	""	""	""	""	""	""	""	""	""	""	""	""	""	""	""	""	""	""	""	""	""	""	""	""	""	""	""	""	""	""	""	""	pwincker@genoscope.cns.fr
Study Person Phone																																																
Study Person Fax																																																
Study Person Address																																																
Study Person Affiliation	CEA—Institut de Biologie François Jacob,     Genoscope, 2 rue Gaston Crémieux,     Evry    91057, France	CEA—Institut de Biologie François Jacob,     Genoscope, 2 rue Gaston Crémieux,     Evry    91057, France	CEA—Institut de Biologie François Jacob,     Genoscope, 2 rue Gaston Crémieux,     Evry    91057, France	CEA—Institut de Biologie François Jacob,     Genoscope, 2 rue Gaston Crémieux,     Evry    91057, France	CNRS, UMR 7144, Station Biologique de Roscoff, Place Georges     Teissier, Roscoff    29680, France	Departament de Biologia Marina i Oceanografia, Institute of Marine     Sciences (ICM), CSIC, Barcelona    E08003, Spain	CEA—Institut de Biologie François Jacob,     Genoscope, 2 rue Gaston Crémieux,     Evry    91057, France	CEA—Institut de Biologie François Jacob,     Genoscope, 2 rue Gaston Crémieux,     Evry    91057, France	CEA—Institut de Biologie François Jacob,     Genoscope, 2 rue Gaston Crémieux,     Evry    91057, France	CEA—Institut de Biologie François Jacob,     Genoscope, 2 rue Gaston Crémieux,     Evry    91057, France	CEA—Institut de Biologie François Jacob,     Genoscope, 2 rue Gaston Crémieux,     Evry    91057, France	CEA—Institut de Biologie François Jacob,     Genoscope, 2 rue Gaston Crémieux,     Evry    91057, France	CEA—Institut de Biologie François Jacob,     Genoscope, 2 rue Gaston Crémieux,     Evry    91057, France	CEA—Institut de Biologie François Jacob,     Genoscope, 2 rue Gaston Crémieux,     Evry    91057, France	CEA—Institut de Biologie François Jacob,     Genoscope, 2 rue Gaston Crémieux,     Evry    91057, France	CEA—Institut de Biologie François Jacob,     Genoscope, 2 rue Gaston Crémieux,     Evry    91057, France	CEA—Institut de Biologie François Jacob,     Genoscope, 2 rue Gaston Crémieux,     Evry    91057, France	CEA—Institut de Biologie François Jacob,     Genoscope, 2 rue Gaston Crémieux,     Evry    91057, France	CEA—Institut de Biologie François Jacob,     Genoscope, 2 rue Gaston Crémieux,     Evry    91057, France	CEA—Institut de Biologie François Jacob,     Genoscope, 2 rue Gaston Crémieux,     Evry    91057, France	CEA—Institut de Biologie François Jacob,     Genoscope, 2 rue Gaston Crémieux,     Evry    91057, France	CEA—Institut de Biologie François Jacob,     Genoscope, 2 rue Gaston Crémieux,     Evry    91057, France	CEA—Institut de Biologie François Jacob,     Genoscope, 2 rue Gaston Crémieux,     Evry    91057, France	Departament de Biologia Marina i Oceanografia, Institute of Marine     Sciences (ICM), CSIC, Barcelona    E08003, Spain	Departament de Biologia Marina i Oceanografia, Institute of Marine     Sciences (ICM), CSIC, Barcelona    E08003, Spain	Departament de Biologia Marina i Oceanografia, Institute of Marine     Sciences (ICM), CSIC, Barcelona    E08003, Spain	Departament de Biologia Marina i Oceanografia, Institute of Marine     Sciences (ICM), CSIC, Barcelona    E08003, Spain	Departament de Biologia Marina i Oceanografia, Institute of Marine     Sciences (ICM), CSIC, Barcelona    E08003, Spain	Ecole Normale Supérieure, PSL Research University, Institut de     Biologie de l’Ecole Normale Supérieure (IBENS), CNRS UMR 8197, INSERM     U1024, 46 rue d’Ulm,     Paris    F-75005, France	European Molecular Biology Laboratory, European Bioinformatics     Institute, Wellcome Genomes Campus, Hinxton, Cambridge    CB10 1 SD, UK	European Molecular Biology Laboratory, European Bioinformatics     Institute, Wellcome Genomes Campus, Hinxton, Cambridge    CB10 1 SD, UK	European Molecular Biology Laboratory, European Bioinformatics     Institute, Wellcome Genomes Campus, Hinxton, Cambridge    CB10 1 SD, UK	CNRS, UMR 7144, Station Biologique de Roscoff, Place Georges     Teissier, Roscoff    29680, France	CNRS UMR 7232, BIOM, Avenue Pierre Fabre, Banyuls-sur-Mer    66650, France	CNRS UMR 7232, BIOM, Avenue Pierre Fabre, Banyuls-sur-Mer    66650, France	Directors’ Research European Molecular Biology     Laboratory, Meyerhofstr. 1,     Heidelberg    69117, Germany	Institute for Chemical Research, Kyoto University,     Gokasho, Uji, Kyoto    611-0011, Japan	Bigelow Laboratory for Ocean Sciences, East Boothbay,     Maine 04544, USA	Bigelow Laboratory for Ocean Sciences, East Boothbay,     Maine 04544, USA	Bigelow Laboratory for Ocean Sciences, East Boothbay,     Maine 04544, USA	Departments of Microbiology and Civil, Environmental and Geodetic     Engineering, Ohio State University, Columbus, Ohio    43210, USA	Department of Microbiology, The Ohio State University,     Columbus, Ohio    43210, USA	Department of Ecology and Evolutionary Biology, University of     Michigan, Ann Arbor, Michigan 48109, USA	University of Arizona, Tucson, Arizona 85721,     USA	Department of Agricultural and Biosystems Engineering, University of     Arizona, Tucson, Arizona 85719, USA	MARUM, Center for Marine Environmental Sciences, University of     Bremen, Leobener Str. 8, Bremen 28359,     Germany	Ecole Normale Supérieure, PSL Research University, Institut de     Biologie de l’Ecole Normale Supérieure (IBENS), CNRS UMR 8197, INSERM     U1024, 46 rue d’Ulm,     Paris    F-75005, France	CEA—Institut de Biologie François Jacob,     Genoscope, 2 rue Gaston Crémieux,     Evry    91057, France
Study Person Roles																																																
Study Person Roles Term Accession Number																																																
Study Person Roles Term Source REF																																																
Comment[Study Person ORCID]	0000-0003-3372-9423					0000-0003-3484-516X		0000-0003-1718-3010	0000-0002-8108-9910										0000-0002-7237-9596							0000-0001-8431-9278										0000-0002-4194-4927				0000-0003-4458-3108								
Comment[Funder]																																																
Comment[FundRef ID]																																																
Comment[Funder Term Source REF]																																																
Comment[Grant Identifier]																																																
