# Supplementary material for: Viral to metazoan marine plankton nucleotide sequences from the Tara Oceans expedition
Source: Sci Data. 2017 Aug 1;4:170093. doi: 10.1038/sdata.2017.93 (PMC5538240; doi:10.1038/sdata.2017.93)
Supplement: Supplementary file 1 [file sdata201793-isa1.zip › s_study_Alberti.txt]

Source Name	Comment[TARA Oceans Campaign]	Comment[TARA Oceans Station]	Characteristics[environment type]	Term Source REF	Term Accession Number	Characteristics[geographical location]	Term Source REF	Term Accession Number	Characteristics[marine region]	Term Source REF	Term Accession Number	Comment[start port locality]	Characteristics[start port latitude]	Unit	Term Source REF	Term Accession Number	Characteristics[start port longitude]	Unit	Term Source REF	Term Accession Number	Comment[end port locality]	Characteristics[end port latitude]	Unit	Term Source REF	Term Accession Number	Characteristics[end port longitude]	Unit	Term Source REF	Term Accession Number	Characteristics[depth]	Unit	Term Source REF	Term Accession Number	Protocol REF	Sample Name	Comment[TARA sample ID]	Comment[Biosample ID]	Comment[Biosample ID URL]	Comment[ENA sample ID]	Comment[ENA sample ID URL]	Factor Value[sampling protocol]	Factor Value[environmental feature]	Factor Value[organism target by size]
TARA_20090915T1600Z_004_EVENT_NET	TARA_20090913Z	TARA_004	deep chlorophyll maximum layer	ENVO	ENVO:01000326	Strait of Gibraltar	GAZ	GAZ:00008912	(NAST-E) North Atlantic Subtropical Gyral Province	MRGID	MRGID:21467	Lisbon	38.555	degree	UO	UO:0000185	-9.394	degree	UO	UO:0000185	Tangier	35.793	degree	UO	UO:0000185	-5.787	degree	UO	UO:0000185	40	meter	UO	UO:0000008	Handling of genomics samples	SAMEA2657027	TARA_X000000361	SAMEA2657027	https://www.ebi.ac.uk/biosamples/samples/SAMEA2657027	ERS487935	http://www.ebi.ac.uk/ena/data/view/ERS487935	SEQ-(500mL-or-15min)_N180-2000	deep chlorophyll maximum layer	organism target by size
TARA_20090915T1800Z_004_EVENT_PUMP	TARA_20090913Z	TARA_004	deep chlorophyll maximum layer	ENVO	ENVO:01000326	Strait of Gibraltar	GAZ	GAZ:00008912	(NAST-E) North Atlantic Subtropical Gyral Province	MRGID	MRGID:21467	Lisbon	38.555	degree	UO	UO:0000185	-9.394	degree	UO	UO:0000185	Tangier	35.793	degree	UO	UO:0000185	-5.787	degree	UO	UO:0000185	40	meter	UO	UO:0000008	Handling of genomics samples	SAMEA2619399	TARA_X000000368	SAMEA2619399	https://www.ebi.ac.uk/biosamples/samples/SAMEA2619399	ERS487936	http://www.ebi.ac.uk/ena/data/view/ERS487936	SEQ-(100L)_W0.22-1.6	deep chlorophyll maximum layer	organism target by size
TARA_20090915T1800Z_004_EVENT_PUMP	TARA_20090913Z	TARA_004	deep chlorophyll maximum layer	ENVO	ENVO:01000326	Strait of Gibraltar	GAZ	GAZ:00008912	(NAST-E) North Atlantic Subtropical Gyral Province	MRGID	MRGID:21467	Lisbon	38.555	degree	UO	UO:0000185	-9.394	degree	UO	UO:0000185	Tangier	35.793	degree	UO	UO:0000185	-5.787	degree	UO	UO:0000185	40	meter	UO	UO:0000008	Handling of genomics samples	SAMEA2619419	TARA_X000000408	SAMEA2619419	https://www.ebi.ac.uk/biosamples/samples/SAMEA2619419	ERS487956	http://www.ebi.ac.uk/ena/data/view/ERS487956	SEQ-(100L-or-15min)_W0.8-5	deep chlorophyll maximum layer	organism target by size
TARA_20090915T1800Z_004_EVENT_PUMP	TARA_20090913Z	TARA_004	deep chlorophyll maximum layer	ENVO	ENVO:01000326	Strait of Gibraltar	GAZ	GAZ:00008912	(NAST-E) North Atlantic Subtropical Gyral Province	MRGID	MRGID:21467	Lisbon	38.555	degree	UO	UO:0000185	-9.394	degree	UO	UO:0000185	Tangier	35.793	degree	UO	UO:0000185	-5.787	degree	UO	UO:0000185	40	meter	UO	UO:0000008	Handling of genomics samples	SAMEA2619421	TARA_X000000410	SAMEA2619421	https://www.ebi.ac.uk/biosamples/samples/SAMEA2619421	ERS487958	http://www.ebi.ac.uk/ena/data/view/ERS487958	SEQ-(500mL-or-15min)_W5-20	deep chlorophyll maximum layer	organism target by size
TARA_20090915T1130Z_004_EVENT_PUMP	TARA_20090913Z	TARA_004	surface water layer	ENVO	ENVO:00010504	Strait of Gibraltar	GAZ	GAZ:00008912	(NAST-E) North Atlantic Subtropical Gyral Province	MRGID	MRGID:21467	Lisbon	38.555	degree	UO	UO:0000185	-9.394	degree	UO	UO:0000185	Tangier	35.793	degree	UO	UO:0000185	-5.787	degree	UO	UO:0000185	9	meter	UO	UO:0000008	Handling of genomics samples	SAMEA2619376	TARA_X000000263	SAMEA2619376	https://www.ebi.ac.uk/biosamples/samples/SAMEA2619376	ERS487899	http://www.ebi.ac.uk/ena/data/view/ERS487899	SEQ-(100L)_W0.22-1.6	surface water layer	organism target by size
TARA_20090915T1130Z_004_EVENT_PUMP	TARA_20090913Z	TARA_004	surface water layer	ENVO	ENVO:00010504	Strait of Gibraltar	GAZ	GAZ:00008912	(NAST-E) North Atlantic Subtropical Gyral Province	MRGID	MRGID:21467	Lisbon	38.555	degree	UO	UO:0000185	-9.394	degree	UO	UO:0000185	Tangier	35.793	degree	UO	UO:0000185	-5.787	degree	UO	UO:0000185	9	meter	UO	UO:0000008	Handling of genomics samples	SAMEA2619396	TARA_X000000323	SAMEA2619396	https://www.ebi.ac.uk/biosamples/samples/SAMEA2619396	ERS487919	http://www.ebi.ac.uk/ena/data/view/ERS487919	SEQ-(100L-or-15min)_W0.8-5	surface water layer	organism target by size
TARA_20090915T1130Z_004_EVENT_PUMP	TARA_20090913Z	TARA_004	surface water layer	ENVO	ENVO:00010504	Strait of Gibraltar	GAZ	GAZ:00008912	(NAST-E) North Atlantic Subtropical Gyral Province	MRGID	MRGID:21467	Lisbon	38.555	degree	UO	UO:0000185	-9.394	degree	UO	UO:0000185	Tangier	35.793	degree	UO	UO:0000185	-5.787	degree	UO	UO:0000185	9	meter	UO	UO:0000008	Handling of genomics samples	SAMEA2619398	TARA_X000000325	SAMEA2619398	https://www.ebi.ac.uk/biosamples/samples/SAMEA2619398	ERS487921	http://www.ebi.ac.uk/ena/data/view/ERS487921	SEQ-(500mL-or-15min)_W5-20	surface water layer	organism target by size
TARA_20090915T1500Z_004_EVENT_NET	TARA_20090913Z	TARA_004	surface water layer	ENVO	ENVO:00010504	Strait of Gibraltar	GAZ	GAZ:00008912	(NAST-E) North Atlantic Subtropical Gyral Province	MRGID	MRGID:21467	Lisbon	38.555	degree	UO	UO:0000185	-9.394	degree	UO	UO:0000185	Tangier	35.793	degree	UO	UO:0000185	-5.787	degree	UO	UO:0000185	9	meter	UO	UO:0000008	Handling of genomics samples	SAMEA2657059	TARA_X000000357	SAMEA2657059	https://www.ebi.ac.uk/biosamples/samples/SAMEA2657059	ERS487930	http://www.ebi.ac.uk/ena/data/view/ERS487930	SEQ-(500mL-or-15min)_N180-2000	surface water layer	organism target by size
TARA_20090920T1715Z_005_EVENT_NET	TARA_20090919Z	TARA_005	deep chlorophyll maximum layer	ENVO	ENVO:01000326	Mediterranean Sea	GAZ	GAZ:00002287	(MEDI) Mediterranean Sea, Black Sea Province	MRGID	MRGID:21465	Tangier	35.8	degree	UO	UO:0000185	-5.785	degree	UO	UO:0000185	Algiers	36.817	degree	UO	UO:0000185	3.108	degree	UO	UO:0000185	68	meter	UO	UO:0000008	Handling of genomics samples	SAMEA2730824	TARA_X000000525	SAMEA2730824	https://www.ebi.ac.uk/biosamples/samples/SAMEA2730824	ERS487994	http://www.ebi.ac.uk/ena/data/view/ERS487994	SEQ-(500mL-or-15min)_N180-2000	deep chlorophyll maximum layer	organism target by size
TARA_20090920T1754Z_005_EVENT_PUMP	TARA_20090919Z	TARA_005	deep chlorophyll maximum layer	ENVO	ENVO:01000326	Mediterranean Sea	GAZ	GAZ:00002287	(MEDI) Mediterranean Sea, Black Sea Province	MRGID	MRGID:21465	Tangier	35.8	degree	UO	UO:0000185	-5.785	degree	UO	UO:0000185	Algiers	36.817	degree	UO	UO:0000185	3.108	degree	UO	UO:0000185	68	meter	UO	UO:0000008	Handling of genomics samples	SAMEA2619456	TARA_X000000567	SAMEA2619456	https://www.ebi.ac.uk/biosamples/samples/SAMEA2619456	ERS488005	http://www.ebi.ac.uk/ena/data/view/ERS488005	SEQ-(100L-or-15min)_W0.8-5	deep chlorophyll maximum layer	organism target by size
TARA_20090920T1754Z_005_EVENT_PUMP	TARA_20090919Z	TARA_005	deep chlorophyll maximum layer	ENVO	ENVO:01000326	Mediterranean Sea	GAZ	GAZ:00002287	(MEDI) Mediterranean Sea, Black Sea Province	MRGID	MRGID:21465	Tangier	35.8	degree	UO	UO:0000185	-5.785	degree	UO	UO:0000185	Algiers	36.817	degree	UO	UO:0000185	3.108	degree	UO	UO:0000185	68	meter	UO	UO:0000008	Handling of genomics samples	SAMEA2619458	TARA_X000000569	SAMEA2619458	https://www.ebi.ac.uk/biosamples/samples/SAMEA2619458	ERS488007	http://www.ebi.ac.uk/ena/data/view/ERS488007	SEQ-(500mL-or-15min)_W5-20	deep chlorophyll maximum layer	organism target by size
TARA_20090920T1045Z_005_EVENT_PUMP	TARA_20090919Z	TARA_005	surface water layer	ENVO	ENVO:00010504	Mediterranean Sea	GAZ	GAZ:00002287	(MEDI) Mediterranean Sea, Black Sea Province	MRGID	MRGID:21465	Tangier	35.8	degree	UO	UO:0000185	-5.785	degree	UO	UO:0000185	Algiers	36.817	degree	UO	UO:0000185	3.108	degree	UO	UO:0000185	9	meter	UO	UO:0000008	Handling of genomics samples	SAMEA2619443	TARA_X000000488	SAMEA2619443	https://www.ebi.ac.uk/biosamples/samples/SAMEA2619443	ERS487982	http://www.ebi.ac.uk/ena/data/view/ERS487982	SEQ-(100L-or-15min)_W0.8-5	surface water layer	organism target by size
TARA_20090920T1045Z_005_EVENT_PUMP	TARA_20090919Z	TARA_005	surface water layer	ENVO	ENVO:00010504	Mediterranean Sea	GAZ	GAZ:00002287	(MEDI) Mediterranean Sea, Black Sea Province	MRGID	MRGID:21465	Tangier	35.8	degree	UO	UO:0000185	-5.785	degree	UO	UO:0000185	Algiers	36.817	degree	UO	UO:0000185	3.108	degree	UO	UO:0000185	9	meter	UO	UO:0000008	Handling of genomics samples	SAMEA2619445	TARA_X000000490	SAMEA2619445	https://www.ebi.ac.uk/biosamples/samples/SAMEA2619445	ERS487984	http://www.ebi.ac.uk/ena/data/view/ERS487984	SEQ-(500mL-or-15min)_W5-20	surface water layer	organism target by size
TARA_20090920T1645Z_005_EVENT_NET	TARA_20090919Z	TARA_005	surface water layer	ENVO	ENVO:00010504	Mediterranean Sea	GAZ	GAZ:00002287	(MEDI) Mediterranean Sea, Black Sea Province	MRGID	MRGID:21465	Tangier	35.8	degree	UO	UO:0000185	-5.785	degree	UO	UO:0000185	Algiers	36.817	degree	UO	UO:0000185	3.108	degree	UO	UO:0000185	9	meter	UO	UO:0000008	Handling of genomics samples	SAMEA2730820	TARA_X000000521	SAMEA2730820	https://www.ebi.ac.uk/biosamples/samples/SAMEA2730820	ERS487990	http://www.ebi.ac.uk/ena/data/view/ERS487990	SEQ-(500mL-or-15min)_N180-2000	surface water layer	organism target by size
TARA_20090921T1659Z_006_EVENT_PUMP	TARA_20090919Z	TARA_006	deep chlorophyll maximum layer	ENVO	ENVO:01000326	Mediterranean Sea	GAZ	GAZ:00002287	(MEDI) Mediterranean Sea, Black Sea Province	MRGID	MRGID:21465	Tangier	35.8	degree	UO	UO:0000185	-5.785	degree	UO	UO:0000185	Algiers	36.817	degree	UO	UO:0000185	3.108	degree	UO	UO:0000185	35	meter	UO	UO:0000008	Handling of genomics samples	SAMEA2619486	TARA_X000000706	SAMEA2619486	https://www.ebi.ac.uk/biosamples/samples/SAMEA2619486	ERS488048	http://www.ebi.ac.uk/ena/data/view/ERS488048	SEQ-(100L-or-15min)_W0.8-5	deep chlorophyll maximum layer	organism target by size
TARA_20090921T1659Z_006_EVENT_PUMP	TARA_20090919Z	TARA_006	deep chlorophyll maximum layer	ENVO	ENVO:01000326	Mediterranean Sea	GAZ	GAZ:00002287	(MEDI) Mediterranean Sea, Black Sea Province	MRGID	MRGID:21465	Tangier	35.8	degree	UO	UO:0000185	-5.785	degree	UO	UO:0000185	Algiers	36.817	degree	UO	UO:0000185	3.108	degree	UO	UO:0000185	35	meter	UO	UO:0000008	Handling of genomics samples	SAMEA2619484	TARA_X000000692	SAMEA2619484	https://www.ebi.ac.uk/biosamples/samples/SAMEA2619484	ERS488046	http://www.ebi.ac.uk/ena/data/view/ERS488046	SEQ-(500mL-or-15min)_W5-20	deep chlorophyll maximum layer	organism target by size
TARA_20090921T1200Z_006_EVENT_PUMP	TARA_20090919Z	TARA_006	surface water layer	ENVO	ENVO:00010504	Mediterranean Sea	GAZ	GAZ:00002287	(MEDI) Mediterranean Sea, Black Sea Province	MRGID	MRGID:21465	Tangier	35.8	degree	UO	UO:0000185	-5.785	degree	UO	UO:0000185	Algiers	36.817	degree	UO	UO:0000185	3.108	degree	UO	UO:0000185	9	meter	UO	UO:0000008	Handling of genomics samples	SAMEA2619467	TARA_X000000608	SAMEA2619467	https://www.ebi.ac.uk/biosamples/samples/SAMEA2619467	ERS488020	http://www.ebi.ac.uk/ena/data/view/ERS488020	SEQ-(100L-or-15min)_W0.8-5	surface water layer	organism target by size
TARA_20090921T1200Z_006_EVENT_PUMP	TARA_20090919Z	TARA_006	surface water layer	ENVO	ENVO:00010504	Mediterranean Sea	GAZ	GAZ:00002287	(MEDI) Mediterranean Sea, Black Sea Province	MRGID	MRGID:21465	Tangier	35.8	degree	UO	UO:0000185	-5.785	degree	UO	UO:0000185	Algiers	36.817	degree	UO	UO:0000185	3.108	degree	UO	UO:0000185	9	meter	UO	UO:0000008	Handling of genomics samples	SAMEA2619468	TARA_X000000609	SAMEA2619468	https://www.ebi.ac.uk/biosamples/samples/SAMEA2619468	ERS488021	http://www.ebi.ac.uk/ena/data/view/ERS488021	SEQ-(100L-or-15min)_W0.8-5	surface water layer	organism target by size
TARA_20090921T1200Z_006_EVENT_PUMP	TARA_20090919Z	TARA_006	surface water layer	ENVO	ENVO:00010504	Mediterranean Sea	GAZ	GAZ:00002287	(MEDI) Mediterranean Sea, Black Sea Province	MRGID	MRGID:21465	Tangier	35.8	degree	UO	UO:0000185	-5.785	degree	UO	UO:0000185	Algiers	36.817	degree	UO	UO:0000185	3.108	degree	UO	UO:0000185	9	meter	UO	UO:0000008	Handling of genomics samples	SAMEA2619469	TARA_X000000610	SAMEA2619469	https://www.ebi.ac.uk/biosamples/samples/SAMEA2619469	ERS488022	http://www.ebi.ac.uk/ena/data/view/ERS488022	SEQ-(500mL-or-15min)_W5-20	surface water layer	organism target by size
TARA_20090921T1600Z_006_EVENT_NET	TARA_20090919Z	TARA_006	surface water layer	ENVO	ENVO:00010504	Mediterranean Sea	GAZ	GAZ:00002287	(MEDI) Mediterranean Sea, Black Sea Province	MRGID	MRGID:21465	Tangier	35.8	degree	UO	UO:0000185	-5.785	degree	UO	UO:0000185	Algiers	36.817	degree	UO	UO:0000185	3.108	degree	UO	UO:0000185	9	meter	UO	UO:0000008	Handling of genomics samples	SAMEA2730491	TARA_X000000659	SAMEA2730491	https://www.ebi.ac.uk/biosamples/samples/SAMEA2730491	ERS488029	http://www.ebi.ac.uk/ena/data/view/ERS488029	SEQ-(500mL-or-15min)_N180-2000	surface water layer	organism target by size
TARA_20090921T1630Z_006_EVENT_NET	TARA_20090919Z	TARA_006	surface water layer	ENVO	ENVO:00010504	Mediterranean Sea	GAZ	GAZ:00002287	(MEDI) Mediterranean Sea, Black Sea Province	MRGID	MRGID:21465	Tangier	35.8	degree	UO	UO:0000185	-5.785	degree	UO	UO:0000185	Algiers	36.817	degree	UO	UO:0000185	3.108	degree	UO	UO:0000185	9	meter	UO	UO:0000008	Handling of genomics samples	SAMEA2730531	TARA_X000000655	SAMEA2730531	https://www.ebi.ac.uk/biosamples/samples/SAMEA2730531	ERS488033	http://www.ebi.ac.uk/ena/data/view/ERS488033	SEQ-(500mL-or-15min)_N180-2000	surface water layer	organism target by size
TARA_20090923T1608Z_007_EVENT_PUMP	TARA_20090919Z	TARA_007	deep chlorophyll maximum layer	ENVO	ENVO:01000326	Mediterranean Sea	GAZ	GAZ:00002287	(MEDI) Mediterranean Sea, Black Sea Province	MRGID	MRGID:21465	Tangier	35.8	degree	UO	UO:0000185	-5.785	degree	UO	UO:0000185	Algiers	36.817	degree	UO	UO:0000185	3.108	degree	UO	UO:0000185	42	meter	UO	UO:0000008	Handling of genomics samples	SAMEA2189672	TARA_A200000158	SAMEA2189672	https://www.ebi.ac.uk/biosamples/samples/SAMEA2189672	ERS327859	http://www.ebi.ac.uk/ena/data/view/ERS477956	SEQ-(100L-or-15min)_W0.8-5	deep chlorophyll maximum layer	organism target by size
TARA_20090923T1608Z_007_EVENT_PUMP	TARA_20090919Z	TARA_007	deep chlorophyll maximum layer	ENVO	ENVO:01000326	Mediterranean Sea	GAZ	GAZ:00002287	(MEDI) Mediterranean Sea, Black Sea Province	MRGID	MRGID:21465	Tangier	35.8	degree	UO	UO:0000185	-5.785	degree	UO	UO:0000185	Algiers	36.817	degree	UO	UO:0000185	3.108	degree	UO	UO:0000185	42	meter	UO	UO:0000008	Handling of genomics samples	SAMEA2591077	TARA_A200000158	SAMEA2591077	https://www.ebi.ac.uk/biosamples/samples/SAMEA2591077	ERS477956	http://www.ebi.ac.uk/ena/data/view/ERS477956	SEQ-(100L-or-15min)_W0.8-5	deep chlorophyll maximum layer	organism target by size
TARA_20090923T1608Z_007_EVENT_PUMP	TARA_20090919Z	TARA_007	deep chlorophyll maximum layer	ENVO	ENVO:01000326	Mediterranean Sea	GAZ	GAZ:00002287	(MEDI) Mediterranean Sea, Black Sea Province	MRGID	MRGID:21465	Tangier	35.8	degree	UO	UO:0000185	-5.785	degree	UO	UO:0000185	Algiers	36.817	degree	UO	UO:0000185	3.108	degree	UO	UO:0000185	42	meter	UO	UO:0000008	Handling of genomics samples	SAMEA2591082	TARA_A200000148	SAMEA2591082	https://www.ebi.ac.uk/biosamples/samples/SAMEA2591082	ERS477961	http://www.ebi.ac.uk/ena/data/view/ERS477961	SEQ-(500mL-or-15min)_W5-20	deep chlorophyll maximum layer	organism target by size
TARA_20090923T1608Z_007_EVENT_PUMP	TARA_20090919Z	TARA_007	deep chlorophyll maximum layer	ENVO	ENVO:01000326	Mediterranean Sea	GAZ	GAZ:00002287	(MEDI) Mediterranean Sea, Black Sea Province	MRGID	MRGID:21465	Tangier	35.8	degree	UO	UO:0000185	-5.785	degree	UO	UO:0000185	Algiers	36.817	degree	UO	UO:0000185	3.108	degree	UO	UO:0000185	42	meter	UO	UO:0000008	Handling of genomics samples	SAMEA2189666	TARA_A200000150	SAMEA2189666	https://www.ebi.ac.uk/biosamples/samples/SAMEA2189666	ERS327853	http://www.ebi.ac.uk/ena/data/view/ERS477957	SEQ-(500mL-or-15min)_W5-20	deep chlorophyll maximum layer	organism target by size
TARA_20090923T1608Z_007_EVENT_PUMP	TARA_20090919Z	TARA_007	deep chlorophyll maximum layer	ENVO	ENVO:01000326	Mediterranean Sea	GAZ	GAZ:00002287	(MEDI) Mediterranean Sea, Black Sea Province	MRGID	MRGID:21465	Tangier	35.8	degree	UO	UO:0000185	-5.785	degree	UO	UO:0000185	Algiers	36.817	degree	UO	UO:0000185	3.108	degree	UO	UO:0000185	42	meter	UO	UO:0000008	Handling of genomics samples	SAMEA2591078	TARA_A200000150	SAMEA2591078	https://www.ebi.ac.uk/biosamples/samples/SAMEA2591078	ERS477957	http://www.ebi.ac.uk/ena/data/view/ERS477957	SEQ-(500mL-or-15min)_W5-20	deep chlorophyll maximum layer	organism target by size
TARA_20090923T1608Z_007_EVENT_PUMP	TARA_20090919Z	TARA_007	deep chlorophyll maximum layer	ENVO	ENVO:01000326	Mediterranean Sea	GAZ	GAZ:00002287	(MEDI) Mediterranean Sea, Black Sea Province	MRGID	MRGID:21465	Tangier	35.8	degree	UO	UO:0000185	-5.785	degree	UO	UO:0000185	Algiers	36.817	degree	UO	UO:0000185	3.108	degree	UO	UO:0000185	42	meter	UO	UO:0000008	Handling of genomics samples	SAMEA2591074	TARA_A200000159	SAMEA2591074	https://www.ebi.ac.uk/biosamples/samples/SAMEA2591074	ERS477953	http://www.ebi.ac.uk/ena/data/view/ERS477953	SEQ-(dry)_W0.22-1.6	deep chlorophyll maximum layer	organism target by size
TARA_20090923T1811Z_007_EVENT_NET	TARA_20090919Z	TARA_007	deep chlorophyll maximum layer	ENVO	ENVO:01000326	Mediterranean Sea	GAZ	GAZ:00002287	(MEDI) Mediterranean Sea, Black Sea Province	MRGID	MRGID:21465	Tangier	35.8	degree	UO	UO:0000185	-5.785	degree	UO	UO:0000185	Algiers	36.817	degree	UO	UO:0000185	3.108	degree	UO	UO:0000185	42	meter	UO	UO:0000008	Handling of genomics samples	SAMEA2189669	TARA_X000000741	SAMEA2189669	https://www.ebi.ac.uk/biosamples/samples/SAMEA2189669	ERS327856	http://www.ebi.ac.uk/ena/data/view/ERS477967	SEQ-(500mL-or-15min)_N180-2000	deep chlorophyll maximum layer	organism target by size
TARA_20090923T1811Z_007_EVENT_NET	TARA_20090919Z	TARA_007	deep chlorophyll maximum layer	ENVO	ENVO:01000326	Mediterranean Sea	GAZ	GAZ:00002287	(MEDI) Mediterranean Sea, Black Sea Province	MRGID	MRGID:21465	Tangier	35.8	degree	UO	UO:0000185	-5.785	degree	UO	UO:0000185	Algiers	36.817	degree	UO	UO:0000185	3.108	degree	UO	UO:0000185	42	meter	UO	UO:0000008	Handling of genomics samples	SAMEA2657074	TARA_X000000741	SAMEA2657074	https://www.ebi.ac.uk/biosamples/samples/SAMEA2657074	ERS477967	http://www.ebi.ac.uk/ena/data/view/ERS477967	SEQ-(500mL-or-15min)_N180-2000	deep chlorophyll maximum layer	organism target by size
TARA_20090923T1832Z_007_EVENT_NET	TARA_20090919Z	TARA_007	deep chlorophyll maximum layer	ENVO	ENVO:01000326	Mediterranean Sea	GAZ	GAZ:00002287	(MEDI) Mediterranean Sea, Black Sea Province	MRGID	MRGID:21465	Tangier	35.8	degree	UO	UO:0000185	-5.785	degree	UO	UO:0000185	Algiers	36.817	degree	UO	UO:0000185	3.108	degree	UO	UO:0000185	42	meter	UO	UO:0000008	Handling of genomics samples	SAMEA2611382	TARA_A200000102	SAMEA2611382	https://www.ebi.ac.uk/biosamples/samples/SAMEA2611382	ERS477973	http://www.ebi.ac.uk/ena/data/view/ERS477973	SEQ-(500mL-or-15min)_N20-180	deep chlorophyll maximum layer	organism target by size
TARA_20090923T1832Z_007_EVENT_NET	TARA_20090919Z	TARA_007	deep chlorophyll maximum layer	ENVO	ENVO:01000326	Mediterranean Sea	GAZ	GAZ:00002287	(MEDI) Mediterranean Sea, Black Sea Province	MRGID	MRGID:21465	Tangier	35.8	degree	UO	UO:0000185	-5.785	degree	UO	UO:0000185	Algiers	36.817	degree	UO	UO:0000185	3.108	degree	UO	UO:0000185	42	meter	UO	UO:0000008	Handling of genomics samples	SAMEA2189667	TARA_A200000102	SAMEA2189667	https://www.ebi.ac.uk/biosamples/samples/SAMEA2189667	ERS327854	http://www.ebi.ac.uk/ena/data/view/ERS477973	SEQ-(500mL-or-15min)_N20-180	deep chlorophyll maximum layer	organism target by size
TARA_20090923T1832Z_007_EVENT_NET	TARA_20090919Z	TARA_007	deep chlorophyll maximum layer	ENVO	ENVO:01000326	Mediterranean Sea	GAZ	GAZ:00002287	(MEDI) Mediterranean Sea, Black Sea Province	MRGID	MRGID:21465	Tangier	35.8	degree	UO	UO:0000185	-5.785	degree	UO	UO:0000185	Algiers	36.817	degree	UO	UO:0000185	3.108	degree	UO	UO:0000185	42	meter	UO	UO:0000008	Handling of genomics samples	SAMEA2625588	TARA_A200000179	SAMEA2625588	https://www.ebi.ac.uk/biosamples/samples/SAMEA2625588	ERS477972	http://www.ebi.ac.uk/ena/data/view/ERS477972	SEQ-(500mL-or-15min)_N20-180	deep chlorophyll maximum layer	organism target by size
TARA_20090923T1250Z_007_EVENT_PUMP	TARA_20090919Z	TARA_007	surface water layer	ENVO	ENVO:00010504	Mediterranean Sea	GAZ	GAZ:00002287	(MEDI) Mediterranean Sea, Black Sea Province	MRGID	MRGID:21465	Tangier	35.8	degree	UO	UO:0000185	-5.785	degree	UO	UO:0000185	Algiers	36.817	degree	UO	UO:0000185	3.108	degree	UO	UO:0000185	9	meter	UO	UO:0000008	Handling of genomics samples	SAMEA2189670	TARA_A200000123	SAMEA2189670	https://www.ebi.ac.uk/biosamples/samples/SAMEA2189670	ERS327857	http://www.ebi.ac.uk/ena/data/view/ERS477934	SEQ-(100L-or-15min)_W0.8-5	surface water layer	organism target by size
TARA_20090923T1250Z_007_EVENT_PUMP	TARA_20090919Z	TARA_007	surface water layer	ENVO	ENVO:00010504	Mediterranean Sea	GAZ	GAZ:00002287	(MEDI) Mediterranean Sea, Black Sea Province	MRGID	MRGID:21465	Tangier	35.8	degree	UO	UO:0000185	-5.785	degree	UO	UO:0000185	Algiers	36.817	degree	UO	UO:0000185	3.108	degree	UO	UO:0000185	9	meter	UO	UO:0000008	Handling of genomics samples	SAMEA2591060	TARA_A200000123	SAMEA2591060	https://www.ebi.ac.uk/biosamples/samples/SAMEA2591060	ERS477934	http://www.ebi.ac.uk/ena/data/view/ERS477934	SEQ-(100L-or-15min)_W0.8-5	surface water layer	organism target by size
TARA_20090923T1250Z_007_EVENT_PUMP	TARA_20090919Z	TARA_007	surface water layer	ENVO	ENVO:00010504	Mediterranean Sea	GAZ	GAZ:00002287	(MEDI) Mediterranean Sea, Black Sea Province	MRGID	MRGID:21465	Tangier	35.8	degree	UO	UO:0000185	-5.785	degree	UO	UO:0000185	Algiers	36.817	degree	UO	UO:0000185	3.108	degree	UO	UO:0000185	9	meter	UO	UO:0000008	Handling of genomics samples	SAMEA2591063	TARA_A200000110	SAMEA2591063	https://www.ebi.ac.uk/biosamples/samples/SAMEA2591063	ERS477937	http://www.ebi.ac.uk/ena/data/view/ERS477937	SEQ-(500mL-or-15min)_W5-20	surface water layer	organism target by size
TARA_20090923T1250Z_007_EVENT_PUMP	TARA_20090919Z	TARA_007	surface water layer	ENVO	ENVO:00010504	Mediterranean Sea	GAZ	GAZ:00002287	(MEDI) Mediterranean Sea, Black Sea Province	MRGID	MRGID:21465	Tangier	35.8	degree	UO	UO:0000185	-5.785	degree	UO	UO:0000185	Algiers	36.817	degree	UO	UO:0000185	3.108	degree	UO	UO:0000185	9	meter	UO	UO:0000008	Handling of genomics samples	SAMEA2189668	TARA_A200000110	SAMEA2189668	https://www.ebi.ac.uk/biosamples/samples/SAMEA2189668	ERS327855	http://www.ebi.ac.uk/ena/data/view/ERS477937	SEQ-(500mL-or-15min)_W5-20	surface water layer	organism target by size
TARA_20090923T1250Z_007_EVENT_PUMP	TARA_20090919Z	TARA_007	surface water layer	ENVO	ENVO:00010504	Mediterranean Sea	GAZ	GAZ:00002287	(MEDI) Mediterranean Sea, Black Sea Province	MRGID	MRGID:21465	Tangier	35.8	degree	UO	UO:0000185	-5.785	degree	UO	UO:0000185	Algiers	36.817	degree	UO	UO:0000185	3.108	degree	UO	UO:0000185	9	meter	UO	UO:0000008	Handling of genomics samples	SAMEA2591057	TARA_A200000113	SAMEA2591057	https://www.ebi.ac.uk/biosamples/samples/SAMEA2591057	ERS477931	http://www.ebi.ac.uk/ena/data/view/ERS477931	SEQ-(dry)_W0.22-1.6	surface water layer	organism target by size
TARA_20090923T1439Z_007_EVENT_NET	TARA_20090919Z	TARA_007	surface water layer	ENVO	ENVO:00010504	Mediterranean Sea	GAZ	GAZ:00002287	(MEDI) Mediterranean Sea, Black Sea Province	MRGID	MRGID:21465	Tangier	35.8	degree	UO	UO:0000185	-5.785	degree	UO	UO:0000185	Algiers	36.817	degree	UO	UO:0000185	3.108	degree	UO	UO:0000185	9	meter	UO	UO:0000008	Handling of genomics samples	SAMEA2611380	TARA_A200000139	SAMEA2611380	https://www.ebi.ac.uk/biosamples/samples/SAMEA2611380	ERS477943	http://www.ebi.ac.uk/ena/data/view/ERS477943	SEQ-(500mL-or-15min)_N20-180	surface water layer	organism target by size
TARA_20090923T1439Z_007_EVENT_NET	TARA_20090919Z	TARA_007	surface water layer	ENVO	ENVO:00010504	Mediterranean Sea	GAZ	GAZ:00002287	(MEDI) Mediterranean Sea, Black Sea Province	MRGID	MRGID:21465	Tangier	35.8	degree	UO	UO:0000185	-5.785	degree	UO	UO:0000185	Algiers	36.817	degree	UO	UO:0000185	3.108	degree	UO	UO:0000185	9	meter	UO	UO:0000008	Handling of genomics samples	SAMEA2189665	TARA_A200000139	SAMEA2189665	https://www.ebi.ac.uk/biosamples/samples/SAMEA2189665	ERS327852	http://www.ebi.ac.uk/ena/data/view/ERS477943	SEQ-(500mL-or-15min)_N20-180	surface water layer	organism target by size
TARA_20090923T1754Z_007_EVENT_NET	TARA_20090919Z	TARA_007	surface water layer	ENVO	ENVO:00010504	Mediterranean Sea	GAZ	GAZ:00002287	(MEDI) Mediterranean Sea, Black Sea Province	MRGID	MRGID:21465	Tangier	35.8	degree	UO	UO:0000185	-5.785	degree	UO	UO:0000185	Algiers	36.817	degree	UO	UO:0000185	3.108	degree	UO	UO:0000185	9	meter	UO	UO:0000008	Handling of genomics samples	SAMEA2189671	TARA_A200000170	SAMEA2189671	https://www.ebi.ac.uk/biosamples/samples/SAMEA2189671	ERS327858	http://www.ebi.ac.uk/ena/data/view/ERS477965	SEQ-(500mL-or-15min)_N180-2000	surface water layer	organism target by size
TARA_20090923T1754Z_007_EVENT_NET	TARA_20090919Z	TARA_007	surface water layer	ENVO	ENVO:00010504	Mediterranean Sea	GAZ	GAZ:00002287	(MEDI) Mediterranean Sea, Black Sea Province	MRGID	MRGID:21465	Tangier	35.8	degree	UO	UO:0000185	-5.785	degree	UO	UO:0000185	Algiers	36.817	degree	UO	UO:0000185	3.108	degree	UO	UO:0000185	9	meter	UO	UO:0000008	Handling of genomics samples	SAMEA2611378	TARA_A200000170	SAMEA2611378	https://www.ebi.ac.uk/biosamples/samples/SAMEA2611378	ERS477965	http://www.ebi.ac.uk/ena/data/view/ERS477965	SEQ-(500mL-or-15min)_N180-2000	surface water layer	organism target by size
TARA_20090927T1357Z_008_EVENT_NET	TARA_20090926Z	TARA_008	deep chlorophyll maximum layer	ENVO	ENVO:01000326	Mediterranean Sea, Western Basin	GAZ	GAZ:00008959	(MEDI) Mediterranean Sea, Black Sea Province	MRGID	MRGID:21465	Algiers	36.882	degree	UO	UO:0000185	3.159	degree	UO	UO:0000185	Barcelona	41.276	degree	UO	UO:0000185	2.266	degree	UO	UO:0000185	41	meter	UO	UO:0000008	Handling of genomics samples	SAMEA2730888	TARA_X000000838	SAMEA2730888	https://www.ebi.ac.uk/biosamples/samples/SAMEA2730888	ERS488083	http://www.ebi.ac.uk/ena/data/view/ERS488083	SEQ-(500mL-or-15min)_N180-2000	deep chlorophyll maximum layer	organism target by size
TARA_20090927T1420Z_008_EVENT_PUMP	TARA_20090926Z	TARA_008	deep chlorophyll maximum layer	ENVO	ENVO:01000326	Mediterranean Sea, Western Basin	GAZ	GAZ:00008959	(MEDI) Mediterranean Sea, Black Sea Province	MRGID	MRGID:21465	Algiers	36.882	degree	UO	UO:0000185	3.159	degree	UO	UO:0000185	Barcelona	41.276	degree	UO	UO:0000185	2.266	degree	UO	UO:0000185	45	meter	UO	UO:0000008	Handling of genomics samples	SAMEA2619522	TARA_X000000886	SAMEA2619522	https://www.ebi.ac.uk/biosamples/samples/SAMEA2619522	ERS488098	http://www.ebi.ac.uk/ena/data/view/ERS488098	SEQ-(100L-or-15min)_W0.8-5	deep chlorophyll maximum layer	organism target by size
TARA_20090927T1420Z_008_EVENT_PUMP	TARA_20090926Z	TARA_008	deep chlorophyll maximum layer	ENVO	ENVO:01000326	Mediterranean Sea, Western Basin	GAZ	GAZ:00008959	(MEDI) Mediterranean Sea, Black Sea Province	MRGID	MRGID:21465	Algiers	36.882	degree	UO	UO:0000185	3.159	degree	UO	UO:0000185	Barcelona	41.276	degree	UO	UO:0000185	2.266	degree	UO	UO:0000185	45	meter	UO	UO:0000008	Handling of genomics samples	SAMEA2619524	TARA_X000000888	SAMEA2619524	https://www.ebi.ac.uk/biosamples/samples/SAMEA2619524	ERS488100	http://www.ebi.ac.uk/ena/data/view/ERS488100	SEQ-(500mL-or-15min)_W5-20	deep chlorophyll maximum layer	organism target by size
TARA_20090927T1822Z_008_EVENT_NET	TARA_20090926Z	TARA_008	deep chlorophyll maximum layer	ENVO	ENVO:01000326	Mediterranean Sea, Western Basin	GAZ	GAZ:00008959	(MEDI) Mediterranean Sea, Black Sea Province	MRGID	MRGID:21465	Algiers	36.882	degree	UO	UO:0000185	3.159	degree	UO	UO:0000185	Barcelona	41.276	degree	UO	UO:0000185	2.266	degree	UO	UO:0000185	41	meter	UO	UO:0000008	Handling of genomics samples	SAMEA2730450	TARA_X000000925	SAMEA2730450	https://www.ebi.ac.uk/biosamples/samples/SAMEA2730450	ERS488108	http://www.ebi.ac.uk/ena/data/view/ERS488108	SEQ-(500mL-or-15min)_N20-180	deep chlorophyll maximum layer	organism target by size
TARA_20090927T0914Z_008_EVENT_PUMP	TARA_20090926Z	TARA_008	surface water layer	ENVO	ENVO:00010504	Mediterranean Sea, Western Basin	GAZ	GAZ:00008959	(MEDI) Mediterranean Sea, Black Sea Province	MRGID	MRGID:21465	Algiers	36.882	degree	UO	UO:0000185	3.159	degree	UO	UO:0000185	Barcelona	41.276	degree	UO	UO:0000185	2.266	degree	UO	UO:0000185	9	meter	UO	UO:0000008	Handling of genomics samples	SAMEA2619505	TARA_X000000796	SAMEA2619505	https://www.ebi.ac.uk/biosamples/samples/SAMEA2619505	ERS488071	http://www.ebi.ac.uk/ena/data/view/ERS488071	SEQ-(100L-or-15min)_W0.8-5	surface water layer	organism target by size
TARA_20090927T1341Z_008_EVENT_NET	TARA_20090926Z	TARA_008	surface water layer	ENVO	ENVO:00010504	Mediterranean Sea, Western Basin	GAZ	GAZ:00008959	(MEDI) Mediterranean Sea, Black Sea Province	MRGID	MRGID:21465	Algiers	36.882	degree	UO	UO:0000185	3.159	degree	UO	UO:0000185	Barcelona	41.276	degree	UO	UO:0000185	2.266	degree	UO	UO:0000185	9	meter	UO	UO:0000008	Handling of genomics samples	SAMEA2730858	TARA_X000000834	SAMEA2730858	https://www.ebi.ac.uk/biosamples/samples/SAMEA2730858	ERS488079	http://www.ebi.ac.uk/ena/data/view/ERS488079	SEQ-(500mL-or-15min)_N180-2000	surface water layer	organism target by size
TARA_20090927T1803Z_008_EVENT_NET	TARA_20090926Z	TARA_008	surface water layer	ENVO	ENVO:00010504	Mediterranean Sea, Western Basin	GAZ	GAZ:00008959	(MEDI) Mediterranean Sea, Black Sea Province	MRGID	MRGID:21465	Algiers	36.882	degree	UO	UO:0000185	3.159	degree	UO	UO:0000185	Barcelona	41.276	degree	UO	UO:0000185	2.266	degree	UO	UO:0000185	9	meter	UO	UO:0000008	Handling of genomics samples	SAMEA2730447	TARA_X000000921	SAMEA2730447	https://www.ebi.ac.uk/biosamples/samples/SAMEA2730447	ERS488104	http://www.ebi.ac.uk/ena/data/view/ERS488104	SEQ-(500mL-or-15min)_N20-180	surface water layer	organism target by size
TARA_20090928T1522Z_009_EVENT_NET	TARA_20090926Z	TARA_009	deep chlorophyll maximum layer	ENVO	ENVO:01000326	Mediterranean Sea, Western Basin	GAZ	GAZ:00008959	(MEDI) Mediterranean Sea, Black Sea Province	MRGID	MRGID:21465	Algiers	36.882	degree	UO	UO:0000185	3.159	degree	UO	UO:0000185	Barcelona	41.276	degree	UO	UO:0000185	2.266	degree	UO	UO:0000185	60	meter	UO	UO:0000008	Handling of genomics samples	SAMEA2656976	TARA_X000001010	SAMEA2656976	https://www.ebi.ac.uk/biosamples/samples/SAMEA2656976	ERS488139	http://www.ebi.ac.uk/ena/data/view/ERS488139	SEQ-(500mL-or-15min)_N180-2000	deep chlorophyll maximum layer	organism target by size
TARA_20090928T1659Z_009_EVENT_PUMP	TARA_20090926Z	TARA_009	deep chlorophyll maximum layer	ENVO	ENVO:01000326	Mediterranean Sea, Western Basin	GAZ	GAZ:00008959	(MEDI) Mediterranean Sea, Black Sea Province	MRGID	MRGID:21465	Algiers	36.882	degree	UO	UO:0000185	3.159	degree	UO	UO:0000185	Barcelona	41.276	degree	UO	UO:0000185	2.266	degree	UO	UO:0000185	55	meter	UO	UO:0000008	Handling of genomics samples	SAMEA2619551	TARA_X000001040	SAMEA2619551	https://www.ebi.ac.uk/biosamples/samples/SAMEA2619551	ERS488150	http://www.ebi.ac.uk/ena/data/view/ERS488150	SEQ-(100L-or-15min)_W0.8-5	deep chlorophyll maximum layer	organism target by size
TARA_20090928T1659Z_009_EVENT_PUMP	TARA_20090926Z	TARA_009	deep chlorophyll maximum layer	ENVO	ENVO:01000326	Mediterranean Sea, Western Basin	GAZ	GAZ:00008959	(MEDI) Mediterranean Sea, Black Sea Province	MRGID	MRGID:21465	Algiers	36.882	degree	UO	UO:0000185	3.159	degree	UO	UO:0000185	Barcelona	41.276	degree	UO	UO:0000185	2.266	degree	UO	UO:0000185	55	meter	UO	UO:0000008	Handling of genomics samples	SAMEA2619554	TARA_X000001043	SAMEA2619554	https://www.ebi.ac.uk/biosamples/samples/SAMEA2619554	ERS488153	http://www.ebi.ac.uk/ena/data/view/ERS488153	SEQ-(500mL-or-15min)_W5-20	deep chlorophyll maximum layer	organism target by size
TARA_20090928T1659Z_009_EVENT_PUMP	TARA_20090926Z	TARA_009	deep chlorophyll maximum layer	ENVO	ENVO:01000326	Mediterranean Sea, Western Basin	GAZ	GAZ:00008959	(MEDI) Mediterranean Sea, Black Sea Province	MRGID	MRGID:21465	Algiers	36.882	degree	UO	UO:0000185	3.159	degree	UO	UO:0000185	Barcelona	41.276	degree	UO	UO:0000185	2.266	degree	UO	UO:0000185	55	meter	UO	UO:0000008	Handling of genomics samples	SAMEA2619557	TARA_X000001056	SAMEA2619557	https://www.ebi.ac.uk/biosamples/samples/SAMEA2619557	ERS488156	http://www.ebi.ac.uk/ena/data/view/ERS488156	SEQ-(500mL-or-15min)_W5-20	deep chlorophyll maximum layer	organism target by size
TARA_20090928T1659Z_009_EVENT_PUMP	TARA_20090926Z	TARA_009	deep chlorophyll maximum layer	ENVO	ENVO:01000326	Mediterranean Sea, Western Basin	GAZ	GAZ:00008959	(MEDI) Mediterranean Sea, Black Sea Province	MRGID	MRGID:21465	Algiers	36.882	degree	UO	UO:0000185	3.159	degree	UO	UO:0000185	Barcelona	41.276	degree	UO	UO:0000185	2.266	degree	UO	UO:0000185	55	meter	UO	UO:0000008	Handling of genomics samples	SAMEA2619548	TARA_X000001036	SAMEA2619548	https://www.ebi.ac.uk/biosamples/samples/SAMEA2619548	ERS488147	http://www.ebi.ac.uk/ena/data/view/ERS488147	SEQ-(dry)_W0.22-1.6	deep chlorophyll maximum layer	organism target by size
TARA_20090928T1218Z_009_EVENT_PUMP	TARA_20090926Z	TARA_009	surface water layer	ENVO	ENVO:00010504	Mediterranean Sea, Western Basin	GAZ	GAZ:00008959	(MEDI) Mediterranean Sea, Black Sea Province	MRGID	MRGID:21465	Algiers	36.882	degree	UO	UO:0000185	3.159	degree	UO	UO:0000185	Barcelona	41.276	degree	UO	UO:0000185	2.266	degree	UO	UO:0000185	9	meter	UO	UO:0000008	Handling of genomics samples	SAMEA2619534	TARA_X000000954	SAMEA2619534	https://www.ebi.ac.uk/biosamples/samples/SAMEA2619534	ERS488122	http://www.ebi.ac.uk/ena/data/view/ERS488122	SEQ-(100L-or-15min)_W0.8-5	surface water layer	organism target by size
TARA_20090928T1218Z_009_EVENT_PUMP	TARA_20090926Z	TARA_009	surface water layer	ENVO	ENVO:00010504	Mediterranean Sea, Western Basin	GAZ	GAZ:00008959	(MEDI) Mediterranean Sea, Black Sea Province	MRGID	MRGID:21465	Algiers	36.882	degree	UO	UO:0000185	3.159	degree	UO	UO:0000185	Barcelona	41.276	degree	UO	UO:0000185	2.266	degree	UO	UO:0000185	9	meter	UO	UO:0000008	Handling of genomics samples	SAMEA2619540	TARA_X000000970	SAMEA2619540	https://www.ebi.ac.uk/biosamples/samples/SAMEA2619540	ERS488128	http://www.ebi.ac.uk/ena/data/view/ERS488128	SEQ-(500mL-or-15min)_W5-20	surface water layer	organism target by size
TARA_20090928T1218Z_009_EVENT_PUMP	TARA_20090926Z	TARA_009	surface water layer	ENVO	ENVO:00010504	Mediterranean Sea, Western Basin	GAZ	GAZ:00008959	(MEDI) Mediterranean Sea, Black Sea Province	MRGID	MRGID:21465	Algiers	36.882	degree	UO	UO:0000185	3.159	degree	UO	UO:0000185	Barcelona	41.276	degree	UO	UO:0000185	2.266	degree	UO	UO:0000185	9	meter	UO	UO:0000008	Handling of genomics samples	SAMEA2619531	TARA_X000000950	SAMEA2619531	https://www.ebi.ac.uk/biosamples/samples/SAMEA2619531	ERS488119	http://www.ebi.ac.uk/ena/data/view/ERS488119	SEQ-(dry)_W0.22-1.6	surface water layer	organism target by size
TARA_20090928T1508Z_009_EVENT_NET	TARA_20090926Z	TARA_009	surface water layer	ENVO	ENVO:00010504	Mediterranean Sea, Western Basin	GAZ	GAZ:00008959	(MEDI) Mediterranean Sea, Black Sea Province	MRGID	MRGID:21465	Algiers	36.882	degree	UO	UO:0000185	3.159	degree	UO	UO:0000185	Barcelona	41.276	degree	UO	UO:0000185	2.266	degree	UO	UO:0000185	9	meter	UO	UO:0000008	Handling of genomics samples	SAMEA2657011	TARA_X000001006	SAMEA2657011	https://www.ebi.ac.uk/biosamples/samples/SAMEA2657011	ERS488134	http://www.ebi.ac.uk/ena/data/view/ERS488134	SEQ-(500mL-or-15min)_N180-2000	surface water layer	organism target by size
TARA_20090930T1321Z_010_EVENT_NET	TARA_20090926Z	TARA_010	deep chlorophyll maximum layer	ENVO	ENVO:01000326	Mediterranean Sea, Western Basin	GAZ	GAZ:00008959	(MEDI) Mediterranean Sea, Black Sea Province	MRGID	MRGID:21465	Algiers	36.882	degree	UO	UO:0000185	3.159	degree	UO	UO:0000185	Barcelona	41.276	degree	UO	UO:0000185	2.266	degree	UO	UO:0000185	110	meter	UO	UO:0000008	Handling of genomics samples	SAMEA2730462	TARA_X000001172	SAMEA2730462	https://www.ebi.ac.uk/biosamples/samples/SAMEA2730462	ERS488209	http://www.ebi.ac.uk/ena/data/view/ERS488209	SEQ-(500mL-or-15min)_N20-180	deep chlorophyll maximum layer	organism target by size
TARA_20090930T1441Z_010_EVENT_NET	TARA_20090926Z	TARA_010	deep chlorophyll maximum layer	ENVO	ENVO:01000326	Mediterranean Sea, Western Basin	GAZ	GAZ:00008959	(MEDI) Mediterranean Sea, Black Sea Province	MRGID	MRGID:21465	Algiers	36.882	degree	UO	UO:0000185	3.159	degree	UO	UO:0000185	Barcelona	41.276	degree	UO	UO:0000185	2.266	degree	UO	UO:0000185	110	meter	UO	UO:0000008	Handling of genomics samples	SAMEA2730540	TARA_X000001180	SAMEA2730540	https://www.ebi.ac.uk/biosamples/samples/SAMEA2730540	ERS488218	http://www.ebi.ac.uk/ena/data/view/ERS488218	SEQ-(500mL-or-15min)_N180-2000	deep chlorophyll maximum layer	organism target by size
TARA_20090930T1539Z_010_EVENT_PUMP	TARA_20090926Z	TARA_010	deep chlorophyll maximum layer	ENVO	ENVO:01000326	Mediterranean Sea, Western Basin	GAZ	GAZ:00008959	(MEDI) Mediterranean Sea, Black Sea Province	MRGID	MRGID:21465	Algiers	36.882	degree	UO	UO:0000185	3.159	degree	UO	UO:0000185	Barcelona	41.276	degree	UO	UO:0000185	2.266	degree	UO	UO:0000185	70	meter	UO	UO:0000008	Handling of genomics samples	SAMEA2619607	TARA_X000001235	SAMEA2619607	https://www.ebi.ac.uk/biosamples/samples/SAMEA2619607	ERS488230	http://www.ebi.ac.uk/ena/data/view/ERS488230	SEQ-(100L-or-15min)_W0.8-5	deep chlorophyll maximum layer	organism target by size
TARA_20090930T1539Z_010_EVENT_PUMP	TARA_20090926Z	TARA_010	deep chlorophyll maximum layer	ENVO	ENVO:01000326	Mediterranean Sea, Western Basin	GAZ	GAZ:00008959	(MEDI) Mediterranean Sea, Black Sea Province	MRGID	MRGID:21465	Algiers	36.882	degree	UO	UO:0000185	3.159	degree	UO	UO:0000185	Barcelona	41.276	degree	UO	UO:0000185	2.266	degree	UO	UO:0000185	70	meter	UO	UO:0000008	Handling of genomics samples	SAMEA2619609	TARA_X000001237	SAMEA2619609	https://www.ebi.ac.uk/biosamples/samples/SAMEA2619609	ERS488232	http://www.ebi.ac.uk/ena/data/view/ERS488232	SEQ-(500mL-or-15min)_W5-20	deep chlorophyll maximum layer	organism target by size
TARA_20090930T0902Z_010_EVENT_PUMP	TARA_20090926Z	TARA_010	surface water layer	ENVO	ENVO:00010504	Mediterranean Sea, Western Basin	GAZ	GAZ:00008959	(MEDI) Mediterranean Sea, Black Sea Province	MRGID	MRGID:21465	Algiers	36.882	degree	UO	UO:0000185	3.159	degree	UO	UO:0000185	Barcelona	41.276	degree	UO	UO:0000185	2.266	degree	UO	UO:0000185	9	meter	UO	UO:0000008	Handling of genomics samples	SAMEA2619570	TARA_X000001132	SAMEA2619570	https://www.ebi.ac.uk/biosamples/samples/SAMEA2619570	ERS488174	http://www.ebi.ac.uk/ena/data/view/ERS488174	SEQ-(100L-or-15min)_W0.8-5	surface water layer	organism target by size
TARA_20090930T1307Z_010_EVENT_NET	TARA_20090926Z	TARA_010	surface water layer	ENVO	ENVO:00010504	Mediterranean Sea, Western Basin	GAZ	GAZ:00008959	(MEDI) Mediterranean Sea, Black Sea Province	MRGID	MRGID:21465	Algiers	36.882	degree	UO	UO:0000185	3.159	degree	UO	UO:0000185	Barcelona	41.276	degree	UO	UO:0000185	2.266	degree	UO	UO:0000185	9	meter	UO	UO:0000008	Handling of genomics samples	SAMEA2730458	TARA_X000001168	SAMEA2730458	https://www.ebi.ac.uk/biosamples/samples/SAMEA2730458	ERS488205	http://www.ebi.ac.uk/ena/data/view/ERS488205	SEQ-(500mL-or-15min)_N20-180	surface water layer	organism target by size
TARA_20090930T1432Z_010_EVENT_NET	TARA_20090926Z	TARA_010	surface water layer	ENVO	ENVO:00010504	Mediterranean Sea, Western Basin	GAZ	GAZ:00008959	(MEDI) Mediterranean Sea, Black Sea Province	MRGID	MRGID:21465	Algiers	36.882	degree	UO	UO:0000185	3.159	degree	UO	UO:0000185	Barcelona	41.276	degree	UO	UO:0000185	2.266	degree	UO	UO:0000185	9	meter	UO	UO:0000008	Handling of genomics samples	SAMEA2730503	TARA_X000001174	SAMEA2730503	https://www.ebi.ac.uk/biosamples/samples/SAMEA2730503	ERS488212	http://www.ebi.ac.uk/ena/data/view/ERS488212	SEQ-(500mL-or-15min)_N180-2000	surface water layer	organism target by size
TARA_20091004T0830Z_011_EVENT_PUMP	TARA_20090926Z	TARA_011	surface water layer	ENVO	ENVO:00010504	Mediterranean Sea, Western Basin	GAZ	GAZ:00008959	(MEDI) Mediterranean Sea, Black Sea Province	MRGID	MRGID:21465	Algiers	36.882	degree	UO	UO:0000185	3.159	degree	UO	UO:0000185	Barcelona	41.276	degree	UO	UO:0000185	2.266	degree	UO	UO:0000185	9	meter	UO	UO:0000008	Handling of genomics samples	SAMEA2619621	TARA_X000001288	SAMEA2619621	https://www.ebi.ac.uk/biosamples/samples/SAMEA2619621	ERS488249	http://www.ebi.ac.uk/ena/data/view/ERS488249	SEQ-(100L-or-15min)_W0.8-5	surface water layer	organism target by size
TARA_20091004T0830Z_011_EVENT_PUMP	TARA_20090926Z	TARA_011	surface water layer	ENVO	ENVO:00010504	Mediterranean Sea, Western Basin	GAZ	GAZ:00008959	(MEDI) Mediterranean Sea, Black Sea Province	MRGID	MRGID:21465	Algiers	36.882	degree	UO	UO:0000185	3.159	degree	UO	UO:0000185	Barcelona	41.276	degree	UO	UO:0000185	2.266	degree	UO	UO:0000185	9	meter	UO	UO:0000008	Handling of genomics samples	SAMEA3905024	TARA_X100000009	SAMEA3905024	https://www.ebi.ac.uk/biosamples/samples/SAMEA3905024	ERS1092158	http://www.ebi.ac.uk/ena/data/view/ERS1092158	SEQ-(10L-or-15min)_W0.22-1.6	surface water layer	organism target by size
TARA_20091004T0830Z_011_EVENT_PUMP	TARA_20090926Z	TARA_011	surface water layer	ENVO	ENVO:00010504	Mediterranean Sea, Western Basin	GAZ	GAZ:00008959	(MEDI) Mediterranean Sea, Black Sea Province	MRGID	MRGID:21465	Algiers	36.882	degree	UO	UO:0000185	3.159	degree	UO	UO:0000185	Barcelona	41.276	degree	UO	UO:0000185	2.266	degree	UO	UO:0000185	9	meter	UO	UO:0000008	Handling of genomics samples	SAMEA2619623	TARA_X000001286	SAMEA2619623	https://www.ebi.ac.uk/biosamples/samples/SAMEA2619623	ERS488251	http://www.ebi.ac.uk/ena/data/view/ERS488251	SEQ-(500mL-or-15min)_W5-20	surface water layer	organism target by size
TARA_20091004T0830Z_011_EVENT_PUMP	TARA_20090926Z	TARA_011	surface water layer	ENVO	ENVO:00010504	Mediterranean Sea, Western Basin	GAZ	GAZ:00008959	(MEDI) Mediterranean Sea, Black Sea Province	MRGID	MRGID:21465	Algiers	36.882	degree	UO	UO:0000185	3.159	degree	UO	UO:0000185	Barcelona	41.276	degree	UO	UO:0000185	2.266	degree	UO	UO:0000185	9	meter	UO	UO:0000008	Handling of genomics samples	SAMEA2619625	TARA_X000001316	SAMEA2619625	https://www.ebi.ac.uk/biosamples/samples/SAMEA2619625	ERS488253	http://www.ebi.ac.uk/ena/data/view/ERS488253	SEQ-(FeCl3)_W<0.22	surface water layer	organism target by size
TARA_20091004T1416Z_011_EVENT_NET	TARA_20090926Z	TARA_011	surface water layer	ENVO	ENVO:00010504	Mediterranean Sea, Western Basin	GAZ	GAZ:00008959	(MEDI) Mediterranean Sea, Black Sea Province	MRGID	MRGID:21465	Algiers	36.882	degree	UO	UO:0000185	3.159	degree	UO	UO:0000185	Barcelona	41.276	degree	UO	UO:0000185	2.266	degree	UO	UO:0000185	9	meter	UO	UO:0000008	Handling of genomics samples	SAMEA2657003	TARA_X000001334	SAMEA2657003	https://www.ebi.ac.uk/biosamples/samples/SAMEA2657003	ERS488257	http://www.ebi.ac.uk/ena/data/view/ERS488257	SEQ-(500mL-or-15min)_N180-2000	surface water layer	organism target by size
TARA_20091004T1530Z_011_EVENT_NET	TARA_20090926Z	TARA_011	surface water layer	ENVO	ENVO:00010504	Mediterranean Sea, Western Basin	GAZ	GAZ:00008959	(MEDI) Mediterranean Sea, Black Sea Province	MRGID	MRGID:21465	Algiers	36.882	degree	UO	UO:0000185	3.159	degree	UO	UO:0000185	Barcelona	41.276	degree	UO	UO:0000185	2.266	degree	UO	UO:0000185	9	meter	UO	UO:0000008	Handling of genomics samples	SAMEA2656955	TARA_X000001338	SAMEA2656955	https://www.ebi.ac.uk/biosamples/samples/SAMEA2656955	ERS488262	http://www.ebi.ac.uk/ena/data/view/ERS488262	SEQ-(500mL-or-15min)_N20-180	surface water layer	organism target by size
TARA_20091011T1007Z_012_EVENT_NET	TARA_20091011Z	TARA_012	deep chlorophyll maximum layer	ENVO	ENVO:01000326	Ligurian Sea	GAZ	GAZ:00008915	(MEDI) Mediterranean Sea, Black Sea Province	MRGID	MRGID:21465	Nice	43.658	degree	UO	UO:0000185	7.311	degree	UO	UO:0000185	Bizerte	37.34	degree	UO	UO:0000185	10.046	degree	UO	UO:0000185	50	meter	UO	UO:0000008	Handling of genomics samples	SAMEA2730674	TARA_X000001347	SAMEA2730674	https://www.ebi.ac.uk/biosamples/samples/SAMEA2730674	ERS488272	http://www.ebi.ac.uk/ena/data/view/ERS488272	SEQ-(500mL-or-15min)_N20-180	deep chlorophyll maximum layer	organism target by size
TARA_20091011T0805Z_012_EVENT_NET	TARA_20091011Z	TARA_012	surface water layer	ENVO	ENVO:00010504	Ligurian Sea	GAZ	GAZ:00008915	(MEDI) Mediterranean Sea, Black Sea Province	MRGID	MRGID:21465	Nice	43.658	degree	UO	UO:0000185	7.311	degree	UO	UO:0000185	Bizerte	37.34	degree	UO	UO:0000185	10.046	degree	UO	UO:0000185	5	meter	UO	UO:0000008	Handling of genomics samples	SAMEA2730644	TARA_X000001343	SAMEA2730644	https://www.ebi.ac.uk/biosamples/samples/SAMEA2730644	ERS488267	http://www.ebi.ac.uk/ena/data/view/ERS488267	SEQ-(500mL-or-15min)_N20-180	surface water layer	organism target by size
TARA_20091020T1728Z_014_EVENT_NET	TARA_20091019Z	TARA_014	surface water layer	ENVO	ENVO:00010504	Tyrrhenian Sea	GAZ	GAZ:00008431	(MEDI) Mediterranean Sea, Black Sea Province	MRGID	MRGID:21465	Bizerte	37.355	degree	UO	UO:0000185	9.956	degree	UO	UO:0000185	Naples	40.759	degree	UO	UO:0000185	14.213	degree	UO	UO:0000185	5	meter	UO	UO:0000008	Handling of genomics samples	SAMEA2731262	TARA_A100000005	SAMEA2731262	https://www.ebi.ac.uk/biosamples/samples/SAMEA2731262	ERS488288	http://www.ebi.ac.uk/ena/data/view/ERS488288	SEQ-(500mL-or-15min)_N20-180	surface water layer	organism target by size
TARA_20091027T1350Z_016_EVENT_PUMP	TARA_20091025Z	TARA_016	deep chlorophyll maximum layer	ENVO	ENVO:01000326	Mediterranean Sea	GAZ	GAZ:00002287	(MEDI) Mediterranean Sea, Black Sea Province	MRGID	MRGID:21465	Naples	40.76	degree	UO	UO:0000185	14.245	degree	UO	UO:0000185	Valetta	36.289	degree	UO	UO:0000185	14.334	degree	UO	UO:0000185	65	meter	UO	UO:0000008	Handling of genomics samples	SAMEA2619664	TARA_A100000035	SAMEA2619664	https://www.ebi.ac.uk/biosamples/samples/SAMEA2619664	ERS488317	http://www.ebi.ac.uk/ena/data/view/ERS488317	SEQ-(100L-or-15min)_W0.8-5	deep chlorophyll maximum layer	organism target by size
TARA_20091027T1350Z_016_EVENT_PUMP	TARA_20091025Z	TARA_016	deep chlorophyll maximum layer	ENVO	ENVO:01000326	Mediterranean Sea	GAZ	GAZ:00002287	(MEDI) Mediterranean Sea, Black Sea Province	MRGID	MRGID:21465	Naples	40.76	degree	UO	UO:0000185	14.245	degree	UO	UO:0000185	Valetta	36.289	degree	UO	UO:0000185	14.334	degree	UO	UO:0000185	65	meter	UO	UO:0000008	Handling of genomics samples	SAMEA2619665	TARA_A100000039	SAMEA2619665	https://www.ebi.ac.uk/biosamples/samples/SAMEA2619665	ERS488318	http://www.ebi.ac.uk/ena/data/view/ERS488318	SEQ-(500mL-or-15min)_W5-20	deep chlorophyll maximum layer	organism target by size
TARA_20091027T0822Z_016_EVENT_PUMP	TARA_20091025Z	TARA_016	surface water layer	ENVO	ENVO:00010504	Mediterranean Sea	GAZ	GAZ:00002287	(MEDI) Mediterranean Sea, Black Sea Province	MRGID	MRGID:21465	Naples	40.76	degree	UO	UO:0000185	14.245	degree	UO	UO:0000185	Valetta	36.289	degree	UO	UO:0000185	14.334	degree	UO	UO:0000185	5	meter	UO	UO:0000008	Handling of genomics samples	SAMEA2619654	TARA_A100000032	SAMEA2619654	https://www.ebi.ac.uk/biosamples/samples/SAMEA2619654	ERS488306	http://www.ebi.ac.uk/ena/data/view/ERS488306	SEQ-(100L-or-15min)_W0.8-5	surface water layer	organism target by size
TARA_20091027T0822Z_016_EVENT_PUMP	TARA_20091025Z	TARA_016	surface water layer	ENVO	ENVO:00010504	Mediterranean Sea	GAZ	GAZ:00002287	(MEDI) Mediterranean Sea, Black Sea Province	MRGID	MRGID:21465	Naples	40.76	degree	UO	UO:0000185	14.245	degree	UO	UO:0000185	Valetta	36.289	degree	UO	UO:0000185	14.334	degree	UO	UO:0000185	5	meter	UO	UO:0000008	Handling of genomics samples	SAMEA2619657	TARA_A100000038	SAMEA2619657	https://www.ebi.ac.uk/biosamples/samples/SAMEA2619657	ERS488309	http://www.ebi.ac.uk/ena/data/view/ERS488309	SEQ-(500mL-or-15min)_W5-20	surface water layer	organism target by size
TARA_20091028T1445Z_017_EVENT_NET	TARA_20091025Z	TARA_017	deep chlorophyll maximum layer	ENVO	ENVO:01000326	Mediterranean Sea	GAZ	GAZ:00002287	(MEDI) Mediterranean Sea, Black Sea Province	MRGID	MRGID:21465	Naples	40.76	degree	UO	UO:0000185	14.245	degree	UO	UO:0000185	Valetta	36.289	degree	UO	UO:0000185	14.334	degree	UO	UO:0000185	90	meter	UO	UO:0000008	Handling of genomics samples	SAMEA2731077	TARA_A100000134	SAMEA2731077	https://www.ebi.ac.uk/biosamples/samples/SAMEA2731077	ERS488329	http://www.ebi.ac.uk/ena/data/view/ERS488329	SEQ-(500mL-or-15min)_N20-180	deep chlorophyll maximum layer	organism target by size
TARA_20091028T1300Z_017_EVENT_NET	TARA_20091025Z	TARA_017	surface water layer	ENVO	ENVO:00010504	Mediterranean Sea	GAZ	GAZ:00002287	(MEDI) Mediterranean Sea, Black Sea Province	MRGID	MRGID:21465	Naples	40.76	degree	UO	UO:0000185	14.245	degree	UO	UO:0000185	Valetta	36.289	degree	UO	UO:0000185	14.334	degree	UO	UO:0000185	5	meter	UO	UO:0000008	Handling of genomics samples	SAMEA2731057	TARA_A100000130	SAMEA2731057	https://www.ebi.ac.uk/biosamples/samples/SAMEA2731057	ERS488324	http://www.ebi.ac.uk/ena/data/view/ERS488324	SEQ-(500mL-or-15min)_N20-180	surface water layer	organism target by size
TARA_20091102T1407Z_018_EVENT_PUMP	TARA_20091031Z	TARA_018	deep chlorophyll maximum layer	ENVO	ENVO:01000326	Ionian Sea	GAZ	GAZ:00008916	(MEDI) Mediterranean Sea, Black Sea Province	MRGID	MRGID:21465	Valetta	35.895	degree	UO	UO:0000185	14.593	degree	UO	UO:0000185	Tripoli	32.92	degree	UO	UO:0000185	13.219	degree	UO	UO:0000185	60	meter	UO	UO:0000008	Handling of genomics samples	SAMEA2619678	TARA_S200000501	SAMEA2619678	https://www.ebi.ac.uk/biosamples/samples/SAMEA2619678	ERS488346	http://www.ebi.ac.uk/ena/data/view/ERS488346	SEQ-(100L)_W0.22-1.6	deep chlorophyll maximum layer	organism target by size
TARA_20091102T1407Z_018_EVENT_PUMP	TARA_20091031Z	TARA_018	deep chlorophyll maximum layer	ENVO	ENVO:01000326	Ionian Sea	GAZ	GAZ:00008916	(MEDI) Mediterranean Sea, Black Sea Province	MRGID	MRGID:21465	Valetta	35.895	degree	UO	UO:0000185	14.593	degree	UO	UO:0000185	Tripoli	32.92	degree	UO	UO:0000185	13.219	degree	UO	UO:0000185	60	meter	UO	UO:0000008	Handling of genomics samples	SAMEA2619684	TARA_A100000604	SAMEA2619684	https://www.ebi.ac.uk/biosamples/samples/SAMEA2619684	ERS488352	http://www.ebi.ac.uk/ena/data/view/ERS488352	SEQ-(100L-or-15min)_W0.8-5	deep chlorophyll maximum layer	organism target by size
TARA_20091102T1407Z_018_EVENT_PUMP	TARA_20091031Z	TARA_018	deep chlorophyll maximum layer	ENVO	ENVO:01000326	Ionian Sea	GAZ	GAZ:00008916	(MEDI) Mediterranean Sea, Black Sea Province	MRGID	MRGID:21465	Valetta	35.895	degree	UO	UO:0000185	14.593	degree	UO	UO:0000185	Tripoli	32.92	degree	UO	UO:0000185	13.219	degree	UO	UO:0000185	60	meter	UO	UO:0000008	Handling of genomics samples	SAMEA2619685	TARA_A100000602	SAMEA2619685	https://www.ebi.ac.uk/biosamples/samples/SAMEA2619685	ERS488353	http://www.ebi.ac.uk/ena/data/view/ERS488353	SEQ-(500mL-or-15min)_W5-20	deep chlorophyll maximum layer	organism target by size
TARA_20091102T1407Z_018_EVENT_PUMP	TARA_20091031Z	TARA_018	deep chlorophyll maximum layer	ENVO	ENVO:01000326	Ionian Sea	GAZ	GAZ:00008916	(MEDI) Mediterranean Sea, Black Sea Province	MRGID	MRGID:21465	Valetta	35.895	degree	UO	UO:0000185	14.593	degree	UO	UO:0000185	Tripoli	32.92	degree	UO	UO:0000185	13.219	degree	UO	UO:0000185	60	meter	UO	UO:0000008	Handling of genomics samples	SAMEA2619686	TARA_A100000172	SAMEA2619686	https://www.ebi.ac.uk/biosamples/samples/SAMEA2619686	ERS488354	http://www.ebi.ac.uk/ena/data/view/ERS488354	SEQ-(FeCl3)_W<0.22	deep chlorophyll maximum layer	organism target by size
TARA_20091102T1415Z_018_EVENT_NET	TARA_20091031Z	TARA_018	deep chlorophyll maximum layer	ENVO	ENVO:01000326	Ionian Sea	GAZ	GAZ:00008916	(MEDI) Mediterranean Sea, Black Sea Province	MRGID	MRGID:21465	Valetta	35.895	degree	UO	UO:0000185	14.593	degree	UO	UO:0000185	Tripoli	32.92	degree	UO	UO:0000185	13.219	degree	UO	UO:0000185	80	meter	UO	UO:0000008	Handling of genomics samples	SAMEA2657107	TARA_A100000589	SAMEA2657107	https://www.ebi.ac.uk/biosamples/samples/SAMEA2657107	ERS488356	http://www.ebi.ac.uk/ena/data/view/ERS488356	SEQ-(500mL-or-15min)_N20-180	deep chlorophyll maximum layer	organism target by size
TARA_20091102T1430Z_018_EVENT_NET	TARA_20091031Z	TARA_018	deep chlorophyll maximum layer	ENVO	ENVO:01000326	Ionian Sea	GAZ	GAZ:00008916	(MEDI) Mediterranean Sea, Black Sea Province	MRGID	MRGID:21465	Valetta	35.895	degree	UO	UO:0000185	14.593	degree	UO	UO:0000185	Tripoli	32.92	degree	UO	UO:0000185	13.219	degree	UO	UO:0000185	80	meter	UO	UO:0000008	Handling of genomics samples	SAMEA2657093	TARA_A100000600	SAMEA2657093	https://www.ebi.ac.uk/biosamples/samples/SAMEA2657093	ERS488358	http://www.ebi.ac.uk/ena/data/view/ERS488358	SEQ-(500mL-or-15min)_N180-2000	deep chlorophyll maximum layer	organism target by size
TARA_20091102T0813Z_018_EVENT_PUMP	TARA_20091031Z	TARA_018	surface water layer	ENVO	ENVO:00010504	Ionian Sea	GAZ	GAZ:00008916	(MEDI) Mediterranean Sea, Black Sea Province	MRGID	MRGID:21465	Valetta	35.895	degree	UO	UO:0000185	14.593	degree	UO	UO:0000185	Tripoli	32.92	degree	UO	UO:0000185	13.219	degree	UO	UO:0000185	5	meter	UO	UO:0000008	Handling of genomics samples	SAMEA2619667	TARA_A100000164	SAMEA2619667	https://www.ebi.ac.uk/biosamples/samples/SAMEA2619667	ERS488330	http://www.ebi.ac.uk/ena/data/view/ERS488330	SEQ-(100L)_W0.22-1.6	surface water layer	organism target by size
TARA_20091102T0813Z_018_EVENT_PUMP	TARA_20091031Z	TARA_018	surface water layer	ENVO	ENVO:00010504	Ionian Sea	GAZ	GAZ:00008916	(MEDI) Mediterranean Sea, Black Sea Province	MRGID	MRGID:21465	Valetta	35.895	degree	UO	UO:0000185	14.593	degree	UO	UO:0000185	Tripoli	32.92	degree	UO	UO:0000185	13.219	degree	UO	UO:0000185	5	meter	UO	UO:0000008	Handling of genomics samples	SAMEA2619675	TARA_A100000595	SAMEA2619675	https://www.ebi.ac.uk/biosamples/samples/SAMEA2619675	ERS488338	http://www.ebi.ac.uk/ena/data/view/ERS488338	SEQ-(100L-or-15min)_W0.8-5	surface water layer	organism target by size
TARA_20091102T0813Z_018_EVENT_PUMP	TARA_20091031Z	TARA_018	surface water layer	ENVO	ENVO:00010504	Ionian Sea	GAZ	GAZ:00008916	(MEDI) Mediterranean Sea, Black Sea Province	MRGID	MRGID:21465	Valetta	35.895	degree	UO	UO:0000185	14.593	degree	UO	UO:0000185	Tripoli	32.92	degree	UO	UO:0000185	13.219	degree	UO	UO:0000185	5	meter	UO	UO:0000008	Handling of genomics samples	SAMEA2619676	TARA_A100000598	SAMEA2619676	https://www.ebi.ac.uk/biosamples/samples/SAMEA2619676	ERS488339	http://www.ebi.ac.uk/ena/data/view/ERS488339	SEQ-(500mL-or-15min)_W5-20	surface water layer	organism target by size
TARA_20091102T0813Z_018_EVENT_PUMP	TARA_20091031Z	TARA_018	surface water layer	ENVO	ENVO:00010504	Ionian Sea	GAZ	GAZ:00008916	(MEDI) Mediterranean Sea, Black Sea Province	MRGID	MRGID:21465	Valetta	35.895	degree	UO	UO:0000185	14.593	degree	UO	UO:0000185	Tripoli	32.92	degree	UO	UO:0000185	13.219	degree	UO	UO:0000185	5	meter	UO	UO:0000008	Handling of genomics samples	SAMEA2619677	TARA_A100000171	SAMEA2619677	https://www.ebi.ac.uk/biosamples/samples/SAMEA2619677	ERS488340	http://www.ebi.ac.uk/ena/data/view/ERS488340	SEQ-(FeCl3)_W<0.22	surface water layer	organism target by size
TARA_20091102T1031Z_018_EVENT_NET	TARA_20091031Z	TARA_018	surface water layer	ENVO	ENVO:00010504	Ionian Sea	GAZ	GAZ:00008916	(MEDI) Mediterranean Sea, Black Sea Province	MRGID	MRGID:21465	Valetta	35.895	degree	UO	UO:0000185	14.593	degree	UO	UO:0000185	Tripoli	32.92	degree	UO	UO:0000185	13.219	degree	UO	UO:0000185	5	meter	UO	UO:0000008	Handling of genomics samples	SAMEA2656983	TARA_A100000596	SAMEA2656983	https://www.ebi.ac.uk/biosamples/samples/SAMEA2656983	ERS488342	http://www.ebi.ac.uk/ena/data/view/ERS488342	SEQ-(500mL-or-15min)_N20-180	surface water layer	organism target by size
TARA_20091102T1125Z_018_EVENT_NET	TARA_20091031Z	TARA_018	surface water layer	ENVO	ENVO:00010504	Ionian Sea	GAZ	GAZ:00008916	(MEDI) Mediterranean Sea, Black Sea Province	MRGID	MRGID:21465	Valetta	35.895	degree	UO	UO:0000185	14.593	degree	UO	UO:0000185	Tripoli	32.92	degree	UO	UO:0000185	13.219	degree	UO	UO:0000185	5	meter	UO	UO:0000008	Handling of genomics samples	SAMEA2657084	TARA_A100000594	SAMEA2657084	https://www.ebi.ac.uk/biosamples/samples/SAMEA2657084	ERS488345	http://www.ebi.ac.uk/ena/data/view/ERS488345	SEQ-(500mL-or-15min)_N180-2000	surface water layer	organism target by size
TARA_20091111T1624Z_019_EVENT_PUMP	TARA_20091108Z	TARA_019	surface water layer	ENVO	ENVO:00010504	Mediterranean Sea	GAZ	GAZ:00002287	(MEDI) Mediterranean Sea, Black Sea Province	MRGID	MRGID:21465	Tripoli	32.8	degree	UO	UO:0000185	13.1	degree	UO	UO:0000185	Valetta	32.8	degree	UO	UO:0000185	13.1	degree	UO	UO:0000185	5	meter	UO	UO:0000008	Handling of genomics samples	SAMEA2619700	TARA_A100000823	SAMEA2619700	https://www.ebi.ac.uk/biosamples/samples/SAMEA2619700	ERS488373	http://www.ebi.ac.uk/ena/data/view/ERS488373	SEQ-(100L-or-15min)_W0.8-5	surface water layer	organism target by size
TARA_20091111T1624Z_019_EVENT_PUMP	TARA_20091108Z	TARA_019	surface water layer	ENVO	ENVO:00010504	Mediterranean Sea	GAZ	GAZ:00002287	(MEDI) Mediterranean Sea, Black Sea Province	MRGID	MRGID:21465	Tripoli	32.8	degree	UO	UO:0000185	13.1	degree	UO	UO:0000185	Valetta	32.8	degree	UO	UO:0000185	13.1	degree	UO	UO:0000185	5	meter	UO	UO:0000008	Handling of genomics samples	SAMEA2619701	TARA_A100000825	SAMEA2619701	https://www.ebi.ac.uk/biosamples/samples/SAMEA2619701	ERS488374	http://www.ebi.ac.uk/ena/data/view/ERS488374	SEQ-(500mL-or-15min)_W5-20	surface water layer	organism target by size
TARA_20091111T1950Z_019_EVENT_NET	TARA_20091108Z	TARA_019	surface water layer	ENVO	ENVO:00010504	Mediterranean Sea	GAZ	GAZ:00002287	(MEDI) Mediterranean Sea, Black Sea Province	MRGID	MRGID:21465	Tripoli	32.8	degree	UO	UO:0000185	13.1	degree	UO	UO:0000185	Valetta	32.8	degree	UO	UO:0000185	13.1	degree	UO	UO:0000185	5	meter	UO	UO:0000008	Handling of genomics samples	SAMEA2731333	TARA_A100000817	SAMEA2731333	https://www.ebi.ac.uk/biosamples/samples/SAMEA2731333	ERS488385	http://www.ebi.ac.uk/ena/data/view/ERS488385	SEQ-(500mL-or-15min)_N20-180	surface water layer	organism target by size
TARA_20091111T1827Z_019_EVENT_NET	TARA_20091108Z	TARA_019	marine water layer	ENVO	ENVO:01000295	Mediterranean Sea	GAZ	GAZ:00002287	(MEDI) Mediterranean Sea, Black Sea Province	MRGID	MRGID:21465	Tripoli	32.8	degree	UO	UO:0000185	13.1	degree	UO	UO:0000185	Valetta	32.8	degree	UO	UO:0000185	13.1	degree	UO	UO:0000185	0-100	meter	UO	UO:0000008	Handling of genomics samples	SAMEA2731305	TARA_A100000810	SAMEA2731305	https://www.ebi.ac.uk/biosamples/samples/SAMEA2731305	ERS488378	http://www.ebi.ac.uk/ena/data/view/ERS488378	SEQ-(500mL-or-15min)_N180-2000	marine water layer	organism target by size
TARA_20091112T1220Z_020_EVENT_NET	TARA_20091111Z	TARA_020	surface water layer	ENVO	ENVO:00010504	Adriatic Sea	GAZ	GAZ:00007625	(MEDI) Mediterranean Sea, Black Sea Province	MRGID	MRGID:21465	Valetta	36.355	degree	UO	UO:0000185	15.455	degree	UO	UO:0000185	Dubrovnik	42.287	degree	UO	UO:0000185	17.876	degree	UO	UO:0000185	5	meter	UO	UO:0000008	Handling of genomics samples	SAMEA2656996	TARA_A100000750	SAMEA2656996	https://www.ebi.ac.uk/biosamples/samples/SAMEA2656996	ERS488391	http://www.ebi.ac.uk/ena/data/view/ERS488391	SEQ-(500mL-or-15min)_N20-180	surface water layer	organism target by size
TARA_20091112T1409Z_020_EVENT_PUMP	TARA_20091111Z	TARA_020	surface water layer	ENVO	ENVO:00010504	Adriatic Sea	GAZ	GAZ:00007625	(MEDI) Mediterranean Sea, Black Sea Province	MRGID	MRGID:21465	Valetta	36.355	degree	UO	UO:0000185	15.455	degree	UO	UO:0000185	Dubrovnik	42.287	degree	UO	UO:0000185	17.876	degree	UO	UO:0000185	5	meter	UO	UO:0000008	Handling of genomics samples	SAMEA2619723	TARA_A100000758	SAMEA2619723	https://www.ebi.ac.uk/biosamples/samples/SAMEA2619723	ERS488410	http://www.ebi.ac.uk/ena/data/view/ERS488410	SEQ-(100L-or-15min)_W0.8-5	surface water layer	organism target by size
TARA_20091112T1409Z_020_EVENT_PUMP	TARA_20091111Z	TARA_020	surface water layer	ENVO	ENVO:00010504	Adriatic Sea	GAZ	GAZ:00007625	(MEDI) Mediterranean Sea, Black Sea Province	MRGID	MRGID:21465	Valetta	36.355	degree	UO	UO:0000185	15.455	degree	UO	UO:0000185	Dubrovnik	42.287	degree	UO	UO:0000185	17.876	degree	UO	UO:0000185	5	meter	UO	UO:0000008	Handling of genomics samples	SAMEA2619725	TARA_A100000761	SAMEA2619725	https://www.ebi.ac.uk/biosamples/samples/SAMEA2619725	ERS488412	http://www.ebi.ac.uk/ena/data/view/ERS488412	SEQ-(500mL-or-15min)_W5-20	surface water layer	organism target by size
TARA_20091112T1744Z_020_EVENT_NET	TARA_20091111Z	TARA_020	surface water layer	ENVO	ENVO:00010504	Adriatic Sea	GAZ	GAZ:00007625	(MEDI) Mediterranean Sea, Black Sea Province	MRGID	MRGID:21465	Valetta	36.355	degree	UO	UO:0000185	15.455	degree	UO	UO:0000185	Dubrovnik	42.287	degree	UO	UO:0000185	17.876	degree	UO	UO:0000185	5	meter	UO	UO:0000008	Handling of genomics samples	SAMEA2657025	TARA_A100000759	SAMEA2657025	https://www.ebi.ac.uk/biosamples/samples/SAMEA2657025	ERS488420	http://www.ebi.ac.uk/ena/data/view/ERS488420	SEQ-(500mL-or-15min)_N180-2000	surface water layer	organism target by size
TARA_20091115T0758Z_021_EVENT_PUMP	TARA_20091111Z	TARA_021	surface water layer	ENVO	ENVO:00010504	Adriatic Sea	GAZ	GAZ:00007625	(MEDI) Mediterranean Sea, Black Sea Province	MRGID	MRGID:21465	Valetta	36.355	degree	UO	UO:0000185	15.455	degree	UO	UO:0000185	Dubrovnik	42.287	degree	UO	UO:0000185	17.876	degree	UO	UO:0000185	5	meter	UO	UO:0000008	Handling of genomics samples	SAMEA2619733	TARA_A100000692	SAMEA2619733	https://www.ebi.ac.uk/biosamples/samples/SAMEA2619733	ERS488427	http://www.ebi.ac.uk/ena/data/view/ERS488427	SEQ-(100L-or-15min)_W0.8-5	surface water layer	organism target by size
TARA_20091115T0758Z_021_EVENT_PUMP	TARA_20091111Z	TARA_021	surface water layer	ENVO	ENVO:00010504	Adriatic Sea	GAZ	GAZ:00007625	(MEDI) Mediterranean Sea, Black Sea Province	MRGID	MRGID:21465	Valetta	36.355	degree	UO	UO:0000185	15.455	degree	UO	UO:0000185	Dubrovnik	42.287	degree	UO	UO:0000185	17.876	degree	UO	UO:0000185	5	meter	UO	UO:0000008	Handling of genomics samples	SAMEA2619734	TARA_A100000687	SAMEA2619734	https://www.ebi.ac.uk/biosamples/samples/SAMEA2619734	ERS488428	http://www.ebi.ac.uk/ena/data/view/ERS488428	SEQ-(500mL-or-15min)_W5-20	surface water layer	organism target by size
TARA_20091115T1050Z_021_EVENT_NET	TARA_20091111Z	TARA_021	surface water layer	ENVO	ENVO:00010504	Adriatic Sea	GAZ	GAZ:00007625	(MEDI) Mediterranean Sea, Black Sea Province	MRGID	MRGID:21465	Valetta	36.355	degree	UO	UO:0000185	15.455	degree	UO	UO:0000185	Dubrovnik	42.287	degree	UO	UO:0000185	17.876	degree	UO	UO:0000185	5	meter	UO	UO:0000008	Handling of genomics samples	SAMEA2731119	TARA_A100000689	SAMEA2731119	https://www.ebi.ac.uk/biosamples/samples/SAMEA2731119	ERS488436	http://www.ebi.ac.uk/ena/data/view/ERS488436	SEQ-(500mL-or-15min)_N20-180	surface water layer	organism target by size
TARA_20091115T1031Z_021_EVENT_NET	TARA_20091111Z	TARA_021	marine water layer	ENVO	ENVO:01000295	Adriatic Sea	GAZ	GAZ:00007625	(MEDI) Mediterranean Sea, Black Sea Province	MRGID	MRGID:21465	Valetta	36.355	degree	UO	UO:0000185	15.455	degree	UO	UO:0000185	Dubrovnik	42.287	degree	UO	UO:0000185	17.876	degree	UO	UO:0000185	0-500	meter	UO	UO:0000008	Handling of genomics samples	SAMEA2731098	TARA_A100000693	SAMEA2731098	https://www.ebi.ac.uk/biosamples/samples/SAMEA2731098	ERS488434	http://www.ebi.ac.uk/ena/data/view/ERS488434	SEQ-(500mL-or-15min)_N180-2000	marine water layer	organism target by size
TARA_20091116T0937Z_022_EVENT_NET	TARA_20091111Z	TARA_022	deep chlorophyll maximum layer	ENVO	ENVO:01000326	Adriatic Sea	GAZ	GAZ:00007625	(MEDI) Mediterranean Sea, Black Sea Province	MRGID	MRGID:21465	Valetta	36.355	degree	UO	UO:0000185	15.455	degree	UO	UO:0000185	Dubrovnik	42.287	degree	UO	UO:0000185	17.876	degree	UO	UO:0000185	60	meter	UO	UO:0000008	Handling of genomics samples	SAMEA2661639	TARA_A100000700	SAMEA2661639	https://www.ebi.ac.uk/biosamples/samples/SAMEA2661639	ERS506046	http://www.ebi.ac.uk/ena/data/view/ERS506046	SEQ-(500mL-or-15min)_N180-2000	deep chlorophyll maximum layer	organism target by size
TARA_20091116T1453Z_022_EVENT_PUMP	TARA_20091111Z	TARA_022	deep chlorophyll maximum layer	ENVO	ENVO:01000326	Adriatic Sea	GAZ	GAZ:00007625	(MEDI) Mediterranean Sea, Black Sea Province	MRGID	MRGID:21465	Valetta	36.355	degree	UO	UO:0000185	15.455	degree	UO	UO:0000185	Dubrovnik	42.287	degree	UO	UO:0000185	17.876	degree	UO	UO:0000185	30	meter	UO	UO:0000008	Handling of genomics samples	SAMEA2619754	TARA_A100000698	SAMEA2619754	https://www.ebi.ac.uk/biosamples/samples/SAMEA2619754	ERS488460	http://www.ebi.ac.uk/ena/data/view/ERS488460	SEQ-(100L-or-15min)_W0.8-5	deep chlorophyll maximum layer	organism target by size
TARA_20091116T1453Z_022_EVENT_PUMP	TARA_20091111Z	TARA_022	deep chlorophyll maximum layer	ENVO	ENVO:01000326	Adriatic Sea	GAZ	GAZ:00007625	(MEDI) Mediterranean Sea, Black Sea Province	MRGID	MRGID:21465	Valetta	36.355	degree	UO	UO:0000185	15.455	degree	UO	UO:0000185	Dubrovnik	42.287	degree	UO	UO:0000185	17.876	degree	UO	UO:0000185	30	meter	UO	UO:0000008	Handling of genomics samples	SAMEA2619755	TARA_A100000696	SAMEA2619755	https://www.ebi.ac.uk/biosamples/samples/SAMEA2619755	ERS488461	http://www.ebi.ac.uk/ena/data/view/ERS488461	SEQ-(500mL-or-15min)_W5-20	deep chlorophyll maximum layer	organism target by size
TARA_20091116T1703Z_022_EVENT_NET	TARA_20091111Z	TARA_022	deep chlorophyll maximum layer	ENVO	ENVO:01000326	Adriatic Sea	GAZ	GAZ:00007625	(MEDI) Mediterranean Sea, Black Sea Province	MRGID	MRGID:21465	Valetta	36.355	degree	UO	UO:0000185	15.455	degree	UO	UO:0000185	Dubrovnik	42.287	degree	UO	UO:0000185	17.876	degree	UO	UO:0000185	60	meter	UO	UO:0000008	Handling of genomics samples	SAMEA2657048	TARA_A100000695	SAMEA2657048	https://www.ebi.ac.uk/biosamples/samples/SAMEA2657048	ERS488464	http://www.ebi.ac.uk/ena/data/view/ERS488464	SEQ-(500mL-or-15min)_N20-180	deep chlorophyll maximum layer	organism target by size
TARA_20091116T0816Z_022_EVENT_PUMP	TARA_20091111Z	TARA_022	surface water layer	ENVO	ENVO:00010504	Adriatic Sea	GAZ	GAZ:00007625	(MEDI) Mediterranean Sea, Black Sea Province	MRGID	MRGID:21465	Valetta	36.355	degree	UO	UO:0000185	15.455	degree	UO	UO:0000185	Dubrovnik	42.287	degree	UO	UO:0000185	17.876	degree	UO	UO:0000185	5	meter	UO	UO:0000008	Handling of genomics samples	SAMEA2619745	TARA_A100000534	SAMEA2619745	https://www.ebi.ac.uk/biosamples/samples/SAMEA2619745	ERS488446	http://www.ebi.ac.uk/ena/data/view/ERS488446	SEQ-(100L-or-15min)_W0.8-5	surface water layer	organism target by size
TARA_20091116T0816Z_022_EVENT_PUMP	TARA_20091111Z	TARA_022	surface water layer	ENVO	ENVO:00010504	Adriatic Sea	GAZ	GAZ:00007625	(MEDI) Mediterranean Sea, Black Sea Province	MRGID	MRGID:21465	Valetta	36.355	degree	UO	UO:0000185	15.455	degree	UO	UO:0000185	Dubrovnik	42.287	degree	UO	UO:0000185	17.876	degree	UO	UO:0000185	5	meter	UO	UO:0000008	Handling of genomics samples	SAMEA2619746	TARA_A100000539	SAMEA2619746	https://www.ebi.ac.uk/biosamples/samples/SAMEA2619746	ERS488447	http://www.ebi.ac.uk/ena/data/view/ERS488447	SEQ-(500mL-or-15min)_W5-20	surface water layer	organism target by size
TARA_20091116T0816Z_022_EVENT_PUMP	TARA_20091111Z	TARA_022	surface water layer	ENVO	ENVO:00010504	Adriatic Sea	GAZ	GAZ:00007625	(MEDI) Mediterranean Sea, Black Sea Province	MRGID	MRGID:21465	Valetta	36.355	degree	UO	UO:0000185	15.455	degree	UO	UO:0000185	Dubrovnik	42.287	degree	UO	UO:0000185	17.876	degree	UO	UO:0000185	5	meter	UO	UO:0000008	Handling of genomics samples	SAMEA2619747	TARA_S200002703	SAMEA2619747	https://www.ebi.ac.uk/biosamples/samples/SAMEA2619747	ERS488448	http://www.ebi.ac.uk/ena/data/view/ERS488448	SEQ-(FeCl3)_W<0.22	surface water layer	organism target by size
TARA_20091116T1340Z_022_EVENT_NET	TARA_20091111Z	TARA_022	surface water layer	ENVO	ENVO:00010504	Adriatic Sea	GAZ	GAZ:00007625	(MEDI) Mediterranean Sea, Black Sea Province	MRGID	MRGID:21465	Valetta	36.355	degree	UO	UO:0000185	15.455	degree	UO	UO:0000185	Dubrovnik	42.287	degree	UO	UO:0000185	17.876	degree	UO	UO:0000185	5	meter	UO	UO:0000008	Handling of genomics samples	SAMEA2657062	TARA_A100000538	SAMEA2657062	https://www.ebi.ac.uk/biosamples/samples/SAMEA2657062	ERS488453	http://www.ebi.ac.uk/ena/data/view/ERS488453	SEQ-(500mL-or-15min)_N20-180	surface water layer	organism target by size
TARA_20091116T1953Z_022_EVENT_NET	TARA_20091111Z	TARA_022	surface water layer	ENVO	ENVO:00010504	Adriatic Sea	GAZ	GAZ:00007625	(MEDI) Mediterranean Sea, Black Sea Province	MRGID	MRGID:21465	Valetta	36.355	degree	UO	UO:0000185	15.455	degree	UO	UO:0000185	Dubrovnik	42.287	degree	UO	UO:0000185	17.876	degree	UO	UO:0000185	5	meter	UO	UO:0000008	Handling of genomics samples	SAMEA2657081	TARA_A100000532	SAMEA2657081	https://www.ebi.ac.uk/biosamples/samples/SAMEA2657081	ERS488469	http://www.ebi.ac.uk/ena/data/view/ERS488469	SEQ-(500mL-or-15min)_N180-2000	surface water layer	organism target by size
TARA_20091116T1953Z_022_EVENT_NET	TARA_20091111Z	TARA_022	surface water layer	ENVO	ENVO:00010504	Adriatic Sea	GAZ	GAZ:00007625	(MEDI) Mediterranean Sea, Black Sea Province	MRGID	MRGID:21465	Valetta	36.355	degree	UO	UO:0000185	15.455	degree	UO	UO:0000185	Dubrovnik	42.287	degree	UO	UO:0000185	17.876	degree	UO	UO:0000185	5	meter	UO	UO:0000008	Handling of genomics samples	SAMEA2731167	TARA_A100000536	SAMEA2731167	https://www.ebi.ac.uk/biosamples/samples/SAMEA2731167	ERS488468	http://www.ebi.ac.uk/ena/data/view/ERS488468	SEQ-(500mL-or-15min)_N180-2000	surface water layer	organism target by size
TARA_20091118T1240Z_023_EVENT_PUMP	TARA_20091111Z	TARA_023	deep chlorophyll maximum layer	ENVO	ENVO:01000326	Adriatic Sea	GAZ	GAZ:00007625	(MEDI) Mediterranean Sea, Black Sea Province	MRGID	MRGID:21465	Valetta	36.355	degree	UO	UO:0000185	15.455	degree	UO	UO:0000185	Dubrovnik	42.287	degree	UO	UO:0000185	17.876	degree	UO	UO:0000185	55	meter	UO	UO:0000008	Handling of genomics samples	SAMEA2591098	TARA_E500000081	SAMEA2591098	https://www.ebi.ac.uk/biosamples/samples/SAMEA2591098	ERS477998	http://www.ebi.ac.uk/ena/data/view/ERS477998	SEQ-(100L)_W0.22-1.6	deep chlorophyll maximum layer	organism target by size
TARA_20091118T1240Z_023_EVENT_PUMP	TARA_20091111Z	TARA_023	deep chlorophyll maximum layer	ENVO	ENVO:01000326	Adriatic Sea	GAZ	GAZ:00007625	(MEDI) Mediterranean Sea, Black Sea Province	MRGID	MRGID:21465	Valetta	36.355	degree	UO	UO:0000185	15.455	degree	UO	UO:0000185	Dubrovnik	42.287	degree	UO	UO:0000185	17.876	degree	UO	UO:0000185	55	meter	UO	UO:0000008	Handling of genomics samples	SAMEA2591105	TARA_A100000555	SAMEA2591105	https://www.ebi.ac.uk/biosamples/samples/SAMEA2591105	ERS478005	http://www.ebi.ac.uk/ena/data/view/ERS478005	SEQ-(100L-or-15min)_W0.8-5	deep chlorophyll maximum layer	organism target by size
TARA_20091118T1240Z_023_EVENT_PUMP	TARA_20091111Z	TARA_023	deep chlorophyll maximum layer	ENVO	ENVO:01000326	Adriatic Sea	GAZ	GAZ:00007625	(MEDI) Mediterranean Sea, Black Sea Province	MRGID	MRGID:21465	Valetta	36.355	degree	UO	UO:0000185	15.455	degree	UO	UO:0000185	Dubrovnik	42.287	degree	UO	UO:0000185	17.876	degree	UO	UO:0000185	55	meter	UO	UO:0000008	Handling of genomics samples	SAMEA2189662	TARA_A100000559	SAMEA2189662	https://www.ebi.ac.uk/biosamples/samples/SAMEA2189662	ERS329509	http://www.ebi.ac.uk/ena/data/view/ERS478003	SEQ-(100L-or-15min)_W0.8-5	deep chlorophyll maximum layer	organism target by size
TARA_20091118T1240Z_023_EVENT_PUMP	TARA_20091111Z	TARA_023	deep chlorophyll maximum layer	ENVO	ENVO:01000326	Adriatic Sea	GAZ	GAZ:00007625	(MEDI) Mediterranean Sea, Black Sea Province	MRGID	MRGID:21465	Valetta	36.355	degree	UO	UO:0000185	15.455	degree	UO	UO:0000185	Dubrovnik	42.287	degree	UO	UO:0000185	17.876	degree	UO	UO:0000185	55	meter	UO	UO:0000008	Handling of genomics samples	SAMEA2591103	TARA_A100000559	SAMEA2591103	https://www.ebi.ac.uk/biosamples/samples/SAMEA2591103	ERS478003	http://www.ebi.ac.uk/ena/data/view/ERS478003	SEQ-(100L-or-15min)_W0.8-5	deep chlorophyll maximum layer	organism target by size
TARA_20091118T1240Z_023_EVENT_PUMP	TARA_20091111Z	TARA_023	deep chlorophyll maximum layer	ENVO	ENVO:01000326	Adriatic Sea	GAZ	GAZ:00007625	(MEDI) Mediterranean Sea, Black Sea Province	MRGID	MRGID:21465	Valetta	36.355	degree	UO	UO:0000185	15.455	degree	UO	UO:0000185	Dubrovnik	42.287	degree	UO	UO:0000185	17.876	degree	UO	UO:0000185	55	meter	UO	UO:0000008	Handling of genomics samples	SAMEA2189657	TARA_A100000558	SAMEA2189657	https://www.ebi.ac.uk/biosamples/samples/SAMEA2189657	ERS329504	http://www.ebi.ac.uk/ena/data/view/ERS478004	SEQ-(500mL-or-15min)_W5-20	deep chlorophyll maximum layer	organism target by size
TARA_20091118T1240Z_023_EVENT_PUMP	TARA_20091111Z	TARA_023	deep chlorophyll maximum layer	ENVO	ENVO:01000326	Adriatic Sea	GAZ	GAZ:00007625	(MEDI) Mediterranean Sea, Black Sea Province	MRGID	MRGID:21465	Valetta	36.355	degree	UO	UO:0000185	15.455	degree	UO	UO:0000185	Dubrovnik	42.287	degree	UO	UO:0000185	17.876	degree	UO	UO:0000185	55	meter	UO	UO:0000008	Handling of genomics samples	SAMEA2591104	TARA_A100000558	SAMEA2591104	https://www.ebi.ac.uk/biosamples/samples/SAMEA2591104	ERS478004	http://www.ebi.ac.uk/ena/data/view/ERS478004	SEQ-(500mL-or-15min)_W5-20	deep chlorophyll maximum layer	organism target by size
TARA_20091118T1240Z_023_EVENT_PUMP	TARA_20091111Z	TARA_023	deep chlorophyll maximum layer	ENVO	ENVO:01000326	Adriatic Sea	GAZ	GAZ:00007625	(MEDI) Mediterranean Sea, Black Sea Province	MRGID	MRGID:21465	Valetta	36.355	degree	UO	UO:0000185	15.455	degree	UO	UO:0000185	Dubrovnik	42.287	degree	UO	UO:0000185	17.876	degree	UO	UO:0000185	55	meter	UO	UO:0000008	Handling of genomics samples	SAMEA2591106	TARA_A100000560	SAMEA2591106	https://www.ebi.ac.uk/biosamples/samples/SAMEA2591106	ERS478006	http://www.ebi.ac.uk/ena/data/view/ERS478006	SEQ-(500mL-or-15min)_W5-20	deep chlorophyll maximum layer	organism target by size
TARA_20091118T1240Z_023_EVENT_PUMP	TARA_20091111Z	TARA_023	deep chlorophyll maximum layer	ENVO	ENVO:01000326	Adriatic Sea	GAZ	GAZ:00007625	(MEDI) Mediterranean Sea, Black Sea Province	MRGID	MRGID:21465	Valetta	36.355	degree	UO	UO:0000185	15.455	degree	UO	UO:0000185	Dubrovnik	42.287	degree	UO	UO:0000185	17.876	degree	UO	UO:0000185	55	meter	UO	UO:0000008	Handling of genomics samples	SAMEA2591107	TARA_E500000082	SAMEA2591107	https://www.ebi.ac.uk/biosamples/samples/SAMEA2591107	ERS478007	http://www.ebi.ac.uk/ena/data/view/ERS478007	SEQ-(FeCl3)_W<0.22	deep chlorophyll maximum layer	organism target by size
TARA_20091118T1240Z_023_EVENT_PUMP	TARA_20091111Z	TARA_023	deep chlorophyll maximum layer	ENVO	ENVO:01000326	Adriatic Sea	GAZ	GAZ:00007625	(MEDI) Mediterranean Sea, Black Sea Province	MRGID	MRGID:21465	Valetta	36.355	degree	UO	UO:0000185	15.455	degree	UO	UO:0000185	Dubrovnik	42.287	degree	UO	UO:0000185	17.876	degree	UO	UO:0000185	55	meter	UO	UO:0000008	Handling of genomics samples	SAMEA2163674	TARA_X000001437	SAMEA2163674	https://www.ebi.ac.uk/biosamples/samples/SAMEA2163674	ERS333069	http://www.ebi.ac.uk/ena/data/view/ERS905354	SEQ-IMG-(GB)_W5-20	deep chlorophyll maximum layer	organism target by size
TARA_20091118T1240Z_023_EVENT_PUMP	TARA_20091111Z	TARA_023	deep chlorophyll maximum layer	ENVO	ENVO:01000326	Adriatic Sea	GAZ	GAZ:00007625	(MEDI) Mediterranean Sea, Black Sea Province	MRGID	MRGID:21465	Valetta	36.355	degree	UO	UO:0000185	15.455	degree	UO	UO:0000185	Dubrovnik	42.287	degree	UO	UO:0000185	17.876	degree	UO	UO:0000185	55	meter	UO	UO:0000008	Handling of genomics samples	SAMEA4557820	TARA_X000001437	SAMEA4557820	https://www.ebi.ac.uk/biosamples/samples/SAMEA4557820	ERS1456999	http://www.ebi.ac.uk/ena/data/view/ERS905354	SEQ-IMG-(GB)_W5-20	deep chlorophyll maximum layer	organism target by size
TARA_20091118T1240Z_023_EVENT_PUMP	TARA_20091111Z	TARA_023	deep chlorophyll maximum layer	ENVO	ENVO:01000326	Adriatic Sea	GAZ	GAZ:00007625	(MEDI) Mediterranean Sea, Black Sea Province	MRGID	MRGID:21465	Valetta	36.355	degree	UO	UO:0000185	15.455	degree	UO	UO:0000185	Dubrovnik	42.287	degree	UO	UO:0000185	17.876	degree	UO	UO:0000185	55	meter	UO	UO:0000008	Handling of genomics samples	SAMEA4557821	TARA_X000001437	SAMEA4557821	https://www.ebi.ac.uk/biosamples/samples/SAMEA4557821	ERS1457000	http://www.ebi.ac.uk/ena/data/view/ERS905354	SEQ-IMG-(GB)_W5-20	deep chlorophyll maximum layer	organism target by size
TARA_20091118T1240Z_023_EVENT_PUMP	TARA_20091111Z	TARA_023	deep chlorophyll maximum layer	ENVO	ENVO:01000326	Adriatic Sea	GAZ	GAZ:00007625	(MEDI) Mediterranean Sea, Black Sea Province	MRGID	MRGID:21465	Valetta	36.355	degree	UO	UO:0000185	15.455	degree	UO	UO:0000185	Dubrovnik	42.287	degree	UO	UO:0000185	17.876	degree	UO	UO:0000185	55	meter	UO	UO:0000008	Handling of genomics samples	SAMEA2163673	TARA_X000001437	SAMEA2163673	https://www.ebi.ac.uk/biosamples/samples/SAMEA2163673	ERS333068	http://www.ebi.ac.uk/ena/data/view/ERS905354	SEQ-IMG-(GB)_W5-20	deep chlorophyll maximum layer	organism target by size
TARA_20091118T1240Z_023_EVENT_PUMP	TARA_20091111Z	TARA_023	deep chlorophyll maximum layer	ENVO	ENVO:01000326	Adriatic Sea	GAZ	GAZ:00007625	(MEDI) Mediterranean Sea, Black Sea Province	MRGID	MRGID:21465	Valetta	36.355	degree	UO	UO:0000185	15.455	degree	UO	UO:0000185	Dubrovnik	42.287	degree	UO	UO:0000185	17.876	degree	UO	UO:0000185	55	meter	UO	UO:0000008	Handling of genomics samples	SAMEA3692414	TARA_X000001437	SAMEA3692414	https://www.ebi.ac.uk/biosamples/samples/SAMEA3692414	ERS999563	http://www.ebi.ac.uk/ena/data/view/ERS905354	SEQ-IMG-(GB)_W5-20	deep chlorophyll maximum layer	organism target by size
TARA_20091118T1240Z_023_EVENT_PUMP	TARA_20091111Z	TARA_023	deep chlorophyll maximum layer	ENVO	ENVO:01000326	Adriatic Sea	GAZ	GAZ:00007625	(MEDI) Mediterranean Sea, Black Sea Province	MRGID	MRGID:21465	Valetta	36.355	degree	UO	UO:0000185	15.455	degree	UO	UO:0000185	Dubrovnik	42.287	degree	UO	UO:0000185	17.876	degree	UO	UO:0000185	55	meter	UO	UO:0000008	Handling of genomics samples	SAMEA3692415	TARA_X000001437	SAMEA3692415	https://www.ebi.ac.uk/biosamples/samples/SAMEA3692415	ERS999564	http://www.ebi.ac.uk/ena/data/view/ERS905354	SEQ-IMG-(GB)_W5-20	deep chlorophyll maximum layer	organism target by size
TARA_20091118T1240Z_023_EVENT_PUMP	TARA_20091111Z	TARA_023	deep chlorophyll maximum layer	ENVO	ENVO:01000326	Adriatic Sea	GAZ	GAZ:00007625	(MEDI) Mediterranean Sea, Black Sea Province	MRGID	MRGID:21465	Valetta	36.355	degree	UO	UO:0000185	15.455	degree	UO	UO:0000185	Dubrovnik	42.287	degree	UO	UO:0000185	17.876	degree	UO	UO:0000185	55	meter	UO	UO:0000008	Handling of genomics samples	SAMEA3692416	TARA_X000001437	SAMEA3692416	https://www.ebi.ac.uk/biosamples/samples/SAMEA3692416	ERS999565	http://www.ebi.ac.uk/ena/data/view/ERS905354	SEQ-IMG-(GB)_W5-20	deep chlorophyll maximum layer	organism target by size
TARA_20091118T1240Z_023_EVENT_PUMP	TARA_20091111Z	TARA_023	deep chlorophyll maximum layer	ENVO	ENVO:01000326	Adriatic Sea	GAZ	GAZ:00007625	(MEDI) Mediterranean Sea, Black Sea Province	MRGID	MRGID:21465	Valetta	36.355	degree	UO	UO:0000185	15.455	degree	UO	UO:0000185	Dubrovnik	42.287	degree	UO	UO:0000185	17.876	degree	UO	UO:0000185	55	meter	UO	UO:0000008	Handling of genomics samples	SAMEA3692417	TARA_X000001437	SAMEA3692417	https://www.ebi.ac.uk/biosamples/samples/SAMEA3692417	ERS999566	http://www.ebi.ac.uk/ena/data/view/ERS905354	SEQ-IMG-(GB)_W5-20	deep chlorophyll maximum layer	organism target by size
TARA_20091118T1240Z_023_EVENT_PUMP	TARA_20091111Z	TARA_023	deep chlorophyll maximum layer	ENVO	ENVO:01000326	Adriatic Sea	GAZ	GAZ:00007625	(MEDI) Mediterranean Sea, Black Sea Province	MRGID	MRGID:21465	Valetta	36.355	degree	UO	UO:0000185	15.455	degree	UO	UO:0000185	Dubrovnik	42.287	degree	UO	UO:0000185	17.876	degree	UO	UO:0000185	55	meter	UO	UO:0000008	Handling of genomics samples	SAMEA3692418	TARA_X000001437	SAMEA3692418	https://www.ebi.ac.uk/biosamples/samples/SAMEA3692418	ERS999567	http://www.ebi.ac.uk/ena/data/view/ERS905354	SEQ-IMG-(GB)_W5-20	deep chlorophyll maximum layer	organism target by size
TARA_20091118T1240Z_023_EVENT_PUMP	TARA_20091111Z	TARA_023	deep chlorophyll maximum layer	ENVO	ENVO:01000326	Adriatic Sea	GAZ	GAZ:00007625	(MEDI) Mediterranean Sea, Black Sea Province	MRGID	MRGID:21465	Valetta	36.355	degree	UO	UO:0000185	15.455	degree	UO	UO:0000185	Dubrovnik	42.287	degree	UO	UO:0000185	17.876	degree	UO	UO:0000185	55	meter	UO	UO:0000008	Handling of genomics samples	SAMEA3692419	TARA_X000001437	SAMEA3692419	https://www.ebi.ac.uk/biosamples/samples/SAMEA3692419	ERS999568	http://www.ebi.ac.uk/ena/data/view/ERS905354	SEQ-IMG-(GB)_W5-20	deep chlorophyll maximum layer	organism target by size
TARA_20091118T1240Z_023_EVENT_PUMP	TARA_20091111Z	TARA_023	deep chlorophyll maximum layer	ENVO	ENVO:01000326	Adriatic Sea	GAZ	GAZ:00007625	(MEDI) Mediterranean Sea, Black Sea Province	MRGID	MRGID:21465	Valetta	36.355	degree	UO	UO:0000185	15.455	degree	UO	UO:0000185	Dubrovnik	42.287	degree	UO	UO:0000185	17.876	degree	UO	UO:0000185	55	meter	UO	UO:0000008	Handling of genomics samples	SAMEA3692420	TARA_X000001437	SAMEA3692420	https://www.ebi.ac.uk/biosamples/samples/SAMEA3692420	ERS999569	http://www.ebi.ac.uk/ena/data/view/ERS905354	SEQ-IMG-(GB)_W5-20	deep chlorophyll maximum layer	organism target by size
TARA_20091118T1240Z_023_EVENT_PUMP	TARA_20091111Z	TARA_023	deep chlorophyll maximum layer	ENVO	ENVO:01000326	Adriatic Sea	GAZ	GAZ:00007625	(MEDI) Mediterranean Sea, Black Sea Province	MRGID	MRGID:21465	Valetta	36.355	degree	UO	UO:0000185	15.455	degree	UO	UO:0000185	Dubrovnik	42.287	degree	UO	UO:0000185	17.876	degree	UO	UO:0000185	55	meter	UO	UO:0000008	Handling of genomics samples	SAMEA3692421	TARA_X000001437	SAMEA3692421	https://www.ebi.ac.uk/biosamples/samples/SAMEA3692421	ERS999570	http://www.ebi.ac.uk/ena/data/view/ERS905354	SEQ-IMG-(GB)_W5-20	deep chlorophyll maximum layer	organism target by size
TARA_20091118T1240Z_023_EVENT_PUMP	TARA_20091111Z	TARA_023	deep chlorophyll maximum layer	ENVO	ENVO:01000326	Adriatic Sea	GAZ	GAZ:00007625	(MEDI) Mediterranean Sea, Black Sea Province	MRGID	MRGID:21465	Valetta	36.355	degree	UO	UO:0000185	15.455	degree	UO	UO:0000185	Dubrovnik	42.287	degree	UO	UO:0000185	17.876	degree	UO	UO:0000185	55	meter	UO	UO:0000008	Handling of genomics samples	SAMEA3692432	TARA_X000001437	SAMEA3692432	https://www.ebi.ac.uk/biosamples/samples/SAMEA3692432	ERS999581	http://www.ebi.ac.uk/ena/data/view/ERS905354	SEQ-IMG-(GB)_W5-20	deep chlorophyll maximum layer	organism target by size
TARA_20091118T1240Z_023_EVENT_PUMP	TARA_20091111Z	TARA_023	deep chlorophyll maximum layer	ENVO	ENVO:01000326	Adriatic Sea	GAZ	GAZ:00007625	(MEDI) Mediterranean Sea, Black Sea Province	MRGID	MRGID:21465	Valetta	36.355	degree	UO	UO:0000185	15.455	degree	UO	UO:0000185	Dubrovnik	42.287	degree	UO	UO:0000185	17.876	degree	UO	UO:0000185	55	meter	UO	UO:0000008	Handling of genomics samples	SAMEA3692433	TARA_X000001437	SAMEA3692433	https://www.ebi.ac.uk/biosamples/samples/SAMEA3692433	ERS999582	http://www.ebi.ac.uk/ena/data/view/ERS905354	SEQ-IMG-(GB)_W5-20	deep chlorophyll maximum layer	organism target by size
TARA_20091118T1240Z_023_EVENT_PUMP	TARA_20091111Z	TARA_023	deep chlorophyll maximum layer	ENVO	ENVO:01000326	Adriatic Sea	GAZ	GAZ:00007625	(MEDI) Mediterranean Sea, Black Sea Province	MRGID	MRGID:21465	Valetta	36.355	degree	UO	UO:0000185	15.455	degree	UO	UO:0000185	Dubrovnik	42.287	degree	UO	UO:0000185	17.876	degree	UO	UO:0000185	55	meter	UO	UO:0000008	Handling of genomics samples	SAMEA3692434	TARA_X000001437	SAMEA3692434	https://www.ebi.ac.uk/biosamples/samples/SAMEA3692434	ERS999583	http://www.ebi.ac.uk/ena/data/view/ERS905354	SEQ-IMG-(GB)_W5-20	deep chlorophyll maximum layer	organism target by size
TARA_20091118T1240Z_023_EVENT_PUMP	TARA_20091111Z	TARA_023	deep chlorophyll maximum layer	ENVO	ENVO:01000326	Adriatic Sea	GAZ	GAZ:00007625	(MEDI) Mediterranean Sea, Black Sea Province	MRGID	MRGID:21465	Valetta	36.355	degree	UO	UO:0000185	15.455	degree	UO	UO:0000185	Dubrovnik	42.287	degree	UO	UO:0000185	17.876	degree	UO	UO:0000185	55	meter	UO	UO:0000008	Handling of genomics samples	SAMEA3692435	TARA_X000001437	SAMEA3692435	https://www.ebi.ac.uk/biosamples/samples/SAMEA3692435	ERS999584	http://www.ebi.ac.uk/ena/data/view/ERS905354	SEQ-IMG-(GB)_W5-20	deep chlorophyll maximum layer	organism target by size
TARA_20091118T1240Z_023_EVENT_PUMP	TARA_20091111Z	TARA_023	deep chlorophyll maximum layer	ENVO	ENVO:01000326	Adriatic Sea	GAZ	GAZ:00007625	(MEDI) Mediterranean Sea, Black Sea Province	MRGID	MRGID:21465	Valetta	36.355	degree	UO	UO:0000185	15.455	degree	UO	UO:0000185	Dubrovnik	42.287	degree	UO	UO:0000185	17.876	degree	UO	UO:0000185	55	meter	UO	UO:0000008	Handling of genomics samples	SAMEA3692436	TARA_X000001437	SAMEA3692436	https://www.ebi.ac.uk/biosamples/samples/SAMEA3692436	ERS999585	http://www.ebi.ac.uk/ena/data/view/ERS905354	SEQ-IMG-(GB)_W5-20	deep chlorophyll maximum layer	organism target by size
TARA_20091118T1240Z_023_EVENT_PUMP	TARA_20091111Z	TARA_023	deep chlorophyll maximum layer	ENVO	ENVO:01000326	Adriatic Sea	GAZ	GAZ:00007625	(MEDI) Mediterranean Sea, Black Sea Province	MRGID	MRGID:21465	Valetta	36.355	degree	UO	UO:0000185	15.455	degree	UO	UO:0000185	Dubrovnik	42.287	degree	UO	UO:0000185	17.876	degree	UO	UO:0000185	55	meter	UO	UO:0000008	Handling of genomics samples	SAMEA3692431	TARA_X000001437	SAMEA3692431	https://www.ebi.ac.uk/biosamples/samples/SAMEA3692431	ERS999580	http://www.ebi.ac.uk/ena/data/view/ERS905354	SEQ-IMG-(GB)_W5-20	deep chlorophyll maximum layer	organism target by size
TARA_20091118T1240Z_023_EVENT_PUMP	TARA_20091111Z	TARA_023	deep chlorophyll maximum layer	ENVO	ENVO:01000326	Adriatic Sea	GAZ	GAZ:00007625	(MEDI) Mediterranean Sea, Black Sea Province	MRGID	MRGID:21465	Valetta	36.355	degree	UO	UO:0000185	15.455	degree	UO	UO:0000185	Dubrovnik	42.287	degree	UO	UO:0000185	17.876	degree	UO	UO:0000185	55	meter	UO	UO:0000008	Handling of genomics samples	SAMEA3598205	TARA_X000001437	SAMEA3598205	https://www.ebi.ac.uk/biosamples/samples/SAMEA3598205	ERS905354	http://www.ebi.ac.uk/ena/data/view/ERS905354	SEQ-IMG-(GB)_W5-20	deep chlorophyll maximum layer	organism target by size
TARA_20091118T1240Z_023_EVENT_PUMP	TARA_20091111Z	TARA_023	deep chlorophyll maximum layer	ENVO	ENVO:01000326	Adriatic Sea	GAZ	GAZ:00007625	(MEDI) Mediterranean Sea, Black Sea Province	MRGID	MRGID:21465	Valetta	36.355	degree	UO	UO:0000185	15.455	degree	UO	UO:0000185	Dubrovnik	42.287	degree	UO	UO:0000185	17.876	degree	UO	UO:0000185	55	meter	UO	UO:0000008	Handling of genomics samples	SAMEA3692426	TARA_X000001437	SAMEA3692426	https://www.ebi.ac.uk/biosamples/samples/SAMEA3692426	ERS999575	http://www.ebi.ac.uk/ena/data/view/ERS905354	SEQ-IMG-(GB)_W5-20	deep chlorophyll maximum layer	organism target by size
TARA_20091118T1240Z_023_EVENT_PUMP	TARA_20091111Z	TARA_023	deep chlorophyll maximum layer	ENVO	ENVO:01000326	Adriatic Sea	GAZ	GAZ:00007625	(MEDI) Mediterranean Sea, Black Sea Province	MRGID	MRGID:21465	Valetta	36.355	degree	UO	UO:0000185	15.455	degree	UO	UO:0000185	Dubrovnik	42.287	degree	UO	UO:0000185	17.876	degree	UO	UO:0000185	55	meter	UO	UO:0000008	Handling of genomics samples	SAMEA3692427	TARA_X000001437	SAMEA3692427	https://www.ebi.ac.uk/biosamples/samples/SAMEA3692427	ERS999576	http://www.ebi.ac.uk/ena/data/view/ERS905354	SEQ-IMG-(GB)_W5-20	deep chlorophyll maximum layer	organism target by size
TARA_20091118T1240Z_023_EVENT_PUMP	TARA_20091111Z	TARA_023	deep chlorophyll maximum layer	ENVO	ENVO:01000326	Adriatic Sea	GAZ	GAZ:00007625	(MEDI) Mediterranean Sea, Black Sea Province	MRGID	MRGID:21465	Valetta	36.355	degree	UO	UO:0000185	15.455	degree	UO	UO:0000185	Dubrovnik	42.287	degree	UO	UO:0000185	17.876	degree	UO	UO:0000185	55	meter	UO	UO:0000008	Handling of genomics samples	SAMEA3692430	TARA_X000001437	SAMEA3692430	https://www.ebi.ac.uk/biosamples/samples/SAMEA3692430	ERS999579	http://www.ebi.ac.uk/ena/data/view/ERS905354	SEQ-IMG-(GB)_W5-20	deep chlorophyll maximum layer	organism target by size
TARA_20091118T1240Z_023_EVENT_PUMP	TARA_20091111Z	TARA_023	deep chlorophyll maximum layer	ENVO	ENVO:01000326	Adriatic Sea	GAZ	GAZ:00007625	(MEDI) Mediterranean Sea, Black Sea Province	MRGID	MRGID:21465	Valetta	36.355	degree	UO	UO:0000185	15.455	degree	UO	UO:0000185	Dubrovnik	42.287	degree	UO	UO:0000185	17.876	degree	UO	UO:0000185	55	meter	UO	UO:0000008	Handling of genomics samples	SAMEA4557817	TARA_X000001437	SAMEA4557817	https://www.ebi.ac.uk/biosamples/samples/SAMEA4557817	ERS1456996	http://www.ebi.ac.uk/ena/data/view/ERS905354	SEQ-IMG-(GB)_W5-20	deep chlorophyll maximum layer	organism target by size
TARA_20091118T1240Z_023_EVENT_PUMP	TARA_20091111Z	TARA_023	deep chlorophyll maximum layer	ENVO	ENVO:01000326	Adriatic Sea	GAZ	GAZ:00007625	(MEDI) Mediterranean Sea, Black Sea Province	MRGID	MRGID:21465	Valetta	36.355	degree	UO	UO:0000185	15.455	degree	UO	UO:0000185	Dubrovnik	42.287	degree	UO	UO:0000185	17.876	degree	UO	UO:0000185	55	meter	UO	UO:0000008	Handling of genomics samples	SAMEA3663801	TARA_X000001437	SAMEA3663801	https://www.ebi.ac.uk/biosamples/samples/SAMEA3663801	ERS970950	http://www.ebi.ac.uk/ena/data/view/ERS905354	SEQ-IMG-(GB)_W5-20	deep chlorophyll maximum layer	organism target by size
TARA_20091118T1240Z_023_EVENT_PUMP	TARA_20091111Z	TARA_023	deep chlorophyll maximum layer	ENVO	ENVO:01000326	Adriatic Sea	GAZ	GAZ:00007625	(MEDI) Mediterranean Sea, Black Sea Province	MRGID	MRGID:21465	Valetta	36.355	degree	UO	UO:0000185	15.455	degree	UO	UO:0000185	Dubrovnik	42.287	degree	UO	UO:0000185	17.876	degree	UO	UO:0000185	55	meter	UO	UO:0000008	Handling of genomics samples	SAMEA3663802	TARA_X000001437	SAMEA3663802	https://www.ebi.ac.uk/biosamples/samples/SAMEA3663802	ERS970951	http://www.ebi.ac.uk/ena/data/view/ERS905354	SEQ-IMG-(GB)_W5-20	deep chlorophyll maximum layer	organism target by size
TARA_20091118T1240Z_023_EVENT_PUMP	TARA_20091111Z	TARA_023	deep chlorophyll maximum layer	ENVO	ENVO:01000326	Adriatic Sea	GAZ	GAZ:00007625	(MEDI) Mediterranean Sea, Black Sea Province	MRGID	MRGID:21465	Valetta	36.355	degree	UO	UO:0000185	15.455	degree	UO	UO:0000185	Dubrovnik	42.287	degree	UO	UO:0000185	17.876	degree	UO	UO:0000185	55	meter	UO	UO:0000008	Handling of genomics samples	SAMEA3663804	TARA_X000001437	SAMEA3663804	https://www.ebi.ac.uk/biosamples/samples/SAMEA3663804	ERS970953	http://www.ebi.ac.uk/ena/data/view/ERS905354	SEQ-IMG-(GB)_W5-20	deep chlorophyll maximum layer	organism target by size
TARA_20091118T1240Z_023_EVENT_PUMP	TARA_20091111Z	TARA_023	deep chlorophyll maximum layer	ENVO	ENVO:01000326	Adriatic Sea	GAZ	GAZ:00007625	(MEDI) Mediterranean Sea, Black Sea Province	MRGID	MRGID:21465	Valetta	36.355	degree	UO	UO:0000185	15.455	degree	UO	UO:0000185	Dubrovnik	42.287	degree	UO	UO:0000185	17.876	degree	UO	UO:0000185	55	meter	UO	UO:0000008	Handling of genomics samples	SAMEA3692404	TARA_X000001437	SAMEA3692404	https://www.ebi.ac.uk/biosamples/samples/SAMEA3692404	ERS999553	http://www.ebi.ac.uk/ena/data/view/ERS905354	SEQ-IMG-(GB)_W5-20	deep chlorophyll maximum layer	organism target by size
TARA_20091118T1240Z_023_EVENT_PUMP	TARA_20091111Z	TARA_023	deep chlorophyll maximum layer	ENVO	ENVO:01000326	Adriatic Sea	GAZ	GAZ:00007625	(MEDI) Mediterranean Sea, Black Sea Province	MRGID	MRGID:21465	Valetta	36.355	degree	UO	UO:0000185	15.455	degree	UO	UO:0000185	Dubrovnik	42.287	degree	UO	UO:0000185	17.876	degree	UO	UO:0000185	55	meter	UO	UO:0000008	Handling of genomics samples	SAMEA3692405	TARA_X000001437	SAMEA3692405	https://www.ebi.ac.uk/biosamples/samples/SAMEA3692405	ERS999554	http://www.ebi.ac.uk/ena/data/view/ERS905354	SEQ-IMG-(GB)_W5-20	deep chlorophyll maximum layer	organism target by size
TARA_20091118T1240Z_023_EVENT_PUMP	TARA_20091111Z	TARA_023	deep chlorophyll maximum layer	ENVO	ENVO:01000326	Adriatic Sea	GAZ	GAZ:00007625	(MEDI) Mediterranean Sea, Black Sea Province	MRGID	MRGID:21465	Valetta	36.355	degree	UO	UO:0000185	15.455	degree	UO	UO:0000185	Dubrovnik	42.287	degree	UO	UO:0000185	17.876	degree	UO	UO:0000185	55	meter	UO	UO:0000008	Handling of genomics samples	SAMEA3692406	TARA_X000001437	SAMEA3692406	https://www.ebi.ac.uk/biosamples/samples/SAMEA3692406	ERS999555	http://www.ebi.ac.uk/ena/data/view/ERS905354	SEQ-IMG-(GB)_W5-20	deep chlorophyll maximum layer	organism target by size
TARA_20091118T1240Z_023_EVENT_PUMP	TARA_20091111Z	TARA_023	deep chlorophyll maximum layer	ENVO	ENVO:01000326	Adriatic Sea	GAZ	GAZ:00007625	(MEDI) Mediterranean Sea, Black Sea Province	MRGID	MRGID:21465	Valetta	36.355	degree	UO	UO:0000185	15.455	degree	UO	UO:0000185	Dubrovnik	42.287	degree	UO	UO:0000185	17.876	degree	UO	UO:0000185	55	meter	UO	UO:0000008	Handling of genomics samples	SAMEA3692407	TARA_X000001437	SAMEA3692407	https://www.ebi.ac.uk/biosamples/samples/SAMEA3692407	ERS999556	http://www.ebi.ac.uk/ena/data/view/ERS905354	SEQ-IMG-(GB)_W5-20	deep chlorophyll maximum layer	organism target by size
TARA_20091118T1240Z_023_EVENT_PUMP	TARA_20091111Z	TARA_023	deep chlorophyll maximum layer	ENVO	ENVO:01000326	Adriatic Sea	GAZ	GAZ:00007625	(MEDI) Mediterranean Sea, Black Sea Province	MRGID	MRGID:21465	Valetta	36.355	degree	UO	UO:0000185	15.455	degree	UO	UO:0000185	Dubrovnik	42.287	degree	UO	UO:0000185	17.876	degree	UO	UO:0000185	55	meter	UO	UO:0000008	Handling of genomics samples	SAMEA3692408	TARA_X000001437	SAMEA3692408	https://www.ebi.ac.uk/biosamples/samples/SAMEA3692408	ERS999557	http://www.ebi.ac.uk/ena/data/view/ERS905354	SEQ-IMG-(GB)_W5-20	deep chlorophyll maximum layer	organism target by size
TARA_20091118T1240Z_023_EVENT_PUMP	TARA_20091111Z	TARA_023	deep chlorophyll maximum layer	ENVO	ENVO:01000326	Adriatic Sea	GAZ	GAZ:00007625	(MEDI) Mediterranean Sea, Black Sea Province	MRGID	MRGID:21465	Valetta	36.355	degree	UO	UO:0000185	15.455	degree	UO	UO:0000185	Dubrovnik	42.287	degree	UO	UO:0000185	17.876	degree	UO	UO:0000185	55	meter	UO	UO:0000008	Handling of genomics samples	SAMEA3692409	TARA_X000001437	SAMEA3692409	https://www.ebi.ac.uk/biosamples/samples/SAMEA3692409	ERS999558	http://www.ebi.ac.uk/ena/data/view/ERS905354	SEQ-IMG-(GB)_W5-20	deep chlorophyll maximum layer	organism target by size
TARA_20091118T1240Z_023_EVENT_PUMP	TARA_20091111Z	TARA_023	deep chlorophyll maximum layer	ENVO	ENVO:01000326	Adriatic Sea	GAZ	GAZ:00007625	(MEDI) Mediterranean Sea, Black Sea Province	MRGID	MRGID:21465	Valetta	36.355	degree	UO	UO:0000185	15.455	degree	UO	UO:0000185	Dubrovnik	42.287	degree	UO	UO:0000185	17.876	degree	UO	UO:0000185	55	meter	UO	UO:0000008	Handling of genomics samples	SAMEA3692410	TARA_X000001437	SAMEA3692410	https://www.ebi.ac.uk/biosamples/samples/SAMEA3692410	ERS999559	http://www.ebi.ac.uk/ena/data/view/ERS905354	SEQ-IMG-(GB)_W5-20	deep chlorophyll maximum layer	organism target by size
TARA_20091118T1240Z_023_EVENT_PUMP	TARA_20091111Z	TARA_023	deep chlorophyll maximum layer	ENVO	ENVO:01000326	Adriatic Sea	GAZ	GAZ:00007625	(MEDI) Mediterranean Sea, Black Sea Province	MRGID	MRGID:21465	Valetta	36.355	degree	UO	UO:0000185	15.455	degree	UO	UO:0000185	Dubrovnik	42.287	degree	UO	UO:0000185	17.876	degree	UO	UO:0000185	55	meter	UO	UO:0000008	Handling of genomics samples	SAMEA3692411	TARA_X000001437	SAMEA3692411	https://www.ebi.ac.uk/biosamples/samples/SAMEA3692411	ERS999560	http://www.ebi.ac.uk/ena/data/view/ERS905354	SEQ-IMG-(GB)_W5-20	deep chlorophyll maximum layer	organism target by size
TARA_20091118T1240Z_023_EVENT_PUMP	TARA_20091111Z	TARA_023	deep chlorophyll maximum layer	ENVO	ENVO:01000326	Adriatic Sea	GAZ	GAZ:00007625	(MEDI) Mediterranean Sea, Black Sea Province	MRGID	MRGID:21465	Valetta	36.355	degree	UO	UO:0000185	15.455	degree	UO	UO:0000185	Dubrovnik	42.287	degree	UO	UO:0000185	17.876	degree	UO	UO:0000185	55	meter	UO	UO:0000008	Handling of genomics samples	SAMEA3692412	TARA_X000001437	SAMEA3692412	https://www.ebi.ac.uk/biosamples/samples/SAMEA3692412	ERS999561	http://www.ebi.ac.uk/ena/data/view/ERS905354	SEQ-IMG-(GB)_W5-20	deep chlorophyll maximum layer	organism target by size
TARA_20091118T1240Z_023_EVENT_PUMP	TARA_20091111Z	TARA_023	deep chlorophyll maximum layer	ENVO	ENVO:01000326	Adriatic Sea	GAZ	GAZ:00007625	(MEDI) Mediterranean Sea, Black Sea Province	MRGID	MRGID:21465	Valetta	36.355	degree	UO	UO:0000185	15.455	degree	UO	UO:0000185	Dubrovnik	42.287	degree	UO	UO:0000185	17.876	degree	UO	UO:0000185	55	meter	UO	UO:0000008	Handling of genomics samples	SAMEA4557819	TARA_X000001437	SAMEA4557819	https://www.ebi.ac.uk/biosamples/samples/SAMEA4557819	ERS1456998	http://www.ebi.ac.uk/ena/data/view/ERS905354	SEQ-IMG-(GB)_W5-20	deep chlorophyll maximum layer	organism target by size
TARA_20091118T1352Z_023_EVENT_NET	TARA_20091111Z	TARA_023	deep chlorophyll maximum layer	ENVO	ENVO:01000326	Adriatic Sea	GAZ	GAZ:00007625	(MEDI) Mediterranean Sea, Black Sea Province	MRGID	MRGID:21465	Valetta	36.355	degree	UO	UO:0000185	15.455	degree	UO	UO:0000185	Dubrovnik	42.287	degree	UO	UO:0000185	17.876	degree	UO	UO:0000185	50	meter	UO	UO:0000008	Handling of genomics samples	SAMEA2624976	TARA_A100000556	SAMEA2624976	https://www.ebi.ac.uk/biosamples/samples/SAMEA2624976	ERS478011	http://www.ebi.ac.uk/ena/data/view/ERS478011	SEQ-(500mL-or-15min)_N20-180	deep chlorophyll maximum layer	organism target by size
TARA_20091118T1352Z_023_EVENT_NET	TARA_20091111Z	TARA_023	deep chlorophyll maximum layer	ENVO	ENVO:01000326	Adriatic Sea	GAZ	GAZ:00007625	(MEDI) Mediterranean Sea, Black Sea Province	MRGID	MRGID:21465	Valetta	36.355	degree	UO	UO:0000185	15.455	degree	UO	UO:0000185	Dubrovnik	42.287	degree	UO	UO:0000185	17.876	degree	UO	UO:0000185	50	meter	UO	UO:0000008	Handling of genomics samples	SAMEA2189664	TARA_A100000561	SAMEA2189664	https://www.ebi.ac.uk/biosamples/samples/SAMEA2189664	ERS329511	http://www.ebi.ac.uk/ena/data/view/ERS478010	SEQ-(500mL-or-15min)_N20-180	deep chlorophyll maximum layer	organism target by size
TARA_20091118T1352Z_023_EVENT_NET	TARA_20091111Z	TARA_023	deep chlorophyll maximum layer	ENVO	ENVO:01000326	Adriatic Sea	GAZ	GAZ:00007625	(MEDI) Mediterranean Sea, Black Sea Province	MRGID	MRGID:21465	Valetta	36.355	degree	UO	UO:0000185	15.455	degree	UO	UO:0000185	Dubrovnik	42.287	degree	UO	UO:0000185	17.876	degree	UO	UO:0000185	50	meter	UO	UO:0000008	Handling of genomics samples	SAMEA2611379	TARA_A100000561	SAMEA2611379	https://www.ebi.ac.uk/biosamples/samples/SAMEA2611379	ERS478010	http://www.ebi.ac.uk/ena/data/view/ERS478010	SEQ-(500mL-or-15min)_N20-180	deep chlorophyll maximum layer	organism target by size
TARA_20091118T1632Z_023_EVENT_NET	TARA_20091111Z	TARA_023	deep chlorophyll maximum layer	ENVO	ENVO:01000326	Adriatic Sea	GAZ	GAZ:00007625	(MEDI) Mediterranean Sea, Black Sea Province	MRGID	MRGID:21465	Valetta	36.355	degree	UO	UO:0000185	15.455	degree	UO	UO:0000185	Dubrovnik	42.287	degree	UO	UO:0000185	17.876	degree	UO	UO:0000185	50	meter	UO	UO:0000008	Handling of genomics samples	SAMEA2189650	TARA_A100000554	SAMEA2189650	https://www.ebi.ac.uk/biosamples/samples/SAMEA2189650	ERS329497	http://www.ebi.ac.uk/ena/data/view/ERS478012	SEQ-(500mL-or-15min)_N180-2000	deep chlorophyll maximum layer	organism target by size
TARA_20091118T1632Z_023_EVENT_NET	TARA_20091111Z	TARA_023	deep chlorophyll maximum layer	ENVO	ENVO:01000326	Adriatic Sea	GAZ	GAZ:00007625	(MEDI) Mediterranean Sea, Black Sea Province	MRGID	MRGID:21465	Valetta	36.355	degree	UO	UO:0000185	15.455	degree	UO	UO:0000185	Dubrovnik	42.287	degree	UO	UO:0000185	17.876	degree	UO	UO:0000185	50	meter	UO	UO:0000008	Handling of genomics samples	SAMEA2611381	TARA_A100000554	SAMEA2611381	https://www.ebi.ac.uk/biosamples/samples/SAMEA2611381	ERS478012	http://www.ebi.ac.uk/ena/data/view/ERS478012	SEQ-(500mL-or-15min)_N180-2000	deep chlorophyll maximum layer	organism target by size
TARA_20091118T1632Z_023_EVENT_NET	TARA_20091111Z	TARA_023	deep chlorophyll maximum layer	ENVO	ENVO:01000326	Adriatic Sea	GAZ	GAZ:00007625	(MEDI) Mediterranean Sea, Black Sea Province	MRGID	MRGID:21465	Valetta	36.355	degree	UO	UO:0000185	15.455	degree	UO	UO:0000185	Dubrovnik	42.287	degree	UO	UO:0000185	17.876	degree	UO	UO:0000185	50	meter	UO	UO:0000008	Handling of genomics samples	SAMEA2624981	TARA_A100000557	SAMEA2624981	https://www.ebi.ac.uk/biosamples/samples/SAMEA2624981	ERS478013	http://www.ebi.ac.uk/ena/data/view/ERS478013	SEQ-(500mL-or-15min)_N180-2000	deep chlorophyll maximum layer	organism target by size
TARA_20091118T0841Z_023_EVENT_PUMP	TARA_20091111Z	TARA_023	surface water layer	ENVO	ENVO:00010504	Adriatic Sea	GAZ	GAZ:00007625	(MEDI) Mediterranean Sea, Black Sea Province	MRGID	MRGID:21465	Valetta	36.355	degree	UO	UO:0000185	15.455	degree	UO	UO:0000185	Dubrovnik	42.287	degree	UO	UO:0000185	17.876	degree	UO	UO:0000185	5	meter	UO	UO:0000008	Handling of genomics samples	SAMEA2591084	TARA_E500000075	SAMEA2591084	https://www.ebi.ac.uk/biosamples/samples/SAMEA2591084	ERS477979	http://www.ebi.ac.uk/ena/data/view/ERS477979	SEQ-(100L)_W0.22-1.6	surface water layer	organism target by size
TARA_20091118T0841Z_023_EVENT_PUMP	TARA_20091111Z	TARA_023	surface water layer	ENVO	ENVO:00010504	Adriatic Sea	GAZ	GAZ:00007625	(MEDI) Mediterranean Sea, Black Sea Province	MRGID	MRGID:21465	Valetta	36.355	degree	UO	UO:0000185	15.455	degree	UO	UO:0000185	Dubrovnik	42.287	degree	UO	UO:0000185	17.876	degree	UO	UO:0000185	5	meter	UO	UO:0000008	Handling of genomics samples	SAMEA2591093	TARA_A100000551	SAMEA2591093	https://www.ebi.ac.uk/biosamples/samples/SAMEA2591093	ERS477988	http://www.ebi.ac.uk/ena/data/view/ERS477988	SEQ-(100L-or-15min)_W0.8-5	surface water layer	organism target by size
TARA_20091118T0841Z_023_EVENT_PUMP	TARA_20091111Z	TARA_023	surface water layer	ENVO	ENVO:00010504	Adriatic Sea	GAZ	GAZ:00007625	(MEDI) Mediterranean Sea, Black Sea Province	MRGID	MRGID:21465	Valetta	36.355	degree	UO	UO:0000185	15.455	degree	UO	UO:0000185	Dubrovnik	42.287	degree	UO	UO:0000185	17.876	degree	UO	UO:0000185	5	meter	UO	UO:0000008	Handling of genomics samples	SAMEA2189659	TARA_A100000551	SAMEA2189659	https://www.ebi.ac.uk/biosamples/samples/SAMEA2189659	ERS329506	http://www.ebi.ac.uk/ena/data/view/ERS477988	SEQ-(100L-or-15min)_W0.8-5	surface water layer	organism target by size
TARA_20091118T0841Z_023_EVENT_PUMP	TARA_20091111Z	TARA_023	surface water layer	ENVO	ENVO:00010504	Adriatic Sea	GAZ	GAZ:00007625	(MEDI) Mediterranean Sea, Black Sea Province	MRGID	MRGID:21465	Valetta	36.355	degree	UO	UO:0000185	15.455	degree	UO	UO:0000185	Dubrovnik	42.287	degree	UO	UO:0000185	17.876	degree	UO	UO:0000185	5	meter	UO	UO:0000008	Handling of genomics samples	SAMEA2591095	TARA_A100000552	SAMEA2591095	https://www.ebi.ac.uk/biosamples/samples/SAMEA2591095	ERS477990	http://www.ebi.ac.uk/ena/data/view/ERS477990	SEQ-(100L-or-15min)_W0.8-5	surface water layer	organism target by size
TARA_20091118T0841Z_023_EVENT_PUMP	TARA_20091111Z	TARA_023	surface water layer	ENVO	ENVO:00010504	Adriatic Sea	GAZ	GAZ:00007625	(MEDI) Mediterranean Sea, Black Sea Province	MRGID	MRGID:21465	Valetta	36.355	degree	UO	UO:0000185	15.455	degree	UO	UO:0000185	Dubrovnik	42.287	degree	UO	UO:0000185	17.876	degree	UO	UO:0000185	5	meter	UO	UO:0000008	Handling of genomics samples	SAMEA2591096	TARA_A100000547	SAMEA2591096	https://www.ebi.ac.uk/biosamples/samples/SAMEA2591096	ERS477991	http://www.ebi.ac.uk/ena/data/view/ERS477991	SEQ-(500mL-or-15min)_W5-20	surface water layer	organism target by size
TARA_20091118T0841Z_023_EVENT_PUMP	TARA_20091111Z	TARA_023	surface water layer	ENVO	ENVO:00010504	Adriatic Sea	GAZ	GAZ:00007625	(MEDI) Mediterranean Sea, Black Sea Province	MRGID	MRGID:21465	Valetta	36.355	degree	UO	UO:0000185	15.455	degree	UO	UO:0000185	Dubrovnik	42.287	degree	UO	UO:0000185	17.876	degree	UO	UO:0000185	5	meter	UO	UO:0000008	Handling of genomics samples	SAMEA2591094	TARA_A100000553	SAMEA2591094	https://www.ebi.ac.uk/biosamples/samples/SAMEA2591094	ERS477989	http://www.ebi.ac.uk/ena/data/view/ERS477989	SEQ-(500mL-or-15min)_W5-20	surface water layer	organism target by size
TARA_20091118T0841Z_023_EVENT_PUMP	TARA_20091111Z	TARA_023	surface water layer	ENVO	ENVO:00010504	Adriatic Sea	GAZ	GAZ:00007625	(MEDI) Mediterranean Sea, Black Sea Province	MRGID	MRGID:21465	Valetta	36.355	degree	UO	UO:0000185	15.455	degree	UO	UO:0000185	Dubrovnik	42.287	degree	UO	UO:0000185	17.876	degree	UO	UO:0000185	5	meter	UO	UO:0000008	Handling of genomics samples	SAMEA2189651	TARA_A100000553	SAMEA2189651	https://www.ebi.ac.uk/biosamples/samples/SAMEA2189651	ERS329498	http://www.ebi.ac.uk/ena/data/view/ERS477989	SEQ-(500mL-or-15min)_W5-20	surface water layer	organism target by size
TARA_20091118T1017Z_023_EVENT_NET	TARA_20091111Z	TARA_023	surface water layer	ENVO	ENVO:00010504	Adriatic Sea	GAZ	GAZ:00007625	(MEDI) Mediterranean Sea, Black Sea Province	MRGID	MRGID:21465	Valetta	36.355	degree	UO	UO:0000185	15.455	degree	UO	UO:0000185	Dubrovnik	42.287	degree	UO	UO:0000185	17.876	degree	UO	UO:0000185	5	meter	UO	UO:0000008	Handling of genomics samples	SAMEA2611383	TARA_A100000546	SAMEA2611383	https://www.ebi.ac.uk/biosamples/samples/SAMEA2611383	ERS477996	http://www.ebi.ac.uk/ena/data/view/ERS477996	SEQ-(500mL-or-15min)_N180-2000	surface water layer	organism target by size
TARA_20091118T1017Z_023_EVENT_NET	TARA_20091111Z	TARA_023	surface water layer	ENVO	ENVO:00010504	Adriatic Sea	GAZ	GAZ:00007625	(MEDI) Mediterranean Sea, Black Sea Province	MRGID	MRGID:21465	Valetta	36.355	degree	UO	UO:0000185	15.455	degree	UO	UO:0000185	Dubrovnik	42.287	degree	UO	UO:0000185	17.876	degree	UO	UO:0000185	5	meter	UO	UO:0000008	Handling of genomics samples	SAMEA2189653	TARA_A100000546	SAMEA2189653	https://www.ebi.ac.uk/biosamples/samples/SAMEA2189653	ERS329500	http://www.ebi.ac.uk/ena/data/view/ERS477996	SEQ-(500mL-or-15min)_N180-2000	surface water layer	organism target by size
TARA_20091118T1017Z_023_EVENT_NET	TARA_20091111Z	TARA_023	surface water layer	ENVO	ENVO:00010504	Adriatic Sea	GAZ	GAZ:00007625	(MEDI) Mediterranean Sea, Black Sea Province	MRGID	MRGID:21465	Valetta	36.355	degree	UO	UO:0000185	15.455	degree	UO	UO:0000185	Dubrovnik	42.287	degree	UO	UO:0000185	17.876	degree	UO	UO:0000185	5	meter	UO	UO:0000008	Handling of genomics samples	SAMEA2624982	TARA_A100000549	SAMEA2624982	https://www.ebi.ac.uk/biosamples/samples/SAMEA2624982	ERS477997	http://www.ebi.ac.uk/ena/data/view/ERS477997	SEQ-(500mL-or-15min)_N180-2000	surface water layer	organism target by size
TARA_20091118T1256Z_023_EVENT_NET	TARA_20091111Z	TARA_023	surface water layer	ENVO	ENVO:00010504	Adriatic Sea	GAZ	GAZ:00007625	(MEDI) Mediterranean Sea, Black Sea Province	MRGID	MRGID:21465	Valetta	36.355	degree	UO	UO:0000185	15.455	degree	UO	UO:0000185	Dubrovnik	42.287	degree	UO	UO:0000185	17.876	degree	UO	UO:0000185	5	meter	UO	UO:0000008	Handling of genomics samples	SAMEA2189660	TARA_A100000548	SAMEA2189660	https://www.ebi.ac.uk/biosamples/samples/SAMEA2189660	ERS329507	http://www.ebi.ac.uk/ena/data/view/ERS478008	SEQ-(500mL-or-15min)_N20-180	surface water layer	organism target by size
TARA_20091118T1256Z_023_EVENT_NET	TARA_20091111Z	TARA_023	surface water layer	ENVO	ENVO:00010504	Adriatic Sea	GAZ	GAZ:00007625	(MEDI) Mediterranean Sea, Black Sea Province	MRGID	MRGID:21465	Valetta	36.355	degree	UO	UO:0000185	15.455	degree	UO	UO:0000185	Dubrovnik	42.287	degree	UO	UO:0000185	17.876	degree	UO	UO:0000185	5	meter	UO	UO:0000008	Handling of genomics samples	SAMEA2611385	TARA_A100000548	SAMEA2611385	https://www.ebi.ac.uk/biosamples/samples/SAMEA2611385	ERS478008	http://www.ebi.ac.uk/ena/data/view/ERS478008	SEQ-(500mL-or-15min)_N20-180	surface water layer	organism target by size
TARA_20091121T1110Z_024_EVENT_PUMP	TARA_20091111Z	TARA_024	surface water layer	ENVO	ENVO:00010504	Adriatic Sea	GAZ	GAZ:00007625	(MEDI) Mediterranean Sea, Black Sea Province	MRGID	MRGID:21465	Valetta	36.355	degree	UO	UO:0000185	15.455	degree	UO	UO:0000185	Dubrovnik	42.287	degree	UO	UO:0000185	17.876	degree	UO	UO:0000185	5	meter	UO	UO:0000008	Handling of genomics samples	SAMEA2619762	TARA_A100000362	SAMEA2619762	https://www.ebi.ac.uk/biosamples/samples/SAMEA2619762	ERS488476	http://www.ebi.ac.uk/ena/data/view/ERS488476	SEQ-(100L-or-15min)_W0.8-20	surface water layer	organism target by size
TARA_20091121T1135Z_024_EVENT_NET	TARA_20091111Z	TARA_024	surface water layer	ENVO	ENVO:00010504	Adriatic Sea	GAZ	GAZ:00007625	(MEDI) Mediterranean Sea, Black Sea Province	MRGID	MRGID:21465	Valetta	36.355	degree	UO	UO:0000185	15.455	degree	UO	UO:0000185	Dubrovnik	42.287	degree	UO	UO:0000185	17.876	degree	UO	UO:0000185	5	meter	UO	UO:0000008	Handling of genomics samples	SAMEA2656978	TARA_A100000360	SAMEA2656978	https://www.ebi.ac.uk/biosamples/samples/SAMEA2656978	ERS488481	http://www.ebi.ac.uk/ena/data/view/ERS488481	SEQ-(500mL-or-15min)_N20-180	surface water layer	organism target by size
TARA_20091121T1319Z_024_EVENT_NET	TARA_20091111Z	TARA_024	surface water layer	ENVO	ENVO:00010504	Adriatic Sea	GAZ	GAZ:00007625	(MEDI) Mediterranean Sea, Black Sea Province	MRGID	MRGID:21465	Valetta	36.355	degree	UO	UO:0000185	15.455	degree	UO	UO:0000185	Dubrovnik	42.287	degree	UO	UO:0000185	17.876	degree	UO	UO:0000185	5	meter	UO	UO:0000008	Handling of genomics samples	SAMEA2657018	TARA_A100000357	SAMEA2657018	https://www.ebi.ac.uk/biosamples/samples/SAMEA2657018	ERS488485	http://www.ebi.ac.uk/ena/data/view/ERS488485	SEQ-(500mL-or-15min)_N180-2000	surface water layer	organism target by size
TARA_20091123T1308Z_025_EVENT_NET	TARA_20091122Z	TARA_025	deep chlorophyll maximum layer	ENVO	ENVO:01000326	Mediterranean Sea	GAZ	GAZ:00002287	(MEDI) Mediterranean Sea, Black Sea Province	MRGID	MRGID:21465	Dubrovnik	40.102	degree	UO	UO:0000185	19.107	degree	UO	UO:0000185	Athens	39.765	degree	UO	UO:0000185	17.8	degree	UO	UO:0000185	50	meter	UO	UO:0000008	Handling of genomics samples	SAMEA2657037	TARA_E500000196	SAMEA2657037	https://www.ebi.ac.uk/biosamples/samples/SAMEA2657037	ERS488508	http://www.ebi.ac.uk/ena/data/view/ERS488508	SEQ-(500mL-or-15min)_N20-180	deep chlorophyll maximum layer	organism target by size
TARA_20091123T1352Z_025_EVENT_PUMP	TARA_20091122Z	TARA_025	deep chlorophyll maximum layer	ENVO	ENVO:01000326	Mediterranean Sea	GAZ	GAZ:00002287	(MEDI) Mediterranean Sea, Black Sea Province	MRGID	MRGID:21465	Dubrovnik	40.102	degree	UO	UO:0000185	19.107	degree	UO	UO:0000185	Athens	39.765	degree	UO	UO:0000185	17.8	degree	UO	UO:0000185	50	meter	UO	UO:0000008	Handling of genomics samples	SAMEA2619782	TARA_E500000331	SAMEA2619782	https://www.ebi.ac.uk/biosamples/samples/SAMEA2619782	ERS488509	http://www.ebi.ac.uk/ena/data/view/ERS488509	SEQ-(100L)_W0.22-1.6	deep chlorophyll maximum layer	organism target by size
TARA_20091123T1352Z_025_EVENT_PUMP	TARA_20091122Z	TARA_025	deep chlorophyll maximum layer	ENVO	ENVO:01000326	Mediterranean Sea	GAZ	GAZ:00002287	(MEDI) Mediterranean Sea, Black Sea Province	MRGID	MRGID:21465	Dubrovnik	40.102	degree	UO	UO:0000185	19.107	degree	UO	UO:0000185	Athens	39.765	degree	UO	UO:0000185	17.8	degree	UO	UO:0000185	50	meter	UO	UO:0000008	Handling of genomics samples	SAMEA2619788	TARA_A100000396	SAMEA2619788	https://www.ebi.ac.uk/biosamples/samples/SAMEA2619788	ERS488515	http://www.ebi.ac.uk/ena/data/view/ERS488515	SEQ-(100L-or-15min)_W0.8-5	deep chlorophyll maximum layer	organism target by size
TARA_20091123T1352Z_025_EVENT_PUMP	TARA_20091122Z	TARA_025	deep chlorophyll maximum layer	ENVO	ENVO:01000326	Mediterranean Sea	GAZ	GAZ:00002287	(MEDI) Mediterranean Sea, Black Sea Province	MRGID	MRGID:21465	Dubrovnik	40.102	degree	UO	UO:0000185	19.107	degree	UO	UO:0000185	Athens	39.765	degree	UO	UO:0000185	17.8	degree	UO	UO:0000185	50	meter	UO	UO:0000008	Handling of genomics samples	SAMEA2619789	TARA_A100000398	SAMEA2619789	https://www.ebi.ac.uk/biosamples/samples/SAMEA2619789	ERS488516	http://www.ebi.ac.uk/ena/data/view/ERS488516	SEQ-(500mL-or-15min)_W5-20	deep chlorophyll maximum layer	organism target by size
TARA_20091123T1352Z_025_EVENT_PUMP	TARA_20091122Z	TARA_025	deep chlorophyll maximum layer	ENVO	ENVO:01000326	Mediterranean Sea	GAZ	GAZ:00002287	(MEDI) Mediterranean Sea, Black Sea Province	MRGID	MRGID:21465	Dubrovnik	40.102	degree	UO	UO:0000185	19.107	degree	UO	UO:0000185	Athens	39.765	degree	UO	UO:0000185	17.8	degree	UO	UO:0000185	50	meter	UO	UO:0000008	Handling of genomics samples	SAMEA2619791	TARA_E500000306	SAMEA2619791	https://www.ebi.ac.uk/biosamples/samples/SAMEA2619791	ERS488518	http://www.ebi.ac.uk/ena/data/view/ERS488518	SEQ-(FeCl3)_W<0.22	deep chlorophyll maximum layer	organism target by size
TARA_20091123T1620Z_025_EVENT_NET	TARA_20091122Z	TARA_025	deep chlorophyll maximum layer	ENVO	ENVO:01000326	Mediterranean Sea	GAZ	GAZ:00002287	(MEDI) Mediterranean Sea, Black Sea Province	MRGID	MRGID:21465	Dubrovnik	40.102	degree	UO	UO:0000185	19.107	degree	UO	UO:0000185	Athens	39.765	degree	UO	UO:0000185	17.8	degree	UO	UO:0000185	50	meter	UO	UO:0000008	Handling of genomics samples	SAMEA2657045	TARA_E500000200	SAMEA2657045	https://www.ebi.ac.uk/biosamples/samples/SAMEA2657045	ERS488521	http://www.ebi.ac.uk/ena/data/view/ERS488521	SEQ-(500mL-or-15min)_N180-2000	deep chlorophyll maximum layer	organism target by size
TARA_20091123T0912Z_025_EVENT_PUMP	TARA_20091122Z	TARA_025	surface water layer	ENVO	ENVO:00010504	Mediterranean Sea	GAZ	GAZ:00002287	(MEDI) Mediterranean Sea, Black Sea Province	MRGID	MRGID:21465	Dubrovnik	40.102	degree	UO	UO:0000185	19.107	degree	UO	UO:0000185	Athens	39.765	degree	UO	UO:0000185	17.8	degree	UO	UO:0000185	5	meter	UO	UO:0000008	Handling of genomics samples	SAMEA2619766	TARA_E500000178	SAMEA2619766	https://www.ebi.ac.uk/biosamples/samples/SAMEA2619766	ERS488486	http://www.ebi.ac.uk/ena/data/view/ERS488486	SEQ-(100L)_W0.22-1.6	surface water layer	organism target by size
TARA_20091123T0912Z_025_EVENT_PUMP	TARA_20091122Z	TARA_025	surface water layer	ENVO	ENVO:00010504	Mediterranean Sea	GAZ	GAZ:00002287	(MEDI) Mediterranean Sea, Black Sea Province	MRGID	MRGID:21465	Dubrovnik	40.102	degree	UO	UO:0000185	19.107	degree	UO	UO:0000185	Athens	39.765	degree	UO	UO:0000185	17.8	degree	UO	UO:0000185	5	meter	UO	UO:0000008	Handling of genomics samples	SAMEA2619777	TARA_A100000393	SAMEA2619777	https://www.ebi.ac.uk/biosamples/samples/SAMEA2619777	ERS488497	http://www.ebi.ac.uk/ena/data/view/ERS488497	SEQ-(100L-or-15min)_W0.8-5	surface water layer	organism target by size
TARA_20091123T0912Z_025_EVENT_PUMP	TARA_20091122Z	TARA_025	surface water layer	ENVO	ENVO:00010504	Mediterranean Sea	GAZ	GAZ:00002287	(MEDI) Mediterranean Sea, Black Sea Province	MRGID	MRGID:21465	Dubrovnik	40.102	degree	UO	UO:0000185	19.107	degree	UO	UO:0000185	Athens	39.765	degree	UO	UO:0000185	17.8	degree	UO	UO:0000185	5	meter	UO	UO:0000008	Handling of genomics samples	SAMEA2619778	TARA_A100000394	SAMEA2619778	https://www.ebi.ac.uk/biosamples/samples/SAMEA2619778	ERS488498	http://www.ebi.ac.uk/ena/data/view/ERS488498	SEQ-(500mL-or-15min)_W5-20	surface water layer	organism target by size
TARA_20091123T0912Z_025_EVENT_PUMP	TARA_20091122Z	TARA_025	surface water layer	ENVO	ENVO:00010504	Mediterranean Sea	GAZ	GAZ:00002287	(MEDI) Mediterranean Sea, Black Sea Province	MRGID	MRGID:21465	Dubrovnik	40.102	degree	UO	UO:0000185	19.107	degree	UO	UO:0000185	Athens	39.765	degree	UO	UO:0000185	17.8	degree	UO	UO:0000185	5	meter	UO	UO:0000008	Handling of genomics samples	SAMEA2619779	TARA_E500000318	SAMEA2619779	https://www.ebi.ac.uk/biosamples/samples/SAMEA2619779	ERS488499	http://www.ebi.ac.uk/ena/data/view/ERS488499	SEQ-(FeCl3)_W<0.22	surface water layer	organism target by size
TARA_20091123T0914Z_025_EVENT_NET	TARA_20091122Z	TARA_025	surface water layer	ENVO	ENVO:00010504	Mediterranean Sea	GAZ	GAZ:00002287	(MEDI) Mediterranean Sea, Black Sea Province	MRGID	MRGID:21465	Dubrovnik	40.102	degree	UO	UO:0000185	19.107	degree	UO	UO:0000185	Athens	39.765	degree	UO	UO:0000185	17.8	degree	UO	UO:0000185	5	meter	UO	UO:0000008	Handling of genomics samples	SAMEA2656999	TARA_A100000400	SAMEA2656999	https://www.ebi.ac.uk/biosamples/samples/SAMEA2656999	ERS488503	http://www.ebi.ac.uk/ena/data/view/ERS488503	SEQ-(500mL-or-15min)_N20-180	surface water layer	organism target by size
TARA_20091123T1102Z_025_EVENT_NET	TARA_20091122Z	TARA_025	surface water layer	ENVO	ENVO:00010504	Mediterranean Sea	GAZ	GAZ:00002287	(MEDI) Mediterranean Sea, Black Sea Province	MRGID	MRGID:21465	Dubrovnik	40.102	degree	UO	UO:0000185	19.107	degree	UO	UO:0000185	Athens	39.765	degree	UO	UO:0000185	17.8	degree	UO	UO:0000185	5	meter	UO	UO:0000008	Handling of genomics samples	SAMEA2657015	TARA_A100000402	SAMEA2657015	https://www.ebi.ac.uk/biosamples/samples/SAMEA2657015	ERS488506	http://www.ebi.ac.uk/ena/data/view/ERS488506	SEQ-(500mL-or-15min)_N180-2000	surface water layer	organism target by size
TARA_20091124T0740Z_026_EVENT_PUMP	TARA_20091122Z	TARA_026	surface water layer	ENVO	ENVO:00010504	Mediterranean Sea	GAZ	GAZ:00002287	(MEDI) Mediterranean Sea, Black Sea Province	MRGID	MRGID:21465	Dubrovnik	40.102	degree	UO	UO:0000185	19.107	degree	UO	UO:0000185	Athens	39.765	degree	UO	UO:0000185	17.8	degree	UO	UO:0000185	5	meter	UO	UO:0000008	Handling of genomics samples	SAMEA2619798	TARA_E400007200	SAMEA2619798	https://www.ebi.ac.uk/biosamples/samples/SAMEA2619798	ERS488534	http://www.ebi.ac.uk/ena/data/view/ERS488534	SEQ-(100L-or-15min)_W0.8-20	surface water layer	organism target by size
TARA_20091124T0744Z_026_EVENT_NET	TARA_20091122Z	TARA_026	surface water layer	ENVO	ENVO:00010504	Mediterranean Sea	GAZ	GAZ:00002287	(MEDI) Mediterranean Sea, Black Sea Province	MRGID	MRGID:21465	Dubrovnik	40.102	degree	UO	UO:0000185	19.107	degree	UO	UO:0000185	Athens	39.765	degree	UO	UO:0000185	17.8	degree	UO	UO:0000185	5	meter	UO	UO:0000008	Handling of genomics samples	SAMEA2657002	TARA_S400007202	SAMEA2657002	https://www.ebi.ac.uk/biosamples/samples/SAMEA2657002	ERS488539	http://www.ebi.ac.uk/ena/data/view/ERS488539	SEQ-(500mL-or-15min)_N20-180	surface water layer	organism target by size
TARA_20091124T0945Z_026_EVENT_NET	TARA_20091122Z	TARA_026	surface water layer	ENVO	ENVO:00010504	Mediterranean Sea	GAZ	GAZ:00002287	(MEDI) Mediterranean Sea, Black Sea Province	MRGID	MRGID:21465	Dubrovnik	40.102	degree	UO	UO:0000185	19.107	degree	UO	UO:0000185	Athens	39.765	degree	UO	UO:0000185	17.8	degree	UO	UO:0000185	5	meter	UO	UO:0000008	Handling of genomics samples	SAMEA2657021	TARA_S400007204	SAMEA2657021	https://www.ebi.ac.uk/biosamples/samples/SAMEA2657021	ERS488542	http://www.ebi.ac.uk/ena/data/view/ERS488542	SEQ-(500mL-or-15min)_N180-2000	surface water layer	organism target by size
TARA_20091215T1305Z_030_EVENT_NET	TARA_20091214Z	TARA_030	deep chlorophyll maximum layer	ENVO	ENVO:01000326	Mediterranean Sea, Eastern Basin	GAZ	GAZ:00002536	(MEDI) Mediterranean Sea, Black Sea Province	MRGID	MRGID:21465	Beirut	33.931	degree	UO	UO:0000185	35.36	degree	UO	UO:0000185	Alexandria	31.722	degree	UO	UO:0000185	31.555	degree	UO	UO:0000185	70	meter	UO	UO:0000008	Handling of genomics samples	SAMEA2189652	TARA_A100001644	SAMEA2189652	https://www.ebi.ac.uk/biosamples/samples/SAMEA2189652	ERS329499	http://www.ebi.ac.uk/ena/data/view/ERS478038	SEQ-(500mL-or-15min)_N20-180	deep chlorophyll maximum layer	organism target by size
TARA_20091215T1305Z_030_EVENT_NET	TARA_20091214Z	TARA_030	deep chlorophyll maximum layer	ENVO	ENVO:01000326	Mediterranean Sea, Eastern Basin	GAZ	GAZ:00002536	(MEDI) Mediterranean Sea, Black Sea Province	MRGID	MRGID:21465	Beirut	33.931	degree	UO	UO:0000185	35.36	degree	UO	UO:0000185	Alexandria	31.722	degree	UO	UO:0000185	31.555	degree	UO	UO:0000185	70	meter	UO	UO:0000008	Handling of genomics samples	SAMEA2625587	TARA_A100001644	SAMEA2625587	https://www.ebi.ac.uk/biosamples/samples/SAMEA2625587	ERS478038	http://www.ebi.ac.uk/ena/data/view/ERS478038	SEQ-(500mL-or-15min)_N20-180	deep chlorophyll maximum layer	organism target by size
TARA_20091215T1305Z_030_EVENT_NET	TARA_20091214Z	TARA_030	deep chlorophyll maximum layer	ENVO	ENVO:01000326	Mediterranean Sea, Eastern Basin	GAZ	GAZ:00002536	(MEDI) Mediterranean Sea, Black Sea Province	MRGID	MRGID:21465	Beirut	33.931	degree	UO	UO:0000185	35.36	degree	UO	UO:0000185	Alexandria	31.722	degree	UO	UO:0000185	31.555	degree	UO	UO:0000185	70	meter	UO	UO:0000008	Handling of genomics samples	SAMEA2624977	TARA_A100001645	SAMEA2624977	https://www.ebi.ac.uk/biosamples/samples/SAMEA2624977	ERS478039	http://www.ebi.ac.uk/ena/data/view/ERS478039	SEQ-(500mL-or-15min)_N20-180	deep chlorophyll maximum layer	organism target by size
TARA_20091215T1512Z_030_Combined-EVENTS_CAST	TARA_20091214Z	TARA_030	deep chlorophyll maximum layer	ENVO	ENVO:01000326	Mediterranean Sea, Eastern Basin	GAZ	GAZ:00002536	(MEDI) Mediterranean Sea, Black Sea Province	MRGID	MRGID:21465	Beirut	33.931	degree	UO	UO:0000185	35.36	degree	UO	UO:0000185	Alexandria	31.722	degree	UO	UO:0000185	31.555	degree	UO	UO:0000185	70	meter	UO	UO:0000008	Handling of genomics samples	SAMEA2591122	TARA_A100001011	SAMEA2591122	https://www.ebi.ac.uk/biosamples/samples/SAMEA2591122	ERS478040	http://www.ebi.ac.uk/ena/data/view/ERS478040	SEQ-(100L)_W0.22-1.6	deep chlorophyll maximum layer	organism target by size
TARA_20091215T1512Z_030_Combined-EVENTS_CAST	TARA_20091214Z	TARA_030	deep chlorophyll maximum layer	ENVO	ENVO:01000326	Mediterranean Sea, Eastern Basin	GAZ	GAZ:00002536	(MEDI) Mediterranean Sea, Black Sea Province	MRGID	MRGID:21465	Beirut	33.931	degree	UO	UO:0000185	35.36	degree	UO	UO:0000185	Alexandria	31.722	degree	UO	UO:0000185	31.555	degree	UO	UO:0000185	70	meter	UO	UO:0000008	Handling of genomics samples	SAMEA2591130	TARA_A100001332	SAMEA2591130	https://www.ebi.ac.uk/biosamples/samples/SAMEA2591130	ERS478048	http://www.ebi.ac.uk/ena/data/view/ERS478048	SEQ-(100L-or-15min)_W0.8-5	deep chlorophyll maximum layer	organism target by size
TARA_20091215T1512Z_030_Combined-EVENTS_CAST	TARA_20091214Z	TARA_030	deep chlorophyll maximum layer	ENVO	ENVO:01000326	Mediterranean Sea, Eastern Basin	GAZ	GAZ:00002536	(MEDI) Mediterranean Sea, Black Sea Province	MRGID	MRGID:21465	Beirut	33.931	degree	UO	UO:0000185	35.36	degree	UO	UO:0000185	Alexandria	31.722	degree	UO	UO:0000185	31.555	degree	UO	UO:0000185	70	meter	UO	UO:0000008	Handling of genomics samples	SAMEA2189655	TARA_A100001333	SAMEA2189655	https://www.ebi.ac.uk/biosamples/samples/SAMEA2189655	ERS329502	http://www.ebi.ac.uk/ena/data/view/ERS478046	SEQ-(100L-or-15min)_W0.8-5	deep chlorophyll maximum layer	organism target by size
TARA_20091215T1512Z_030_Combined-EVENTS_CAST	TARA_20091214Z	TARA_030	deep chlorophyll maximum layer	ENVO	ENVO:01000326	Mediterranean Sea, Eastern Basin	GAZ	GAZ:00002536	(MEDI) Mediterranean Sea, Black Sea Province	MRGID	MRGID:21465	Beirut	33.931	degree	UO	UO:0000185	35.36	degree	UO	UO:0000185	Alexandria	31.722	degree	UO	UO:0000185	31.555	degree	UO	UO:0000185	70	meter	UO	UO:0000008	Handling of genomics samples	SAMEA2591128	TARA_A100001333	SAMEA2591128	https://www.ebi.ac.uk/biosamples/samples/SAMEA2591128	ERS478046	http://www.ebi.ac.uk/ena/data/view/ERS478046	SEQ-(100L-or-15min)_W0.8-5	deep chlorophyll maximum layer	organism target by size
TARA_20091215T1512Z_030_Combined-EVENTS_CAST	TARA_20091214Z	TARA_030	deep chlorophyll maximum layer	ENVO	ENVO:01000326	Mediterranean Sea, Eastern Basin	GAZ	GAZ:00002536	(MEDI) Mediterranean Sea, Black Sea Province	MRGID	MRGID:21465	Beirut	33.931	degree	UO	UO:0000185	35.36	degree	UO	UO:0000185	Alexandria	31.722	degree	UO	UO:0000185	31.555	degree	UO	UO:0000185	70	meter	UO	UO:0000008	Handling of genomics samples	SAMEA2189661	TARA_A100001334	SAMEA2189661	https://www.ebi.ac.uk/biosamples/samples/SAMEA2189661	ERS329508	http://www.ebi.ac.uk/ena/data/view/ERS478047	SEQ-(500mL-or-15min)_W5-20	deep chlorophyll maximum layer	organism target by size
TARA_20091215T1512Z_030_Combined-EVENTS_CAST	TARA_20091214Z	TARA_030	deep chlorophyll maximum layer	ENVO	ENVO:01000326	Mediterranean Sea, Eastern Basin	GAZ	GAZ:00002536	(MEDI) Mediterranean Sea, Black Sea Province	MRGID	MRGID:21465	Beirut	33.931	degree	UO	UO:0000185	35.36	degree	UO	UO:0000185	Alexandria	31.722	degree	UO	UO:0000185	31.555	degree	UO	UO:0000185	70	meter	UO	UO:0000008	Handling of genomics samples	SAMEA2591129	TARA_A100001334	SAMEA2591129	https://www.ebi.ac.uk/biosamples/samples/SAMEA2591129	ERS478047	http://www.ebi.ac.uk/ena/data/view/ERS478047	SEQ-(500mL-or-15min)_W5-20	deep chlorophyll maximum layer	organism target by size
TARA_20091215T1512Z_030_Combined-EVENTS_CAST	TARA_20091214Z	TARA_030	deep chlorophyll maximum layer	ENVO	ENVO:01000326	Mediterranean Sea, Eastern Basin	GAZ	GAZ:00002536	(MEDI) Mediterranean Sea, Black Sea Province	MRGID	MRGID:21465	Beirut	33.931	degree	UO	UO:0000185	35.36	degree	UO	UO:0000185	Alexandria	31.722	degree	UO	UO:0000185	31.555	degree	UO	UO:0000185	70	meter	UO	UO:0000008	Handling of genomics samples	SAMEA2591131	TARA_A100001335	SAMEA2591131	https://www.ebi.ac.uk/biosamples/samples/SAMEA2591131	ERS478049	http://www.ebi.ac.uk/ena/data/view/ERS478049	SEQ-(500mL-or-15min)_W5-20	deep chlorophyll maximum layer	organism target by size
TARA_20091215T1512Z_030_Combined-EVENTS_CAST	TARA_20091214Z	TARA_030	deep chlorophyll maximum layer	ENVO	ENVO:01000326	Mediterranean Sea, Eastern Basin	GAZ	GAZ:00002536	(MEDI) Mediterranean Sea, Black Sea Province	MRGID	MRGID:21465	Beirut	33.931	degree	UO	UO:0000185	35.36	degree	UO	UO:0000185	Alexandria	31.722	degree	UO	UO:0000185	31.555	degree	UO	UO:0000185	70	meter	UO	UO:0000008	Handling of genomics samples	SAMEA2591132	TARA_A100001374	SAMEA2591132	https://www.ebi.ac.uk/biosamples/samples/SAMEA2591132	ERS478052	http://www.ebi.ac.uk/ena/data/view/ERS478052	SEQ-(FeCl3)_W<0.22	deep chlorophyll maximum layer	organism target by size
TARA_20091215T1041Z_030_EVENT_PUMP	TARA_20091214Z	TARA_030	surface water layer	ENVO	ENVO:00010504	Mediterranean Sea, Eastern Basin	GAZ	GAZ:00002536	(MEDI) Mediterranean Sea, Black Sea Province	MRGID	MRGID:21465	Beirut	33.931	degree	UO	UO:0000185	35.36	degree	UO	UO:0000185	Alexandria	31.722	degree	UO	UO:0000185	31.555	degree	UO	UO:0000185	5	meter	UO	UO:0000008	Handling of genomics samples	SAMEA2591108	TARA_A100001015	SAMEA2591108	https://www.ebi.ac.uk/biosamples/samples/SAMEA2591108	ERS478017	http://www.ebi.ac.uk/ena/data/view/ERS478017	SEQ-(100L)_W0.22-1.6	surface water layer	organism target by size
TARA_20091215T1041Z_030_EVENT_PUMP	TARA_20091214Z	TARA_030	surface water layer	ENVO	ENVO:00010504	Mediterranean Sea, Eastern Basin	GAZ	GAZ:00002536	(MEDI) Mediterranean Sea, Black Sea Province	MRGID	MRGID:21465	Beirut	33.931	degree	UO	UO:0000185	35.36	degree	UO	UO:0000185	Alexandria	31.722	degree	UO	UO:0000185	31.555	degree	UO	UO:0000185	5	meter	UO	UO:0000008	Handling of genomics samples	SAMEA2591117	TARA_A100001639	SAMEA2591117	https://www.ebi.ac.uk/biosamples/samples/SAMEA2591117	ERS478026	http://www.ebi.ac.uk/ena/data/view/ERS478026	SEQ-(100L-or-15min)_W0.8-5	surface water layer	organism target by size
TARA_20091215T1041Z_030_EVENT_PUMP	TARA_20091214Z	TARA_030	surface water layer	ENVO	ENVO:00010504	Mediterranean Sea, Eastern Basin	GAZ	GAZ:00002536	(MEDI) Mediterranean Sea, Black Sea Province	MRGID	MRGID:21465	Beirut	33.931	degree	UO	UO:0000185	35.36	degree	UO	UO:0000185	Alexandria	31.722	degree	UO	UO:0000185	31.555	degree	UO	UO:0000185	5	meter	UO	UO:0000008	Handling of genomics samples	SAMEA2189663	TARA_A100001640	SAMEA2189663	https://www.ebi.ac.uk/biosamples/samples/SAMEA2189663	ERS329510	http://www.ebi.ac.uk/ena/data/view/ERS478024	SEQ-(100L-or-15min)_W0.8-5	surface water layer	organism target by size
TARA_20091215T1041Z_030_EVENT_PUMP	TARA_20091214Z	TARA_030	surface water layer	ENVO	ENVO:00010504	Mediterranean Sea, Eastern Basin	GAZ	GAZ:00002536	(MEDI) Mediterranean Sea, Black Sea Province	MRGID	MRGID:21465	Beirut	33.931	degree	UO	UO:0000185	35.36	degree	UO	UO:0000185	Alexandria	31.722	degree	UO	UO:0000185	31.555	degree	UO	UO:0000185	5	meter	UO	UO:0000008	Handling of genomics samples	SAMEA2591115	TARA_A100001640	SAMEA2591115	https://www.ebi.ac.uk/biosamples/samples/SAMEA2591115	ERS478024	http://www.ebi.ac.uk/ena/data/view/ERS478024	SEQ-(100L-or-15min)_W0.8-5	surface water layer	organism target by size
TARA_20091215T1041Z_030_EVENT_PUMP	TARA_20091214Z	TARA_030	surface water layer	ENVO	ENVO:00010504	Mediterranean Sea, Eastern Basin	GAZ	GAZ:00002536	(MEDI) Mediterranean Sea, Black Sea Province	MRGID	MRGID:21465	Beirut	33.931	degree	UO	UO:0000185	35.36	degree	UO	UO:0000185	Alexandria	31.722	degree	UO	UO:0000185	31.555	degree	UO	UO:0000185	5	meter	UO	UO:0000008	Handling of genomics samples	SAMEA2591116	TARA_A100001638	SAMEA2591116	https://www.ebi.ac.uk/biosamples/samples/SAMEA2591116	ERS478025	http://www.ebi.ac.uk/ena/data/view/ERS478025	SEQ-(500mL-or-15min)_W5-20	surface water layer	organism target by size
TARA_20091215T1041Z_030_EVENT_PUMP	TARA_20091214Z	TARA_030	surface water layer	ENVO	ENVO:00010504	Mediterranean Sea, Eastern Basin	GAZ	GAZ:00002536	(MEDI) Mediterranean Sea, Black Sea Province	MRGID	MRGID:21465	Beirut	33.931	degree	UO	UO:0000185	35.36	degree	UO	UO:0000185	Alexandria	31.722	degree	UO	UO:0000185	31.555	degree	UO	UO:0000185	5	meter	UO	UO:0000008	Handling of genomics samples	SAMEA2189656	TARA_A100001638	SAMEA2189656	https://www.ebi.ac.uk/biosamples/samples/SAMEA2189656	ERS329503	http://www.ebi.ac.uk/ena/data/view/ERS478025	SEQ-(500mL-or-15min)_W5-20	surface water layer	organism target by size
TARA_20091215T1041Z_030_EVENT_PUMP	TARA_20091214Z	TARA_030	surface water layer	ENVO	ENVO:00010504	Mediterranean Sea, Eastern Basin	GAZ	GAZ:00002536	(MEDI) Mediterranean Sea, Black Sea Province	MRGID	MRGID:21465	Beirut	33.931	degree	UO	UO:0000185	35.36	degree	UO	UO:0000185	Alexandria	31.722	degree	UO	UO:0000185	31.555	degree	UO	UO:0000185	5	meter	UO	UO:0000008	Handling of genomics samples	SAMEA2591118	TARA_A100001641	SAMEA2591118	https://www.ebi.ac.uk/biosamples/samples/SAMEA2591118	ERS478027	http://www.ebi.ac.uk/ena/data/view/ERS478027	SEQ-(500mL-or-15min)_W5-20	surface water layer	organism target by size
TARA_20091215T1113Z_030_EVENT_NET	TARA_20091214Z	TARA_030	surface water layer	ENVO	ENVO:00010504	Mediterranean Sea, Eastern Basin	GAZ	GAZ:00002536	(MEDI) Mediterranean Sea, Black Sea Province	MRGID	MRGID:21465	Beirut	33.931	degree	UO	UO:0000185	35.36	degree	UO	UO:0000185	Alexandria	31.722	degree	UO	UO:0000185	31.555	degree	UO	UO:0000185	5	meter	UO	UO:0000008	Handling of genomics samples	SAMEA2189658	TARA_A100001646	SAMEA2189658	https://www.ebi.ac.uk/biosamples/samples/SAMEA2189658	ERS329505	http://www.ebi.ac.uk/ena/data/view/ERS478033	SEQ-(500mL-or-15min)_N20-180	surface water layer	organism target by size
TARA_20091215T1113Z_030_EVENT_NET	TARA_20091214Z	TARA_030	surface water layer	ENVO	ENVO:00010504	Mediterranean Sea, Eastern Basin	GAZ	GAZ:00002536	(MEDI) Mediterranean Sea, Black Sea Province	MRGID	MRGID:21465	Beirut	33.931	degree	UO	UO:0000185	35.36	degree	UO	UO:0000185	Alexandria	31.722	degree	UO	UO:0000185	31.555	degree	UO	UO:0000185	5	meter	UO	UO:0000008	Handling of genomics samples	SAMEA2611384	TARA_A100001646	SAMEA2611384	https://www.ebi.ac.uk/biosamples/samples/SAMEA2611384	ERS478033	http://www.ebi.ac.uk/ena/data/view/ERS478033	SEQ-(500mL-or-15min)_N20-180	surface water layer	organism target by size
TARA_20091215T1113Z_030_EVENT_NET	TARA_20091214Z	TARA_030	surface water layer	ENVO	ENVO:00010504	Mediterranean Sea, Eastern Basin	GAZ	GAZ:00002536	(MEDI) Mediterranean Sea, Black Sea Province	MRGID	MRGID:21465	Beirut	33.931	degree	UO	UO:0000185	35.36	degree	UO	UO:0000185	Alexandria	31.722	degree	UO	UO:0000185	31.555	degree	UO	UO:0000185	5	meter	UO	UO:0000008	Handling of genomics samples	SAMEA2624983	TARA_A100001647	SAMEA2624983	https://www.ebi.ac.uk/biosamples/samples/SAMEA2624983	ERS478034	http://www.ebi.ac.uk/ena/data/view/ERS478034	SEQ-(500mL-or-15min)_N20-180	surface water layer	organism target by size
TARA_20091215T1244Z_030_EVENT_NET	TARA_20091214Z	TARA_030	surface water layer	ENVO	ENVO:00010504	Mediterranean Sea, Eastern Basin	GAZ	GAZ:00002536	(MEDI) Mediterranean Sea, Black Sea Province	MRGID	MRGID:21465	Beirut	33.931	degree	UO	UO:0000185	35.36	degree	UO	UO:0000185	Alexandria	31.722	degree	UO	UO:0000185	31.555	degree	UO	UO:0000185	5	meter	UO	UO:0000008	Handling of genomics samples	SAMEA2189654	TARA_A100001648	SAMEA2189654	https://www.ebi.ac.uk/biosamples/samples/SAMEA2189654	ERS329501	http://www.ebi.ac.uk/ena/data/view/ERS478036	SEQ-(500mL-or-15min)_N180-2000	surface water layer	organism target by size
TARA_20091215T1244Z_030_EVENT_NET	TARA_20091214Z	TARA_030	surface water layer	ENVO	ENVO:00010504	Mediterranean Sea, Eastern Basin	GAZ	GAZ:00002536	(MEDI) Mediterranean Sea, Black Sea Province	MRGID	MRGID:21465	Beirut	33.931	degree	UO	UO:0000185	35.36	degree	UO	UO:0000185	Alexandria	31.722	degree	UO	UO:0000185	31.555	degree	UO	UO:0000185	5	meter	UO	UO:0000008	Handling of genomics samples	SAMEA2624980	TARA_A100001648	SAMEA2624980	https://www.ebi.ac.uk/biosamples/samples/SAMEA2624980	ERS478036	http://www.ebi.ac.uk/ena/data/view/ERS478036	SEQ-(500mL-or-15min)_N180-2000	surface water layer	organism target by size
TARA_20091215T1244Z_030_EVENT_NET	TARA_20091214Z	TARA_030	surface water layer	ENVO	ENVO:00010504	Mediterranean Sea, Eastern Basin	GAZ	GAZ:00002536	(MEDI) Mediterranean Sea, Black Sea Province	MRGID	MRGID:21465	Beirut	33.931	degree	UO	UO:0000185	35.36	degree	UO	UO:0000185	Alexandria	31.722	degree	UO	UO:0000185	31.555	degree	UO	UO:0000185	5	meter	UO	UO:0000008	Handling of genomics samples	SAMEA2624978	TARA_A100001649	SAMEA2624978	https://www.ebi.ac.uk/biosamples/samples/SAMEA2624978	ERS478037	http://www.ebi.ac.uk/ena/data/view/ERS478037	SEQ-(500mL-or-15min)_N180-2000	surface water layer	organism target by size
TARA_20100109T0715Z_031_EVENT_PUMP	TARA_20100108Z	TARA_031	surface water layer	ENVO	ENVO:00010504	Red Sea	GAZ	GAZ:00002456	(REDS) Red Sea, Persian Gulf Province	MRGID	MRGID:21474	Sharm El Sheikh	27.89	degree	UO	UO:0000185	34.253	degree	UO	UO:0000185	Jeddah	22.148	degree	UO	UO:0000185	38.192	degree	UO	UO:0000185	5	meter	UO	UO:0000008	Handling of genomics samples	SAMEA2619802	TARA_A100001403	SAMEA2619802	https://www.ebi.ac.uk/biosamples/samples/SAMEA2619802	ERS488545	http://www.ebi.ac.uk/ena/data/view/ERS488545	SEQ-(100L)_W0.22-1.6	surface water layer	organism target by size
TARA_20100109T0715Z_031_EVENT_PUMP	TARA_20100108Z	TARA_031	surface water layer	ENVO	ENVO:00010504	Red Sea	GAZ	GAZ:00002456	(REDS) Red Sea, Persian Gulf Province	MRGID	MRGID:21474	Sharm El Sheikh	27.89	degree	UO	UO:0000185	34.253	degree	UO	UO:0000185	Jeddah	22.148	degree	UO	UO:0000185	38.192	degree	UO	UO:0000185	5	meter	UO	UO:0000008	Handling of genomics samples	SAMEA2619811	TARA_A100001433	SAMEA2619811	https://www.ebi.ac.uk/biosamples/samples/SAMEA2619811	ERS488554	http://www.ebi.ac.uk/ena/data/view/ERS488554	SEQ-(100L-or-15min)_W0.8-20	surface water layer	organism target by size
TARA_20100109T0715Z_031_EVENT_PUMP	TARA_20100108Z	TARA_031	surface water layer	ENVO	ENVO:00010504	Red Sea	GAZ	GAZ:00002456	(REDS) Red Sea, Persian Gulf Province	MRGID	MRGID:21474	Sharm El Sheikh	27.89	degree	UO	UO:0000185	34.253	degree	UO	UO:0000185	Jeddah	22.148	degree	UO	UO:0000185	38.192	degree	UO	UO:0000185	5	meter	UO	UO:0000008	Handling of genomics samples	SAMEA2619815	TARA_A100001392	SAMEA2619815	https://www.ebi.ac.uk/biosamples/samples/SAMEA2619815	ERS488558	http://www.ebi.ac.uk/ena/data/view/ERS488558	SEQ-(FeCl3)_W<0.22	surface water layer	organism target by size
TARA_20100109T0737Z_031_EVENT_NET	TARA_20100108Z	TARA_031	surface water layer	ENVO	ENVO:00010504	Red Sea	GAZ	GAZ:00002456	(REDS) Red Sea, Persian Gulf Province	MRGID	MRGID:21474	Sharm El Sheikh	27.89	degree	UO	UO:0000185	34.253	degree	UO	UO:0000185	Jeddah	22.148	degree	UO	UO:0000185	38.192	degree	UO	UO:0000185	5	meter	UO	UO:0000008	Handling of genomics samples	SAMEA2657001	TARA_A100001432	SAMEA2657001	https://www.ebi.ac.uk/biosamples/samples/SAMEA2657001	ERS488561	http://www.ebi.ac.uk/ena/data/view/ERS488561	SEQ-(500mL-or-15min)_N20-180	surface water layer	organism target by size
TARA_20100109T0925Z_031_EVENT_NET	TARA_20100108Z	TARA_031	surface water layer	ENVO	ENVO:00010504	Red Sea	GAZ	GAZ:00002456	(REDS) Red Sea, Persian Gulf Province	MRGID	MRGID:21474	Sharm El Sheikh	27.89	degree	UO	UO:0000185	34.253	degree	UO	UO:0000185	Jeddah	22.148	degree	UO	UO:0000185	38.192	degree	UO	UO:0000185	5	meter	UO	UO:0000008	Handling of genomics samples	SAMEA2657017	TARA_A100001431	SAMEA2657017	https://www.ebi.ac.uk/biosamples/samples/SAMEA2657017	ERS488565	http://www.ebi.ac.uk/ena/data/view/ERS488565	SEQ-(500mL-or-15min)_N180-2000	surface water layer	organism target by size
TARA_20100111T1228Z_032_EVENT_NET	TARA_20100108Z	TARA_032	deep chlorophyll maximum layer	ENVO	ENVO:01000326	Red Sea	GAZ	GAZ:00002456	(REDS) Red Sea, Persian Gulf Province	MRGID	MRGID:21474	Sharm El Sheikh	27.89	degree	UO	UO:0000185	34.253	degree	UO	UO:0000185	Jeddah	22.148	degree	UO	UO:0000185	38.192	degree	UO	UO:0000185	80	meter	UO	UO:0000008	Handling of genomics samples	SAMEA2656987	TARA_A100001147	SAMEA2656987	https://www.ebi.ac.uk/biosamples/samples/SAMEA2656987	ERS488596	http://www.ebi.ac.uk/ena/data/view/ERS488596	SEQ-(500mL-or-15min)_N20-180	deep chlorophyll maximum layer	organism target by size
TARA_20100111T1415Z_032_EVENT_NET	TARA_20100108Z	TARA_032	deep chlorophyll maximum layer	ENVO	ENVO:01000326	Red Sea	GAZ	GAZ:00002456	(REDS) Red Sea, Persian Gulf Province	MRGID	MRGID:21474	Sharm El Sheikh	27.89	degree	UO	UO:0000185	34.253	degree	UO	UO:0000185	Jeddah	22.148	degree	UO	UO:0000185	38.192	degree	UO	UO:0000185	80	meter	UO	UO:0000008	Handling of genomics samples	SAMEA2656993	TARA_A100001148	SAMEA2656993	https://www.ebi.ac.uk/biosamples/samples/SAMEA2656993	ERS488598	http://www.ebi.ac.uk/ena/data/view/ERS488598	SEQ-(500mL-or-15min)_N180-2000	deep chlorophyll maximum layer	organism target by size
TARA_20100111T1417Z_032_EVENT_PUMP	TARA_20100108Z	TARA_032	deep chlorophyll maximum layer	ENVO	ENVO:01000326	Red Sea	GAZ	GAZ:00002456	(REDS) Red Sea, Persian Gulf Province	MRGID	MRGID:21474	Sharm El Sheikh	27.89	degree	UO	UO:0000185	34.253	degree	UO	UO:0000185	Jeddah	22.148	degree	UO	UO:0000185	38.192	degree	UO	UO:0000185	80	meter	UO	UO:0000008	Handling of genomics samples	SAMEA2619840	TARA_A100001037	SAMEA2619840	https://www.ebi.ac.uk/biosamples/samples/SAMEA2619840	ERS488599	http://www.ebi.ac.uk/ena/data/view/ERS488599	SEQ-(100L)_W0.22-1.6	deep chlorophyll maximum layer	organism target by size
TARA_20100111T1417Z_032_EVENT_PUMP	TARA_20100108Z	TARA_032	deep chlorophyll maximum layer	ENVO	ENVO:01000326	Red Sea	GAZ	GAZ:00002456	(REDS) Red Sea, Persian Gulf Province	MRGID	MRGID:21474	Sharm El Sheikh	27.89	degree	UO	UO:0000185	34.253	degree	UO	UO:0000185	Jeddah	22.148	degree	UO	UO:0000185	38.192	degree	UO	UO:0000185	80	meter	UO	UO:0000008	Handling of genomics samples	SAMEA2619850	TARA_A100001145	SAMEA2619850	https://www.ebi.ac.uk/biosamples/samples/SAMEA2619850	ERS488609	http://www.ebi.ac.uk/ena/data/view/ERS488609	SEQ-(100L-or-15min)_W0.8-5	deep chlorophyll maximum layer	organism target by size
TARA_20100111T1417Z_032_EVENT_PUMP	TARA_20100108Z	TARA_032	deep chlorophyll maximum layer	ENVO	ENVO:01000326	Red Sea	GAZ	GAZ:00002456	(REDS) Red Sea, Persian Gulf Province	MRGID	MRGID:21474	Sharm El Sheikh	27.89	degree	UO	UO:0000185	34.253	degree	UO	UO:0000185	Jeddah	22.148	degree	UO	UO:0000185	38.192	degree	UO	UO:0000185	80	meter	UO	UO:0000008	Handling of genomics samples	SAMEA2619851	TARA_A100001146	SAMEA2619851	https://www.ebi.ac.uk/biosamples/samples/SAMEA2619851	ERS488610	http://www.ebi.ac.uk/ena/data/view/ERS488610	SEQ-(500mL-or-15min)_W5-20	deep chlorophyll maximum layer	organism target by size
TARA_20100111T1417Z_032_EVENT_PUMP	TARA_20100108Z	TARA_032	deep chlorophyll maximum layer	ENVO	ENVO:01000326	Red Sea	GAZ	GAZ:00002456	(REDS) Red Sea, Persian Gulf Province	MRGID	MRGID:21474	Sharm El Sheikh	27.89	degree	UO	UO:0000185	34.253	degree	UO	UO:0000185	Jeddah	22.148	degree	UO	UO:0000185	38.192	degree	UO	UO:0000185	80	meter	UO	UO:0000008	Handling of genomics samples	SAMEA2619854	TARA_A100001518	SAMEA2619854	https://www.ebi.ac.uk/biosamples/samples/SAMEA2619854	ERS488613	http://www.ebi.ac.uk/ena/data/view/ERS488613	SEQ-(FeCl3)_W<0.22	deep chlorophyll maximum layer	organism target by size
TARA_20100111T0721Z_032_EVENT_NET	TARA_20100108Z	TARA_032	surface water layer	ENVO	ENVO:00010504	Red Sea	GAZ	GAZ:00002456	(REDS) Red Sea, Persian Gulf Province	MRGID	MRGID:21474	Sharm El Sheikh	27.89	degree	UO	UO:0000185	34.253	degree	UO	UO:0000185	Jeddah	22.148	degree	UO	UO:0000185	38.192	degree	UO	UO:0000185	5	meter	UO	UO:0000008	Handling of genomics samples	SAMEA2656957	TARA_A100001143	SAMEA2656957	https://www.ebi.ac.uk/biosamples/samples/SAMEA2656957	ERS488567	http://www.ebi.ac.uk/ena/data/view/ERS488567	SEQ-(500mL-or-15min)_N20-180	surface water layer	organism target by size
TARA_20100111T0721Z_032_EVENT_PUMP	TARA_20100108Z	TARA_032	surface water layer	ENVO	ENVO:00010504	Red Sea	GAZ	GAZ:00002456	(REDS) Red Sea, Persian Gulf Province	MRGID	MRGID:21474	Sharm El Sheikh	27.89	degree	UO	UO:0000185	34.253	degree	UO	UO:0000185	Jeddah	22.148	degree	UO	UO:0000185	38.192	degree	UO	UO:0000185	5	meter	UO	UO:0000008	Handling of genomics samples	SAMEA2619818	TARA_A100001035	SAMEA2619818	https://www.ebi.ac.uk/biosamples/samples/SAMEA2619818	ERS488569	http://www.ebi.ac.uk/ena/data/view/ERS488569	SEQ-(100L)_W0.22-1.6	surface water layer	organism target by size
TARA_20100111T0721Z_032_EVENT_PUMP	TARA_20100108Z	TARA_032	surface water layer	ENVO	ENVO:00010504	Red Sea	GAZ	GAZ:00002456	(REDS) Red Sea, Persian Gulf Province	MRGID	MRGID:21474	Sharm El Sheikh	27.89	degree	UO	UO:0000185	34.253	degree	UO	UO:0000185	Jeddah	22.148	degree	UO	UO:0000185	38.192	degree	UO	UO:0000185	5	meter	UO	UO:0000008	Handling of genomics samples	SAMEA2619832	TARA_A100001141	SAMEA2619832	https://www.ebi.ac.uk/biosamples/samples/SAMEA2619832	ERS488583	http://www.ebi.ac.uk/ena/data/view/ERS488583	SEQ-(100L-or-15min)_W0.8-5	surface water layer	organism target by size
TARA_20100111T0721Z_032_EVENT_PUMP	TARA_20100108Z	TARA_032	surface water layer	ENVO	ENVO:00010504	Red Sea	GAZ	GAZ:00002456	(REDS) Red Sea, Persian Gulf Province	MRGID	MRGID:21474	Sharm El Sheikh	27.89	degree	UO	UO:0000185	34.253	degree	UO	UO:0000185	Jeddah	22.148	degree	UO	UO:0000185	38.192	degree	UO	UO:0000185	5	meter	UO	UO:0000008	Handling of genomics samples	SAMEA2619833	TARA_A100001142	SAMEA2619833	https://www.ebi.ac.uk/biosamples/samples/SAMEA2619833	ERS488584	http://www.ebi.ac.uk/ena/data/view/ERS488584	SEQ-(500mL-or-15min)_W5-20	surface water layer	organism target by size
TARA_20100111T0721Z_032_EVENT_PUMP	TARA_20100108Z	TARA_032	surface water layer	ENVO	ENVO:00010504	Red Sea	GAZ	GAZ:00002456	(REDS) Red Sea, Persian Gulf Province	MRGID	MRGID:21474	Sharm El Sheikh	27.89	degree	UO	UO:0000185	34.253	degree	UO	UO:0000185	Jeddah	22.148	degree	UO	UO:0000185	38.192	degree	UO	UO:0000185	5	meter	UO	UO:0000008	Handling of genomics samples	SAMEA2619838	TARA_A100001516	SAMEA2619838	https://www.ebi.ac.uk/biosamples/samples/SAMEA2619838	ERS488589	http://www.ebi.ac.uk/ena/data/view/ERS488589	SEQ-(FeCl3)_W<0.22	surface water layer	organism target by size
TARA_20100111T0837Z_032_EVENT_NET	TARA_20100108Z	TARA_032	surface water layer	ENVO	ENVO:00010504	Red Sea	GAZ	GAZ:00002456	(REDS) Red Sea, Persian Gulf Province	MRGID	MRGID:21474	Sharm El Sheikh	27.89	degree	UO	UO:0000185	34.253	degree	UO	UO:0000185	Jeddah	22.148	degree	UO	UO:0000185	38.192	degree	UO	UO:0000185	5	meter	UO	UO:0000008	Handling of genomics samples	SAMEA2656970	TARA_A100001144	SAMEA2656970	https://www.ebi.ac.uk/biosamples/samples/SAMEA2656970	ERS488594	http://www.ebi.ac.uk/ena/data/view/ERS488594	SEQ-(500mL-or-15min)_N180-2000	surface water layer	organism target by size
TARA_20100113T1102Z_033_EVENT_CAST	TARA_20100108Z	TARA_033	deep chlorophyll maximum layer	ENVO	ENVO:01000326	Red Sea	GAZ	GAZ:00002456	(REDS) Red Sea, Persian Gulf Province	MRGID	MRGID:21474	Sharm El Sheikh	27.89	degree	UO	UO:0000185	34.253	degree	UO	UO:0000185	Jeddah	22.148	degree	UO	UO:0000185	38.192	degree	UO	UO:0000185	70	meter	UO	UO:0000008	Handling of genomics samples	SAMEA2619876	TARA_A100001685	SAMEA2619876	https://www.ebi.ac.uk/biosamples/samples/SAMEA2619876	ERS488646	http://www.ebi.ac.uk/ena/data/view/ERS488646	SEQ-(100L-or-15min)_W>0.8	deep chlorophyll maximum layer	organism target by size
TARA_20100113T1102Z_033_EVENT_CAST	TARA_20100108Z	TARA_033	deep chlorophyll maximum layer	ENVO	ENVO:01000326	Red Sea	GAZ	GAZ:00002456	(REDS) Red Sea, Persian Gulf Province	MRGID	MRGID:21474	Sharm El Sheikh	27.89	degree	UO	UO:0000185	34.253	degree	UO	UO:0000185	Jeddah	22.148	degree	UO	UO:0000185	38.192	degree	UO	UO:0000185	40	meter	UO	UO:0000008	Handling of genomics samples	SAMEA2619878	TARA_A100001686	SAMEA2619878	https://www.ebi.ac.uk/biosamples/samples/SAMEA2619878	ERS488648	http://www.ebi.ac.uk/ena/data/view/ERS488648	SEQ-(100L-or-15min)_W>0.8	deep chlorophyll maximum layer	organism target by size
TARA_20100113T0716Z_033_EVENT_PUMP	TARA_20100108Z	TARA_033	surface water layer	ENVO	ENVO:00010504	Red Sea	GAZ	GAZ:00002456	(REDS) Red Sea, Persian Gulf Province	MRGID	MRGID:21474	Sharm El Sheikh	27.89	degree	UO	UO:0000185	34.253	degree	UO	UO:0000185	Jeddah	22.148	degree	UO	UO:0000185	38.192	degree	UO	UO:0000185	5	meter	UO	UO:0000008	Handling of genomics samples	SAMEA2619857	TARA_A100001234	SAMEA2619857	https://www.ebi.ac.uk/biosamples/samples/SAMEA2619857	ERS488621	http://www.ebi.ac.uk/ena/data/view/ERS488621	SEQ-(100L)_W0.22-1.6	surface water layer	organism target by size
TARA_20100113T0716Z_033_EVENT_PUMP	TARA_20100108Z	TARA_033	surface water layer	ENVO	ENVO:00010504	Red Sea	GAZ	GAZ:00002456	(REDS) Red Sea, Persian Gulf Province	MRGID	MRGID:21474	Sharm El Sheikh	27.89	degree	UO	UO:0000185	34.253	degree	UO	UO:0000185	Jeddah	22.148	degree	UO	UO:0000185	38.192	degree	UO	UO:0000185	5	meter	UO	UO:0000008	Handling of genomics samples	SAMEA2619869	TARA_A100001244	SAMEA2619869	https://www.ebi.ac.uk/biosamples/samples/SAMEA2619869	ERS488633	http://www.ebi.ac.uk/ena/data/view/ERS488633	SEQ-(100L-or-15min)_W0.8-20	surface water layer	organism target by size
TARA_20100113T0716Z_033_EVENT_PUMP	TARA_20100108Z	TARA_033	surface water layer	ENVO	ENVO:00010504	Red Sea	GAZ	GAZ:00002456	(REDS) Red Sea, Persian Gulf Province	MRGID	MRGID:21474	Sharm El Sheikh	27.89	degree	UO	UO:0000185	34.253	degree	UO	UO:0000185	Jeddah	22.148	degree	UO	UO:0000185	38.192	degree	UO	UO:0000185	5	meter	UO	UO:0000008	Handling of genomics samples	SAMEA2619872	TARA_A100001201	SAMEA2619872	https://www.ebi.ac.uk/biosamples/samples/SAMEA2619872	ERS488636	http://www.ebi.ac.uk/ena/data/view/ERS488636	SEQ-(FeCl3)_W<0.22	surface water layer	organism target by size
TARA_20100113T0720Z_033_EVENT_NET	TARA_20100108Z	TARA_033	surface water layer	ENVO	ENVO:00010504	Red Sea	GAZ	GAZ:00002456	(REDS) Red Sea, Persian Gulf Province	MRGID	MRGID:21474	Sharm El Sheikh	27.89	degree	UO	UO:0000185	34.253	degree	UO	UO:0000185	Jeddah	22.148	degree	UO	UO:0000185	38.192	degree	UO	UO:0000185	5	meter	UO	UO:0000008	Handling of genomics samples	SAMEA2657055	TARA_A100001245	SAMEA2657055	https://www.ebi.ac.uk/biosamples/samples/SAMEA2657055	ERS488640	http://www.ebi.ac.uk/ena/data/view/ERS488640	SEQ-(500mL-or-15min)_N20-180	surface water layer	organism target by size
TARA_20100113T1010Z_033_EVENT_NET	TARA_20100108Z	TARA_033	surface water layer	ENVO	ENVO:00010504	Red Sea	GAZ	GAZ:00002456	(REDS) Red Sea, Persian Gulf Province	MRGID	MRGID:21474	Sharm El Sheikh	27.89	degree	UO	UO:0000185	34.253	degree	UO	UO:0000185	Jeddah	22.148	degree	UO	UO:0000185	38.192	degree	UO	UO:0000185	5	meter	UO	UO:0000008	Handling of genomics samples	SAMEA2657012	TARA_A100001246	SAMEA2657012	https://www.ebi.ac.uk/biosamples/samples/SAMEA2657012	ERS488644	http://www.ebi.ac.uk/ena/data/view/ERS488644	SEQ-(500mL-or-15min)_N180-2000	surface water layer	organism target by size
TARA_20100120T1040Z_034_EVENT_NET	TARA_20100118Z	TARA_034	deep chlorophyll maximum layer	ENVO	ENVO:01000326	Red Sea	GAZ	GAZ:00002456	(REDS) Red Sea, Persian Gulf Province	MRGID	MRGID:21474	Jeddah	21.433	degree	UO	UO:0000185	39.083	degree	UO	UO:0000185	Djibouti	11.659	degree	UO	UO:0000185	43.126	degree	UO	UO:0000185	60	meter	UO	UO:0000008	Handling of genomics samples	SAMEA2657039	TARA_N000000321	SAMEA2657039	https://www.ebi.ac.uk/biosamples/samples/SAMEA2657039	ERS488684	http://www.ebi.ac.uk/ena/data/view/ERS488684	SEQ-(500mL-or-15min)_N20-180	deep chlorophyll maximum layer	organism target by size
TARA_20100120T1150Z_034_EVENT_PUMP	TARA_20100118Z	TARA_034	deep chlorophyll maximum layer	ENVO	ENVO:01000326	Red Sea	GAZ	GAZ:00002456	(REDS) Red Sea, Persian Gulf Province	MRGID	MRGID:21474	Jeddah	21.433	degree	UO	UO:0000185	39.083	degree	UO	UO:0000185	Djibouti	11.659	degree	UO	UO:0000185	43.126	degree	UO	UO:0000185	60	meter	UO	UO:0000008	Handling of genomics samples	SAMEA2619907	TARA_B100000029	SAMEA2619907	https://www.ebi.ac.uk/biosamples/samples/SAMEA2619907	ERS488685	http://www.ebi.ac.uk/ena/data/view/ERS488685	SEQ-(100L)_W0.22-1.6	deep chlorophyll maximum layer	organism target by size
TARA_20100120T1150Z_034_EVENT_PUMP	TARA_20100118Z	TARA_034	deep chlorophyll maximum layer	ENVO	ENVO:01000326	Red Sea	GAZ	GAZ:00002456	(REDS) Red Sea, Persian Gulf Province	MRGID	MRGID:21474	Jeddah	21.433	degree	UO	UO:0000185	39.083	degree	UO	UO:0000185	Djibouti	11.659	degree	UO	UO:0000185	43.126	degree	UO	UO:0000185	60	meter	UO	UO:0000008	Handling of genomics samples	SAMEA2619916	TARA_N000000323	SAMEA2619916	https://www.ebi.ac.uk/biosamples/samples/SAMEA2619916	ERS488694	http://www.ebi.ac.uk/ena/data/view/ERS488694	SEQ-(100L-or-15min)_W0.8-5	deep chlorophyll maximum layer	organism target by size
TARA_20100120T1150Z_034_EVENT_PUMP	TARA_20100118Z	TARA_034	deep chlorophyll maximum layer	ENVO	ENVO:01000326	Red Sea	GAZ	GAZ:00002456	(REDS) Red Sea, Persian Gulf Province	MRGID	MRGID:21474	Jeddah	21.433	degree	UO	UO:0000185	39.083	degree	UO	UO:0000185	Djibouti	11.659	degree	UO	UO:0000185	43.126	degree	UO	UO:0000185	60	meter	UO	UO:0000008	Handling of genomics samples	SAMEA2619918	TARA_N000000322	SAMEA2619918	https://www.ebi.ac.uk/biosamples/samples/SAMEA2619918	ERS488696	http://www.ebi.ac.uk/ena/data/view/ERS488696	SEQ-(500mL-or-15min)_W5-20	deep chlorophyll maximum layer	organism target by size
TARA_20100120T1150Z_034_EVENT_PUMP	TARA_20100118Z	TARA_034	deep chlorophyll maximum layer	ENVO	ENVO:01000326	Red Sea	GAZ	GAZ:00002456	(REDS) Red Sea, Persian Gulf Province	MRGID	MRGID:21474	Jeddah	21.433	degree	UO	UO:0000185	39.083	degree	UO	UO:0000185	Djibouti	11.659	degree	UO	UO:0000185	43.126	degree	UO	UO:0000185	60	meter	UO	UO:0000008	Handling of genomics samples	SAMEA2619923	TARA_R100000008	SAMEA2619923	https://www.ebi.ac.uk/biosamples/samples/SAMEA2619923	ERS488701	http://www.ebi.ac.uk/ena/data/view/ERS488701	SEQ-(FeCl3)_W<0.22	deep chlorophyll maximum layer	organism target by size
TARA_20100120T1415Z_034_EVENT_NET	TARA_20100118Z	TARA_034	deep chlorophyll maximum layer	ENVO	ENVO:01000326	Red Sea	GAZ	GAZ:00002456	(REDS) Red Sea, Persian Gulf Province	MRGID	MRGID:21474	Jeddah	21.433	degree	UO	UO:0000185	39.083	degree	UO	UO:0000185	Djibouti	11.659	degree	UO	UO:0000185	43.126	degree	UO	UO:0000185	60	meter	UO	UO:0000008	Handling of genomics samples	SAMEA2657099	TARA_N000000320	SAMEA2657099	https://www.ebi.ac.uk/biosamples/samples/SAMEA2657099	ERS488705	http://www.ebi.ac.uk/ena/data/view/ERS488705	SEQ-(500mL-or-15min)_N180-2000	deep chlorophyll maximum layer	organism target by size
TARA_20100120T0427Z_034_EVENT_PUMP	TARA_20100118Z	TARA_034	surface water layer	ENVO	ENVO:00010504	Red Sea	GAZ	GAZ:00002456	(REDS) Red Sea, Persian Gulf Province	MRGID	MRGID:21474	Jeddah	21.433	degree	UO	UO:0000185	39.083	degree	UO	UO:0000185	Djibouti	11.659	degree	UO	UO:0000185	43.126	degree	UO	UO:0000185	5	meter	UO	UO:0000008	Handling of genomics samples	SAMEA2619879	TARA_B100000003	SAMEA2619879	https://www.ebi.ac.uk/biosamples/samples/SAMEA2619879	ERS488649	http://www.ebi.ac.uk/ena/data/view/ERS488649	SEQ-(100L)_W0.22-1.6	surface water layer	organism target by size
TARA_20100120T0427Z_034_EVENT_PUMP	TARA_20100118Z	TARA_034	surface water layer	ENVO	ENVO:00010504	Red Sea	GAZ	GAZ:00002456	(REDS) Red Sea, Persian Gulf Province	MRGID	MRGID:21474	Jeddah	21.433	degree	UO	UO:0000185	39.083	degree	UO	UO:0000185	Djibouti	11.659	degree	UO	UO:0000185	43.126	degree	UO	UO:0000185	5	meter	UO	UO:0000008	Handling of genomics samples	SAMEA2619898	TARA_N000000326	SAMEA2619898	https://www.ebi.ac.uk/biosamples/samples/SAMEA2619898	ERS488668	http://www.ebi.ac.uk/ena/data/view/ERS488668	SEQ-(500mL-or-15min)_W5-20	surface water layer	organism target by size
TARA_20100120T0427Z_034_EVENT_PUMP	TARA_20100118Z	TARA_034	surface water layer	ENVO	ENVO:00010504	Red Sea	GAZ	GAZ:00002456	(REDS) Red Sea, Persian Gulf Province	MRGID	MRGID:21474	Jeddah	21.433	degree	UO	UO:0000185	39.083	degree	UO	UO:0000185	Djibouti	11.659	degree	UO	UO:0000185	43.126	degree	UO	UO:0000185	5	meter	UO	UO:0000008	Handling of genomics samples	SAMEA2619888	TARA_Y100000004	SAMEA2619888	https://www.ebi.ac.uk/biosamples/samples/SAMEA2619888	ERS488658	http://www.ebi.ac.uk/ena/data/view/ERS488658	SEQ-(dry)_W0.1-0.22	surface water layer	organism target by size
TARA_20100120T0427Z_034_EVENT_PUMP	TARA_20100118Z	TARA_034	surface water layer	ENVO	ENVO:00010504	Red Sea	GAZ	GAZ:00002456	(REDS) Red Sea, Persian Gulf Province	MRGID	MRGID:21474	Jeddah	21.433	degree	UO	UO:0000185	39.083	degree	UO	UO:0000185	Djibouti	11.659	degree	UO	UO:0000185	43.126	degree	UO	UO:0000185	5	meter	UO	UO:0000008	Handling of genomics samples	SAMEA2619903	TARA_R100000005	SAMEA2619903	https://www.ebi.ac.uk/biosamples/samples/SAMEA2619903	ERS488673	http://www.ebi.ac.uk/ena/data/view/ERS488673	SEQ-(FeCl3)_W<0.22	surface water layer	organism target by size
TARA_20100120T0445Z_034_EVENT_NET	TARA_20100118Z	TARA_034	surface water layer	ENVO	ENVO:00010504	Red Sea	GAZ	GAZ:00002456	(REDS) Red Sea, Persian Gulf Province	MRGID	MRGID:21474	Jeddah	21.433	degree	UO	UO:0000185	39.083	degree	UO	UO:0000185	Djibouti	11.659	degree	UO	UO:0000185	43.126	degree	UO	UO:0000185	5	meter	UO	UO:0000008	Handling of genomics samples	SAMEA2656985	TARA_N000000325	SAMEA2656985	https://www.ebi.ac.uk/biosamples/samples/SAMEA2656985	ERS488678	http://www.ebi.ac.uk/ena/data/view/ERS488678	SEQ-(500mL-or-15min)_N20-180	surface water layer	organism target by size
TARA_20100120T0801Z_034_EVENT_NET	TARA_20100118Z	TARA_034	surface water layer	ENVO	ENVO:00010504	Red Sea	GAZ	GAZ:00002456	(REDS) Red Sea, Persian Gulf Province	MRGID	MRGID:21474	Jeddah	21.433	degree	UO	UO:0000185	39.083	degree	UO	UO:0000185	Djibouti	11.659	degree	UO	UO:0000185	43.126	degree	UO	UO:0000185	5	meter	UO	UO:0000008	Handling of genomics samples	SAMEA2657058	TARA_N000000324	SAMEA2657058	https://www.ebi.ac.uk/biosamples/samples/SAMEA2657058	ERS488682	http://www.ebi.ac.uk/ena/data/view/ERS488682	SEQ-(500mL-or-15min)_N180-2000	surface water layer	organism target by size
TARA_20100120T0801Z_034_EVENT_NET	TARA_20100118Z	TARA_034	surface water layer	ENVO	ENVO:00010504	Red Sea	GAZ	GAZ:00002456	(REDS) Red Sea, Persian Gulf Province	MRGID	MRGID:21474	Jeddah	21.433	degree	UO	UO:0000185	39.083	degree	UO	UO:0000185	Djibouti	11.659	degree	UO	UO:0000185	43.126	degree	UO	UO:0000185	5	meter	UO	UO:0000008	Handling of genomics samples	SAMEA2730647	TARA_N000000332	SAMEA2730647	https://www.ebi.ac.uk/biosamples/samples/SAMEA2730647	ERS488681	http://www.ebi.ac.uk/ena/data/view/ERS488681	SEQ-(500mL-or-15min)_N180-2000	surface water layer	organism target by size
TARA_20100120T1150Z_034_EVENT_PUMP	TARA_20100118Z	TARA_034	surface water layer	ENVO	ENVO:00010504	Red Sea	GAZ	GAZ:00002456	(REDS) Red Sea, Persian Gulf Province	MRGID	MRGID:21474	Jeddah	21.433	degree	UO	UO:0000185	39.083	degree	UO	UO:0000185	Djibouti	11.659	degree	UO	UO:0000185	43.126	degree	UO	UO:0000185	5	meter	UO	UO:0000008	Handling of genomics samples	SAMEA2619917	TARA_N000000327	SAMEA2619917	https://www.ebi.ac.uk/biosamples/samples/SAMEA2619917	ERS488695	http://www.ebi.ac.uk/ena/data/view/ERS488695	SEQ-(100L-or-15min)_W0.8-5	surface water layer	organism target by size
TARA_20100312T1105Z_036_EVENT_NET	TARA_20100309Z	TARA_036	deep chlorophyll maximum layer	ENVO	ENVO:01000326	Arabian Sea	GAZ	GAZ:00002457	(ARAB) Northwest Arabian Sea Upwelling Province	MRGID	MRGID:21475	Muscat	23.677	degree	UO	UO:0000185	58.701	degree	UO	UO:0000185	Mumbai	17.496	degree	UO	UO:0000185	68.139	degree	UO	UO:0000185	20	meter	UO	UO:0000008	Handling of genomics samples	SAMEA2657080	TARA_N000000312	SAMEA2657080	https://www.ebi.ac.uk/biosamples/samples/SAMEA2657080	ERS488744	http://www.ebi.ac.uk/ena/data/view/ERS488744	SEQ-(500mL-or-15min)_N20-180	deep chlorophyll maximum layer	organism target by size
TARA_20100312T1120Z_036_EVENT_NET	TARA_20100309Z	TARA_036	deep chlorophyll maximum layer	ENVO	ENVO:01000326	Arabian Sea	GAZ	GAZ:00002457	(ARAB) Northwest Arabian Sea Upwelling Province	MRGID	MRGID:21475	Muscat	23.677	degree	UO	UO:0000185	58.701	degree	UO	UO:0000185	Mumbai	17.496	degree	UO	UO:0000185	68.139	degree	UO	UO:0000185	20	meter	UO	UO:0000008	Handling of genomics samples	SAMEA2657098	TARA_N000000314	SAMEA2657098	https://www.ebi.ac.uk/biosamples/samples/SAMEA2657098	ERS488746	http://www.ebi.ac.uk/ena/data/view/ERS488746	SEQ-(500mL-or-15min)_N180-2000	deep chlorophyll maximum layer	organism target by size
TARA_20100312T1223Z_036_EVENT_PUMP	TARA_20100309Z	TARA_036	deep chlorophyll maximum layer	ENVO	ENVO:01000326	Arabian Sea	GAZ	GAZ:00002457	(ARAB) Northwest Arabian Sea Upwelling Province	MRGID	MRGID:21475	Muscat	23.677	degree	UO	UO:0000185	58.701	degree	UO	UO:0000185	Mumbai	17.496	degree	UO	UO:0000185	68.139	degree	UO	UO:0000185	17	meter	UO	UO:0000008	Handling of genomics samples	SAMEA2619952	TARA_B100000035	SAMEA2619952	https://www.ebi.ac.uk/biosamples/samples/SAMEA2619952	ERS488747	http://www.ebi.ac.uk/ena/data/view/ERS488747	SEQ-(100L)_W0.22-1.6	deep chlorophyll maximum layer	organism target by size
TARA_20100312T1223Z_036_EVENT_PUMP	TARA_20100309Z	TARA_036	deep chlorophyll maximum layer	ENVO	ENVO:01000326	Arabian Sea	GAZ	GAZ:00002457	(ARAB) Northwest Arabian Sea Upwelling Province	MRGID	MRGID:21475	Muscat	23.677	degree	UO	UO:0000185	58.701	degree	UO	UO:0000185	Mumbai	17.496	degree	UO	UO:0000185	68.139	degree	UO	UO:0000185	17	meter	UO	UO:0000008	Handling of genomics samples	SAMEA2619958	TARA_N000000317	SAMEA2619958	https://www.ebi.ac.uk/biosamples/samples/SAMEA2619958	ERS488753	http://www.ebi.ac.uk/ena/data/view/ERS488753	SEQ-(100L-or-15min)_W0.8-5	deep chlorophyll maximum layer	organism target by size
TARA_20100312T1223Z_036_EVENT_PUMP	TARA_20100309Z	TARA_036	deep chlorophyll maximum layer	ENVO	ENVO:01000326	Arabian Sea	GAZ	GAZ:00002457	(ARAB) Northwest Arabian Sea Upwelling Province	MRGID	MRGID:21475	Muscat	23.677	degree	UO	UO:0000185	58.701	degree	UO	UO:0000185	Mumbai	17.496	degree	UO	UO:0000185	68.139	degree	UO	UO:0000185	17	meter	UO	UO:0000008	Handling of genomics samples	SAMEA2619959	TARA_N000000319	SAMEA2619959	https://www.ebi.ac.uk/biosamples/samples/SAMEA2619959	ERS488754	http://www.ebi.ac.uk/ena/data/view/ERS488754	SEQ-(500mL-or-15min)_W5-20	deep chlorophyll maximum layer	organism target by size
TARA_20100312T1223Z_036_EVENT_PUMP	TARA_20100309Z	TARA_036	deep chlorophyll maximum layer	ENVO	ENVO:01000326	Arabian Sea	GAZ	GAZ:00002457	(ARAB) Northwest Arabian Sea Upwelling Province	MRGID	MRGID:21475	Muscat	23.677	degree	UO	UO:0000185	58.701	degree	UO	UO:0000185	Mumbai	17.496	degree	UO	UO:0000185	68.139	degree	UO	UO:0000185	17	meter	UO	UO:0000008	Handling of genomics samples	SAMEA2619962	TARA_R100000030	SAMEA2619962	https://www.ebi.ac.uk/biosamples/samples/SAMEA2619962	ERS488757	http://www.ebi.ac.uk/ena/data/view/ERS488757	SEQ-(FeCl3)_W<0.22	deep chlorophyll maximum layer	organism target by size
TARA_20100312T0606Z_036_EVENT_NET	TARA_20100309Z	TARA_036	surface water layer	ENVO	ENVO:00010504	Arabian Sea	GAZ	GAZ:00002457	(ARAB) Northwest Arabian Sea Upwelling Province	MRGID	MRGID:21475	Muscat	23.677	degree	UO	UO:0000185	58.701	degree	UO	UO:0000185	Mumbai	17.496	degree	UO	UO:0000185	68.139	degree	UO	UO:0000185	5	meter	UO	UO:0000008	Handling of genomics samples	SAMEA2656960	TARA_N000000311	SAMEA2656960	https://www.ebi.ac.uk/biosamples/samples/SAMEA2656960	ERS488712	http://www.ebi.ac.uk/ena/data/view/ERS488712	SEQ-(500mL-or-15min)_N20-180	surface water layer	organism target by size
TARA_20100312T0606Z_036_EVENT_PUMP	TARA_20100309Z	TARA_036	surface water layer	ENVO	ENVO:00010504	Arabian Sea	GAZ	GAZ:00002457	(ARAB) Northwest Arabian Sea Upwelling Province	MRGID	MRGID:21475	Muscat	23.677	degree	UO	UO:0000185	58.701	degree	UO	UO:0000185	Mumbai	17.496	degree	UO	UO:0000185	68.139	degree	UO	UO:0000185	5	meter	UO	UO:0000008	Handling of genomics samples	SAMEA2619927	TARA_B100000034	SAMEA2619927	https://www.ebi.ac.uk/biosamples/samples/SAMEA2619927	ERS488714	http://www.ebi.ac.uk/ena/data/view/ERS488714	SEQ-(100L)_W0.22-1.6	surface water layer	organism target by size
TARA_20100312T0606Z_036_EVENT_PUMP	TARA_20100309Z	TARA_036	surface water layer	ENVO	ENVO:00010504	Arabian Sea	GAZ	GAZ:00002457	(ARAB) Northwest Arabian Sea Upwelling Province	MRGID	MRGID:21475	Muscat	23.677	degree	UO	UO:0000185	58.701	degree	UO	UO:0000185	Mumbai	17.496	degree	UO	UO:0000185	68.139	degree	UO	UO:0000185	5	meter	UO	UO:0000008	Handling of genomics samples	SAMEA2619943	TARA_N000000316	SAMEA2619943	https://www.ebi.ac.uk/biosamples/samples/SAMEA2619943	ERS488730	http://www.ebi.ac.uk/ena/data/view/ERS488730	SEQ-(100L-or-15min)_W0.8-5	surface water layer	organism target by size
TARA_20100312T0606Z_036_EVENT_PUMP	TARA_20100309Z	TARA_036	surface water layer	ENVO	ENVO:00010504	Arabian Sea	GAZ	GAZ:00002457	(ARAB) Northwest Arabian Sea Upwelling Province	MRGID	MRGID:21475	Muscat	23.677	degree	UO	UO:0000185	58.701	degree	UO	UO:0000185	Mumbai	17.496	degree	UO	UO:0000185	68.139	degree	UO	UO:0000185	5	meter	UO	UO:0000008	Handling of genomics samples	SAMEA2619944	TARA_N000000318	SAMEA2619944	https://www.ebi.ac.uk/biosamples/samples/SAMEA2619944	ERS488731	http://www.ebi.ac.uk/ena/data/view/ERS488731	SEQ-(500mL-or-15min)_W5-20	surface water layer	organism target by size
TARA_20100312T0606Z_036_EVENT_PUMP	TARA_20100309Z	TARA_036	surface water layer	ENVO	ENVO:00010504	Arabian Sea	GAZ	GAZ:00002457	(ARAB) Northwest Arabian Sea Upwelling Province	MRGID	MRGID:21475	Muscat	23.677	degree	UO	UO:0000185	58.701	degree	UO	UO:0000185	Mumbai	17.496	degree	UO	UO:0000185	68.139	degree	UO	UO:0000185	5	meter	UO	UO:0000008	Handling of genomics samples	SAMEA2619935	TARA_Y100000015	SAMEA2619935	https://www.ebi.ac.uk/biosamples/samples/SAMEA2619935	ERS488722	http://www.ebi.ac.uk/ena/data/view/ERS488722	SEQ-(dry)_W0.1-0.22	surface water layer	organism target by size
TARA_20100312T0606Z_036_EVENT_PUMP	TARA_20100309Z	TARA_036	surface water layer	ENVO	ENVO:00010504	Arabian Sea	GAZ	GAZ:00002457	(ARAB) Northwest Arabian Sea Upwelling Province	MRGID	MRGID:21475	Muscat	23.677	degree	UO	UO:0000185	58.701	degree	UO	UO:0000185	Mumbai	17.496	degree	UO	UO:0000185	68.139	degree	UO	UO:0000185	5	meter	UO	UO:0000008	Handling of genomics samples	SAMEA2619950	TARA_R100000028	SAMEA2619950	https://www.ebi.ac.uk/biosamples/samples/SAMEA2619950	ERS488737	http://www.ebi.ac.uk/ena/data/view/ERS488737	SEQ-(FeCl3)_W<0.22	surface water layer	organism target by size
TARA_20100312T1024Z_036_EVENT_NET	TARA_20100309Z	TARA_036	surface water layer	ENVO	ENVO:00010504	Arabian Sea	GAZ	GAZ:00002457	(ARAB) Northwest Arabian Sea Upwelling Province	MRGID	MRGID:21475	Muscat	23.677	degree	UO	UO:0000185	58.701	degree	UO	UO:0000185	Mumbai	17.496	degree	UO	UO:0000185	68.139	degree	UO	UO:0000185	5	meter	UO	UO:0000008	Handling of genomics samples	SAMEA2657060	TARA_N000000313	SAMEA2657060	https://www.ebi.ac.uk/biosamples/samples/SAMEA2657060	ERS488742	http://www.ebi.ac.uk/ena/data/view/ERS488742	SEQ-(500mL-or-15min)_N180-2000	surface water layer	organism target by size
TARA_20100313T0507Z_037_Combined-EVENTS_CAST	TARA_20100309Z	TARA_037	marine mesopelagic zone	ENVO	ENVO:00000213	Arabian Sea	GAZ	GAZ:00002457	(ARAB) Northwest Arabian Sea Upwelling Province	MRGID	MRGID:21475	Muscat	23.677	degree	UO	UO:0000185	58.701	degree	UO	UO:0000185	Mumbai	17.496	degree	UO	UO:0000185	68.139	degree	UO	UO:0000185	600	meter	UO	UO:0000008	Handling of genomics samples	SAMEA2619981	TARA_N000000303	SAMEA2619981	https://www.ebi.ac.uk/biosamples/samples/SAMEA2619981	ERS488780	http://www.ebi.ac.uk/ena/data/view/ERS488780	SEQ-(100L-or-15min)_W0.8-5	marine mesopelagic zone	organism target by size
TARA_20100313T0507Z_037_Combined-EVENTS_CAST	TARA_20100309Z	TARA_037	marine mesopelagic zone	ENVO	ENVO:00000213	Arabian Sea	GAZ	GAZ:00002457	(ARAB) Northwest Arabian Sea Upwelling Province	MRGID	MRGID:21475	Muscat	23.677	degree	UO	UO:0000185	58.701	degree	UO	UO:0000185	Mumbai	17.496	degree	UO	UO:0000185	68.139	degree	UO	UO:0000185	600	meter	UO	UO:0000008	Handling of genomics samples	SAMEA2619970	TARA_B100000315	SAMEA2619970	https://www.ebi.ac.uk/biosamples/samples/SAMEA2619970	ERS488769	http://www.ebi.ac.uk/ena/data/view/ERS488769	SEQ-(10L-or-15min)_W0.22-1.6	marine mesopelagic zone	organism target by size
TARA_20100313T0507Z_037_Combined-EVENTS_CAST	TARA_20100309Z	TARA_037	marine mesopelagic zone	ENVO	ENVO:00000213	Arabian Sea	GAZ	GAZ:00002457	(ARAB) Northwest Arabian Sea Upwelling Province	MRGID	MRGID:21475	Muscat	23.677	degree	UO	UO:0000185	58.701	degree	UO	UO:0000185	Mumbai	17.496	degree	UO	UO:0000185	68.139	degree	UO	UO:0000185	600	meter	UO	UO:0000008	Handling of genomics samples	SAMEA2619982	TARA_N000000305	SAMEA2619982	https://www.ebi.ac.uk/biosamples/samples/SAMEA2619982	ERS488781	http://www.ebi.ac.uk/ena/data/view/ERS488781	SEQ-(500mL-or-15min)_N20-180	marine mesopelagic zone	organism target by size
TARA_20100313T0507Z_037_Combined-EVENTS_CAST	TARA_20100309Z	TARA_037	marine mesopelagic zone	ENVO	ENVO:00000213	Arabian Sea	GAZ	GAZ:00002457	(ARAB) Northwest Arabian Sea Upwelling Province	MRGID	MRGID:21475	Muscat	23.677	degree	UO	UO:0000185	58.701	degree	UO	UO:0000185	Mumbai	17.496	degree	UO	UO:0000185	68.139	degree	UO	UO:0000185	600	meter	UO	UO:0000008	Handling of genomics samples	SAMEA2619983	TARA_N000000304	SAMEA2619983	https://www.ebi.ac.uk/biosamples/samples/SAMEA2619983	ERS488782	http://www.ebi.ac.uk/ena/data/view/ERS488782	SEQ-(500mL-or-15min)_W5-20	marine mesopelagic zone	organism target by size
TARA_20100313T0507Z_037_Combined-EVENTS_CAST	TARA_20100309Z	TARA_037	marine mesopelagic zone	ENVO	ENVO:00000213	Arabian Sea	GAZ	GAZ:00002457	(ARAB) Northwest Arabian Sea Upwelling Province	MRGID	MRGID:21475	Muscat	23.677	degree	UO	UO:0000185	58.701	degree	UO	UO:0000185	Mumbai	17.496	degree	UO	UO:0000185	68.139	degree	UO	UO:0000185	600	meter	UO	UO:0000008	Handling of genomics samples	SAMEA2619974	TARA_Y100000310	SAMEA2619974	https://www.ebi.ac.uk/biosamples/samples/SAMEA2619974	ERS488773	http://www.ebi.ac.uk/ena/data/view/ERS488773	SEQ-(dry)_W0.1-0.22	marine mesopelagic zone	organism target by size
TARA_20100313T0507Z_037_Combined-EVENTS_CAST	TARA_20100309Z	TARA_037	marine mesopelagic zone	ENVO	ENVO:00000213	Arabian Sea	GAZ	GAZ:00002457	(ARAB) Northwest Arabian Sea Upwelling Province	MRGID	MRGID:21475	Muscat	23.677	degree	UO	UO:0000185	58.701	degree	UO	UO:0000185	Mumbai	17.496	degree	UO	UO:0000185	68.139	degree	UO	UO:0000185	600	meter	UO	UO:0000008	Handling of genomics samples	SAMEA2619992	TARA_R100000049	SAMEA2619992	https://www.ebi.ac.uk/biosamples/samples/SAMEA2619992	ERS488791	http://www.ebi.ac.uk/ena/data/view/ERS488791	SEQ-(FeCl3)_W<0.22	marine mesopelagic zone	organism target by size
TARA_20100315T1002Z_038_EVENT_NET	TARA_20100309Z	TARA_038	deep chlorophyll maximum layer	ENVO	ENVO:01000326	Arabian Sea	GAZ	GAZ:00002457	(ARAB) Northwest Arabian Sea Upwelling Province	MRGID	MRGID:21475	Muscat	23.677	degree	UO	UO:0000185	58.701	degree	UO	UO:0000185	Mumbai	17.496	degree	UO	UO:0000185	68.139	degree	UO	UO:0000185	25	meter	UO	UO:0000008	Handling of genomics samples	SAMEA2657041	TARA_N000000041	SAMEA2657041	https://www.ebi.ac.uk/biosamples/samples/SAMEA2657041	ERS488822	http://www.ebi.ac.uk/ena/data/view/ERS488822	SEQ-(500mL-or-15min)_N20-180	deep chlorophyll maximum layer	organism target by size
TARA_20100315T1020Z_038_EVENT_NET	TARA_20100309Z	TARA_038	deep chlorophyll maximum layer	ENVO	ENVO:01000326	Arabian Sea	GAZ	GAZ:00002457	(ARAB) Northwest Arabian Sea Upwelling Province	MRGID	MRGID:21475	Muscat	23.677	degree	UO	UO:0000185	58.701	degree	UO	UO:0000185	Mumbai	17.496	degree	UO	UO:0000185	68.139	degree	UO	UO:0000185	25	meter	UO	UO:0000008	Handling of genomics samples	SAMEA2657069	TARA_N000000042	SAMEA2657069	https://www.ebi.ac.uk/biosamples/samples/SAMEA2657069	ERS488824	http://www.ebi.ac.uk/ena/data/view/ERS488824	SEQ-(500mL-or-15min)_N180-2000	deep chlorophyll maximum layer	organism target by size
TARA_20100315T1118Z_038_EVENT_PUMP	TARA_20100309Z	TARA_038	deep chlorophyll maximum layer	ENVO	ENVO:01000326	Arabian Sea	GAZ	GAZ:00002457	(ARAB) Northwest Arabian Sea Upwelling Province	MRGID	MRGID:21475	Muscat	23.677	degree	UO	UO:0000185	58.701	degree	UO	UO:0000185	Mumbai	17.496	degree	UO	UO:0000185	68.139	degree	UO	UO:0000185	25	meter	UO	UO:0000008	Handling of genomics samples	SAMEA2620023	TARA_N000000030	SAMEA2620023	https://www.ebi.ac.uk/biosamples/samples/SAMEA2620023	ERS488832	http://www.ebi.ac.uk/ena/data/view/ERS488832	SEQ-(100L-or-15min)_W0.8-5	deep chlorophyll maximum layer	organism target by size
TARA_20100315T1118Z_038_EVENT_PUMP	TARA_20100309Z	TARA_038	deep chlorophyll maximum layer	ENVO	ENVO:01000326	Arabian Sea	GAZ	GAZ:00002457	(ARAB) Northwest Arabian Sea Upwelling Province	MRGID	MRGID:21475	Muscat	23.677	degree	UO	UO:0000185	58.701	degree	UO	UO:0000185	Mumbai	17.496	degree	UO	UO:0000185	68.139	degree	UO	UO:0000185	25	meter	UO	UO:0000008	Handling of genomics samples	SAMEA2620025	TARA_N000000047	SAMEA2620025	https://www.ebi.ac.uk/biosamples/samples/SAMEA2620025	ERS488834	http://www.ebi.ac.uk/ena/data/view/ERS488834	SEQ-(100L-or-15min)_W0.8-5	deep chlorophyll maximum layer	organism target by size
TARA_20100315T1118Z_038_EVENT_PUMP	TARA_20100309Z	TARA_038	deep chlorophyll maximum layer	ENVO	ENVO:01000326	Arabian Sea	GAZ	GAZ:00002457	(ARAB) Northwest Arabian Sea Upwelling Province	MRGID	MRGID:21475	Muscat	23.677	degree	UO	UO:0000185	58.701	degree	UO	UO:0000185	Mumbai	17.496	degree	UO	UO:0000185	68.139	degree	UO	UO:0000185	25	meter	UO	UO:0000008	Handling of genomics samples	SAMEA2620021	TARA_B100000073	SAMEA2620021	https://www.ebi.ac.uk/biosamples/samples/SAMEA2620021	ERS488830	http://www.ebi.ac.uk/ena/data/view/ERS488830	SEQ-(10L-or-15min)_W0.22-1.6	deep chlorophyll maximum layer	organism target by size
TARA_20100315T1118Z_038_EVENT_PUMP	TARA_20100309Z	TARA_038	deep chlorophyll maximum layer	ENVO	ENVO:01000326	Arabian Sea	GAZ	GAZ:00002457	(ARAB) Northwest Arabian Sea Upwelling Province	MRGID	MRGID:21475	Muscat	23.677	degree	UO	UO:0000185	58.701	degree	UO	UO:0000185	Mumbai	17.496	degree	UO	UO:0000185	68.139	degree	UO	UO:0000185	25	meter	UO	UO:0000008	Handling of genomics samples	SAMEA2620024	TARA_N000000040	SAMEA2620024	https://www.ebi.ac.uk/biosamples/samples/SAMEA2620024	ERS488833	http://www.ebi.ac.uk/ena/data/view/ERS488833	SEQ-(500mL-or-15min)_W5-20	deep chlorophyll maximum layer	organism target by size
TARA_20100315T1118Z_038_EVENT_PUMP	TARA_20100309Z	TARA_038	deep chlorophyll maximum layer	ENVO	ENVO:01000326	Arabian Sea	GAZ	GAZ:00002457	(ARAB) Northwest Arabian Sea Upwelling Province	MRGID	MRGID:21475	Muscat	23.677	degree	UO	UO:0000185	58.701	degree	UO	UO:0000185	Mumbai	17.496	degree	UO	UO:0000185	68.139	degree	UO	UO:0000185	25	meter	UO	UO:0000008	Handling of genomics samples	SAMEA2620027	TARA_R100000084	SAMEA2620027	https://www.ebi.ac.uk/biosamples/samples/SAMEA2620027	ERS488836	http://www.ebi.ac.uk/ena/data/view/ERS488836	SEQ-(FeCl3)_W<0.22	deep chlorophyll maximum layer	organism target by size
TARA_20100316T0614Z_038_Combined-EVENTS_CAST	TARA_20100309Z	TARA_038	marine mesopelagic zone	ENVO	ENVO:00000213	Arabian Sea	GAZ	GAZ:00002457	(ARAB) Northwest Arabian Sea Upwelling Province	MRGID	MRGID:21475	Muscat	23.677	degree	UO	UO:0000185	58.701	degree	UO	UO:0000185	Mumbai	17.496	degree	UO	UO:0000185	68.139	degree	UO	UO:0000185	340	meter	UO	UO:0000008	Handling of genomics samples	SAMEA2620043	TARA_N000000031	SAMEA2620043	https://www.ebi.ac.uk/biosamples/samples/SAMEA2620043	ERS488857	http://www.ebi.ac.uk/ena/data/view/ERS488857	SEQ-(100L-or-15min)_W0.8-5	marine mesopelagic zone	organism target by size
TARA_20100316T0614Z_038_Combined-EVENTS_CAST	TARA_20100309Z	TARA_038	marine mesopelagic zone	ENVO	ENVO:00000213	Arabian Sea	GAZ	GAZ:00002457	(ARAB) Northwest Arabian Sea Upwelling Province	MRGID	MRGID:21475	Muscat	23.677	degree	UO	UO:0000185	58.701	degree	UO	UO:0000185	Mumbai	17.496	degree	UO	UO:0000185	68.139	degree	UO	UO:0000185	340	meter	UO	UO:0000008	Handling of genomics samples	SAMEA2620035	TARA_B100000071	SAMEA2620035	https://www.ebi.ac.uk/biosamples/samples/SAMEA2620035	ERS488849	http://www.ebi.ac.uk/ena/data/view/ERS488849	SEQ-(10L-or-15min)_W0.22-1.6	marine mesopelagic zone	organism target by size
TARA_20100316T0614Z_038_Combined-EVENTS_CAST	TARA_20100309Z	TARA_038	marine mesopelagic zone	ENVO	ENVO:00000213	Arabian Sea	GAZ	GAZ:00002457	(ARAB) Northwest Arabian Sea Upwelling Province	MRGID	MRGID:21475	Muscat	23.677	degree	UO	UO:0000185	58.701	degree	UO	UO:0000185	Mumbai	17.496	degree	UO	UO:0000185	68.139	degree	UO	UO:0000185	340	meter	UO	UO:0000008	Handling of genomics samples	SAMEA2620044	TARA_N000000028	SAMEA2620044	https://www.ebi.ac.uk/biosamples/samples/SAMEA2620044	ERS488858	http://www.ebi.ac.uk/ena/data/view/ERS488858	SEQ-(500mL-or-15min)_N20-180	marine mesopelagic zone	organism target by size
TARA_20100316T0614Z_038_Combined-EVENTS_CAST	TARA_20100309Z	TARA_038	marine mesopelagic zone	ENVO	ENVO:00000213	Arabian Sea	GAZ	GAZ:00002457	(ARAB) Northwest Arabian Sea Upwelling Province	MRGID	MRGID:21475	Muscat	23.677	degree	UO	UO:0000185	58.701	degree	UO	UO:0000185	Mumbai	17.496	degree	UO	UO:0000185	68.139	degree	UO	UO:0000185	340	meter	UO	UO:0000008	Handling of genomics samples	SAMEA2620045	TARA_N000000032	SAMEA2620045	https://www.ebi.ac.uk/biosamples/samples/SAMEA2620045	ERS488859	http://www.ebi.ac.uk/ena/data/view/ERS488859	SEQ-(500mL-or-15min)_W5-20	marine mesopelagic zone	organism target by size
TARA_20100316T0614Z_038_Combined-EVENTS_CAST	TARA_20100309Z	TARA_038	marine mesopelagic zone	ENVO	ENVO:00000213	Arabian Sea	GAZ	GAZ:00002457	(ARAB) Northwest Arabian Sea Upwelling Province	MRGID	MRGID:21475	Muscat	23.677	degree	UO	UO:0000185	58.701	degree	UO	UO:0000185	Mumbai	17.496	degree	UO	UO:0000185	68.139	degree	UO	UO:0000185	340	meter	UO	UO:0000008	Handling of genomics samples	SAMEA2620039	TARA_Y100000296	SAMEA2620039	https://www.ebi.ac.uk/biosamples/samples/SAMEA2620039	ERS488853	http://www.ebi.ac.uk/ena/data/view/ERS488853	SEQ-(dry)_W0.1-0.22	marine mesopelagic zone	organism target by size
TARA_20100316T0614Z_038_Combined-EVENTS_CAST	TARA_20100309Z	TARA_038	marine mesopelagic zone	ENVO	ENVO:00000213	Arabian Sea	GAZ	GAZ:00002457	(ARAB) Northwest Arabian Sea Upwelling Province	MRGID	MRGID:21475	Muscat	23.677	degree	UO	UO:0000185	58.701	degree	UO	UO:0000185	Mumbai	17.496	degree	UO	UO:0000185	68.139	degree	UO	UO:0000185	340	meter	UO	UO:0000008	Handling of genomics samples	SAMEA2620053	TARA_R100000093	SAMEA2620053	https://www.ebi.ac.uk/biosamples/samples/SAMEA2620053	ERS488867	http://www.ebi.ac.uk/ena/data/view/ERS488867	SEQ-(FeCl3)_W<0.22	marine mesopelagic zone	organism target by size
TARA_20100315T0335Z_038_EVENT_PUMP	TARA_20100309Z	TARA_038	surface water layer	ENVO	ENVO:00010504	Arabian Sea	GAZ	GAZ:00002457	(ARAB) Northwest Arabian Sea Upwelling Province	MRGID	MRGID:21475	Muscat	23.677	degree	UO	UO:0000185	58.701	degree	UO	UO:0000185	Mumbai	17.496	degree	UO	UO:0000185	68.139	degree	UO	UO:0000185	5	meter	UO	UO:0000008	Handling of genomics samples	SAMEA2620010	TARA_N000000029	SAMEA2620010	https://www.ebi.ac.uk/biosamples/samples/SAMEA2620010	ERS488809	http://www.ebi.ac.uk/ena/data/view/ERS488809	SEQ-(100L-or-15min)_W0.8-5	surface water layer	organism target by size
TARA_20100315T0335Z_038_EVENT_PUMP	TARA_20100309Z	TARA_038	surface water layer	ENVO	ENVO:00010504	Arabian Sea	GAZ	GAZ:00002457	(ARAB) Northwest Arabian Sea Upwelling Province	MRGID	MRGID:21475	Muscat	23.677	degree	UO	UO:0000185	58.701	degree	UO	UO:0000185	Mumbai	17.496	degree	UO	UO:0000185	68.139	degree	UO	UO:0000185	5	meter	UO	UO:0000008	Handling of genomics samples	SAMEA2620000	TARA_B100000066	SAMEA2620000	https://www.ebi.ac.uk/biosamples/samples/SAMEA2620000	ERS488799	http://www.ebi.ac.uk/ena/data/view/ERS488799	SEQ-(10L-or-15min)_W0.22-1.6	surface water layer	organism target by size
TARA_20100315T0335Z_038_EVENT_PUMP	TARA_20100309Z	TARA_038	surface water layer	ENVO	ENVO:00010504	Arabian Sea	GAZ	GAZ:00002457	(ARAB) Northwest Arabian Sea Upwelling Province	MRGID	MRGID:21475	Muscat	23.677	degree	UO	UO:0000185	58.701	degree	UO	UO:0000185	Mumbai	17.496	degree	UO	UO:0000185	68.139	degree	UO	UO:0000185	5	meter	UO	UO:0000008	Handling of genomics samples	SAMEA2620011	TARA_N000000037	SAMEA2620011	https://www.ebi.ac.uk/biosamples/samples/SAMEA2620011	ERS488810	http://www.ebi.ac.uk/ena/data/view/ERS488810	SEQ-(500mL-or-15min)_W5-20	surface water layer	organism target by size
TARA_20100315T0335Z_038_EVENT_PUMP	TARA_20100309Z	TARA_038	surface water layer	ENVO	ENVO:00010504	Arabian Sea	GAZ	GAZ:00002457	(ARAB) Northwest Arabian Sea Upwelling Province	MRGID	MRGID:21475	Muscat	23.677	degree	UO	UO:0000185	58.701	degree	UO	UO:0000185	Mumbai	17.496	degree	UO	UO:0000185	68.139	degree	UO	UO:0000185	5	meter	UO	UO:0000008	Handling of genomics samples	SAMEA2620004	TARA_Y100000289	SAMEA2620004	https://www.ebi.ac.uk/biosamples/samples/SAMEA2620004	ERS488803	http://www.ebi.ac.uk/ena/data/view/ERS488803	SEQ-(dry)_W0.1-0.22	surface water layer	organism target by size
TARA_20100315T0335Z_038_EVENT_PUMP	TARA_20100309Z	TARA_038	surface water layer	ENVO	ENVO:00010504	Arabian Sea	GAZ	GAZ:00002457	(ARAB) Northwest Arabian Sea Upwelling Province	MRGID	MRGID:21475	Muscat	23.677	degree	UO	UO:0000185	58.701	degree	UO	UO:0000185	Mumbai	17.496	degree	UO	UO:0000185	68.139	degree	UO	UO:0000185	5	meter	UO	UO:0000008	Handling of genomics samples	SAMEA2620014	TARA_R100000081	SAMEA2620014	https://www.ebi.ac.uk/biosamples/samples/SAMEA2620014	ERS488813	http://www.ebi.ac.uk/ena/data/view/ERS488813	SEQ-(FeCl3)_W<0.22	surface water layer	organism target by size
TARA_20100315T0337Z_038_EVENT_NET	TARA_20100309Z	TARA_038	surface water layer	ENVO	ENVO:00010504	Arabian Sea	GAZ	GAZ:00002457	(ARAB) Northwest Arabian Sea Upwelling Province	MRGID	MRGID:21475	Muscat	23.677	degree	UO	UO:0000185	58.701	degree	UO	UO:0000185	Mumbai	17.496	degree	UO	UO:0000185	68.139	degree	UO	UO:0000185	5	meter	UO	UO:0000008	Handling of genomics samples	SAMEA2656981	TARA_N000000038	SAMEA2656981	https://www.ebi.ac.uk/biosamples/samples/SAMEA2656981	ERS488816	http://www.ebi.ac.uk/ena/data/view/ERS488816	SEQ-(500mL-or-15min)_N20-180	surface water layer	organism target by size
TARA_20100315T0337Z_038_EVENT_NET	TARA_20100309Z	TARA_038	surface water layer	ENVO	ENVO:00010504	Arabian Sea	GAZ	GAZ:00002457	(ARAB) Northwest Arabian Sea Upwelling Province	MRGID	MRGID:21475	Muscat	23.677	degree	UO	UO:0000185	58.701	degree	UO	UO:0000185	Mumbai	17.496	degree	UO	UO:0000185	68.139	degree	UO	UO:0000185	5	meter	UO	UO:0000008	Handling of genomics samples	SAMEA2730547	TARA_N000000045	SAMEA2730547	https://www.ebi.ac.uk/biosamples/samples/SAMEA2730547	ERS488817	http://www.ebi.ac.uk/ena/data/view/ERS488817	SEQ-(500mL-or-15min)_N20-180	surface water layer	organism target by size
TARA_20100315T0531Z_038_EVENT_NET	TARA_20100309Z	TARA_038	surface water layer	ENVO	ENVO:00010504	Arabian Sea	GAZ	GAZ:00002457	(ARAB) Northwest Arabian Sea Upwelling Province	MRGID	MRGID:21475	Muscat	23.677	degree	UO	UO:0000185	58.701	degree	UO	UO:0000185	Mumbai	17.496	degree	UO	UO:0000185	68.139	degree	UO	UO:0000185	5	meter	UO	UO:0000008	Handling of genomics samples	SAMEA2657022	TARA_N000000039	SAMEA2657022	https://www.ebi.ac.uk/biosamples/samples/SAMEA2657022	ERS488820	http://www.ebi.ac.uk/ena/data/view/ERS488820	SEQ-(500mL-or-15min)_N180-2000	surface water layer	organism target by size
TARA_20100315T0531Z_038_EVENT_NET	TARA_20100309Z	TARA_038	surface water layer	ENVO	ENVO:00010504	Arabian Sea	GAZ	GAZ:00002457	(ARAB) Northwest Arabian Sea Upwelling Province	MRGID	MRGID:21475	Muscat	23.677	degree	UO	UO:0000185	58.701	degree	UO	UO:0000185	Mumbai	17.496	degree	UO	UO:0000185	68.139	degree	UO	UO:0000185	5	meter	UO	UO:0000008	Handling of genomics samples	SAMEA2730588	TARA_N000000046	SAMEA2730588	https://www.ebi.ac.uk/biosamples/samples/SAMEA2730588	ERS488821	http://www.ebi.ac.uk/ena/data/view/ERS488821	SEQ-(500mL-or-15min)_N180-2000	surface water layer	organism target by size
TARA_20100318T0940Z_039_EVENT_NET	TARA_20100309Z	TARA_039	deep chlorophyll maximum layer	ENVO	ENVO:01000326	Arabian Sea	GAZ	GAZ:00002457	(ARAB) Northwest Arabian Sea Upwelling Province	MRGID	MRGID:21475	Muscat	23.677	degree	UO	UO:0000185	58.701	degree	UO	UO:0000185	Mumbai	17.496	degree	UO	UO:0000185	68.139	degree	UO	UO:0000185	25	meter	UO	UO:0000008	Handling of genomics samples	SAMEA2656967	TARA_N000000012	SAMEA2656967	https://www.ebi.ac.uk/biosamples/samples/SAMEA2656967	ERS488902	http://www.ebi.ac.uk/ena/data/view/ERS488902	SEQ-(500mL-or-15min)_N20-180	deep chlorophyll maximum layer	organism target by size
TARA_20100318T1041Z_039_EVENT_NET	TARA_20100309Z	TARA_039	deep chlorophyll maximum layer	ENVO	ENVO:01000326	Arabian Sea	GAZ	GAZ:00002457	(ARAB) Northwest Arabian Sea Upwelling Province	MRGID	MRGID:21475	Muscat	23.677	degree	UO	UO:0000185	58.701	degree	UO	UO:0000185	Mumbai	17.496	degree	UO	UO:0000185	68.139	degree	UO	UO:0000185	25	meter	UO	UO:0000008	Handling of genomics samples	SAMEA2656964	TARA_N000000014	SAMEA2656964	https://www.ebi.ac.uk/biosamples/samples/SAMEA2656964	ERS488915	http://www.ebi.ac.uk/ena/data/view/ERS488915	SEQ-(500mL-or-15min)_N180-2000	deep chlorophyll maximum layer	organism target by size
TARA_20100318T1133Z_039_EVENT_PUMP	TARA_20100309Z	TARA_039	deep chlorophyll maximum layer	ENVO	ENVO:01000326	Arabian Sea	GAZ	GAZ:00002457	(ARAB) Northwest Arabian Sea Upwelling Province	MRGID	MRGID:21475	Muscat	23.677	degree	UO	UO:0000185	58.701	degree	UO	UO:0000185	Mumbai	17.496	degree	UO	UO:0000185	68.139	degree	UO	UO:0000185	25	meter	UO	UO:0000008	Handling of genomics samples	SAMEA2620081	TARA_B100000085	SAMEA2620081	https://www.ebi.ac.uk/biosamples/samples/SAMEA2620081	ERS488916	http://www.ebi.ac.uk/ena/data/view/ERS488916	SEQ-(100L)_W0.22-1.6	deep chlorophyll maximum layer	organism target by size
TARA_20100318T1133Z_039_EVENT_PUMP	TARA_20100309Z	TARA_039	deep chlorophyll maximum layer	ENVO	ENVO:01000326	Arabian Sea	GAZ	GAZ:00002457	(ARAB) Northwest Arabian Sea Upwelling Province	MRGID	MRGID:21475	Muscat	23.677	degree	UO	UO:0000185	58.701	degree	UO	UO:0000185	Mumbai	17.496	degree	UO	UO:0000185	68.139	degree	UO	UO:0000185	25	meter	UO	UO:0000008	Handling of genomics samples	SAMEA2620084	TARA_B100000105	SAMEA2620084	https://www.ebi.ac.uk/biosamples/samples/SAMEA2620084	ERS488919	http://www.ebi.ac.uk/ena/data/view/ERS488919	SEQ-(100L)_W1.6-20	deep chlorophyll maximum layer	organism target by size
TARA_20100318T1133Z_039_EVENT_PUMP	TARA_20100309Z	TARA_039	deep chlorophyll maximum layer	ENVO	ENVO:01000326	Arabian Sea	GAZ	GAZ:00002457	(ARAB) Northwest Arabian Sea Upwelling Province	MRGID	MRGID:21475	Muscat	23.677	degree	UO	UO:0000185	58.701	degree	UO	UO:0000185	Mumbai	17.496	degree	UO	UO:0000185	68.139	degree	UO	UO:0000185	25	meter	UO	UO:0000008	Handling of genomics samples	SAMEA2620089	TARA_N000000007	SAMEA2620089	https://www.ebi.ac.uk/biosamples/samples/SAMEA2620089	ERS488924	http://www.ebi.ac.uk/ena/data/view/ERS488924	SEQ-(100L-or-15min)_W0.8-5	deep chlorophyll maximum layer	organism target by size
TARA_20100318T1133Z_039_EVENT_PUMP	TARA_20100309Z	TARA_039	deep chlorophyll maximum layer	ENVO	ENVO:01000326	Arabian Sea	GAZ	GAZ:00002457	(ARAB) Northwest Arabian Sea Upwelling Province	MRGID	MRGID:21475	Muscat	23.677	degree	UO	UO:0000185	58.701	degree	UO	UO:0000185	Mumbai	17.496	degree	UO	UO:0000185	68.139	degree	UO	UO:0000185	25	meter	UO	UO:0000008	Handling of genomics samples	SAMEA2620085	TARA_B100000091	SAMEA2620085	https://www.ebi.ac.uk/biosamples/samples/SAMEA2620085	ERS488920	http://www.ebi.ac.uk/ena/data/view/ERS488920	SEQ-(10L-or-15min)_W0.22-1.6	deep chlorophyll maximum layer	organism target by size
TARA_20100318T1133Z_039_EVENT_PUMP	TARA_20100309Z	TARA_039	deep chlorophyll maximum layer	ENVO	ENVO:01000326	Arabian Sea	GAZ	GAZ:00002457	(ARAB) Northwest Arabian Sea Upwelling Province	MRGID	MRGID:21475	Muscat	23.677	degree	UO	UO:0000185	58.701	degree	UO	UO:0000185	Mumbai	17.496	degree	UO	UO:0000185	68.139	degree	UO	UO:0000185	25	meter	UO	UO:0000008	Handling of genomics samples	SAMEA2620090	TARA_N000000009	SAMEA2620090	https://www.ebi.ac.uk/biosamples/samples/SAMEA2620090	ERS488925	http://www.ebi.ac.uk/ena/data/view/ERS488925	SEQ-(500mL-or-15min)_W5-20	deep chlorophyll maximum layer	organism target by size
TARA_20100318T1133Z_039_EVENT_PUMP	TARA_20100309Z	TARA_039	deep chlorophyll maximum layer	ENVO	ENVO:01000326	Arabian Sea	GAZ	GAZ:00002457	(ARAB) Northwest Arabian Sea Upwelling Province	MRGID	MRGID:21475	Muscat	23.677	degree	UO	UO:0000185	58.701	degree	UO	UO:0000185	Mumbai	17.496	degree	UO	UO:0000185	68.139	degree	UO	UO:0000185	25	meter	UO	UO:0000008	Handling of genomics samples	SAMEA2620094	TARA_R100000482	SAMEA2620094	https://www.ebi.ac.uk/biosamples/samples/SAMEA2620094	ERS488929	http://www.ebi.ac.uk/ena/data/view/ERS488929	SEQ-(FeCl3)_W<0.22	deep chlorophyll maximum layer	organism target by size
TARA_20100318T0956Z_039_EVENT_CONTROL	TARA_20100309Z	TARA_039	sea water	ENVO	ENVO:00002149	Arabian Sea	GAZ	GAZ:00002457	(ARAB) Northwest Arabian Sea Upwelling Province	MRGID	MRGID:21475	Muscat	23.677	degree	UO	UO:0000185	58.701	degree	UO	UO:0000185	Mumbai	17.496	degree	UO	UO:0000185	68.139	degree	UO	UO:0000185	2	meter	UO	UO:0000008	Handling of genomics samples	SAMEA2730749	TARA_N000000051	SAMEA2730749	https://www.ebi.ac.uk/biosamples/samples/SAMEA2730749	ERS488910	http://www.ebi.ac.uk/ena/data/view/ERS488910	SEQ-(100L-or-15min)_W0.8-5	filtered sea water, control	organism target by size
TARA_20100318T0956Z_039_EVENT_CONTROL	TARA_20100309Z	TARA_039	sea water	ENVO	ENVO:00002149	Arabian Sea	GAZ	GAZ:00002457	(ARAB) Northwest Arabian Sea Upwelling Province	MRGID	MRGID:21475	Muscat	23.677	degree	UO	UO:0000185	58.701	degree	UO	UO:0000185	Mumbai	17.496	degree	UO	UO:0000185	68.139	degree	UO	UO:0000185	2	meter	UO	UO:0000008	Handling of genomics samples	SAMEA2730747	TARA_N000000052	SAMEA2730747	https://www.ebi.ac.uk/biosamples/samples/SAMEA2730747	ERS488908	http://www.ebi.ac.uk/ena/data/view/ERS488908	SEQ-(100L-or-15min)_W0.8-5	filtered sea water, control	organism target by size
TARA_20100320T0817Z_039_Combined-EVENTS_CAST	TARA_20100309Z	TARA_039	marine mesopelagic zone	ENVO	ENVO:00000213	Arabian Sea	GAZ	GAZ:00002457	(ARAB) Northwest Arabian Sea Upwelling Province	MRGID	MRGID:21475	Muscat	23.677	degree	UO	UO:0000185	58.701	degree	UO	UO:0000185	Mumbai	17.496	degree	UO	UO:0000185	68.139	degree	UO	UO:0000185	270	meter	UO	UO:0000008	Handling of genomics samples	SAMEA2620097	TARA_B100000097	SAMEA2620097	https://www.ebi.ac.uk/biosamples/samples/SAMEA2620097	ERS488936	http://www.ebi.ac.uk/ena/data/view/ERS488936	SEQ-(100L)_W0.22-1.6	marine mesopelagic zone	organism target by size
TARA_20100320T0817Z_039_Combined-EVENTS_CAST	TARA_20100309Z	TARA_039	marine mesopelagic zone	ENVO	ENVO:00000213	Arabian Sea	GAZ	GAZ:00002457	(ARAB) Northwest Arabian Sea Upwelling Province	MRGID	MRGID:21475	Muscat	23.677	degree	UO	UO:0000185	58.701	degree	UO	UO:0000185	Mumbai	17.496	degree	UO	UO:0000185	68.139	degree	UO	UO:0000185	270	meter	UO	UO:0000008	Handling of genomics samples	SAMEA2620113	TARA_N000000025	SAMEA2620113	https://www.ebi.ac.uk/biosamples/samples/SAMEA2620113	ERS488952	http://www.ebi.ac.uk/ena/data/view/ERS488952	SEQ-(100L-or-15min)_W0.8-5	marine mesopelagic zone	organism target by size
TARA_20100320T0817Z_039_Combined-EVENTS_CAST	TARA_20100309Z	TARA_039	marine mesopelagic zone	ENVO	ENVO:00000213	Arabian Sea	GAZ	GAZ:00002457	(ARAB) Northwest Arabian Sea Upwelling Province	MRGID	MRGID:21475	Muscat	23.677	degree	UO	UO:0000185	58.701	degree	UO	UO:0000185	Mumbai	17.496	degree	UO	UO:0000185	68.139	degree	UO	UO:0000185	270	meter	UO	UO:0000008	Handling of genomics samples	SAMEA2620114	TARA_N000000027	SAMEA2620114	https://www.ebi.ac.uk/biosamples/samples/SAMEA2620114	ERS488953	http://www.ebi.ac.uk/ena/data/view/ERS488953	SEQ-(500mL-or-15min)_N20-180	marine mesopelagic zone	organism target by size
TARA_20100320T0817Z_039_Combined-EVENTS_CAST	TARA_20100309Z	TARA_039	marine mesopelagic zone	ENVO	ENVO:00000213	Arabian Sea	GAZ	GAZ:00002457	(ARAB) Northwest Arabian Sea Upwelling Province	MRGID	MRGID:21475	Muscat	23.677	degree	UO	UO:0000185	58.701	degree	UO	UO:0000185	Mumbai	17.496	degree	UO	UO:0000185	68.139	degree	UO	UO:0000185	270	meter	UO	UO:0000008	Handling of genomics samples	SAMEA2620115	TARA_N000000026	SAMEA2620115	https://www.ebi.ac.uk/biosamples/samples/SAMEA2620115	ERS488954	http://www.ebi.ac.uk/ena/data/view/ERS488954	SEQ-(500mL-or-15min)_W5-20	marine mesopelagic zone	organism target by size
TARA_20100320T0817Z_039_Combined-EVENTS_CAST	TARA_20100309Z	TARA_039	marine mesopelagic zone	ENVO	ENVO:00000213	Arabian Sea	GAZ	GAZ:00002457	(ARAB) Northwest Arabian Sea Upwelling Province	MRGID	MRGID:21475	Muscat	23.677	degree	UO	UO:0000185	58.701	degree	UO	UO:0000185	Mumbai	17.496	degree	UO	UO:0000185	68.139	degree	UO	UO:0000185	270	meter	UO	UO:0000008	Handling of genomics samples	SAMEA2620106	TARA_Y100000034	SAMEA2620106	https://www.ebi.ac.uk/biosamples/samples/SAMEA2620106	ERS488945	http://www.ebi.ac.uk/ena/data/view/ERS488945	SEQ-(dry)_W0.1-0.22	marine mesopelagic zone	organism target by size
TARA_20100320T0817Z_039_Combined-EVENTS_CAST	TARA_20100309Z	TARA_039	marine mesopelagic zone	ENVO	ENVO:00000213	Arabian Sea	GAZ	GAZ:00002457	(ARAB) Northwest Arabian Sea Upwelling Province	MRGID	MRGID:21475	Muscat	23.677	degree	UO	UO:0000185	58.701	degree	UO	UO:0000185	Mumbai	17.496	degree	UO	UO:0000185	68.139	degree	UO	UO:0000185	270	meter	UO	UO:0000008	Handling of genomics samples	SAMEA2620120	TARA_R100000501	SAMEA2620120	https://www.ebi.ac.uk/biosamples/samples/SAMEA2620120	ERS488959	http://www.ebi.ac.uk/ena/data/view/ERS488959	SEQ-(FeCl3)_W<0.22	marine mesopelagic zone	organism target by size
TARA_20100318T0427Z_039_EVENT_PUMP	TARA_20100309Z	TARA_039	surface water layer	ENVO	ENVO:00010504	Arabian Sea	GAZ	GAZ:00002457	(ARAB) Northwest Arabian Sea Upwelling Province	MRGID	MRGID:21475	Muscat	23.677	degree	UO	UO:0000185	58.701	degree	UO	UO:0000185	Mumbai	17.496	degree	UO	UO:0000185	68.139	degree	UO	UO:0000185	5	meter	UO	UO:0000008	Handling of genomics samples	SAMEA2620071	TARA_N000000006	SAMEA2620071	https://www.ebi.ac.uk/biosamples/samples/SAMEA2620071	ERS488885	http://www.ebi.ac.uk/ena/data/view/ERS488885	SEQ-(100L-or-15min)_W0.8-5	surface water layer	organism target by size
TARA_20100318T0427Z_039_EVENT_PUMP	TARA_20100309Z	TARA_039	surface water layer	ENVO	ENVO:00010504	Arabian Sea	GAZ	GAZ:00002457	(ARAB) Northwest Arabian Sea Upwelling Province	MRGID	MRGID:21475	Muscat	23.677	degree	UO	UO:0000185	58.701	degree	UO	UO:0000185	Mumbai	17.496	degree	UO	UO:0000185	68.139	degree	UO	UO:0000185	5	meter	UO	UO:0000008	Handling of genomics samples	SAMEA2620072	TARA_N000000008	SAMEA2620072	https://www.ebi.ac.uk/biosamples/samples/SAMEA2620072	ERS488886	http://www.ebi.ac.uk/ena/data/view/ERS488886	SEQ-(500mL-or-15min)_W5-20	surface water layer	organism target by size
TARA_20100318T0427Z_039_EVENT_PUMP	TARA_20100309Z	TARA_039	surface water layer	ENVO	ENVO:00010504	Arabian Sea	GAZ	GAZ:00002457	(ARAB) Northwest Arabian Sea Upwelling Province	MRGID	MRGID:21475	Muscat	23.677	degree	UO	UO:0000185	58.701	degree	UO	UO:0000185	Mumbai	17.496	degree	UO	UO:0000185	68.139	degree	UO	UO:0000185	5	meter	UO	UO:0000008	Handling of genomics samples	SAMEA2620065	TARA_Y100000033	SAMEA2620065	https://www.ebi.ac.uk/biosamples/samples/SAMEA2620065	ERS488879	http://www.ebi.ac.uk/ena/data/view/ERS488879	SEQ-(dry)_W0.1-0.22	surface water layer	organism target by size
TARA_20100318T0427Z_039_EVENT_PUMP	TARA_20100309Z	TARA_039	surface water layer	ENVO	ENVO:00010504	Arabian Sea	GAZ	GAZ:00002457	(ARAB) Northwest Arabian Sea Upwelling Province	MRGID	MRGID:21475	Muscat	23.677	degree	UO	UO:0000185	58.701	degree	UO	UO:0000185	Mumbai	17.496	degree	UO	UO:0000185	68.139	degree	UO	UO:0000185	5	meter	UO	UO:0000008	Handling of genomics samples	SAMEA2620078	TARA_R100000479	SAMEA2620078	https://www.ebi.ac.uk/biosamples/samples/SAMEA2620078	ERS488892	http://www.ebi.ac.uk/ena/data/view/ERS488892	SEQ-(FeCl3)_W<0.22	surface water layer	organism target by size
TARA_20100318T0427Z_039_EVENT_PUMP	TARA_20100309Z	TARA_039	surface water layer	ENVO	ENVO:00010504	Arabian Sea	GAZ	GAZ:00002457	(ARAB) Northwest Arabian Sea Upwelling Province	MRGID	MRGID:21475	Muscat	23.677	degree	UO	UO:0000185	58.701	degree	UO	UO:0000185	Mumbai	17.496	degree	UO	UO:0000185	68.139	degree	UO	UO:0000185	5	meter	UO	UO:0000008	Handling of genomics samples	SAMEA3692400	TARA_G000000266	SAMEA3692400	https://www.ebi.ac.uk/biosamples/samples/SAMEA3692400	ERS999549	http://www.ebi.ac.uk/ena/data/view/ERS488887	SEQ-IMG-(GB)_W<>	surface water layer	organism target by size
TARA_20100318T0427Z_039_EVENT_PUMP	TARA_20100309Z	TARA_039	surface water layer	ENVO	ENVO:00010504	Arabian Sea	GAZ	GAZ:00002457	(ARAB) Northwest Arabian Sea Upwelling Province	MRGID	MRGID:21475	Muscat	23.677	degree	UO	UO:0000185	58.701	degree	UO	UO:0000185	Mumbai	17.496	degree	UO	UO:0000185	68.139	degree	UO	UO:0000185	5	meter	UO	UO:0000008	Handling of genomics samples	SAMEA3692401	TARA_G000000266	SAMEA3692401	https://www.ebi.ac.uk/biosamples/samples/SAMEA3692401	ERS999550	http://www.ebi.ac.uk/ena/data/view/ERS488887	SEQ-IMG-(GB)_W<>	surface water layer	organism target by size
TARA_20100318T0427Z_039_EVENT_PUMP	TARA_20100309Z	TARA_039	surface water layer	ENVO	ENVO:00010504	Arabian Sea	GAZ	GAZ:00002457	(ARAB) Northwest Arabian Sea Upwelling Province	MRGID	MRGID:21475	Muscat	23.677	degree	UO	UO:0000185	58.701	degree	UO	UO:0000185	Mumbai	17.496	degree	UO	UO:0000185	68.139	degree	UO	UO:0000185	5	meter	UO	UO:0000008	Handling of genomics samples	SAMEA3692402	TARA_G000000266	SAMEA3692402	https://www.ebi.ac.uk/biosamples/samples/SAMEA3692402	ERS999551	http://www.ebi.ac.uk/ena/data/view/ERS488887	SEQ-IMG-(GB)_W<>	surface water layer	organism target by size
TARA_20100318T0427Z_039_EVENT_PUMP	TARA_20100309Z	TARA_039	surface water layer	ENVO	ENVO:00010504	Arabian Sea	GAZ	GAZ:00002457	(ARAB) Northwest Arabian Sea Upwelling Province	MRGID	MRGID:21475	Muscat	23.677	degree	UO	UO:0000185	58.701	degree	UO	UO:0000185	Mumbai	17.496	degree	UO	UO:0000185	68.139	degree	UO	UO:0000185	5	meter	UO	UO:0000008	Handling of genomics samples	SAMEA3692403	TARA_G000000266	SAMEA3692403	https://www.ebi.ac.uk/biosamples/samples/SAMEA3692403	ERS999552	http://www.ebi.ac.uk/ena/data/view/ERS488887	SEQ-IMG-(GB)_W<>	surface water layer	organism target by size
TARA_20100318T0505Z_039_EVENT_NET	TARA_20100309Z	TARA_039	surface water layer	ENVO	ENVO:00010504	Arabian Sea	GAZ	GAZ:00002457	(ARAB) Northwest Arabian Sea Upwelling Province	MRGID	MRGID:21475	Muscat	23.677	degree	UO	UO:0000185	58.701	degree	UO	UO:0000185	Mumbai	17.496	degree	UO	UO:0000185	68.139	degree	UO	UO:0000185	5	meter	UO	UO:0000008	Handling of genomics samples	SAMEA2657110	TARA_N000000011	SAMEA2657110	https://www.ebi.ac.uk/biosamples/samples/SAMEA2657110	ERS488896	http://www.ebi.ac.uk/ena/data/view/ERS488896	SEQ-(500mL-or-15min)_N20-180	surface water layer	organism target by size
TARA_20100318T0820Z_039_EVENT_NET	TARA_20100309Z	TARA_039	surface water layer	ENVO	ENVO:00010504	Arabian Sea	GAZ	GAZ:00002457	(ARAB) Northwest Arabian Sea Upwelling Province	MRGID	MRGID:21475	Muscat	23.677	degree	UO	UO:0000185	58.701	degree	UO	UO:0000185	Mumbai	17.496	degree	UO	UO:0000185	68.139	degree	UO	UO:0000185	5	meter	UO	UO:0000008	Handling of genomics samples	SAMEA2656965	TARA_N000000013	SAMEA2656965	https://www.ebi.ac.uk/biosamples/samples/SAMEA2656965	ERS488900	http://www.ebi.ac.uk/ena/data/view/ERS488900	SEQ-(500mL-or-15min)_N180-2000	surface water layer	organism target by size
TARA_20100322T1550Z_040_EVENT_CAST	TARA_20100309Z	TARA_040	marine mesopelagic zone	ENVO	ENVO:00000213	Arabian Sea	GAZ	GAZ:00002457	(ARAB) Northwest Arabian Sea Upwelling Province	MRGID	MRGID:21475	Muscat	23.677	degree	UO	UO:0000185	58.701	degree	UO	UO:0000185	Mumbai	17.496	degree	UO	UO:0000185	68.139	degree	UO	UO:0000185	285	meter	UO	UO:0000008	Handling of genomics samples	SAMEA2620183	TARA_N000000068	SAMEA2620183	https://www.ebi.ac.uk/biosamples/samples/SAMEA2620183	ERS489024	http://www.ebi.ac.uk/ena/data/view/ERS489024	SEQ-(100L-or-15min)_W>3	marine mesopelagic zone	organism target by size
TARA_20100322T0305Z_040_EVENT_CAST	TARA_20100309Z	TARA_040	surface water layer	ENVO	ENVO:00010504	Arabian Sea	GAZ	GAZ:00002457	(ARAB) Northwest Arabian Sea Upwelling Province	MRGID	MRGID:21475	Muscat	23.677	degree	UO	UO:0000185	58.701	degree	UO	UO:0000185	Mumbai	17.496	degree	UO	UO:0000185	68.139	degree	UO	UO:0000185	5	meter	UO	UO:0000008	Handling of genomics samples	SAMEA2620128	TARA_N000000063	SAMEA2620128	https://www.ebi.ac.uk/biosamples/samples/SAMEA2620128	ERS488967	http://www.ebi.ac.uk/ena/data/view/ERS488967	SEQ-(100L-or-15min)_W>3	surface water layer	organism target by size
TARA_20100322T0710Z_040_EVENT_CAST	TARA_20100309Z	TARA_040	marine water layer	ENVO	ENVO:01000295	Arabian Sea	GAZ	GAZ:00002457	(ARAB) Northwest Arabian Sea Upwelling Province	MRGID	MRGID:21475	Muscat	23.677	degree	UO	UO:0000185	58.701	degree	UO	UO:0000185	Mumbai	17.496	degree	UO	UO:0000185	68.139	degree	UO	UO:0000185	25	meter	UO	UO:0000008	Handling of genomics samples	SAMEA2620139	TARA_N000000064	SAMEA2620139	https://www.ebi.ac.uk/biosamples/samples/SAMEA2620139	ERS488980	http://www.ebi.ac.uk/ena/data/view/ERS488980	SEQ-(100L-or-15min)_W>3	marine water layer	organism target by size
TARA_20100322T0930Z_040_EVENT_CAST	TARA_20100309Z	TARA_040	marine water layer	ENVO	ENVO:01000295	Arabian Sea	GAZ	GAZ:00002457	(ARAB) Northwest Arabian Sea Upwelling Province	MRGID	MRGID:21475	Muscat	23.677	degree	UO	UO:0000185	58.701	degree	UO	UO:0000185	Mumbai	17.496	degree	UO	UO:0000185	68.139	degree	UO	UO:0000185	50	meter	UO	UO:0000008	Handling of genomics samples	SAMEA2620150	TARA_N000000065	SAMEA2620150	https://www.ebi.ac.uk/biosamples/samples/SAMEA2620150	ERS488991	http://www.ebi.ac.uk/ena/data/view/ERS488991	SEQ-(100L-or-15min)_W>3	marine water layer	organism target by size
TARA_20100322T1123Z_040_EVENT_CAST	TARA_20100309Z	TARA_040	marine water layer	ENVO	ENVO:01000295	Arabian Sea	GAZ	GAZ:00002457	(ARAB) Northwest Arabian Sea Upwelling Province	MRGID	MRGID:21475	Muscat	23.677	degree	UO	UO:0000185	58.701	degree	UO	UO:0000185	Mumbai	17.496	degree	UO	UO:0000185	68.139	degree	UO	UO:0000185	75	meter	UO	UO:0000008	Handling of genomics samples	SAMEA2620161	TARA_N000000066	SAMEA2620161	https://www.ebi.ac.uk/biosamples/samples/SAMEA2620161	ERS489002	http://www.ebi.ac.uk/ena/data/view/ERS489002	SEQ-(100L-or-15min)_W>3	marine water layer	organism target by size
TARA_20100322T1313Z_040_EVENT_CAST	TARA_20100309Z	TARA_040	marine water layer	ENVO	ENVO:01000295	Arabian Sea	GAZ	GAZ:00002457	(ARAB) Northwest Arabian Sea Upwelling Province	MRGID	MRGID:21475	Muscat	23.677	degree	UO	UO:0000185	58.701	degree	UO	UO:0000185	Mumbai	17.496	degree	UO	UO:0000185	68.139	degree	UO	UO:0000185	105	meter	UO	UO:0000008	Handling of genomics samples	SAMEA2620172	TARA_N000000067	SAMEA2620172	https://www.ebi.ac.uk/biosamples/samples/SAMEA2620172	ERS489013	http://www.ebi.ac.uk/ena/data/view/ERS489013	SEQ-(100L-or-15min)_W>3	marine water layer	organism target by size
TARA_20100330T0917Z_041_EVENT_NET	TARA_20100327Z	TARA_041	deep chlorophyll maximum layer	ENVO	ENVO:01000326	Arabian Sea	GAZ	GAZ:00002457	(MONS) Indian Monsoon Gyres Province	MRGID	MRGID:21471	Mumbai	18.268	degree	UO	UO:0000185	72.269	degree	UO	UO:0000185	Maldives	4.208	degree	UO	UO:0000185	73.294	degree	UO	UO:0000185	70	meter	UO	UO:0000008	Handling of genomics samples	SAMEA2656995	TARA_N000000075	SAMEA2656995	https://www.ebi.ac.uk/biosamples/samples/SAMEA2656995	ERS489067	http://www.ebi.ac.uk/ena/data/view/ERS489067	SEQ-(500mL-or-15min)_N20-180	deep chlorophyll maximum layer	organism target by size
TARA_20100330T0936Z_041_EVENT_NET	TARA_20100327Z	TARA_041	deep chlorophyll maximum layer	ENVO	ENVO:01000326	Arabian Sea	GAZ	GAZ:00002457	(MONS) Indian Monsoon Gyres Province	MRGID	MRGID:21471	Mumbai	18.268	degree	UO	UO:0000185	72.269	degree	UO	UO:0000185	Maldives	4.208	degree	UO	UO:0000185	73.294	degree	UO	UO:0000185	70	meter	UO	UO:0000008	Handling of genomics samples	SAMEA2657052	TARA_N000000078	SAMEA2657052	https://www.ebi.ac.uk/biosamples/samples/SAMEA2657052	ERS489069	http://www.ebi.ac.uk/ena/data/view/ERS489069	SEQ-(500mL-or-15min)_N180-2000	deep chlorophyll maximum layer	organism target by size
TARA_20100330T1056Z_041_EVENT_PUMP	TARA_20100327Z	TARA_041	deep chlorophyll maximum layer	ENVO	ENVO:01000326	Arabian Sea	GAZ	GAZ:00002457	(MONS) Indian Monsoon Gyres Province	MRGID	MRGID:21471	Mumbai	18.268	degree	UO	UO:0000185	72.269	degree	UO	UO:0000185	Maldives	4.208	degree	UO	UO:0000185	73.294	degree	UO	UO:0000185	60	meter	UO	UO:0000008	Handling of genomics samples	SAMEA2620221	TARA_N000000072	SAMEA2620221	https://www.ebi.ac.uk/biosamples/samples/SAMEA2620221	ERS489078	http://www.ebi.ac.uk/ena/data/view/ERS489078	SEQ-(100L-or-15min)_W0.8-5	deep chlorophyll maximum layer	organism target by size
TARA_20100330T1056Z_041_EVENT_PUMP	TARA_20100327Z	TARA_041	deep chlorophyll maximum layer	ENVO	ENVO:01000326	Arabian Sea	GAZ	GAZ:00002457	(MONS) Indian Monsoon Gyres Province	MRGID	MRGID:21471	Mumbai	18.268	degree	UO	UO:0000185	72.269	degree	UO	UO:0000185	Maldives	4.208	degree	UO	UO:0000185	73.294	degree	UO	UO:0000185	60	meter	UO	UO:0000008	Handling of genomics samples	SAMEA2620217	TARA_B100000287	SAMEA2620217	https://www.ebi.ac.uk/biosamples/samples/SAMEA2620217	ERS489074	http://www.ebi.ac.uk/ena/data/view/ERS489074	SEQ-(10L-or-15min)_W0.22-1.6	deep chlorophyll maximum layer	organism target by size
TARA_20100330T1056Z_041_EVENT_PUMP	TARA_20100327Z	TARA_041	deep chlorophyll maximum layer	ENVO	ENVO:01000326	Arabian Sea	GAZ	GAZ:00002457	(MONS) Indian Monsoon Gyres Province	MRGID	MRGID:21471	Mumbai	18.268	degree	UO	UO:0000185	72.269	degree	UO	UO:0000185	Maldives	4.208	degree	UO	UO:0000185	73.294	degree	UO	UO:0000185	60	meter	UO	UO:0000008	Handling of genomics samples	SAMEA2620222	TARA_N000000074	SAMEA2620222	https://www.ebi.ac.uk/biosamples/samples/SAMEA2620222	ERS489079	http://www.ebi.ac.uk/ena/data/view/ERS489079	SEQ-(500mL-or-15min)_W5-20	deep chlorophyll maximum layer	organism target by size
TARA_20100330T1056Z_041_EVENT_PUMP	TARA_20100327Z	TARA_041	deep chlorophyll maximum layer	ENVO	ENVO:01000326	Arabian Sea	GAZ	GAZ:00002457	(MONS) Indian Monsoon Gyres Province	MRGID	MRGID:21471	Mumbai	18.268	degree	UO	UO:0000185	72.269	degree	UO	UO:0000185	Maldives	4.208	degree	UO	UO:0000185	73.294	degree	UO	UO:0000185	60	meter	UO	UO:0000008	Handling of genomics samples	SAMEA2620227	TARA_R100000458	SAMEA2620227	https://www.ebi.ac.uk/biosamples/samples/SAMEA2620227	ERS489084	http://www.ebi.ac.uk/ena/data/view/ERS489084	SEQ-(FeCl3)_W<0.22	deep chlorophyll maximum layer	organism target by size
TARA_20100330T1056Z_041_EVENT_PUMP	TARA_20100327Z	TARA_041	deep chlorophyll maximum layer	ENVO	ENVO:01000326	Arabian Sea	GAZ	GAZ:00002457	(MONS) Indian Monsoon Gyres Province	MRGID	MRGID:21471	Mumbai	18.268	degree	UO	UO:0000185	72.269	degree	UO	UO:0000185	Maldives	4.208	degree	UO	UO:0000185	73.294	degree	UO	UO:0000185	60	meter	UO	UO:0000008	Handling of genomics samples	SAMEA4557818	TARA_G000000030	SAMEA4557818	https://www.ebi.ac.uk/biosamples/samples/SAMEA4557818	ERS1456997	http://www.ebi.ac.uk/ena/data/view/ERS489081	SEQ-IMG-(GB)_W<>	deep chlorophyll maximum layer	organism target by size
TARA_20100330T1056Z_041_EVENT_PUMP	TARA_20100327Z	TARA_041	deep chlorophyll maximum layer	ENVO	ENVO:01000326	Arabian Sea	GAZ	GAZ:00002457	(MONS) Indian Monsoon Gyres Province	MRGID	MRGID:21471	Mumbai	18.268	degree	UO	UO:0000185	72.269	degree	UO	UO:0000185	Maldives	4.208	degree	UO	UO:0000185	73.294	degree	UO	UO:0000185	60	meter	UO	UO:0000008	Handling of genomics samples	SAMEA3692437	TARA_G000000030	SAMEA3692437	https://www.ebi.ac.uk/biosamples/samples/SAMEA3692437	ERS999586	http://www.ebi.ac.uk/ena/data/view/ERS489081	SEQ-IMG-(GB)_W<>	deep chlorophyll maximum layer	organism target by size
TARA_20100330T1056Z_041_EVENT_PUMP	TARA_20100327Z	TARA_041	deep chlorophyll maximum layer	ENVO	ENVO:01000326	Arabian Sea	GAZ	GAZ:00002457	(MONS) Indian Monsoon Gyres Province	MRGID	MRGID:21471	Mumbai	18.268	degree	UO	UO:0000185	72.269	degree	UO	UO:0000185	Maldives	4.208	degree	UO	UO:0000185	73.294	degree	UO	UO:0000185	60	meter	UO	UO:0000008	Handling of genomics samples	SAMEA3692438	TARA_G000000030	SAMEA3692438	https://www.ebi.ac.uk/biosamples/samples/SAMEA3692438	ERS999587	http://www.ebi.ac.uk/ena/data/view/ERS489081	SEQ-IMG-(GB)_W<>	deep chlorophyll maximum layer	organism target by size
TARA_20100330T1056Z_041_EVENT_PUMP	TARA_20100327Z	TARA_041	deep chlorophyll maximum layer	ENVO	ENVO:01000326	Arabian Sea	GAZ	GAZ:00002457	(MONS) Indian Monsoon Gyres Province	MRGID	MRGID:21471	Mumbai	18.268	degree	UO	UO:0000185	72.269	degree	UO	UO:0000185	Maldives	4.208	degree	UO	UO:0000185	73.294	degree	UO	UO:0000185	60	meter	UO	UO:0000008	Handling of genomics samples	SAMEA3692439	TARA_G000000030	SAMEA3692439	https://www.ebi.ac.uk/biosamples/samples/SAMEA3692439	ERS999588	http://www.ebi.ac.uk/ena/data/view/ERS489081	SEQ-IMG-(GB)_W<>	deep chlorophyll maximum layer	organism target by size
TARA_20100330T1056Z_041_EVENT_PUMP	TARA_20100327Z	TARA_041	deep chlorophyll maximum layer	ENVO	ENVO:01000326	Arabian Sea	GAZ	GAZ:00002457	(MONS) Indian Monsoon Gyres Province	MRGID	MRGID:21471	Mumbai	18.268	degree	UO	UO:0000185	72.269	degree	UO	UO:0000185	Maldives	4.208	degree	UO	UO:0000185	73.294	degree	UO	UO:0000185	60	meter	UO	UO:0000008	Handling of genomics samples	SAMEA3692440	TARA_G000000030	SAMEA3692440	https://www.ebi.ac.uk/biosamples/samples/SAMEA3692440	ERS999589	http://www.ebi.ac.uk/ena/data/view/ERS489081	SEQ-IMG-(GB)_W<>	deep chlorophyll maximum layer	organism target by size
TARA_20100330T1056Z_041_EVENT_PUMP	TARA_20100327Z	TARA_041	deep chlorophyll maximum layer	ENVO	ENVO:01000326	Arabian Sea	GAZ	GAZ:00002457	(MONS) Indian Monsoon Gyres Province	MRGID	MRGID:21471	Mumbai	18.268	degree	UO	UO:0000185	72.269	degree	UO	UO:0000185	Maldives	4.208	degree	UO	UO:0000185	73.294	degree	UO	UO:0000185	60	meter	UO	UO:0000008	Handling of genomics samples	SAMEA3663803	TARA_G000000030	SAMEA3663803	https://www.ebi.ac.uk/biosamples/samples/SAMEA3663803	ERS970952	http://www.ebi.ac.uk/ena/data/view/ERS489081	SEQ-IMG-(GB)_W<>	deep chlorophyll maximum layer	organism target by size
TARA_20100330T0245Z_041_EVENT_NET	TARA_20100327Z	TARA_041	surface water layer	ENVO	ENVO:00010504	Arabian Sea	GAZ	GAZ:00002457	(MONS) Indian Monsoon Gyres Province	MRGID	MRGID:21471	Mumbai	18.268	degree	UO	UO:0000185	72.269	degree	UO	UO:0000185	Maldives	4.208	degree	UO	UO:0000185	73.294	degree	UO	UO:0000185	5	meter	UO	UO:0000008	Handling of genomics samples	SAMEA2657106	TARA_N000000076	SAMEA2657106	https://www.ebi.ac.uk/biosamples/samples/SAMEA2657106	ERS489037	http://www.ebi.ac.uk/ena/data/view/ERS489037	SEQ-(500mL-or-15min)_N20-180	surface water layer	organism target by size
TARA_20100330T0247Z_041_EVENT_PUMP	TARA_20100327Z	TARA_041	surface water layer	ENVO	ENVO:00010504	Arabian Sea	GAZ	GAZ:00002457	(MONS) Indian Monsoon Gyres Province	MRGID	MRGID:21471	Mumbai	18.268	degree	UO	UO:0000185	72.269	degree	UO	UO:0000185	Maldives	4.208	degree	UO	UO:0000185	73.294	degree	UO	UO:0000185	5	meter	UO	UO:0000008	Handling of genomics samples	SAMEA2620204	TARA_N000000071	SAMEA2620204	https://www.ebi.ac.uk/biosamples/samples/SAMEA2620204	ERS489053	http://www.ebi.ac.uk/ena/data/view/ERS489053	SEQ-(100L-or-15min)_W0.8-5	surface water layer	organism target by size
TARA_20100330T0247Z_041_EVENT_PUMP	TARA_20100327Z	TARA_041	surface water layer	ENVO	ENVO:00010504	Arabian Sea	GAZ	GAZ:00002457	(MONS) Indian Monsoon Gyres Province	MRGID	MRGID:21471	Mumbai	18.268	degree	UO	UO:0000185	72.269	degree	UO	UO:0000185	Maldives	4.208	degree	UO	UO:0000185	73.294	degree	UO	UO:0000185	5	meter	UO	UO:0000008	Handling of genomics samples	SAMEA2620194	TARA_B100000282	SAMEA2620194	https://www.ebi.ac.uk/biosamples/samples/SAMEA2620194	ERS489043	http://www.ebi.ac.uk/ena/data/view/ERS489043	SEQ-(10L-or-15min)_W0.22-1.6	surface water layer	organism target by size
TARA_20100330T0247Z_041_EVENT_PUMP	TARA_20100327Z	TARA_041	surface water layer	ENVO	ENVO:00010504	Arabian Sea	GAZ	GAZ:00002457	(MONS) Indian Monsoon Gyres Province	MRGID	MRGID:21471	Mumbai	18.268	degree	UO	UO:0000185	72.269	degree	UO	UO:0000185	Maldives	4.208	degree	UO	UO:0000185	73.294	degree	UO	UO:0000185	5	meter	UO	UO:0000008	Handling of genomics samples	SAMEA2620205	TARA_N000000073	SAMEA2620205	https://www.ebi.ac.uk/biosamples/samples/SAMEA2620205	ERS489054	http://www.ebi.ac.uk/ena/data/view/ERS489054	SEQ-(500mL-or-15min)_W5-20	surface water layer	organism target by size
TARA_20100330T0247Z_041_EVENT_PUMP	TARA_20100327Z	TARA_041	surface water layer	ENVO	ENVO:00010504	Arabian Sea	GAZ	GAZ:00002457	(MONS) Indian Monsoon Gyres Province	MRGID	MRGID:21471	Mumbai	18.268	degree	UO	UO:0000185	72.269	degree	UO	UO:0000185	Maldives	4.208	degree	UO	UO:0000185	73.294	degree	UO	UO:0000185	5	meter	UO	UO:0000008	Handling of genomics samples	SAMEA2620198	TARA_Y100000052	SAMEA2620198	https://www.ebi.ac.uk/biosamples/samples/SAMEA2620198	ERS489047	http://www.ebi.ac.uk/ena/data/view/ERS489047	SEQ-(dry)_W0.1-0.22	surface water layer	organism target by size
TARA_20100330T0247Z_041_EVENT_PUMP	TARA_20100327Z	TARA_041	surface water layer	ENVO	ENVO:00010504	Arabian Sea	GAZ	GAZ:00002457	(MONS) Indian Monsoon Gyres Province	MRGID	MRGID:21471	Mumbai	18.268	degree	UO	UO:0000185	72.269	degree	UO	UO:0000185	Maldives	4.208	degree	UO	UO:0000185	73.294	degree	UO	UO:0000185	5	meter	UO	UO:0000008	Handling of genomics samples	SAMEA2620210	TARA_R100000455	SAMEA2620210	https://www.ebi.ac.uk/biosamples/samples/SAMEA2620210	ERS489059	http://www.ebi.ac.uk/ena/data/view/ERS489059	SEQ-(FeCl3)_W<0.22	surface water layer	organism target by size
TARA_20100330T0247Z_041_EVENT_PUMP	TARA_20100327Z	TARA_041	surface water layer	ENVO	ENVO:00010504	Arabian Sea	GAZ	GAZ:00002457	(MONS) Indian Monsoon Gyres Province	MRGID	MRGID:21471	Mumbai	18.268	degree	UO	UO:0000185	72.269	degree	UO	UO:0000185	Maldives	4.208	degree	UO	UO:0000185	73.294	degree	UO	UO:0000185	5	meter	UO	UO:0000008	Handling of genomics samples	SAMEA3692422	TARA_G000000027	SAMEA3692422	https://www.ebi.ac.uk/biosamples/samples/SAMEA3692422	ERS999571	http://www.ebi.ac.uk/ena/data/view/ERS489055	SEQ-IMG-(GB)_W<>	surface water layer	organism target by size
TARA_20100330T0247Z_041_EVENT_PUMP	TARA_20100327Z	TARA_041	surface water layer	ENVO	ENVO:00010504	Arabian Sea	GAZ	GAZ:00002457	(MONS) Indian Monsoon Gyres Province	MRGID	MRGID:21471	Mumbai	18.268	degree	UO	UO:0000185	72.269	degree	UO	UO:0000185	Maldives	4.208	degree	UO	UO:0000185	73.294	degree	UO	UO:0000185	5	meter	UO	UO:0000008	Handling of genomics samples	SAMEA3692423	TARA_G000000027	SAMEA3692423	https://www.ebi.ac.uk/biosamples/samples/SAMEA3692423	ERS999572	http://www.ebi.ac.uk/ena/data/view/ERS489055	SEQ-IMG-(GB)_W<>	surface water layer	organism target by size
TARA_20100330T0247Z_041_EVENT_PUMP	TARA_20100327Z	TARA_041	surface water layer	ENVO	ENVO:00010504	Arabian Sea	GAZ	GAZ:00002457	(MONS) Indian Monsoon Gyres Province	MRGID	MRGID:21471	Mumbai	18.268	degree	UO	UO:0000185	72.269	degree	UO	UO:0000185	Maldives	4.208	degree	UO	UO:0000185	73.294	degree	UO	UO:0000185	5	meter	UO	UO:0000008	Handling of genomics samples	SAMEA3692424	TARA_G000000027	SAMEA3692424	https://www.ebi.ac.uk/biosamples/samples/SAMEA3692424	ERS999573	http://www.ebi.ac.uk/ena/data/view/ERS489055	SEQ-IMG-(GB)_W<>	surface water layer	organism target by size
TARA_20100330T0247Z_041_EVENT_PUMP	TARA_20100327Z	TARA_041	surface water layer	ENVO	ENVO:00010504	Arabian Sea	GAZ	GAZ:00002457	(MONS) Indian Monsoon Gyres Province	MRGID	MRGID:21471	Mumbai	18.268	degree	UO	UO:0000185	72.269	degree	UO	UO:0000185	Maldives	4.208	degree	UO	UO:0000185	73.294	degree	UO	UO:0000185	5	meter	UO	UO:0000008	Handling of genomics samples	SAMEA3692425	TARA_G000000027	SAMEA3692425	https://www.ebi.ac.uk/biosamples/samples/SAMEA3692425	ERS999574	http://www.ebi.ac.uk/ena/data/view/ERS489055	SEQ-IMG-(GB)_W<>	surface water layer	organism target by size
TARA_20100330T0532Z_041_EVENT_NET	TARA_20100327Z	TARA_041	surface water layer	ENVO	ENVO:00010504	Arabian Sea	GAZ	GAZ:00002457	(MONS) Indian Monsoon Gyres Province	MRGID	MRGID:21471	Mumbai	18.268	degree	UO	UO:0000185	72.269	degree	UO	UO:0000185	Maldives	4.208	degree	UO	UO:0000185	73.294	degree	UO	UO:0000185	5	meter	UO	UO:0000008	Handling of genomics samples	SAMEA2657016	TARA_N000000077	SAMEA2657016	https://www.ebi.ac.uk/biosamples/samples/SAMEA2657016	ERS489065	http://www.ebi.ac.uk/ena/data/view/ERS489065	SEQ-(500mL-or-15min)_N180-2000	surface water layer	organism target by size
TARA_20100404T0828Z_042_EVENT_NET	TARA_20100327Z	TARA_042	deep chlorophyll maximum layer	ENVO	ENVO:01000326	Arabian Sea	GAZ	GAZ:00002457	(MONS) Indian Monsoon Gyres Province	MRGID	MRGID:21471	Mumbai	18.268	degree	UO	UO:0000185	72.269	degree	UO	UO:0000185	Maldives	4.208	degree	UO	UO:0000185	73.294	degree	UO	UO:0000185	80	meter	UO	UO:0000008	Handling of genomics samples	SAMEA2657004	TARA_N000000091	SAMEA2657004	https://www.ebi.ac.uk/biosamples/samples/SAMEA2657004	ERS489128	http://www.ebi.ac.uk/ena/data/view/ERS489128	SEQ-(500mL-or-15min)_N20-180	deep chlorophyll maximum layer	organism target by size
TARA_20100404T0848Z_042_EVENT_NET	TARA_20100327Z	TARA_042	deep chlorophyll maximum layer	ENVO	ENVO:01000326	Arabian Sea	GAZ	GAZ:00002457	(MONS) Indian Monsoon Gyres Province	MRGID	MRGID:21471	Mumbai	18.268	degree	UO	UO:0000185	72.269	degree	UO	UO:0000185	Maldives	4.208	degree	UO	UO:0000185	73.294	degree	UO	UO:0000185	80	meter	UO	UO:0000008	Handling of genomics samples	SAMEA2656974	TARA_N000000095	SAMEA2656974	https://www.ebi.ac.uk/biosamples/samples/SAMEA2656974	ERS489132	http://www.ebi.ac.uk/ena/data/view/ERS489132	SEQ-(500mL-or-15min)_N180-2000	deep chlorophyll maximum layer	organism target by size
TARA_20100404T0950Z_042_EVENT_PUMP	TARA_20100327Z	TARA_042	deep chlorophyll maximum layer	ENVO	ENVO:01000326	Arabian Sea	GAZ	GAZ:00002457	(MONS) Indian Monsoon Gyres Province	MRGID	MRGID:21471	Mumbai	18.268	degree	UO	UO:0000185	72.269	degree	UO	UO:0000185	Maldives	4.208	degree	UO	UO:0000185	73.294	degree	UO	UO:0000185	80	meter	UO	UO:0000008	Handling of genomics samples	SAMEA2620259	TARA_B100000131	SAMEA2620259	https://www.ebi.ac.uk/biosamples/samples/SAMEA2620259	ERS489134	http://www.ebi.ac.uk/ena/data/view/ERS489134	SEQ-(100L)_W0.22-1.6	deep chlorophyll maximum layer	organism target by size
TARA_20100404T0950Z_042_EVENT_PUMP	TARA_20100327Z	TARA_042	deep chlorophyll maximum layer	ENVO	ENVO:01000326	Arabian Sea	GAZ	GAZ:00002457	(MONS) Indian Monsoon Gyres Province	MRGID	MRGID:21471	Mumbai	18.268	degree	UO	UO:0000185	72.269	degree	UO	UO:0000185	Maldives	4.208	degree	UO	UO:0000185	73.294	degree	UO	UO:0000185	80	meter	UO	UO:0000008	Handling of genomics samples	SAMEA2620267	TARA_N000000086	SAMEA2620267	https://www.ebi.ac.uk/biosamples/samples/SAMEA2620267	ERS489142	http://www.ebi.ac.uk/ena/data/view/ERS489142	SEQ-(100L-or-15min)_W0.8-5	deep chlorophyll maximum layer	organism target by size
TARA_20100404T0950Z_042_EVENT_PUMP	TARA_20100327Z	TARA_042	deep chlorophyll maximum layer	ENVO	ENVO:01000326	Arabian Sea	GAZ	GAZ:00002457	(MONS) Indian Monsoon Gyres Province	MRGID	MRGID:21471	Mumbai	18.268	degree	UO	UO:0000185	72.269	degree	UO	UO:0000185	Maldives	4.208	degree	UO	UO:0000185	73.294	degree	UO	UO:0000185	80	meter	UO	UO:0000008	Handling of genomics samples	SAMEA2620268	TARA_N000000088	SAMEA2620268	https://www.ebi.ac.uk/biosamples/samples/SAMEA2620268	ERS489143	http://www.ebi.ac.uk/ena/data/view/ERS489143	SEQ-(500mL-or-15min)_W5-20	deep chlorophyll maximum layer	organism target by size
TARA_20100404T0950Z_042_EVENT_PUMP	TARA_20100327Z	TARA_042	deep chlorophyll maximum layer	ENVO	ENVO:01000326	Arabian Sea	GAZ	GAZ:00002457	(MONS) Indian Monsoon Gyres Province	MRGID	MRGID:21471	Mumbai	18.268	degree	UO	UO:0000185	72.269	degree	UO	UO:0000185	Maldives	4.208	degree	UO	UO:0000185	73.294	degree	UO	UO:0000185	80	meter	UO	UO:0000008	Handling of genomics samples	SAMEA2620273	TARA_R100000152	SAMEA2620273	https://www.ebi.ac.uk/biosamples/samples/SAMEA2620273	ERS489148	http://www.ebi.ac.uk/ena/data/view/ERS489148	SEQ-(FeCl3)_W<0.22	deep chlorophyll maximum layer	organism target by size
TARA_20100404T0247Z_042_EVENT_PUMP	TARA_20100327Z	TARA_042	surface water layer	ENVO	ENVO:00010504	Arabian Sea	GAZ	GAZ:00002457	(MONS) Indian Monsoon Gyres Province	MRGID	MRGID:21471	Mumbai	18.268	degree	UO	UO:0000185	72.269	degree	UO	UO:0000185	Maldives	4.208	degree	UO	UO:0000185	73.294	degree	UO	UO:0000185	5	meter	UO	UO:0000008	Handling of genomics samples	SAMEA2620230	TARA_B100000123	SAMEA2620230	https://www.ebi.ac.uk/biosamples/samples/SAMEA2620230	ERS489087	http://www.ebi.ac.uk/ena/data/view/ERS489087	SEQ-(100L)_W0.22-1.6	surface water layer	organism target by size
TARA_20100404T0247Z_042_EVENT_PUMP	TARA_20100327Z	TARA_042	surface water layer	ENVO	ENVO:00010504	Arabian Sea	GAZ	GAZ:00002457	(MONS) Indian Monsoon Gyres Province	MRGID	MRGID:21471	Mumbai	18.268	degree	UO	UO:0000185	72.269	degree	UO	UO:0000185	Maldives	4.208	degree	UO	UO:0000185	73.294	degree	UO	UO:0000185	5	meter	UO	UO:0000008	Handling of genomics samples	SAMEA2620249	TARA_N000000085	SAMEA2620249	https://www.ebi.ac.uk/biosamples/samples/SAMEA2620249	ERS489106	http://www.ebi.ac.uk/ena/data/view/ERS489106	SEQ-(100L-or-15min)_W0.8-5	surface water layer	organism target by size
TARA_20100404T0247Z_042_EVENT_PUMP	TARA_20100327Z	TARA_042	surface water layer	ENVO	ENVO:00010504	Arabian Sea	GAZ	GAZ:00002457	(MONS) Indian Monsoon Gyres Province	MRGID	MRGID:21471	Mumbai	18.268	degree	UO	UO:0000185	72.269	degree	UO	UO:0000185	Maldives	4.208	degree	UO	UO:0000185	73.294	degree	UO	UO:0000185	5	meter	UO	UO:0000008	Handling of genomics samples	SAMEA2620251	TARA_N000000087	SAMEA2620251	https://www.ebi.ac.uk/biosamples/samples/SAMEA2620251	ERS489108	http://www.ebi.ac.uk/ena/data/view/ERS489108	SEQ-(500mL-or-15min)_W5-20	surface water layer	organism target by size
TARA_20100404T0247Z_042_EVENT_PUMP	TARA_20100327Z	TARA_042	surface water layer	ENVO	ENVO:00010504	Arabian Sea	GAZ	GAZ:00002457	(MONS) Indian Monsoon Gyres Province	MRGID	MRGID:21471	Mumbai	18.268	degree	UO	UO:0000185	72.269	degree	UO	UO:0000185	Maldives	4.208	degree	UO	UO:0000185	73.294	degree	UO	UO:0000185	5	meter	UO	UO:0000008	Handling of genomics samples	SAMEA2620256	TARA_R100000149	SAMEA2620256	https://www.ebi.ac.uk/biosamples/samples/SAMEA2620256	ERS489113	http://www.ebi.ac.uk/ena/data/view/ERS489113	SEQ-(FeCl3)_W<0.22	surface water layer	organism target by size
TARA_20100404T0304Z_042_EVENT_NET	TARA_20100327Z	TARA_042	surface water layer	ENVO	ENVO:00010504	Arabian Sea	GAZ	GAZ:00002457	(MONS) Indian Monsoon Gyres Province	MRGID	MRGID:21471	Mumbai	18.268	degree	UO	UO:0000185	72.269	degree	UO	UO:0000185	Maldives	4.208	degree	UO	UO:0000185	73.294	degree	UO	UO:0000185	5	meter	UO	UO:0000008	Handling of genomics samples	SAMEA2657089	TARA_N000000089	SAMEA2657089	https://www.ebi.ac.uk/biosamples/samples/SAMEA2657089	ERS489118	http://www.ebi.ac.uk/ena/data/view/ERS489118	SEQ-(500mL-or-15min)_N20-180	surface water layer	organism target by size
TARA_20100404T0527Z_042_EVENT_NET	TARA_20100327Z	TARA_042	surface water layer	ENVO	ENVO:00010504	Arabian Sea	GAZ	GAZ:00002457	(MONS) Indian Monsoon Gyres Province	MRGID	MRGID:21471	Mumbai	18.268	degree	UO	UO:0000185	72.269	degree	UO	UO:0000185	Maldives	4.208	degree	UO	UO:0000185	73.294	degree	UO	UO:0000185	5	meter	UO	UO:0000008	Handling of genomics samples	SAMEA2657056	TARA_N000000093	SAMEA2657056	https://www.ebi.ac.uk/biosamples/samples/SAMEA2657056	ERS489122	http://www.ebi.ac.uk/ena/data/view/ERS489122	SEQ-(500mL-or-15min)_N180-2000	surface water layer	organism target by size
TARA_20100405T0957Z_043_EVENT_NET	TARA_20100327Z	TARA_043	surface water layer	ENVO	ENVO:00010504	Arabian Sea	GAZ	GAZ:00002457	(MONS) Indian Monsoon Gyres Province	MRGID	MRGID:21471	Mumbai	18.268	degree	UO	UO:0000185	72.269	degree	UO	UO:0000185	Maldives	4.208	degree	UO	UO:0000185	73.294	degree	UO	UO:0000185	5	meter	UO	UO:0000008	Handling of genomics samples	SAMEA2730470	TARA_N000000295	SAMEA2730470	https://www.ebi.ac.uk/biosamples/samples/SAMEA2730470	ERS489158	http://www.ebi.ac.uk/ena/data/view/ERS489158	SEQ-(500mL-or-15min)_N20-180	surface water layer	organism target by size
TARA_20100405T1002Z_043_EVENT_PUMP	TARA_20100327Z	TARA_043	surface water layer	ENVO	ENVO:00010504	Arabian Sea	GAZ	GAZ:00002457	(MONS) Indian Monsoon Gyres Province	MRGID	MRGID:21471	Mumbai	18.268	degree	UO	UO:0000185	72.269	degree	UO	UO:0000185	Maldives	4.208	degree	UO	UO:0000185	73.294	degree	UO	UO:0000185	5	meter	UO	UO:0000008	Handling of genomics samples	SAMEA2620292	TARA_N000000292	SAMEA2620292	https://www.ebi.ac.uk/biosamples/samples/SAMEA2620292	ERS489175	http://www.ebi.ac.uk/ena/data/view/ERS489175	SEQ-(100L-or-15min)_W0.8-5	surface water layer	organism target by size
TARA_20100405T1002Z_043_EVENT_PUMP	TARA_20100327Z	TARA_043	surface water layer	ENVO	ENVO:00010504	Arabian Sea	GAZ	GAZ:00002457	(MONS) Indian Monsoon Gyres Province	MRGID	MRGID:21471	Mumbai	18.268	degree	UO	UO:0000185	72.269	degree	UO	UO:0000185	Maldives	4.208	degree	UO	UO:0000185	73.294	degree	UO	UO:0000185	5	meter	UO	UO:0000008	Handling of genomics samples	SAMEA2620293	TARA_N000000293	SAMEA2620293	https://www.ebi.ac.uk/biosamples/samples/SAMEA2620293	ERS489176	http://www.ebi.ac.uk/ena/data/view/ERS489176	SEQ-(500mL-or-15min)_W5-20	surface water layer	organism target by size
TARA_20100405T1315Z_043_EVENT_NET	TARA_20100327Z	TARA_043	surface water layer	ENVO	ENVO:00010504	Arabian Sea	GAZ	GAZ:00002457	(MONS) Indian Monsoon Gyres Province	MRGID	MRGID:21471	Mumbai	18.268	degree	UO	UO:0000185	72.269	degree	UO	UO:0000185	Maldives	4.208	degree	UO	UO:0000185	73.294	degree	UO	UO:0000185	5	meter	UO	UO:0000008	Handling of genomics samples	SAMEA2730472	TARA_N000000297	SAMEA2730472	https://www.ebi.ac.uk/biosamples/samples/SAMEA2730472	ERS489187	http://www.ebi.ac.uk/ena/data/view/ERS489187	SEQ-(500mL-or-15min)_N180-2000	surface water layer	organism target by size
TARA_20100411T0354Z_044_EVENT_PUMP	TARA_20100410Z	TARA_044	surface water layer	ENVO	ENVO:00010504	Indian Ocean	GAZ	GAZ:00000372	(MONS) Indian Monsoon Gyres Province	MRGID	MRGID:21471	Maldives	4.146	degree	UO	UO:0000185	73.364	degree	UO	UO:0000185	Saint Brandon	-16.8	degree	UO	UO:0000185	59.4	degree	UO	UO:0000185	5	meter	UO	UO:0000008	Handling of genomics samples	SAMEA2620314	TARA_N000000238	SAMEA2620314	https://www.ebi.ac.uk/biosamples/samples/SAMEA2620314	ERS489205	http://www.ebi.ac.uk/ena/data/view/ERS489205	SEQ-(100L-or-15min)_W0.8-20	surface water layer	organism target by size
TARA_20100413T0246Z_045_EVENT_NET	TARA_20100410Z	TARA_045	surface water layer	ENVO	ENVO:00010504	Indian Ocean	GAZ	GAZ:00000372	(MONS) Indian Monsoon Gyres Province	MRGID	MRGID:21471	Maldives	4.146	degree	UO	UO:0000185	73.364	degree	UO	UO:0000185	Saint Brandon	-16.8	degree	UO	UO:0000185	59.4	degree	UO	UO:0000185	5	meter	UO	UO:0000008	Handling of genomics samples	SAMEA2657054	TARA_N000000259	SAMEA2657054	https://www.ebi.ac.uk/biosamples/samples/SAMEA2657054	ERS489234	http://www.ebi.ac.uk/ena/data/view/ERS489234	SEQ-(500mL-or-15min)_N20-180	surface water layer	organism target by size
TARA_20100413T0321Z_045_EVENT_PUMP	TARA_20100410Z	TARA_045	surface water layer	ENVO	ENVO:00010504	Indian Ocean	GAZ	GAZ:00000372	(MONS) Indian Monsoon Gyres Province	MRGID	MRGID:21471	Maldives	4.146	degree	UO	UO:0000185	73.364	degree	UO	UO:0000185	Saint Brandon	-16.8	degree	UO	UO:0000185	59.4	degree	UO	UO:0000185	5	meter	UO	UO:0000008	Handling of genomics samples	SAMEA2620339	TARA_B100000161	SAMEA2620339	https://www.ebi.ac.uk/biosamples/samples/SAMEA2620339	ERS489236	http://www.ebi.ac.uk/ena/data/view/ERS489236	SEQ-(100L)_W0.22-1.6	surface water layer	organism target by size
TARA_20100413T0321Z_045_EVENT_PUMP	TARA_20100410Z	TARA_045	surface water layer	ENVO	ENVO:00010504	Indian Ocean	GAZ	GAZ:00000372	(MONS) Indian Monsoon Gyres Province	MRGID	MRGID:21471	Maldives	4.146	degree	UO	UO:0000185	73.364	degree	UO	UO:0000185	Saint Brandon	-16.8	degree	UO	UO:0000185	59.4	degree	UO	UO:0000185	5	meter	UO	UO:0000008	Handling of genomics samples	SAMEA2620354	TARA_N000000255	SAMEA2620354	https://www.ebi.ac.uk/biosamples/samples/SAMEA2620354	ERS489251	http://www.ebi.ac.uk/ena/data/view/ERS489251	SEQ-(100L-or-15min)_W0.8-5	surface water layer	organism target by size
TARA_20100413T0321Z_045_EVENT_PUMP	TARA_20100410Z	TARA_045	surface water layer	ENVO	ENVO:00010504	Indian Ocean	GAZ	GAZ:00000372	(MONS) Indian Monsoon Gyres Province	MRGID	MRGID:21471	Maldives	4.146	degree	UO	UO:0000185	73.364	degree	UO	UO:0000185	Saint Brandon	-16.8	degree	UO	UO:0000185	59.4	degree	UO	UO:0000185	5	meter	UO	UO:0000008	Handling of genomics samples	SAMEA2620355	TARA_N000000257	SAMEA2620355	https://www.ebi.ac.uk/biosamples/samples/SAMEA2620355	ERS489252	http://www.ebi.ac.uk/ena/data/view/ERS489252	SEQ-(500mL-or-15min)_W5-20	surface water layer	organism target by size
TARA_20100413T0321Z_045_EVENT_PUMP	TARA_20100410Z	TARA_045	surface water layer	ENVO	ENVO:00010504	Indian Ocean	GAZ	GAZ:00000372	(MONS) Indian Monsoon Gyres Province	MRGID	MRGID:21471	Maldives	4.146	degree	UO	UO:0000185	73.364	degree	UO	UO:0000185	Saint Brandon	-16.8	degree	UO	UO:0000185	59.4	degree	UO	UO:0000185	5	meter	UO	UO:0000008	Handling of genomics samples	SAMEA2620360	TARA_R100000388	SAMEA2620360	https://www.ebi.ac.uk/biosamples/samples/SAMEA2620360	ERS489257	http://www.ebi.ac.uk/ena/data/view/ERS489257	SEQ-(FeCl3)_W<0.22	surface water layer	organism target by size
TARA_20100413T1115Z_045_EVENT_NET	TARA_20100410Z	TARA_045	surface water layer	ENVO	ENVO:00010504	Indian Ocean	GAZ	GAZ:00000372	(MONS) Indian Monsoon Gyres Province	MRGID	MRGID:21471	Maldives	4.146	degree	UO	UO:0000185	73.364	degree	UO	UO:0000185	Saint Brandon	-16.8	degree	UO	UO:0000185	59.4	degree	UO	UO:0000185	5	meter	UO	UO:0000008	Handling of genomics samples	SAMEA2656963	TARA_N000000261	SAMEA2656963	https://www.ebi.ac.uk/biosamples/samples/SAMEA2656963	ERS489263	http://www.ebi.ac.uk/ena/data/view/ERS489263	SEQ-(500mL-or-15min)_N180-2000	surface water layer	organism target by size
TARA_20100415T0201Z_046_EVENT_PUMP	TARA_20100410Z	TARA_046	surface water layer	ENVO	ENVO:00010504	Indian Ocean	GAZ	GAZ:00000372	(MONS) Indian Monsoon Gyres Province	MRGID	MRGID:21471	Maldives	4.146	degree	UO	UO:0000185	73.364	degree	UO	UO:0000185	Saint Brandon	-16.8	degree	UO	UO:0000185	59.4	degree	UO	UO:0000185	5	meter	UO	UO:0000008	Handling of genomics samples	SAMEA2620378	TARA_N000000267	SAMEA2620378	https://www.ebi.ac.uk/biosamples/samples/SAMEA2620378	ERS489279	http://www.ebi.ac.uk/ena/data/view/ERS489279	SEQ-(100L-or-15min)_W0.8-5	surface water layer	organism target by size
TARA_20100415T0201Z_046_EVENT_PUMP	TARA_20100410Z	TARA_046	surface water layer	ENVO	ENVO:00010504	Indian Ocean	GAZ	GAZ:00000372	(MONS) Indian Monsoon Gyres Province	MRGID	MRGID:21471	Maldives	4.146	degree	UO	UO:0000185	73.364	degree	UO	UO:0000185	Saint Brandon	-16.8	degree	UO	UO:0000185	59.4	degree	UO	UO:0000185	5	meter	UO	UO:0000008	Handling of genomics samples	SAMEA2620379	TARA_N000000268	SAMEA2620379	https://www.ebi.ac.uk/biosamples/samples/SAMEA2620379	ERS489280	http://www.ebi.ac.uk/ena/data/view/ERS489280	SEQ-(500mL-or-15min)_W5-20	surface water layer	organism target by size
TARA_20100415T0201Z_046_EVENT_PUMP	TARA_20100410Z	TARA_046	surface water layer	ENVO	ENVO:00010504	Indian Ocean	GAZ	GAZ:00000372	(MONS) Indian Monsoon Gyres Province	MRGID	MRGID:21471	Maldives	4.146	degree	UO	UO:0000185	73.364	degree	UO	UO:0000185	Saint Brandon	-16.8	degree	UO	UO:0000185	59.4	degree	UO	UO:0000185	5	meter	UO	UO:0000008	Handling of genomics samples	SAMEA2620384	TARA_R100000406	SAMEA2620384	https://www.ebi.ac.uk/biosamples/samples/SAMEA2620384	ERS489285	http://www.ebi.ac.uk/ena/data/view/ERS489285	SEQ-(FeCl3)_W<0.22	surface water layer	organism target by size
TARA_20100415T0215Z_046_EVENT_NET	TARA_20100410Z	TARA_046	surface water layer	ENVO	ENVO:00010504	Indian Ocean	GAZ	GAZ:00000372	(MONS) Indian Monsoon Gyres Province	MRGID	MRGID:21471	Maldives	4.146	degree	UO	UO:0000185	73.364	degree	UO	UO:0000185	Saint Brandon	-16.8	degree	UO	UO:0000185	59.4	degree	UO	UO:0000185	5	meter	UO	UO:0000008	Handling of genomics samples	SAMEA2730898	TARA_N000000269	SAMEA2730898	https://www.ebi.ac.uk/biosamples/samples/SAMEA2730898	ERS489289	http://www.ebi.ac.uk/ena/data/view/ERS489289	SEQ-(500mL-or-15min)_N20-180	surface water layer	organism target by size
TARA_20100415T0604Z_046_EVENT_NET	TARA_20100410Z	TARA_046	surface water layer	ENVO	ENVO:00010504	Indian Ocean	GAZ	GAZ:00000372	(MONS) Indian Monsoon Gyres Province	MRGID	MRGID:21471	Maldives	4.146	degree	UO	UO:0000185	73.364	degree	UO	UO:0000185	Saint Brandon	-16.8	degree	UO	UO:0000185	59.4	degree	UO	UO:0000185	5	meter	UO	UO:0000008	Handling of genomics samples	SAMEA2730900	TARA_N000000270	SAMEA2730900	https://www.ebi.ac.uk/biosamples/samples/SAMEA2730900	ERS489291	http://www.ebi.ac.uk/ena/data/view/ERS489291	SEQ-(500mL-or-15min)_N180-2000	surface water layer	organism target by size
TARA_20100416T0444Z_047_EVENT_CAST	TARA_20100410Z	TARA_047	deep chlorophyll maximum layer	ENVO	ENVO:01000326	Indian Ocean	GAZ	GAZ:00000372	(MONS) Indian Monsoon Gyres Province	MRGID	MRGID:21471	Maldives	4.146	degree	UO	UO:0000185	73.364	degree	UO	UO:0000185	Saint Brandon	-16.8	degree	UO	UO:0000185	59.4	degree	UO	UO:0000185	55	meter	UO	UO:0000008	Handling of genomics samples	SAMEA2620403	TARA_G000000124	SAMEA2620403	https://www.ebi.ac.uk/biosamples/samples/SAMEA2620403	ERS489312	http://www.ebi.ac.uk/ena/data/view/ERS489312	SEQ-(100L-or-15min)_W0.8-20	deep chlorophyll maximum layer	organism target by size
TARA_20100416T0442Z_047_EVENT_PUMP	TARA_20100410Z	TARA_047	surface water layer	ENVO	ENVO:00010504	Indian Ocean	GAZ	GAZ:00000372	(MONS) Indian Monsoon Gyres Province	MRGID	MRGID:21471	Maldives	4.146	degree	UO	UO:0000185	73.364	degree	UO	UO:0000185	Saint Brandon	-16.8	degree	UO	UO:0000185	59.4	degree	UO	UO:0000185	5	meter	UO	UO:0000008	Handling of genomics samples	SAMEA2620396	TARA_N000000278	SAMEA2620396	https://www.ebi.ac.uk/biosamples/samples/SAMEA2620396	ERS489303	http://www.ebi.ac.uk/ena/data/view/ERS489303	SEQ-(100L-or-15min)_W0.8-20	surface water layer	organism target by size
TARA_20100416T0443Z_047_EVENT_NET	TARA_20100410Z	TARA_047	surface water layer	ENVO	ENVO:00010504	Indian Ocean	GAZ	GAZ:00000372	(MONS) Indian Monsoon Gyres Province	MRGID	MRGID:21471	Maldives	4.146	degree	UO	UO:0000185	73.364	degree	UO	UO:0000185	Saint Brandon	-16.8	degree	UO	UO:0000185	59.4	degree	UO	UO:0000185	5	meter	UO	UO:0000008	Handling of genomics samples	SAMEA2730847	TARA_N000000282	SAMEA2730847	https://www.ebi.ac.uk/biosamples/samples/SAMEA2730847	ERS489311	http://www.ebi.ac.uk/ena/data/view/ERS489311	SEQ-(500mL-or-15min)_N20-180	surface water layer	organism target by size
TARA_20100416T0504Z_047_EVENT_NET	TARA_20100410Z	TARA_047	surface water layer	ENVO	ENVO:00010504	Indian Ocean	GAZ	GAZ:00000372	(MONS) Indian Monsoon Gyres Province	MRGID	MRGID:21471	Maldives	4.146	degree	UO	UO:0000185	73.364	degree	UO	UO:0000185	Saint Brandon	-16.8	degree	UO	UO:0000185	59.4	degree	UO	UO:0000185	5	meter	UO	UO:0000008	Handling of genomics samples	SAMEA2730863	TARA_N000000284	SAMEA2730863	https://www.ebi.ac.uk/biosamples/samples/SAMEA2730863	ERS489314	http://www.ebi.ac.uk/ena/data/view/ERS489314	SEQ-(500mL-or-15min)_N180-2000	surface water layer	organism target by size
TARA_20100419T0756Z_048_EVENT_PUMP	TARA_20100410Z	TARA_048	surface water layer	ENVO	ENVO:00010504	Indian Ocean	GAZ	GAZ:00000372	(MONS) Indian Monsoon Gyres Province	MRGID	MRGID:21471	Maldives	4.146	degree	UO	UO:0000185	73.364	degree	UO	UO:0000185	Saint Brandon	-16.8	degree	UO	UO:0000185	59.4	degree	UO	UO:0000185	5	meter	UO	UO:0000008	Handling of genomics samples	SAMEA2620404	TARA_B100000242	SAMEA2620404	https://www.ebi.ac.uk/biosamples/samples/SAMEA2620404	ERS489315	http://www.ebi.ac.uk/ena/data/view/ERS489315	SEQ-(100L)_W0.22-1.6	surface water layer	organism target by size
TARA_20100419T0756Z_048_EVENT_PUMP	TARA_20100410Z	TARA_048	surface water layer	ENVO	ENVO:00010504	Indian Ocean	GAZ	GAZ:00000372	(MONS) Indian Monsoon Gyres Province	MRGID	MRGID:21471	Maldives	4.146	degree	UO	UO:0000185	73.364	degree	UO	UO:0000185	Saint Brandon	-16.8	degree	UO	UO:0000185	59.4	degree	UO	UO:0000185	5	meter	UO	UO:0000008	Handling of genomics samples	SAMEA2620418	TARA_N000000113	SAMEA2620418	https://www.ebi.ac.uk/biosamples/samples/SAMEA2620418	ERS489329	http://www.ebi.ac.uk/ena/data/view/ERS489329	SEQ-(100L-or-15min)_W0.8-20	surface water layer	organism target by size
TARA_20100419T0756Z_048_EVENT_PUMP	TARA_20100410Z	TARA_048	surface water layer	ENVO	ENVO:00010504	Indian Ocean	GAZ	GAZ:00000372	(MONS) Indian Monsoon Gyres Province	MRGID	MRGID:21471	Maldives	4.146	degree	UO	UO:0000185	73.364	degree	UO	UO:0000185	Saint Brandon	-16.8	degree	UO	UO:0000185	59.4	degree	UO	UO:0000185	5	meter	UO	UO:0000008	Handling of genomics samples	SAMEA2620413	TARA_Y100000114	SAMEA2620413	https://www.ebi.ac.uk/biosamples/samples/SAMEA2620413	ERS489324	http://www.ebi.ac.uk/ena/data/view/ERS489324	SEQ-(dry)_W0.1-0.22	surface water layer	organism target by size
TARA_20100419T0756Z_048_EVENT_PUMP	TARA_20100410Z	TARA_048	surface water layer	ENVO	ENVO:00010504	Indian Ocean	GAZ	GAZ:00000372	(MONS) Indian Monsoon Gyres Province	MRGID	MRGID:21471	Maldives	4.146	degree	UO	UO:0000185	73.364	degree	UO	UO:0000185	Saint Brandon	-16.8	degree	UO	UO:0000185	59.4	degree	UO	UO:0000185	5	meter	UO	UO:0000008	Handling of genomics samples	SAMEA2620421	TARA_R100000426	SAMEA2620421	https://www.ebi.ac.uk/biosamples/samples/SAMEA2620421	ERS489332	http://www.ebi.ac.uk/ena/data/view/ERS489332	SEQ-(FeCl3)_W<0.22	surface water layer	organism target by size
TARA_20100419T1147Z_048_EVENT_NET	TARA_20100410Z	TARA_048	surface water layer	ENVO	ENVO:00010504	Indian Ocean	GAZ	GAZ:00000372	(MONS) Indian Monsoon Gyres Province	MRGID	MRGID:21471	Maldives	4.146	degree	UO	UO:0000185	73.364	degree	UO	UO:0000185	Saint Brandon	-16.8	degree	UO	UO:0000185	59.4	degree	UO	UO:0000185	5	meter	UO	UO:0000008	Handling of genomics samples	SAMEA2657050	TARA_N000000115	SAMEA2657050	https://www.ebi.ac.uk/biosamples/samples/SAMEA2657050	ERS489336	http://www.ebi.ac.uk/ena/data/view/ERS489336	SEQ-(500mL-or-15min)_N180-2000	surface water layer	organism target by size
TARA_20100423T1010Z_049_EVENT_PUMP	TARA_20100410Z	TARA_049	surface water layer	ENVO	ENVO:00010504	Indian Ocean	GAZ	GAZ:00000372	(MONS) Indian Monsoon Gyres Province	MRGID	MRGID:21471	Maldives	4.146	degree	UO	UO:0000185	73.364	degree	UO	UO:0000185	Saint Brandon	-16.8	degree	UO	UO:0000185	59.4	degree	UO	UO:0000185	5	meter	UO	UO:0000008	Handling of genomics samples	SAMEA2620431	TARA_N000000119	SAMEA2620431	https://www.ebi.ac.uk/biosamples/samples/SAMEA2620431	ERS489344	http://www.ebi.ac.uk/ena/data/view/ERS489344	SEQ-(100L-or-15min)_W0.8-20	surface water layer	organism target by size
TARA_20100423T1050Z_049_EVENT_NET	TARA_20100410Z	TARA_049	surface water layer	ENVO	ENVO:00010504	Indian Ocean	GAZ	GAZ:00000372	(MONS) Indian Monsoon Gyres Province	MRGID	MRGID:21471	Maldives	4.146	degree	UO	UO:0000185	73.364	degree	UO	UO:0000185	Saint Brandon	-16.8	degree	UO	UO:0000185	59.4	degree	UO	UO:0000185	5	meter	UO	UO:0000008	Handling of genomics samples	SAMEA2730864	TARA_N000000120	SAMEA2730864	https://www.ebi.ac.uk/biosamples/samples/SAMEA2730864	ERS489351	http://www.ebi.ac.uk/ena/data/view/ERS489351	SEQ-(500mL-or-15min)_N20-180	surface water layer	organism target by size
TARA_20100423T1235Z_049_EVENT_NET	TARA_20100410Z	TARA_049	surface water layer	ENVO	ENVO:00010504	Indian Ocean	GAZ	GAZ:00000372	(MONS) Indian Monsoon Gyres Province	MRGID	MRGID:21471	Maldives	4.146	degree	UO	UO:0000185	73.364	degree	UO	UO:0000185	Saint Brandon	-16.8	degree	UO	UO:0000185	59.4	degree	UO	UO:0000185	5	meter	UO	UO:0000008	Handling of genomics samples	SAMEA2730866	TARA_N000000121	SAMEA2730866	https://www.ebi.ac.uk/biosamples/samples/SAMEA2730866	ERS489353	http://www.ebi.ac.uk/ena/data/view/ERS489353	SEQ-(500mL-or-15min)_N180-2000	surface water layer	organism target by size
TARA_20100509T1117Z_050_EVENT_NET	TARA_20100508Z	TARA_050	deep chlorophyll maximum layer	ENVO	ENVO:01000326	Indian Ocean	GAZ	GAZ:00000372	(ISSG) Indian South Subtropical Gyre Province	MRGID	MRGID:21472	Port Louis	-20.1	degree	UO	UO:0000185	57.331	degree	UO	UO:0000185	Saint-Denis	-21.331	degree	UO	UO:0000185	55.384	degree	UO	UO:0000185	120	meter	UO	UO:0000008	Handling of genomics samples	SAMEA2730766	TARA_N000000160	SAMEA2730766	https://www.ebi.ac.uk/biosamples/samples/SAMEA2730766	ERS489411	http://www.ebi.ac.uk/ena/data/view/ERS489411	SEQ-(500mL-or-15min)_N180-2000	deep chlorophyll maximum layer	organism target by size
TARA_20100509T1310Z_050_Combined-EVENTS_CAST	TARA_20100508Z	TARA_050	deep chlorophyll maximum layer	ENVO	ENVO:01000326	Indian Ocean	GAZ	GAZ:00000372	(ISSG) Indian South Subtropical Gyre Province	MRGID	MRGID:21472	Port Louis	-20.1	degree	UO	UO:0000185	57.331	degree	UO	UO:0000185	Saint-Denis	-21.331	degree	UO	UO:0000185	55.384	degree	UO	UO:0000185	120	meter	UO	UO:0000008	Handling of genomics samples	SAMEA2620477	TARA_N000000152	SAMEA2620477	https://www.ebi.ac.uk/biosamples/samples/SAMEA2620477	ERS489423	http://www.ebi.ac.uk/ena/data/view/ERS489423	SEQ-(100L-or-15min)_W0.8-5	deep chlorophyll maximum layer	organism target by size
TARA_20100509T1310Z_050_Combined-EVENTS_CAST	TARA_20100508Z	TARA_050	deep chlorophyll maximum layer	ENVO	ENVO:01000326	Indian Ocean	GAZ	GAZ:00000372	(ISSG) Indian South Subtropical Gyre Province	MRGID	MRGID:21472	Port Louis	-20.1	degree	UO	UO:0000185	57.331	degree	UO	UO:0000185	Saint-Denis	-21.331	degree	UO	UO:0000185	55.384	degree	UO	UO:0000185	120	meter	UO	UO:0000008	Handling of genomics samples	SAMEA2620484	TARA_N000000149	SAMEA2620484	https://www.ebi.ac.uk/biosamples/samples/SAMEA2620484	ERS489430	http://www.ebi.ac.uk/ena/data/view/ERS489430	SEQ-(500mL-or-15min)_W5-20	deep chlorophyll maximum layer	organism target by size
TARA_20100509T0530Z_050_EVENT_PUMP	TARA_20100508Z	TARA_050	surface water layer	ENVO	ENVO:00010504	Indian Ocean	GAZ	GAZ:00000372	(ISSG) Indian South Subtropical Gyre Province	MRGID	MRGID:21472	Port Louis	-20.1	degree	UO	UO:0000185	57.331	degree	UO	UO:0000185	Saint-Denis	-21.331	degree	UO	UO:0000185	55.384	degree	UO	UO:0000185	5	meter	UO	UO:0000008	Handling of genomics samples	SAMEA2620457	TARA_N000000151	SAMEA2620457	https://www.ebi.ac.uk/biosamples/samples/SAMEA2620457	ERS489377	http://www.ebi.ac.uk/ena/data/view/ERS489377	SEQ-(100L-or-15min)_W0.8-5	surface water layer	organism target by size
TARA_20100509T0530Z_050_EVENT_PUMP	TARA_20100508Z	TARA_050	surface water layer	ENVO	ENVO:00010504	Indian Ocean	GAZ	GAZ:00000372	(ISSG) Indian South Subtropical Gyre Province	MRGID	MRGID:21472	Port Louis	-20.1	degree	UO	UO:0000185	57.331	degree	UO	UO:0000185	Saint-Denis	-21.331	degree	UO	UO:0000185	55.384	degree	UO	UO:0000185	5	meter	UO	UO:0000008	Handling of genomics samples	SAMEA2620459	TARA_N000000147	SAMEA2620459	https://www.ebi.ac.uk/biosamples/samples/SAMEA2620459	ERS489379	http://www.ebi.ac.uk/ena/data/view/ERS489379	SEQ-(500mL-or-15min)_W5-20	surface water layer	organism target by size
TARA_20100509T0550Z_050_EVENT_NET	TARA_20100508Z	TARA_050	surface water layer	ENVO	ENVO:00010504	Indian Ocean	GAZ	GAZ:00000372	(ISSG) Indian South Subtropical Gyre Province	MRGID	MRGID:21472	Port Louis	-20.1	degree	UO	UO:0000185	57.331	degree	UO	UO:0000185	Saint-Denis	-21.331	degree	UO	UO:0000185	55.384	degree	UO	UO:0000185	5	meter	UO	UO:0000008	Handling of genomics samples	SAMEA2730728	TARA_N000000156	SAMEA2730728	https://www.ebi.ac.uk/biosamples/samples/SAMEA2730728	ERS489393	http://www.ebi.ac.uk/ena/data/view/ERS489393	SEQ-(500mL-or-15min)_N180-2000	surface water layer	organism target by size
TARA_20100509T0805Z_050_EVENT_NET	TARA_20100508Z	TARA_050	surface water layer	ENVO	ENVO:00010504	Indian Ocean	GAZ	GAZ:00000372	(ISSG) Indian South Subtropical Gyre Province	MRGID	MRGID:21472	Port Louis	-20.1	degree	UO	UO:0000185	57.331	degree	UO	UO:0000185	Saint-Denis	-21.331	degree	UO	UO:0000185	55.384	degree	UO	UO:0000185	5	meter	UO	UO:0000008	Handling of genomics samples	SAMEA2730982	TARA_N000000164	SAMEA2730982	https://www.ebi.ac.uk/biosamples/samples/SAMEA2730982	ERS489403	http://www.ebi.ac.uk/ena/data/view/ERS489403	SEQ-(500mL-or-15min)_N20-180	surface water layer	organism target by size
TARA_20100511T0945Z_051_EVENT_NET	TARA_20100508Z	TARA_051	deep chlorophyll maximum layer	ENVO	ENVO:01000326	Indian Ocean	GAZ	GAZ:00000372	(ISSG) Indian South Subtropical Gyre Province	MRGID	MRGID:21472	Port Louis	-20.1	degree	UO	UO:0000185	57.331	degree	UO	UO:0000185	Saint-Denis	-21.331	degree	UO	UO:0000185	55.384	degree	UO	UO:0000185	85	meter	UO	UO:0000008	Handling of genomics samples	SAMEA2730995	TARA_N000000193	SAMEA2730995	https://www.ebi.ac.uk/biosamples/samples/SAMEA2730995	ERS489489	http://www.ebi.ac.uk/ena/data/view/ERS489489	SEQ-(500mL-or-15min)_N180-2000	deep chlorophyll maximum layer	organism target by size
TARA_20100511T1040Z_051_EVENT_PUMP	TARA_20100508Z	TARA_051	deep chlorophyll maximum layer	ENVO	ENVO:01000326	Indian Ocean	GAZ	GAZ:00000372	(ISSG) Indian South Subtropical Gyre Province	MRGID	MRGID:21472	Port Louis	-20.1	degree	UO	UO:0000185	57.331	degree	UO	UO:0000185	Saint-Denis	-21.331	degree	UO	UO:0000185	55.384	degree	UO	UO:0000185	80	meter	UO	UO:0000008	Handling of genomics samples	SAMEA2620526	TARA_N000000216	SAMEA2620526	https://www.ebi.ac.uk/biosamples/samples/SAMEA2620526	ERS489505	http://www.ebi.ac.uk/ena/data/view/ERS489505	SEQ-(100L-or-15min)_W0.8-5	deep chlorophyll maximum layer	organism target by size
TARA_20100511T1040Z_051_EVENT_PUMP	TARA_20100508Z	TARA_051	deep chlorophyll maximum layer	ENVO	ENVO:01000326	Indian Ocean	GAZ	GAZ:00000372	(ISSG) Indian South Subtropical Gyre Province	MRGID	MRGID:21472	Port Louis	-20.1	degree	UO	UO:0000185	57.331	degree	UO	UO:0000185	Saint-Denis	-21.331	degree	UO	UO:0000185	55.384	degree	UO	UO:0000185	80	meter	UO	UO:0000008	Handling of genomics samples	SAMEA2620527	TARA_N000000217	SAMEA2620527	https://www.ebi.ac.uk/biosamples/samples/SAMEA2620527	ERS489506	http://www.ebi.ac.uk/ena/data/view/ERS489506	SEQ-(100L-or-15min)_W0.8-5	deep chlorophyll maximum layer	organism target by size
TARA_20100511T1040Z_051_EVENT_PUMP	TARA_20100508Z	TARA_051	deep chlorophyll maximum layer	ENVO	ENVO:01000326	Indian Ocean	GAZ	GAZ:00000372	(ISSG) Indian South Subtropical Gyre Province	MRGID	MRGID:21472	Port Louis	-20.1	degree	UO	UO:0000185	57.331	degree	UO	UO:0000185	Saint-Denis	-21.331	degree	UO	UO:0000185	55.384	degree	UO	UO:0000185	80	meter	UO	UO:0000008	Handling of genomics samples	SAMEA2620530	TARA_N000000200	SAMEA2620530	https://www.ebi.ac.uk/biosamples/samples/SAMEA2620530	ERS489509	http://www.ebi.ac.uk/ena/data/view/ERS489509	SEQ-(500mL-or-15min)_N20-180	deep chlorophyll maximum layer	organism target by size
TARA_20100511T1040Z_051_EVENT_PUMP	TARA_20100508Z	TARA_051	deep chlorophyll maximum layer	ENVO	ENVO:01000326	Indian Ocean	GAZ	GAZ:00000372	(ISSG) Indian South Subtropical Gyre Province	MRGID	MRGID:21472	Port Louis	-20.1	degree	UO	UO:0000185	57.331	degree	UO	UO:0000185	Saint-Denis	-21.331	degree	UO	UO:0000185	55.384	degree	UO	UO:0000185	80	meter	UO	UO:0000008	Handling of genomics samples	SAMEA2620523	TARA_N000000225	SAMEA2620523	https://www.ebi.ac.uk/biosamples/samples/SAMEA2620523	ERS489502	http://www.ebi.ac.uk/ena/data/view/ERS489502	SEQ-(500mL-or-15min)_N20-180	deep chlorophyll maximum layer	organism target by size
TARA_20100511T1040Z_051_EVENT_PUMP	TARA_20100508Z	TARA_051	deep chlorophyll maximum layer	ENVO	ENVO:01000326	Indian Ocean	GAZ	GAZ:00000372	(ISSG) Indian South Subtropical Gyre Province	MRGID	MRGID:21472	Port Louis	-20.1	degree	UO	UO:0000185	57.331	degree	UO	UO:0000185	Saint-Denis	-21.331	degree	UO	UO:0000185	55.384	degree	UO	UO:0000185	80	meter	UO	UO:0000008	Handling of genomics samples	SAMEA2620528	TARA_N000000204	SAMEA2620528	https://www.ebi.ac.uk/biosamples/samples/SAMEA2620528	ERS489507	http://www.ebi.ac.uk/ena/data/view/ERS489507	SEQ-(500mL-or-15min)_W5-20	deep chlorophyll maximum layer	organism target by size
TARA_20100511T1040Z_051_EVENT_PUMP	TARA_20100508Z	TARA_051	deep chlorophyll maximum layer	ENVO	ENVO:01000326	Indian Ocean	GAZ	GAZ:00000372	(ISSG) Indian South Subtropical Gyre Province	MRGID	MRGID:21472	Port Louis	-20.1	degree	UO	UO:0000185	57.331	degree	UO	UO:0000185	Saint-Denis	-21.331	degree	UO	UO:0000185	55.384	degree	UO	UO:0000185	80	meter	UO	UO:0000008	Handling of genomics samples	SAMEA2620529	TARA_N000000205	SAMEA2620529	https://www.ebi.ac.uk/biosamples/samples/SAMEA2620529	ERS489508	http://www.ebi.ac.uk/ena/data/view/ERS489508	SEQ-(500mL-or-15min)_W5-20	deep chlorophyll maximum layer	organism target by size
TARA_20100511T0342Z_051_EVENT_PUMP	TARA_20100508Z	TARA_051	surface water layer	ENVO	ENVO:00010504	Indian Ocean	GAZ	GAZ:00000372	(ISSG) Indian South Subtropical Gyre Province	MRGID	MRGID:21472	Port Louis	-20.1	degree	UO	UO:0000185	57.331	degree	UO	UO:0000185	Saint-Denis	-21.331	degree	UO	UO:0000185	55.384	degree	UO	UO:0000185	5	meter	UO	UO:0000008	Handling of genomics samples	SAMEA2620503	TARA_N000000214	SAMEA2620503	https://www.ebi.ac.uk/biosamples/samples/SAMEA2620503	ERS489451	http://www.ebi.ac.uk/ena/data/view/ERS489451	SEQ-(100L-or-15min)_W0.8-5	surface water layer	organism target by size
TARA_20100511T0342Z_051_EVENT_PUMP	TARA_20100508Z	TARA_051	surface water layer	ENVO	ENVO:00010504	Indian Ocean	GAZ	GAZ:00000372	(ISSG) Indian South Subtropical Gyre Province	MRGID	MRGID:21472	Port Louis	-20.1	degree	UO	UO:0000185	57.331	degree	UO	UO:0000185	Saint-Denis	-21.331	degree	UO	UO:0000185	55.384	degree	UO	UO:0000185	5	meter	UO	UO:0000008	Handling of genomics samples	SAMEA2620500	TARA_N000000231	SAMEA2620500	https://www.ebi.ac.uk/biosamples/samples/SAMEA2620500	ERS489448	http://www.ebi.ac.uk/ena/data/view/ERS489448	SEQ-(100L-or-15min)_W0.8-5	surface water layer	organism target by size
TARA_20100511T0342Z_051_EVENT_PUMP	TARA_20100508Z	TARA_051	surface water layer	ENVO	ENVO:00010504	Indian Ocean	GAZ	GAZ:00000372	(ISSG) Indian South Subtropical Gyre Province	MRGID	MRGID:21472	Port Louis	-20.1	degree	UO	UO:0000185	57.331	degree	UO	UO:0000185	Saint-Denis	-21.331	degree	UO	UO:0000185	55.384	degree	UO	UO:0000185	5	meter	UO	UO:0000008	Handling of genomics samples	SAMEA2620504	TARA_N000000215	SAMEA2620504	https://www.ebi.ac.uk/biosamples/samples/SAMEA2620504	ERS489452	http://www.ebi.ac.uk/ena/data/view/ERS489452	SEQ-(100L-or-15min)_W0.8-5	surface water layer	organism target by size
TARA_20100511T0342Z_051_EVENT_PUMP	TARA_20100508Z	TARA_051	surface water layer	ENVO	ENVO:00010504	Indian Ocean	GAZ	GAZ:00000372	(ISSG) Indian South Subtropical Gyre Province	MRGID	MRGID:21472	Port Louis	-20.1	degree	UO	UO:0000185	57.331	degree	UO	UO:0000185	Saint-Denis	-21.331	degree	UO	UO:0000185	55.384	degree	UO	UO:0000185	5	meter	UO	UO:0000008	Handling of genomics samples	SAMEA2620505	TARA_N000000202	SAMEA2620505	https://www.ebi.ac.uk/biosamples/samples/SAMEA2620505	ERS489453	http://www.ebi.ac.uk/ena/data/view/ERS489453	SEQ-(500mL-or-15min)_W5-20	surface water layer	organism target by size
TARA_20100511T0342Z_051_EVENT_PUMP	TARA_20100508Z	TARA_051	surface water layer	ENVO	ENVO:00010504	Indian Ocean	GAZ	GAZ:00000372	(ISSG) Indian South Subtropical Gyre Province	MRGID	MRGID:21472	Port Louis	-20.1	degree	UO	UO:0000185	57.331	degree	UO	UO:0000185	Saint-Denis	-21.331	degree	UO	UO:0000185	55.384	degree	UO	UO:0000185	5	meter	UO	UO:0000008	Handling of genomics samples	SAMEA2620506	TARA_N000000203	SAMEA2620506	https://www.ebi.ac.uk/biosamples/samples/SAMEA2620506	ERS489454	http://www.ebi.ac.uk/ena/data/view/ERS489454	SEQ-(500mL-or-15min)_W5-20	surface water layer	organism target by size
TARA_20100511T0405Z_051_EVENT_NET	TARA_20100508Z	TARA_051	surface water layer	ENVO	ENVO:00010504	Indian Ocean	GAZ	GAZ:00000372	(ISSG) Indian South Subtropical Gyre Province	MRGID	MRGID:21472	Port Louis	-20.1	degree	UO	UO:0000185	57.331	degree	UO	UO:0000185	Saint-Denis	-21.331	degree	UO	UO:0000185	55.384	degree	UO	UO:0000185	5	meter	UO	UO:0000008	Handling of genomics samples	SAMEA2731026	TARA_N000000189	SAMEA2731026	https://www.ebi.ac.uk/biosamples/samples/SAMEA2731026	ERS489466	http://www.ebi.ac.uk/ena/data/view/ERS489466	SEQ-(500mL-or-15min)_N180-2000	surface water layer	organism target by size
TARA_20100511T0555Z_051_EVENT_NET	TARA_20100508Z	TARA_051	surface water layer	ENVO	ENVO:00010504	Indian Ocean	GAZ	GAZ:00000372	(ISSG) Indian South Subtropical Gyre Province	MRGID	MRGID:21472	Port Louis	-20.1	degree	UO	UO:0000185	57.331	degree	UO	UO:0000185	Saint-Denis	-21.331	degree	UO	UO:0000185	55.384	degree	UO	UO:0000185	5	meter	UO	UO:0000008	Handling of genomics samples	SAMEA2730769	TARA_N000000196	SAMEA2730769	https://www.ebi.ac.uk/biosamples/samples/SAMEA2730769	ERS489476	http://www.ebi.ac.uk/ena/data/view/ERS489476	SEQ-(500mL-or-15min)_N20-180	surface water layer	organism target by size
TARA_20100511T0723Z_051_EVENT_NET	TARA_20100508Z	TARA_051	surface water layer	ENVO	ENVO:00010504	Indian Ocean	GAZ	GAZ:00000372	(ISSG) Indian South Subtropical Gyre Province	MRGID	MRGID:21472	Port Louis	-20.1	degree	UO	UO:0000185	57.331	degree	UO	UO:0000185	Saint-Denis	-21.331	degree	UO	UO:0000185	55.384	degree	UO	UO:0000185	5	meter	UO	UO:0000008	Handling of genomics samples	SAMEA2730773	TARA_N000000184	SAMEA2730773	https://www.ebi.ac.uk/biosamples/samples/SAMEA2730773	ERS489480	http://www.ebi.ac.uk/ena/data/view/ERS489480	SEQ-(500mL-or-15min)_N5-20	surface water layer	organism target by size
TARA_20100511T0723Z_051_EVENT_NET	TARA_20100508Z	TARA_051	surface water layer	ENVO	ENVO:00010504	Indian Ocean	GAZ	GAZ:00000372	(ISSG) Indian South Subtropical Gyre Province	MRGID	MRGID:21472	Port Louis	-20.1	degree	UO	UO:0000185	57.331	degree	UO	UO:0000185	Saint-Denis	-21.331	degree	UO	UO:0000185	55.384	degree	UO	UO:0000185	5	meter	UO	UO:0000008	Handling of genomics samples	SAMEA2730799	TARA_N000000185	SAMEA2730799	https://www.ebi.ac.uk/biosamples/samples/SAMEA2730799	ERS489481	http://www.ebi.ac.uk/ena/data/view/ERS489481	SEQ-(500mL-or-15min)_N5-20	surface water layer	organism target by size
TARA_20100517T1005Z_052_EVENT_NET	TARA_20100515Z	TARA_052	deep chlorophyll maximum layer	ENVO	ENVO:01000326	Indian Ocean	GAZ	GAZ:00000372	(ISSG) Indian South Subtropical Gyre Province	MRGID	MRGID:21472	Saint-Denis	-20.866	degree	UO	UO:0000185	55.228	degree	UO	UO:0000185	Antsiranana	-12.228	degree	UO	UO:0000185	49.398	degree	UO	UO:0000185	75	meter	UO	UO:0000008	Handling of genomics samples	SAMEA2657020	TARA_N000000585	SAMEA2657020	https://www.ebi.ac.uk/biosamples/samples/SAMEA2657020	ERS489574	http://www.ebi.ac.uk/ena/data/view/ERS489574	SEQ-(500mL-or-15min)_N180-2000	deep chlorophyll maximum layer	organism target by size
TARA_20100517T1050Z_052_EVENT_NET	TARA_20100515Z	TARA_052	deep chlorophyll maximum layer	ENVO	ENVO:01000326	Indian Ocean	GAZ	GAZ:00000372	(ISSG) Indian South Subtropical Gyre Province	MRGID	MRGID:21472	Saint-Denis	-20.866	degree	UO	UO:0000185	55.228	degree	UO	UO:0000185	Antsiranana	-12.228	degree	UO	UO:0000185	49.398	degree	UO	UO:0000185	70	meter	UO	UO:0000008	Handling of genomics samples	SAMEA2657079	TARA_N000000593	SAMEA2657079	https://www.ebi.ac.uk/biosamples/samples/SAMEA2657079	ERS489582	http://www.ebi.ac.uk/ena/data/view/ERS489582	SEQ-(500mL-or-15min)_N20-180	deep chlorophyll maximum layer	organism target by size
TARA_20100517T1142Z_052_EVENT_PUMP	TARA_20100515Z	TARA_052	deep chlorophyll maximum layer	ENVO	ENVO:01000326	Indian Ocean	GAZ	GAZ:00000372	(ISSG) Indian South Subtropical Gyre Province	MRGID	MRGID:21472	Saint-Denis	-20.866	degree	UO	UO:0000185	55.228	degree	UO	UO:0000185	Antsiranana	-12.228	degree	UO	UO:0000185	49.398	degree	UO	UO:0000185	75	meter	UO	UO:0000008	Handling of genomics samples	SAMEA2620581	TARA_N000000600	SAMEA2620581	https://www.ebi.ac.uk/biosamples/samples/SAMEA2620581	ERS489596	http://www.ebi.ac.uk/ena/data/view/ERS489596	SEQ-(100L-or-15min)_W0.8-5	deep chlorophyll maximum layer	organism target by size
TARA_20100517T1142Z_052_EVENT_PUMP	TARA_20100515Z	TARA_052	deep chlorophyll maximum layer	ENVO	ENVO:01000326	Indian Ocean	GAZ	GAZ:00000372	(ISSG) Indian South Subtropical Gyre Province	MRGID	MRGID:21472	Saint-Denis	-20.866	degree	UO	UO:0000185	55.228	degree	UO	UO:0000185	Antsiranana	-12.228	degree	UO	UO:0000185	49.398	degree	UO	UO:0000185	75	meter	UO	UO:0000008	Handling of genomics samples	SAMEA2620570	TARA_B100000214	SAMEA2620570	https://www.ebi.ac.uk/biosamples/samples/SAMEA2620570	ERS489585	http://www.ebi.ac.uk/ena/data/view/ERS489585	SEQ-(10L-or-15min)_W0.22-1.6	deep chlorophyll maximum layer	organism target by size
TARA_20100517T1142Z_052_EVENT_PUMP	TARA_20100515Z	TARA_052	deep chlorophyll maximum layer	ENVO	ENVO:01000326	Indian Ocean	GAZ	GAZ:00000372	(ISSG) Indian South Subtropical Gyre Province	MRGID	MRGID:21472	Saint-Denis	-20.866	degree	UO	UO:0000185	55.228	degree	UO	UO:0000185	Antsiranana	-12.228	degree	UO	UO:0000185	49.398	degree	UO	UO:0000185	75	meter	UO	UO:0000008	Handling of genomics samples	SAMEA2620583	TARA_N000000596	SAMEA2620583	https://www.ebi.ac.uk/biosamples/samples/SAMEA2620583	ERS489598	http://www.ebi.ac.uk/ena/data/view/ERS489598	SEQ-(500mL-or-15min)_W5-20	deep chlorophyll maximum layer	organism target by size
TARA_20100517T1142Z_052_EVENT_PUMP	TARA_20100515Z	TARA_052	deep chlorophyll maximum layer	ENVO	ENVO:01000326	Indian Ocean	GAZ	GAZ:00000372	(ISSG) Indian South Subtropical Gyre Province	MRGID	MRGID:21472	Saint-Denis	-20.866	degree	UO	UO:0000185	55.228	degree	UO	UO:0000185	Antsiranana	-12.228	degree	UO	UO:0000185	49.398	degree	UO	UO:0000185	75	meter	UO	UO:0000008	Handling of genomics samples	SAMEA2620588	TARA_R100000234	SAMEA2620588	https://www.ebi.ac.uk/biosamples/samples/SAMEA2620588	ERS489603	http://www.ebi.ac.uk/ena/data/view/ERS489603	SEQ-(FeCl3)_W<0.22	deep chlorophyll maximum layer	organism target by size
TARA_20100517T0410Z_052_EVENT_NET	TARA_20100515Z	TARA_052	surface water layer	ENVO	ENVO:00010504	Indian Ocean	GAZ	GAZ:00000372	(ISSG) Indian South Subtropical Gyre Province	MRGID	MRGID:21472	Saint-Denis	-20.866	degree	UO	UO:0000185	55.228	degree	UO	UO:0000185	Antsiranana	-12.228	degree	UO	UO:0000185	49.398	degree	UO	UO:0000185	5	meter	UO	UO:0000008	Handling of genomics samples	SAMEA2657047	TARA_N000000581	SAMEA2657047	https://www.ebi.ac.uk/biosamples/samples/SAMEA2657047	ERS489523	http://www.ebi.ac.uk/ena/data/view/ERS489523	SEQ-(500mL-or-15min)_N180-2000	surface water layer	organism target by size
TARA_20100517T0410Z_052_EVENT_PUMP	TARA_20100515Z	TARA_052	surface water layer	ENVO	ENVO:00010504	Indian Ocean	GAZ	GAZ:00000372	(ISSG) Indian South Subtropical Gyre Province	MRGID	MRGID:21472	Saint-Denis	-20.866	degree	UO	UO:0000185	55.228	degree	UO	UO:0000185	Antsiranana	-12.228	degree	UO	UO:0000185	49.398	degree	UO	UO:0000185	5	meter	UO	UO:0000008	Handling of genomics samples	SAMEA2620556	TARA_N000000598	SAMEA2620556	https://www.ebi.ac.uk/biosamples/samples/SAMEA2620556	ERS489543	http://www.ebi.ac.uk/ena/data/view/ERS489543	SEQ-(100L-or-15min)_W0.8-5	surface water layer	organism target by size
TARA_20100517T0410Z_052_EVENT_PUMP	TARA_20100515Z	TARA_052	surface water layer	ENVO	ENVO:00010504	Indian Ocean	GAZ	GAZ:00000372	(ISSG) Indian South Subtropical Gyre Province	MRGID	MRGID:21472	Saint-Denis	-20.866	degree	UO	UO:0000185	55.228	degree	UO	UO:0000185	Antsiranana	-12.228	degree	UO	UO:0000185	49.398	degree	UO	UO:0000185	5	meter	UO	UO:0000008	Handling of genomics samples	SAMEA2620542	TARA_B100000212	SAMEA2620542	https://www.ebi.ac.uk/biosamples/samples/SAMEA2620542	ERS489529	http://www.ebi.ac.uk/ena/data/view/ERS489529	SEQ-(10L-or-15min)_W0.22-1.6	surface water layer	organism target by size
TARA_20100517T0410Z_052_EVENT_PUMP	TARA_20100515Z	TARA_052	surface water layer	ENVO	ENVO:00010504	Indian Ocean	GAZ	GAZ:00000372	(ISSG) Indian South Subtropical Gyre Province	MRGID	MRGID:21472	Saint-Denis	-20.866	degree	UO	UO:0000185	55.228	degree	UO	UO:0000185	Antsiranana	-12.228	degree	UO	UO:0000185	49.398	degree	UO	UO:0000185	5	meter	UO	UO:0000008	Handling of genomics samples	SAMEA2620565	TARA_R100000231	SAMEA2620565	https://www.ebi.ac.uk/biosamples/samples/SAMEA2620565	ERS489552	http://www.ebi.ac.uk/ena/data/view/ERS489552	SEQ-(FeCl3)_W<0.22	surface water layer	organism target by size
TARA_20100517T0545Z_052_EVENT_NET	TARA_20100515Z	TARA_052	surface water layer	ENVO	ENVO:00010504	Indian Ocean	GAZ	GAZ:00000372	(ISSG) Indian South Subtropical Gyre Province	MRGID	MRGID:21472	Saint-Denis	-20.866	degree	UO	UO:0000185	55.228	degree	UO	UO:0000185	Antsiranana	-12.228	degree	UO	UO:0000185	49.398	degree	UO	UO:0000185	5	meter	UO	UO:0000008	Handling of genomics samples	SAMEA2656997	TARA_N000000570	SAMEA2656997	https://www.ebi.ac.uk/biosamples/samples/SAMEA2656997	ERS489556	http://www.ebi.ac.uk/ena/data/view/ERS489556	SEQ-(500mL-or-15min)_N5-20	surface water layer	organism target by size
TARA_20100517T0648Z_052_EVENT_NET	TARA_20100515Z	TARA_052	surface water layer	ENVO	ENVO:00010504	Indian Ocean	GAZ	GAZ:00000372	(ISSG) Indian South Subtropical Gyre Province	MRGID	MRGID:21472	Saint-Denis	-20.866	degree	UO	UO:0000185	55.228	degree	UO	UO:0000185	Antsiranana	-12.228	degree	UO	UO:0000185	49.398	degree	UO	UO:0000185	5	meter	UO	UO:0000008	Handling of genomics samples	SAMEA2657038	TARA_N000000589	SAMEA2657038	https://www.ebi.ac.uk/biosamples/samples/SAMEA2657038	ERS489566	http://www.ebi.ac.uk/ena/data/view/ERS489566	SEQ-(500mL-or-15min)_N20-180	surface water layer	organism target by size
TARA_20100525T0527Z_053_EVENT_PUMP	TARA_20100523Z	TARA_053	surface water layer	ENVO	ENVO:00010504	Mozambique Channel	GAZ	GAZ:00008968	(EAFR) Eastern Africa Coastal Province	MRGID	MRGID:21473	Antsiranana	-12.2	degree	UO	UO:0000185	49.445	degree	UO	UO:0000185	Mamoudzou	-12.808	degree	UO	UO:0000185	45.225	degree	UO	UO:0000185	5	meter	UO	UO:0000008	Handling of genomics samples	SAMEA2620610	TARA_N000000366	SAMEA2620610	https://www.ebi.ac.uk/biosamples/samples/SAMEA2620610	ERS489631	http://www.ebi.ac.uk/ena/data/view/ERS489631	SEQ-(100L-or-15min)_W0.8-5	surface water layer	organism target by size
TARA_20100525T0550Z_053_EVENT_NET	TARA_20100523Z	TARA_053	surface water layer	ENVO	ENVO:00010504	Mozambique Channel	GAZ	GAZ:00008968	(EAFR) Eastern Africa Coastal Province	MRGID	MRGID:21473	Antsiranana	-12.2	degree	UO	UO:0000185	49.445	degree	UO	UO:0000185	Mamoudzou	-12.808	degree	UO	UO:0000185	45.225	degree	UO	UO:0000185	5	meter	UO	UO:0000008	Handling of genomics samples	SAMEA2731110	TARA_N000000371	SAMEA2731110	https://www.ebi.ac.uk/biosamples/samples/SAMEA2731110	ERS489646	http://www.ebi.ac.uk/ena/data/view/ERS489646	SEQ-(500mL-or-15min)_N20-180	surface water layer	organism target by size
TARA_20100525T0820Z_053_EVENT_NET	TARA_20100523Z	TARA_053	surface water layer	ENVO	ENVO:00010504	Mozambique Channel	GAZ	GAZ:00008968	(EAFR) Eastern Africa Coastal Province	MRGID	MRGID:21473	Antsiranana	-12.2	degree	UO	UO:0000185	49.445	degree	UO	UO:0000185	Mamoudzou	-12.808	degree	UO	UO:0000185	45.225	degree	UO	UO:0000185	5	meter	UO	UO:0000008	Handling of genomics samples	SAMEA2731149	TARA_N000000367	SAMEA2731149	https://www.ebi.ac.uk/biosamples/samples/SAMEA2731149	ERS489654	http://www.ebi.ac.uk/ena/data/view/ERS489654	SEQ-(500mL-or-15min)_N5-20	surface water layer	organism target by size
TARA_20100525T0854Z_053_EVENT_NET	TARA_20100523Z	TARA_053	surface water layer	ENVO	ENVO:00010504	Mozambique Channel	GAZ	GAZ:00008968	(EAFR) Eastern Africa Coastal Province	MRGID	MRGID:21473	Antsiranana	-12.2	degree	UO	UO:0000185	49.445	degree	UO	UO:0000185	Mamoudzou	-12.808	degree	UO	UO:0000185	45.225	degree	UO	UO:0000185	5	meter	UO	UO:0000008	Handling of genomics samples	SAMEA2731172	TARA_N000000379	SAMEA2731172	https://www.ebi.ac.uk/biosamples/samples/SAMEA2731172	ERS489660	http://www.ebi.ac.uk/ena/data/view/ERS489660	SEQ-(500mL-or-15min)_N180-2000	surface water layer	organism target by size
TARA_20100525T1055Z_054_EVENT_NET	TARA_20100523Z	TARA_054	surface water layer	ENVO	ENVO:00010504	Mozambique Channel	GAZ	GAZ:00008968	(EAFR) Eastern Africa Coastal Province	MRGID	MRGID:21473	Antsiranana	-12.2	degree	UO	UO:0000185	49.445	degree	UO	UO:0000185	Mamoudzou	-12.808	degree	UO	UO:0000185	45.225	degree	UO	UO:0000185	5	meter	UO	UO:0000008	Handling of genomics samples	SAMEA2731202	TARA_N000000375	SAMEA2731202	https://www.ebi.ac.uk/biosamples/samples/SAMEA2731202	ERS489668	http://www.ebi.ac.uk/ena/data/view/ERS489668	SEQ-(500mL-or-15min)_N20-180	surface water layer	organism target by size
TARA_20100526T1015Z_054_EVENT_PUMP	TARA_20100523Z	TARA_054	surface water layer	ENVO	ENVO:00010504	Mozambique Channel	GAZ	GAZ:00008968	(EAFR) Eastern Africa Coastal Province	MRGID	MRGID:21473	Antsiranana	-12.2	degree	UO	UO:0000185	49.445	degree	UO	UO:0000185	Mamoudzou	-12.808	degree	UO	UO:0000185	45.225	degree	UO	UO:0000185	5	meter	UO	UO:0000008	Handling of genomics samples	SAMEA2620640	TARA_N000000544	SAMEA2620640	https://www.ebi.ac.uk/biosamples/samples/SAMEA2620640	ERS489691	http://www.ebi.ac.uk/ena/data/view/ERS489691	SEQ-(100L-or-15min)_W0.8-5	surface water layer	organism target by size
TARA_20100526T1015Z_054_EVENT_PUMP	TARA_20100523Z	TARA_054	surface water layer	ENVO	ENVO:00010504	Mozambique Channel	GAZ	GAZ:00008968	(EAFR) Eastern Africa Coastal Province	MRGID	MRGID:21473	Antsiranana	-12.2	degree	UO	UO:0000185	49.445	degree	UO	UO:0000185	Mamoudzou	-12.808	degree	UO	UO:0000185	45.225	degree	UO	UO:0000185	5	meter	UO	UO:0000008	Handling of genomics samples	SAMEA2620638	TARA_N000000562	SAMEA2620638	https://www.ebi.ac.uk/biosamples/samples/SAMEA2620638	ERS489689	http://www.ebi.ac.uk/ena/data/view/ERS489689	SEQ-(500mL-or-15min)_W5-20	surface water layer	organism target by size
TARA_20100526T1346Z_054_EVENT_NET	TARA_20100523Z	TARA_054	surface water layer	ENVO	ENVO:00010504	Mozambique Channel	GAZ	GAZ:00008968	(EAFR) Eastern Africa Coastal Province	MRGID	MRGID:21473	Antsiranana	-12.2	degree	UO	UO:0000185	49.445	degree	UO	UO:0000185	Mamoudzou	-12.808	degree	UO	UO:0000185	45.225	degree	UO	UO:0000185	5	meter	UO	UO:0000008	Handling of genomics samples	SAMEA2731190	TARA_N000000383	SAMEA2731190	https://www.ebi.ac.uk/biosamples/samples/SAMEA2731190	ERS489708	http://www.ebi.ac.uk/ena/data/view/ERS489708	SEQ-(500mL-or-15min)_N180-2000	surface water layer	organism target by size
TARA_20100626T0713Z_056_EVENT_CAST	TARA_20100624Z	TARA_056	marine mesopelagic zone	ENVO	ENVO:00000213	Mozambique Channel	GAZ	GAZ:00008968	(EAFR) Eastern Africa Coastal Province	MRGID	MRGID:21473	Mamoudzou	-12.778	degree	UO	UO:0000185	45.267	degree	UO	UO:0000185	Cape Town	-34.165	degree	UO	UO:0000185	18.22	degree	UO	UO:0000185	1000	meter	UO	UO:0000008	Handling of genomics samples	SAMEA2620666	TARA_B100000378	SAMEA2620666	https://www.ebi.ac.uk/biosamples/samples/SAMEA2620666	ERS489727	http://www.ebi.ac.uk/ena/data/view/ERS489727	SEQ-(100L)_W0.22-3	marine mesopelagic zone	organism target by size
TARA_20100626T0713Z_056_EVENT_CAST	TARA_20100624Z	TARA_056	marine mesopelagic zone	ENVO	ENVO:00000213	Mozambique Channel	GAZ	GAZ:00008968	(EAFR) Eastern Africa Coastal Province	MRGID	MRGID:21473	Mamoudzou	-12.778	degree	UO	UO:0000185	45.267	degree	UO	UO:0000185	Cape Town	-34.165	degree	UO	UO:0000185	18.22	degree	UO	UO:0000185	1000	meter	UO	UO:0000008	Handling of genomics samples	SAMEA2620668	TARA_R100000365	SAMEA2620668	https://www.ebi.ac.uk/biosamples/samples/SAMEA2620668	ERS489729	http://www.ebi.ac.uk/ena/data/view/ERS489729	SEQ-(FeCl3)_W<0.22	marine mesopelagic zone	organism target by size
TARA_20100626T0705Z_056_EVENT_PUMP	TARA_20100624Z	TARA_056	surface water layer	ENVO	ENVO:00010504	Mozambique Channel	GAZ	GAZ:00008968	(EAFR) Eastern Africa Coastal Province	MRGID	MRGID:21473	Mamoudzou	-12.778	degree	UO	UO:0000185	45.267	degree	UO	UO:0000185	Cape Town	-34.165	degree	UO	UO:0000185	18.22	degree	UO	UO:0000185	5	meter	UO	UO:0000008	Handling of genomics samples	SAMEA2620651	TARA_B000000609	SAMEA2620651	https://www.ebi.ac.uk/biosamples/samples/SAMEA2620651	ERS489712	http://www.ebi.ac.uk/ena/data/view/ERS489712	SEQ-(100L)_W0.22-3	surface water layer	organism target by size
TARA_20100626T0705Z_056_EVENT_PUMP	TARA_20100624Z	TARA_056	surface water layer	ENVO	ENVO:00010504	Mozambique Channel	GAZ	GAZ:00008968	(EAFR) Eastern Africa Coastal Province	MRGID	MRGID:21473	Mamoudzou	-12.778	degree	UO	UO:0000185	45.267	degree	UO	UO:0000185	Cape Town	-34.165	degree	UO	UO:0000185	18.22	degree	UO	UO:0000185	5	meter	UO	UO:0000008	Handling of genomics samples	SAMEA2620663	TARA_R100000353	SAMEA2620663	https://www.ebi.ac.uk/biosamples/samples/SAMEA2620663	ERS489724	http://www.ebi.ac.uk/ena/data/view/ERS489724	SEQ-(FeCl3)_W<0.22	surface water layer	organism target by size
TARA_20100627T1205Z_057_EVENT_PUMP	TARA_20100624Z	TARA_057	surface water layer	ENVO	ENVO:00010504	Mozambique Channel	GAZ	GAZ:00008968	(EAFR) Eastern Africa Coastal Province	MRGID	MRGID:21473	Mamoudzou	-12.778	degree	UO	UO:0000185	45.267	degree	UO	UO:0000185	Cape Town	-34.165	degree	UO	UO:0000185	18.22	degree	UO	UO:0000185	5	meter	UO	UO:0000008	Handling of genomics samples	SAMEA2620672	TARA_B000000565	SAMEA2620672	https://www.ebi.ac.uk/biosamples/samples/SAMEA2620672	ERS489733	http://www.ebi.ac.uk/ena/data/view/ERS489733	SEQ-(100L)_W0.22-3	surface water layer	organism target by size
TARA_20100627T1205Z_057_EVENT_PUMP	TARA_20100624Z	TARA_057	surface water layer	ENVO	ENVO:00010504	Mozambique Channel	GAZ	GAZ:00008968	(EAFR) Eastern Africa Coastal Province	MRGID	MRGID:21473	Mamoudzou	-12.778	degree	UO	UO:0000185	45.267	degree	UO	UO:0000185	Cape Town	-34.165	degree	UO	UO:0000185	18.22	degree	UO	UO:0000185	5	meter	UO	UO:0000008	Handling of genomics samples	SAMEA2620686	TARA_N000000455	SAMEA2620686	https://www.ebi.ac.uk/biosamples/samples/SAMEA2620686	ERS489747	http://www.ebi.ac.uk/ena/data/view/ERS489747	SEQ-(100L-or-15min)_W0.8-5	surface water layer	organism target by size
TARA_20100627T1205Z_057_EVENT_PUMP	TARA_20100624Z	TARA_057	surface water layer	ENVO	ENVO:00010504	Mozambique Channel	GAZ	GAZ:00008968	(EAFR) Eastern Africa Coastal Province	MRGID	MRGID:21473	Mamoudzou	-12.778	degree	UO	UO:0000185	45.267	degree	UO	UO:0000185	Cape Town	-34.165	degree	UO	UO:0000185	18.22	degree	UO	UO:0000185	5	meter	UO	UO:0000008	Handling of genomics samples	SAMEA2620688	TARA_N000000457	SAMEA2620688	https://www.ebi.ac.uk/biosamples/samples/SAMEA2620688	ERS489749	http://www.ebi.ac.uk/ena/data/view/ERS489749	SEQ-(500mL-or-15min)_W5-20	surface water layer	organism target by size
TARA_20100627T1416Z_057_EVENT_NET	TARA_20100624Z	TARA_057	surface water layer	ENVO	ENVO:00010504	Mozambique Channel	GAZ	GAZ:00008968	(EAFR) Eastern Africa Coastal Province	MRGID	MRGID:21473	Mamoudzou	-12.778	degree	UO	UO:0000185	45.267	degree	UO	UO:0000185	Cape Town	-34.165	degree	UO	UO:0000185	18.22	degree	UO	UO:0000185	5	meter	UO	UO:0000008	Handling of genomics samples	SAMEA2731264	TARA_N000000459	SAMEA2731264	https://www.ebi.ac.uk/biosamples/samples/SAMEA2731264	ERS489765	http://www.ebi.ac.uk/ena/data/view/ERS489765	SEQ-(500mL-or-15min)_N20-180	surface water layer	organism target by size
TARA_20100629T1235Z_058_EVENT_NET	TARA_20100624Z	TARA_058	deep chlorophyll maximum layer	ENVO	ENVO:01000326	Mozambique Channel	GAZ	GAZ:00008968	(EAFR) Eastern Africa Coastal Province	MRGID	MRGID:21473	Mamoudzou	-12.778	degree	UO	UO:0000185	45.267	degree	UO	UO:0000185	Cape Town	-34.165	degree	UO	UO:0000185	18.22	degree	UO	UO:0000185	70	meter	UO	UO:0000008	Handling of genomics samples	SAMEA2731359	TARA_N000000433	SAMEA2731359	https://www.ebi.ac.uk/biosamples/samples/SAMEA2731359	ERS489832	http://www.ebi.ac.uk/ena/data/view/ERS489832	SEQ-(500mL-or-15min)_N180-2000	deep chlorophyll maximum layer	organism target by size
TARA_20100629T1344Z_058_EVENT_NET	TARA_20100624Z	TARA_058	deep chlorophyll maximum layer	ENVO	ENVO:01000326	Mozambique Channel	GAZ	GAZ:00008968	(EAFR) Eastern Africa Coastal Province	MRGID	MRGID:21473	Mamoudzou	-12.778	degree	UO	UO:0000185	45.267	degree	UO	UO:0000185	Cape Town	-34.165	degree	UO	UO:0000185	18.22	degree	UO	UO:0000185	70	meter	UO	UO:0000008	Handling of genomics samples	SAMEA2731419	TARA_N000000429	SAMEA2731419	https://www.ebi.ac.uk/biosamples/samples/SAMEA2731419	ERS489842	http://www.ebi.ac.uk/ena/data/view/ERS489842	SEQ-(500mL-or-15min)_N20-180	deep chlorophyll maximum layer	organism target by size
TARA_20100629T1500Z_058_EVENT_PUMP	TARA_20100624Z	TARA_058	deep chlorophyll maximum layer	ENVO	ENVO:01000326	Mozambique Channel	GAZ	GAZ:00008968	(EAFR) Eastern Africa Coastal Province	MRGID	MRGID:21473	Mamoudzou	-12.778	degree	UO	UO:0000185	45.267	degree	UO	UO:0000185	Cape Town	-34.165	degree	UO	UO:0000185	18.22	degree	UO	UO:0000185	66	meter	UO	UO:0000008	Handling of genomics samples	SAMEA2620734	TARA_B000000557	SAMEA2620734	https://www.ebi.ac.uk/biosamples/samples/SAMEA2620734	ERS489846	http://www.ebi.ac.uk/ena/data/view/ERS489846	SEQ-(100L)_W0.22-3	deep chlorophyll maximum layer	organism target by size
TARA_20100629T1500Z_058_EVENT_PUMP	TARA_20100624Z	TARA_058	deep chlorophyll maximum layer	ENVO	ENVO:01000326	Mozambique Channel	GAZ	GAZ:00008968	(EAFR) Eastern Africa Coastal Province	MRGID	MRGID:21473	Mamoudzou	-12.778	degree	UO	UO:0000185	45.267	degree	UO	UO:0000185	Cape Town	-34.165	degree	UO	UO:0000185	18.22	degree	UO	UO:0000185	66	meter	UO	UO:0000008	Handling of genomics samples	SAMEA2620745	TARA_N000000419	SAMEA2620745	https://www.ebi.ac.uk/biosamples/samples/SAMEA2620745	ERS489857	http://www.ebi.ac.uk/ena/data/view/ERS489857	SEQ-(100L-or-15min)_W0.8-5	deep chlorophyll maximum layer	organism target by size
TARA_20100629T1500Z_058_EVENT_PUMP	TARA_20100624Z	TARA_058	deep chlorophyll maximum layer	ENVO	ENVO:01000326	Mozambique Channel	GAZ	GAZ:00008968	(EAFR) Eastern Africa Coastal Province	MRGID	MRGID:21473	Mamoudzou	-12.778	degree	UO	UO:0000185	45.267	degree	UO	UO:0000185	Cape Town	-34.165	degree	UO	UO:0000185	18.22	degree	UO	UO:0000185	66	meter	UO	UO:0000008	Handling of genomics samples	SAMEA2620747	TARA_N000000423	SAMEA2620747	https://www.ebi.ac.uk/biosamples/samples/SAMEA2620747	ERS489859	http://www.ebi.ac.uk/ena/data/view/ERS489859	SEQ-(500mL-or-15min)_W5-20	deep chlorophyll maximum layer	organism target by size
TARA_20100629T1500Z_058_EVENT_PUMP	TARA_20100624Z	TARA_058	deep chlorophyll maximum layer	ENVO	ENVO:01000326	Mozambique Channel	GAZ	GAZ:00008968	(EAFR) Eastern Africa Coastal Province	MRGID	MRGID:21473	Mamoudzou	-12.778	degree	UO	UO:0000185	45.267	degree	UO	UO:0000185	Cape Town	-34.165	degree	UO	UO:0000185	18.22	degree	UO	UO:0000185	66	meter	UO	UO:0000008	Handling of genomics samples	SAMEA2620755	TARA_R100000278	SAMEA2620755	https://www.ebi.ac.uk/biosamples/samples/SAMEA2620755	ERS489867	http://www.ebi.ac.uk/ena/data/view/ERS489867	SEQ-(FeCl3)_W<0.22	deep chlorophyll maximum layer	organism target by size
TARA_20100629T0412Z_058_EVENT_PUMP	TARA_20100624Z	TARA_058	surface water layer	ENVO	ENVO:00010504	Mozambique Channel	GAZ	GAZ:00008968	(EAFR) Eastern Africa Coastal Province	MRGID	MRGID:21473	Mamoudzou	-12.778	degree	UO	UO:0000185	45.267	degree	UO	UO:0000185	Cape Town	-34.165	degree	UO	UO:0000185	18.22	degree	UO	UO:0000185	5	meter	UO	UO:0000008	Handling of genomics samples	SAMEA2620711	TARA_N000000469	SAMEA2620711	https://www.ebi.ac.uk/biosamples/samples/SAMEA2620711	ERS489785	http://www.ebi.ac.uk/ena/data/view/ERS489785	SEQ-(100L-or-15min)_W0.8-5	surface water layer	organism target by size
TARA_20100629T0438Z_058_EVENT_NET	TARA_20100624Z	TARA_058	surface water layer	ENVO	ENVO:00010504	Mozambique Channel	GAZ	GAZ:00008968	(EAFR) Eastern Africa Coastal Province	MRGID	MRGID:21473	Mamoudzou	-12.778	degree	UO	UO:0000185	45.267	degree	UO	UO:0000185	Cape Town	-34.165	degree	UO	UO:0000185	18.22	degree	UO	UO:0000185	5	meter	UO	UO:0000008	Handling of genomics samples	SAMEA2731348	TARA_N000000437	SAMEA2731348	https://www.ebi.ac.uk/biosamples/samples/SAMEA2731348	ERS489805	http://www.ebi.ac.uk/ena/data/view/ERS489805	SEQ-(500mL-or-15min)_N180-2000	surface water layer	organism target by size
TARA_20100629T0603Z_058_EVENT_NET	TARA_20100624Z	TARA_058	surface water layer	ENVO	ENVO:00010504	Mozambique Channel	GAZ	GAZ:00008968	(EAFR) Eastern Africa Coastal Province	MRGID	MRGID:21473	Mamoudzou	-12.778	degree	UO	UO:0000185	45.267	degree	UO	UO:0000185	Cape Town	-34.165	degree	UO	UO:0000185	18.22	degree	UO	UO:0000185	5	meter	UO	UO:0000008	Handling of genomics samples	SAMEA2731380	TARA_N000000425	SAMEA2731380	https://www.ebi.ac.uk/biosamples/samples/SAMEA2731380	ERS489813	http://www.ebi.ac.uk/ena/data/view/ERS489813	SEQ-(500mL-or-15min)_N20-180	surface water layer	organism target by size
TARA_20100629T0717Z_058_EVENT_NET	TARA_20100624Z	TARA_058	surface water layer	ENVO	ENVO:00010504	Mozambique Channel	GAZ	GAZ:00008968	(EAFR) Eastern Africa Coastal Province	MRGID	MRGID:21473	Mamoudzou	-12.778	degree	UO	UO:0000185	45.267	degree	UO	UO:0000185	Cape Town	-34.165	degree	UO	UO:0000185	18.22	degree	UO	UO:0000185	5	meter	UO	UO:0000008	Handling of genomics samples	SAMEA2731356	TARA_N000000442	SAMEA2731356	https://www.ebi.ac.uk/biosamples/samples/SAMEA2731356	ERS489818	http://www.ebi.ac.uk/ena/data/view/ERS489818	SEQ-(500mL-or-15min)_N5-20	surface water layer	organism target by size
TARA_20100703T0802Z_062_EVENT_NET	TARA_20100624Z	TARA_062	surface water layer	ENVO	ENVO:00010504	Mozambique Channel	GAZ	GAZ:00008968	(EAFR) Eastern Africa Coastal Province	MRGID	MRGID:21473	Mamoudzou	-12.778	degree	UO	UO:0000185	45.267	degree	UO	UO:0000185	Cape Town	-34.165	degree	UO	UO:0000185	18.22	degree	UO	UO:0000185	5	meter	UO	UO:0000008	Handling of genomics samples	SAMEA2731420	TARA_N000000491	SAMEA2731420	https://www.ebi.ac.uk/biosamples/samples/SAMEA2731420	ERS489873	http://www.ebi.ac.uk/ena/data/view/ERS489873	SEQ-(500mL-or-15min)_N180-2000	surface water layer	organism target by size
TARA_20100703T0809Z_062_EVENT_PUMP	TARA_20100624Z	TARA_062	surface water layer	ENVO	ENVO:00010504	Mozambique Channel	GAZ	GAZ:00008968	(EAFR) Eastern Africa Coastal Province	MRGID	MRGID:21473	Mamoudzou	-12.778	degree	UO	UO:0000185	45.267	degree	UO	UO:0000185	Cape Town	-34.165	degree	UO	UO:0000185	18.22	degree	UO	UO:0000185	5	meter	UO	UO:0000008	Handling of genomics samples	SAMEA2620756	TARA_B000000532	SAMEA2620756	https://www.ebi.ac.uk/biosamples/samples/SAMEA2620756	ERS489877	http://www.ebi.ac.uk/ena/data/view/ERS489877	SEQ-(100L)_W0.22-3	surface water layer	organism target by size
TARA_20100703T0809Z_062_EVENT_PUMP	TARA_20100624Z	TARA_062	surface water layer	ENVO	ENVO:00010504	Mozambique Channel	GAZ	GAZ:00008968	(EAFR) Eastern Africa Coastal Province	MRGID	MRGID:21473	Mamoudzou	-12.778	degree	UO	UO:0000185	45.267	degree	UO	UO:0000185	Cape Town	-34.165	degree	UO	UO:0000185	18.22	degree	UO	UO:0000185	5	meter	UO	UO:0000008	Handling of genomics samples	SAMEA2620775	TARA_N000000483	SAMEA2620775	https://www.ebi.ac.uk/biosamples/samples/SAMEA2620775	ERS489896	http://www.ebi.ac.uk/ena/data/view/ERS489896	SEQ-(100L-or-15min)_W0.8-5	surface water layer	organism target by size
TARA_20100703T0809Z_062_EVENT_PUMP	TARA_20100624Z	TARA_062	surface water layer	ENVO	ENVO:00010504	Mozambique Channel	GAZ	GAZ:00008968	(EAFR) Eastern Africa Coastal Province	MRGID	MRGID:21473	Mamoudzou	-12.778	degree	UO	UO:0000185	45.267	degree	UO	UO:0000185	Cape Town	-34.165	degree	UO	UO:0000185	18.22	degree	UO	UO:0000185	5	meter	UO	UO:0000008	Handling of genomics samples	SAMEA2620777	TARA_N000000485	SAMEA2620777	https://www.ebi.ac.uk/biosamples/samples/SAMEA2620777	ERS489898	http://www.ebi.ac.uk/ena/data/view/ERS489898	SEQ-(500mL-or-15min)_W5-20	surface water layer	organism target by size
TARA_20100703T0809Z_062_EVENT_PUMP	TARA_20100624Z	TARA_062	surface water layer	ENVO	ENVO:00010504	Mozambique Channel	GAZ	GAZ:00008968	(EAFR) Eastern Africa Coastal Province	MRGID	MRGID:21473	Mamoudzou	-12.778	degree	UO	UO:0000185	45.267	degree	UO	UO:0000185	Cape Town	-34.165	degree	UO	UO:0000185	18.22	degree	UO	UO:0000185	5	meter	UO	UO:0000008	Handling of genomics samples	SAMEA2620783	TARA_R100000329	SAMEA2620783	https://www.ebi.ac.uk/biosamples/samples/SAMEA2620783	ERS489904	http://www.ebi.ac.uk/ena/data/view/ERS489904	SEQ-(FeCl3)_W<0.22	surface water layer	organism target by size
TARA_20100703T0834Z_062_EVENT_NET	TARA_20100624Z	TARA_062	surface water layer	ENVO	ENVO:00010504	Mozambique Channel	GAZ	GAZ:00008968	(EAFR) Eastern Africa Coastal Province	MRGID	MRGID:21473	Mamoudzou	-12.778	degree	UO	UO:0000185	45.267	degree	UO	UO:0000185	Cape Town	-34.165	degree	UO	UO:0000185	18.22	degree	UO	UO:0000185	5	meter	UO	UO:0000008	Handling of genomics samples	SAMEA2731434	TARA_N000000487	SAMEA2731434	https://www.ebi.ac.uk/biosamples/samples/SAMEA2731434	ERS489911	http://www.ebi.ac.uk/ena/data/view/ERS489911	SEQ-(500mL-or-15min)_N20-180	surface water layer	organism target by size
TARA_20100707T0815Z_064_EVENT_NET	TARA_20100624Z	TARA_064	deep chlorophyll maximum layer	ENVO	ENVO:01000326	Mozambique Channel	GAZ	GAZ:00008968	(EAFR) Eastern Africa Coastal Province	MRGID	MRGID:21473	Mamoudzou	-12.778	degree	UO	UO:0000185	45.267	degree	UO	UO:0000185	Cape Town	-34.165	degree	UO	UO:0000185	18.22	degree	UO	UO:0000185	60	meter	UO	UO:0000008	Handling of genomics samples	SAMEA2657013	TARA_N000000535	SAMEA2657013	https://www.ebi.ac.uk/biosamples/samples/SAMEA2657013	ERS489974	http://www.ebi.ac.uk/ena/data/view/ERS489974	SEQ-(500mL-or-15min)_N20-180	deep chlorophyll maximum layer	organism target by size
TARA_20100707T1049Z_064_EVENT_NET	TARA_20100624Z	TARA_064	deep chlorophyll maximum layer	ENVO	ENVO:01000326	Mozambique Channel	GAZ	GAZ:00008968	(EAFR) Eastern Africa Coastal Province	MRGID	MRGID:21473	Mamoudzou	-12.778	degree	UO	UO:0000185	45.267	degree	UO	UO:0000185	Cape Town	-34.165	degree	UO	UO:0000185	18.22	degree	UO	UO:0000185	65	meter	UO	UO:0000008	Handling of genomics samples	SAMEA2657083	TARA_N000000925	SAMEA2657083	https://www.ebi.ac.uk/biosamples/samples/SAMEA2657083	ERS489984	http://www.ebi.ac.uk/ena/data/view/ERS489984	SEQ-(500mL-or-15min)_N180-2000	deep chlorophyll maximum layer	organism target by size
TARA_20100708T0621Z_064_EVENT_PUMP	TARA_20100624Z	TARA_064	deep chlorophyll maximum layer	ENVO	ENVO:01000326	Mozambique Channel	GAZ	GAZ:00008968	(EAFR) Eastern Africa Coastal Province	MRGID	MRGID:21473	Mamoudzou	-12.778	degree	UO	UO:0000185	45.267	degree	UO	UO:0000185	Cape Town	-34.165	degree	UO	UO:0000185	18.22	degree	UO	UO:0000185	65	meter	UO	UO:0000008	Handling of genomics samples	SAMEA2620828	TARA_B100000405	SAMEA2620828	https://www.ebi.ac.uk/biosamples/samples/SAMEA2620828	ERS490002	http://www.ebi.ac.uk/ena/data/view/ERS490002	SEQ-(100L)_W0.22-3	deep chlorophyll maximum layer	organism target by size
TARA_20100708T0621Z_064_EVENT_PUMP	TARA_20100624Z	TARA_064	deep chlorophyll maximum layer	ENVO	ENVO:01000326	Mozambique Channel	GAZ	GAZ:00008968	(EAFR) Eastern Africa Coastal Province	MRGID	MRGID:21473	Mamoudzou	-12.778	degree	UO	UO:0000185	45.267	degree	UO	UO:0000185	Cape Town	-34.165	degree	UO	UO:0000185	18.22	degree	UO	UO:0000185	65	meter	UO	UO:0000008	Handling of genomics samples	SAMEA2620845	TARA_N000000524	SAMEA2620845	https://www.ebi.ac.uk/biosamples/samples/SAMEA2620845	ERS490019	http://www.ebi.ac.uk/ena/data/view/ERS490019	SEQ-(100L-or-15min)_W0.8-5	deep chlorophyll maximum layer	organism target by size
TARA_20100708T0621Z_064_EVENT_PUMP	TARA_20100624Z	TARA_064	deep chlorophyll maximum layer	ENVO	ENVO:01000326	Mozambique Channel	GAZ	GAZ:00008968	(EAFR) Eastern Africa Coastal Province	MRGID	MRGID:21473	Mamoudzou	-12.778	degree	UO	UO:0000185	45.267	degree	UO	UO:0000185	Cape Town	-34.165	degree	UO	UO:0000185	18.22	degree	UO	UO:0000185	65	meter	UO	UO:0000008	Handling of genomics samples	SAMEA2620846	TARA_N000000531	SAMEA2620846	https://www.ebi.ac.uk/biosamples/samples/SAMEA2620846	ERS490020	http://www.ebi.ac.uk/ena/data/view/ERS490020	SEQ-(500mL-or-15min)_W5-20	deep chlorophyll maximum layer	organism target by size
TARA_20100708T0621Z_064_EVENT_PUMP	TARA_20100624Z	TARA_064	deep chlorophyll maximum layer	ENVO	ENVO:01000326	Mozambique Channel	GAZ	GAZ:00008968	(EAFR) Eastern Africa Coastal Province	MRGID	MRGID:21473	Mamoudzou	-12.778	degree	UO	UO:0000185	45.267	degree	UO	UO:0000185	Cape Town	-34.165	degree	UO	UO:0000185	18.22	degree	UO	UO:0000185	65	meter	UO	UO:0000008	Handling of genomics samples	SAMEA2620847	TARA_N000000532	SAMEA2620847	https://www.ebi.ac.uk/biosamples/samples/SAMEA2620847	ERS490021	http://www.ebi.ac.uk/ena/data/view/ERS490021	SEQ-(500mL-or-15min)_W5-20	deep chlorophyll maximum layer	organism target by size
TARA_20100708T0621Z_064_EVENT_PUMP	TARA_20100624Z	TARA_064	deep chlorophyll maximum layer	ENVO	ENVO:01000326	Mozambique Channel	GAZ	GAZ:00008968	(EAFR) Eastern Africa Coastal Province	MRGID	MRGID:21473	Mamoudzou	-12.778	degree	UO	UO:0000185	45.267	degree	UO	UO:0000185	Cape Town	-34.165	degree	UO	UO:0000185	18.22	degree	UO	UO:0000185	65	meter	UO	UO:0000008	Handling of genomics samples	SAMEA2620836	TARA_Y100000401	SAMEA2620836	https://www.ebi.ac.uk/biosamples/samples/SAMEA2620836	ERS490010	http://www.ebi.ac.uk/ena/data/view/ERS490010	SEQ-(dry)_W0.1-0.22	deep chlorophyll maximum layer	organism target by size
TARA_20100708T0621Z_064_EVENT_PUMP	TARA_20100624Z	TARA_064	deep chlorophyll maximum layer	ENVO	ENVO:01000326	Mozambique Channel	GAZ	GAZ:00008968	(EAFR) Eastern Africa Coastal Province	MRGID	MRGID:21473	Mamoudzou	-12.778	degree	UO	UO:0000185	45.267	degree	UO	UO:0000185	Cape Town	-34.165	degree	UO	UO:0000185	18.22	degree	UO	UO:0000185	65	meter	UO	UO:0000008	Handling of genomics samples	SAMEA2620852	TARA_R100000315	SAMEA2620852	https://www.ebi.ac.uk/biosamples/samples/SAMEA2620852	ERS490026	http://www.ebi.ac.uk/ena/data/view/ERS490026	SEQ-(FeCl3)_W<0.22	deep chlorophyll maximum layer	organism target by size
TARA_20100707T1217Z_064_Combined-EVENTS_CAST	TARA_20100624Z	TARA_064	marine mesopelagic zone	ENVO	ENVO:00000213	Mozambique Channel	GAZ	GAZ:00008968	(EAFR) Eastern Africa Coastal Province	MRGID	MRGID:21473	Mamoudzou	-12.778	degree	UO	UO:0000185	45.267	degree	UO	UO:0000185	Cape Town	-34.165	degree	UO	UO:0000185	18.22	degree	UO	UO:0000185	1000	meter	UO	UO:0000008	Handling of genomics samples	SAMEA2620815	TARA_B100000408	SAMEA2620815	https://www.ebi.ac.uk/biosamples/samples/SAMEA2620815	ERS489987	http://www.ebi.ac.uk/ena/data/view/ERS489987	SEQ-(100L)_W0.22-3	marine mesopelagic zone	organism target by size
TARA_20100707T1217Z_064_Combined-EVENTS_CAST	TARA_20100624Z	TARA_064	marine mesopelagic zone	ENVO	ENVO:00000213	Mozambique Channel	GAZ	GAZ:00008968	(EAFR) Eastern Africa Coastal Province	MRGID	MRGID:21473	Mamoudzou	-12.778	degree	UO	UO:0000185	45.267	degree	UO	UO:0000185	Cape Town	-34.165	degree	UO	UO:0000185	18.22	degree	UO	UO:0000185	1000	meter	UO	UO:0000008	Handling of genomics samples	SAMEA2620821	TARA_N000000930	SAMEA2620821	https://www.ebi.ac.uk/biosamples/samples/SAMEA2620821	ERS489993	http://www.ebi.ac.uk/ena/data/view/ERS489993	SEQ-(100L-or-15min)_W>0.8	marine mesopelagic zone	organism target by size
TARA_20100707T1217Z_064_Combined-EVENTS_CAST	TARA_20100624Z	TARA_064	marine mesopelagic zone	ENVO	ENVO:00000213	Mozambique Channel	GAZ	GAZ:00008968	(EAFR) Eastern Africa Coastal Province	MRGID	MRGID:21473	Mamoudzou	-12.778	degree	UO	UO:0000185	45.267	degree	UO	UO:0000185	Cape Town	-34.165	degree	UO	UO:0000185	18.22	degree	UO	UO:0000185	1000	meter	UO	UO:0000008	Handling of genomics samples	SAMEA2620822	TARA_N000000931	SAMEA2620822	https://www.ebi.ac.uk/biosamples/samples/SAMEA2620822	ERS489994	http://www.ebi.ac.uk/ena/data/view/ERS489994	SEQ-(100L-or-15min)_W>0.8	marine mesopelagic zone	organism target by size
TARA_20100707T1217Z_064_Combined-EVENTS_CAST	TARA_20100624Z	TARA_064	marine mesopelagic zone	ENVO	ENVO:00000213	Mozambique Channel	GAZ	GAZ:00008968	(EAFR) Eastern Africa Coastal Province	MRGID	MRGID:21473	Mamoudzou	-12.778	degree	UO	UO:0000185	45.267	degree	UO	UO:0000185	Cape Town	-34.165	degree	UO	UO:0000185	18.22	degree	UO	UO:0000185	1000	meter	UO	UO:0000008	Handling of genomics samples	SAMEA2620824	TARA_R100000306	SAMEA2620824	https://www.ebi.ac.uk/biosamples/samples/SAMEA2620824	ERS489996	http://www.ebi.ac.uk/ena/data/view/ERS489996	SEQ-(FeCl3)_W<0.22	marine mesopelagic zone	organism target by size
TARA_20100707T0448Z_064_EVENT_PUMP	TARA_20100624Z	TARA_064	surface water layer	ENVO	ENVO:00010504	Mozambique Channel	GAZ	GAZ:00008968	(EAFR) Eastern Africa Coastal Province	MRGID	MRGID:21473	Mamoudzou	-12.778	degree	UO	UO:0000185	45.267	degree	UO	UO:0000185	Cape Town	-34.165	degree	UO	UO:0000185	18.22	degree	UO	UO:0000185	5	meter	UO	UO:0000008	Handling of genomics samples	SAMEA2620786	TARA_B100000401	SAMEA2620786	https://www.ebi.ac.uk/biosamples/samples/SAMEA2620786	ERS489917	http://www.ebi.ac.uk/ena/data/view/ERS489917	SEQ-(100L)_W0.22-3	surface water layer	organism target by size
TARA_20100707T0448Z_064_EVENT_PUMP	TARA_20100624Z	TARA_064	surface water layer	ENVO	ENVO:00010504	Mozambique Channel	GAZ	GAZ:00008968	(EAFR) Eastern Africa Coastal Province	MRGID	MRGID:21473	Mamoudzou	-12.778	degree	UO	UO:0000185	45.267	degree	UO	UO:0000185	Cape Town	-34.165	degree	UO	UO:0000185	18.22	degree	UO	UO:0000185	5	meter	UO	UO:0000008	Handling of genomics samples	SAMEA2620802	TARA_N000000522	SAMEA2620802	https://www.ebi.ac.uk/biosamples/samples/SAMEA2620802	ERS489933	http://www.ebi.ac.uk/ena/data/view/ERS489933	SEQ-(100L-or-15min)_W0.8-5	surface water layer	organism target by size
TARA_20100707T0448Z_064_EVENT_PUMP	TARA_20100624Z	TARA_064	surface water layer	ENVO	ENVO:00010504	Mozambique Channel	GAZ	GAZ:00008968	(EAFR) Eastern Africa Coastal Province	MRGID	MRGID:21473	Mamoudzou	-12.778	degree	UO	UO:0000185	45.267	degree	UO	UO:0000185	Cape Town	-34.165	degree	UO	UO:0000185	18.22	degree	UO	UO:0000185	5	meter	UO	UO:0000008	Handling of genomics samples	SAMEA2620812	TARA_R100000322	SAMEA2620812	https://www.ebi.ac.uk/biosamples/samples/SAMEA2620812	ERS489943	http://www.ebi.ac.uk/ena/data/view/ERS489943	SEQ-(FeCl3)_W<0.22	surface water layer	organism target by size
TARA_20100707T0517Z_064_EVENT_NET	TARA_20100624Z	TARA_064	surface water layer	ENVO	ENVO:00010504	Mozambique Channel	GAZ	GAZ:00008968	(EAFR) Eastern Africa Coastal Province	MRGID	MRGID:21473	Mamoudzou	-12.778	degree	UO	UO:0000185	45.267	degree	UO	UO:0000185	Cape Town	-34.165	degree	UO	UO:0000185	18.22	degree	UO	UO:0000185	5	meter	UO	UO:0000008	Handling of genomics samples	SAMEA2657108	TARA_N000000539	SAMEA2657108	https://www.ebi.ac.uk/biosamples/samples/SAMEA2657108	ERS489952	http://www.ebi.ac.uk/ena/data/view/ERS489952	SEQ-(500mL-or-15min)_N180-2000	surface water layer	organism target by size
TARA_20100707T0714Z_064_EVENT_NET	TARA_20100624Z	TARA_064	surface water layer	ENVO	ENVO:00010504	Mozambique Channel	GAZ	GAZ:00008968	(EAFR) Eastern Africa Coastal Province	MRGID	MRGID:21473	Mamoudzou	-12.778	degree	UO	UO:0000185	45.267	degree	UO	UO:0000185	Cape Town	-34.165	degree	UO	UO:0000185	18.22	degree	UO	UO:0000185	5	meter	UO	UO:0000008	Handling of genomics samples	SAMEA2731338	TARA_N000000927	SAMEA2731338	https://www.ebi.ac.uk/biosamples/samples/SAMEA2731338	ERS489954	http://www.ebi.ac.uk/ena/data/view/ERS489954	SEQ-(500mL-or-15min)_N5-20	surface water layer	organism target by size
TARA_20100707T0714Z_064_EVENT_NET	TARA_20100624Z	TARA_064	surface water layer	ENVO	ENVO:00010504	Mozambique Channel	GAZ	GAZ:00008968	(EAFR) Eastern Africa Coastal Province	MRGID	MRGID:21473	Mamoudzou	-12.778	degree	UO	UO:0000185	45.267	degree	UO	UO:0000185	Cape Town	-34.165	degree	UO	UO:0000185	18.22	degree	UO	UO:0000185	5	meter	UO	UO:0000008	Handling of genomics samples	SAMEA2657040	TARA_N000000928	SAMEA2657040	https://www.ebi.ac.uk/biosamples/samples/SAMEA2657040	ERS489955	http://www.ebi.ac.uk/ena/data/view/ERS489955	SEQ-(500mL-or-15min)_N5-20	surface water layer	organism target by size
TARA_20100707T0753Z_064_EVENT_NET	TARA_20100624Z	TARA_064	surface water layer	ENVO	ENVO:00010504	Mozambique Channel	GAZ	GAZ:00008968	(EAFR) Eastern Africa Coastal Province	MRGID	MRGID:21473	Mamoudzou	-12.778	degree	UO	UO:0000185	45.267	degree	UO	UO:0000185	Cape Town	-34.165	degree	UO	UO:0000185	18.22	degree	UO	UO:0000185	5	meter	UO	UO:0000008	Handling of genomics samples	SAMEA2656968	TARA_N000000526	SAMEA2656968	https://www.ebi.ac.uk/biosamples/samples/SAMEA2656968	ERS489963	http://www.ebi.ac.uk/ena/data/view/ERS489963	SEQ-(500mL-or-15min)_N20-180	surface water layer	organism target by size
TARA_20100712T1106Z_065_Combined-EVENTS_CAST	TARA_20100624Z	TARA_065	deep chlorophyll maximum layer	ENVO	ENVO:01000326	Mozambique Channel	GAZ	GAZ:00008968	(EAFR) Eastern Africa Coastal Province	MRGID	MRGID:21473	Mamoudzou	-12.778	degree	UO	UO:0000185	45.267	degree	UO	UO:0000185	Cape Town	-34.165	degree	UO	UO:0000185	18.22	degree	UO	UO:0000185	30	meter	UO	UO:0000008	Handling of genomics samples	SAMEA2620890	TARA_B000000441	SAMEA2620890	https://www.ebi.ac.uk/biosamples/samples/SAMEA2620890	ERS490085	http://www.ebi.ac.uk/ena/data/view/ERS490085	SEQ-(100L)_W0.22-3	deep chlorophyll maximum layer	organism target by size
TARA_20100712T1106Z_065_Combined-EVENTS_CAST	TARA_20100624Z	TARA_065	deep chlorophyll maximum layer	ENVO	ENVO:01000326	Mozambique Channel	GAZ	GAZ:00008968	(EAFR) Eastern Africa Coastal Province	MRGID	MRGID:21473	Mamoudzou	-12.778	degree	UO	UO:0000185	45.267	degree	UO	UO:0000185	Cape Town	-34.165	degree	UO	UO:0000185	18.22	degree	UO	UO:0000185	30	meter	UO	UO:0000008	Handling of genomics samples	SAMEA2620910	TARA_N000000961	SAMEA2620910	https://www.ebi.ac.uk/biosamples/samples/SAMEA2620910	ERS490105	http://www.ebi.ac.uk/ena/data/view/ERS490105	SEQ-(100L-or-15min)_W0.8-5	deep chlorophyll maximum layer	organism target by size
TARA_20100712T1106Z_065_Combined-EVENTS_CAST	TARA_20100624Z	TARA_065	deep chlorophyll maximum layer	ENVO	ENVO:01000326	Mozambique Channel	GAZ	GAZ:00008968	(EAFR) Eastern Africa Coastal Province	MRGID	MRGID:21473	Mamoudzou	-12.778	degree	UO	UO:0000185	45.267	degree	UO	UO:0000185	Cape Town	-34.165	degree	UO	UO:0000185	18.22	degree	UO	UO:0000185	30	meter	UO	UO:0000008	Handling of genomics samples	SAMEA2620907	TARA_N000000939	SAMEA2620907	https://www.ebi.ac.uk/biosamples/samples/SAMEA2620907	ERS490102	http://www.ebi.ac.uk/ena/data/view/ERS490102	SEQ-(500mL-or-15min)_W5-20	deep chlorophyll maximum layer	organism target by size
TARA_20100712T1106Z_065_Combined-EVENTS_CAST	TARA_20100624Z	TARA_065	deep chlorophyll maximum layer	ENVO	ENVO:01000326	Mozambique Channel	GAZ	GAZ:00008968	(EAFR) Eastern Africa Coastal Province	MRGID	MRGID:21473	Mamoudzou	-12.778	degree	UO	UO:0000185	45.267	degree	UO	UO:0000185	Cape Town	-34.165	degree	UO	UO:0000185	18.22	degree	UO	UO:0000185	30	meter	UO	UO:0000008	Handling of genomics samples	SAMEA2620920	TARA_N000000965	SAMEA2620920	https://www.ebi.ac.uk/biosamples/samples/SAMEA2620920	ERS490115	http://www.ebi.ac.uk/ena/data/view/ERS490115	SEQ-(500mL-or-15min)_W5-20	deep chlorophyll maximum layer	organism target by size
TARA_20100712T1106Z_065_Combined-EVENTS_CAST	TARA_20100624Z	TARA_065	deep chlorophyll maximum layer	ENVO	ENVO:01000326	Mozambique Channel	GAZ	GAZ:00008968	(EAFR) Eastern Africa Coastal Province	MRGID	MRGID:21473	Mamoudzou	-12.778	degree	UO	UO:0000185	45.267	degree	UO	UO:0000185	Cape Town	-34.165	degree	UO	UO:0000185	18.22	degree	UO	UO:0000185	30	meter	UO	UO:0000008	Handling of genomics samples	SAMEA2620894	TARA_Y100000361	SAMEA2620894	https://www.ebi.ac.uk/biosamples/samples/SAMEA2620894	ERS490089	http://www.ebi.ac.uk/ena/data/view/ERS490089	SEQ-(dry)_W0.1-0.22	deep chlorophyll maximum layer	organism target by size
TARA_20100712T1106Z_065_Combined-EVENTS_CAST	TARA_20100624Z	TARA_065	deep chlorophyll maximum layer	ENVO	ENVO:01000326	Mozambique Channel	GAZ	GAZ:00008968	(EAFR) Eastern Africa Coastal Province	MRGID	MRGID:21473	Mamoudzou	-12.778	degree	UO	UO:0000185	45.267	degree	UO	UO:0000185	Cape Town	-34.165	degree	UO	UO:0000185	18.22	degree	UO	UO:0000185	30	meter	UO	UO:0000008	Handling of genomics samples	SAMEA2620925	TARA_R100001198	SAMEA2620925	https://www.ebi.ac.uk/biosamples/samples/SAMEA2620925	ERS490120	http://www.ebi.ac.uk/ena/data/view/ERS490120	SEQ-(FeCl3)_W<0.22	deep chlorophyll maximum layer	organism target by size
TARA_20100712T0650Z_065_Combined-EVENTS_CAST	TARA_20100624Z	TARA_065	marine mesopelagic zone	ENVO	ENVO:00000213	Mozambique Channel	GAZ	GAZ:00008968	(EAFR) Eastern Africa Coastal Province	MRGID	MRGID:21473	Mamoudzou	-12.778	degree	UO	UO:0000185	45.267	degree	UO	UO:0000185	Cape Town	-34.165	degree	UO	UO:0000185	18.22	degree	UO	UO:0000185	850	meter	UO	UO:0000008	Handling of genomics samples	SAMEA2620882	TARA_B000000460	SAMEA2620882	https://www.ebi.ac.uk/biosamples/samples/SAMEA2620882	ERS490065	http://www.ebi.ac.uk/ena/data/view/ERS490065	SEQ-(100L)_W0.22-3	marine mesopelagic zone	organism target by size
TARA_20100712T0650Z_065_Combined-EVENTS_CAST	TARA_20100624Z	TARA_065	marine mesopelagic zone	ENVO	ENVO:00000213	Mozambique Channel	GAZ	GAZ:00008968	(EAFR) Eastern Africa Coastal Province	MRGID	MRGID:21473	Mamoudzou	-12.778	degree	UO	UO:0000185	45.267	degree	UO	UO:0000185	Cape Town	-34.165	degree	UO	UO:0000185	18.22	degree	UO	UO:0000185	850	meter	UO	UO:0000008	Handling of genomics samples	SAMEA2620888	TARA_N000000987	SAMEA2620888	https://www.ebi.ac.uk/biosamples/samples/SAMEA2620888	ERS490071	http://www.ebi.ac.uk/ena/data/view/ERS490071	SEQ-(100L-or-15min)_W>0.8	marine mesopelagic zone	organism target by size
TARA_20100712T0559Z_065_EVENT_PUMP	TARA_20100624Z	TARA_065	surface water layer	ENVO	ENVO:00010504	Mozambique Channel	GAZ	GAZ:00008968	(EAFR) Eastern Africa Coastal Province	MRGID	MRGID:21473	Mamoudzou	-12.778	degree	UO	UO:0000185	45.267	degree	UO	UO:0000185	Cape Town	-34.165	degree	UO	UO:0000185	18.22	degree	UO	UO:0000185	5	meter	UO	UO:0000008	Handling of genomics samples	SAMEA2620855	TARA_B000000437	SAMEA2620855	https://www.ebi.ac.uk/biosamples/samples/SAMEA2620855	ERS490029	http://www.ebi.ac.uk/ena/data/view/ERS490029	SEQ-(100L)_W0.22-3	surface water layer	organism target by size
TARA_20100712T0559Z_065_EVENT_PUMP	TARA_20100624Z	TARA_065	surface water layer	ENVO	ENVO:00010504	Mozambique Channel	GAZ	GAZ:00008968	(EAFR) Eastern Africa Coastal Province	MRGID	MRGID:21473	Mamoudzou	-12.778	degree	UO	UO:0000185	45.267	degree	UO	UO:0000185	Cape Town	-34.165	degree	UO	UO:0000185	18.22	degree	UO	UO:0000185	5	meter	UO	UO:0000008	Handling of genomics samples	SAMEA2620865	TARA_N000000933	SAMEA2620865	https://www.ebi.ac.uk/biosamples/samples/SAMEA2620865	ERS490039	http://www.ebi.ac.uk/ena/data/view/ERS490039	SEQ-(100L-or-15min)_W0.8-5	surface water layer	organism target by size
TARA_20100712T0559Z_065_EVENT_PUMP	TARA_20100624Z	TARA_065	surface water layer	ENVO	ENVO:00010504	Mozambique Channel	GAZ	GAZ:00008968	(EAFR) Eastern Africa Coastal Province	MRGID	MRGID:21473	Mamoudzou	-12.778	degree	UO	UO:0000185	45.267	degree	UO	UO:0000185	Cape Town	-34.165	degree	UO	UO:0000185	18.22	degree	UO	UO:0000185	5	meter	UO	UO:0000008	Handling of genomics samples	SAMEA2620870	TARA_N000000959	SAMEA2620870	https://www.ebi.ac.uk/biosamples/samples/SAMEA2620870	ERS490044	http://www.ebi.ac.uk/ena/data/view/ERS490044	SEQ-(100L-or-15min)_W0.8-5	surface water layer	organism target by size
TARA_20100712T0559Z_065_EVENT_PUMP	TARA_20100624Z	TARA_065	surface water layer	ENVO	ENVO:00010504	Mozambique Channel	GAZ	GAZ:00008968	(EAFR) Eastern Africa Coastal Province	MRGID	MRGID:21473	Mamoudzou	-12.778	degree	UO	UO:0000185	45.267	degree	UO	UO:0000185	Cape Town	-34.165	degree	UO	UO:0000185	18.22	degree	UO	UO:0000185	5	meter	UO	UO:0000008	Handling of genomics samples	SAMEA2620871	TARA_N000000963	SAMEA2620871	https://www.ebi.ac.uk/biosamples/samples/SAMEA2620871	ERS490045	http://www.ebi.ac.uk/ena/data/view/ERS490045	SEQ-(500mL-or-15min)_W5-20	surface water layer	organism target by size
TARA_20100712T0559Z_065_EVENT_PUMP	TARA_20100624Z	TARA_065	surface water layer	ENVO	ENVO:00010504	Mozambique Channel	GAZ	GAZ:00008968	(EAFR) Eastern Africa Coastal Province	MRGID	MRGID:21473	Mamoudzou	-12.778	degree	UO	UO:0000185	45.267	degree	UO	UO:0000185	Cape Town	-34.165	degree	UO	UO:0000185	18.22	degree	UO	UO:0000185	5	meter	UO	UO:0000008	Handling of genomics samples	SAMEA2620861	TARA_Y100000356	SAMEA2620861	https://www.ebi.ac.uk/biosamples/samples/SAMEA2620861	ERS490035	http://www.ebi.ac.uk/ena/data/view/ERS490035	SEQ-(dry)_W0.1-0.22	surface water layer	organism target by size
TARA_20100712T0559Z_065_EVENT_PUMP	TARA_20100624Z	TARA_065	surface water layer	ENVO	ENVO:00010504	Mozambique Channel	GAZ	GAZ:00008968	(EAFR) Eastern Africa Coastal Province	MRGID	MRGID:21473	Mamoudzou	-12.778	degree	UO	UO:0000185	45.267	degree	UO	UO:0000185	Cape Town	-34.165	degree	UO	UO:0000185	18.22	degree	UO	UO:0000185	5	meter	UO	UO:0000008	Handling of genomics samples	SAMEA2620879	TARA_R100001230	SAMEA2620879	https://www.ebi.ac.uk/biosamples/samples/SAMEA2620879	ERS490053	http://www.ebi.ac.uk/ena/data/view/ERS490053	SEQ-(FeCl3)_W<0.22	surface water layer	organism target by size
TARA_20100712T0636Z_065_EVENT_NET	TARA_20100624Z	TARA_065	surface water layer	ENVO	ENVO:00010504	Mozambique Channel	GAZ	GAZ:00008968	(EAFR) Eastern Africa Coastal Province	MRGID	MRGID:21473	Mamoudzou	-12.778	degree	UO	UO:0000185	45.267	degree	UO	UO:0000185	Cape Town	-34.165	degree	UO	UO:0000185	18.22	degree	UO	UO:0000185	5	meter	UO	UO:0000008	Handling of genomics samples	SAMEA2657007	TARA_N000000981	SAMEA2657007	https://www.ebi.ac.uk/biosamples/samples/SAMEA2657007	ERS490063	http://www.ebi.ac.uk/ena/data/view/ERS490063	SEQ-(500mL-or-15min)_N180-2000	surface water layer	organism target by size
TARA_20100712T1030Z_065_EVENT_NET	TARA_20100624Z	TARA_065	surface water layer	ENVO	ENVO:00010504	Mozambique Channel	GAZ	GAZ:00008968	(EAFR) Eastern Africa Coastal Province	MRGID	MRGID:21473	Mamoudzou	-12.778	degree	UO	UO:0000185	45.267	degree	UO	UO:0000185	Cape Town	-34.165	degree	UO	UO:0000185	18.22	degree	UO	UO:0000185	5	meter	UO	UO:0000008	Handling of genomics samples	SAMEA2656992	TARA_N000000968	SAMEA2656992	https://www.ebi.ac.uk/biosamples/samples/SAMEA2656992	ERS490083	http://www.ebi.ac.uk/ena/data/view/ERS490083	SEQ-(500mL-or-15min)_N20-180	surface water layer	organism target by size
TARA_20100715T1539Z_066_Combined-EVENTS_CAST	TARA_20100624Z	TARA_066	deep chlorophyll maximum layer	ENVO	ENVO:01000326	Mozambique Channel	GAZ	GAZ:00008968	(EAFR) Eastern Africa Coastal Province	MRGID	MRGID:21473	Mamoudzou	-12.778	degree	UO	UO:0000185	45.267	degree	UO	UO:0000185	Cape Town	-34.165	degree	UO	UO:0000185	18.22	degree	UO	UO:0000185	30	meter	UO	UO:0000008	Handling of genomics samples	SAMEA2620950	TARA_B000000477	SAMEA2620950	https://www.ebi.ac.uk/biosamples/samples/SAMEA2620950	ERS490163	http://www.ebi.ac.uk/ena/data/view/ERS490163	SEQ-(100L)_W0.22-3	deep chlorophyll maximum layer	organism target by size
TARA_20100715T1539Z_066_Combined-EVENTS_CAST	TARA_20100624Z	TARA_066	deep chlorophyll maximum layer	ENVO	ENVO:01000326	Mozambique Channel	GAZ	GAZ:00008968	(EAFR) Eastern Africa Coastal Province	MRGID	MRGID:21473	Mamoudzou	-12.778	degree	UO	UO:0000185	45.267	degree	UO	UO:0000185	Cape Town	-34.165	degree	UO	UO:0000185	18.22	degree	UO	UO:0000185	30	meter	UO	UO:0000008	Handling of genomics samples	SAMEA2620959	TARA_N000000807	SAMEA2620959	https://www.ebi.ac.uk/biosamples/samples/SAMEA2620959	ERS490172	http://www.ebi.ac.uk/ena/data/view/ERS490172	SEQ-(100L-or-15min)_W0.8-5	deep chlorophyll maximum layer	organism target by size
TARA_20100715T1539Z_066_Combined-EVENTS_CAST	TARA_20100624Z	TARA_066	deep chlorophyll maximum layer	ENVO	ENVO:01000326	Mozambique Channel	GAZ	GAZ:00008968	(EAFR) Eastern Africa Coastal Province	MRGID	MRGID:21473	Mamoudzou	-12.778	degree	UO	UO:0000185	45.267	degree	UO	UO:0000185	Cape Town	-34.165	degree	UO	UO:0000185	18.22	degree	UO	UO:0000185	30	meter	UO	UO:0000008	Handling of genomics samples	SAMEA2620961	TARA_N000000791	SAMEA2620961	https://www.ebi.ac.uk/biosamples/samples/SAMEA2620961	ERS490174	http://www.ebi.ac.uk/ena/data/view/ERS490174	SEQ-(500mL-or-15min)_W5-20	deep chlorophyll maximum layer	organism target by size
TARA_20100715T1539Z_066_Combined-EVENTS_CAST	TARA_20100624Z	TARA_066	deep chlorophyll maximum layer	ENVO	ENVO:01000326	Mozambique Channel	GAZ	GAZ:00008968	(EAFR) Eastern Africa Coastal Province	MRGID	MRGID:21473	Mamoudzou	-12.778	degree	UO	UO:0000185	45.267	degree	UO	UO:0000185	Cape Town	-34.165	degree	UO	UO:0000185	18.22	degree	UO	UO:0000185	30	meter	UO	UO:0000008	Handling of genomics samples	SAMEA2620967	TARA_R100000908	SAMEA2620967	https://www.ebi.ac.uk/biosamples/samples/SAMEA2620967	ERS490180	http://www.ebi.ac.uk/ena/data/view/ERS490180	SEQ-(FeCl3)_W<0.22	deep chlorophyll maximum layer	organism target by size
TARA_20100715T1222Z_066_EVENT_PUMP	TARA_20100624Z	TARA_066	surface water layer	ENVO	ENVO:00010504	Mozambique Channel	GAZ	GAZ:00008968	(EAFR) Eastern Africa Coastal Province	MRGID	MRGID:21473	Mamoudzou	-12.778	degree	UO	UO:0000185	45.267	degree	UO	UO:0000185	Cape Town	-34.165	degree	UO	UO:0000185	18.22	degree	UO	UO:0000185	5	meter	UO	UO:0000008	Handling of genomics samples	SAMEA2620929	TARA_B000000475	SAMEA2620929	https://www.ebi.ac.uk/biosamples/samples/SAMEA2620929	ERS490124	http://www.ebi.ac.uk/ena/data/view/ERS490124	SEQ-(100L)_W0.22-3	surface water layer	organism target by size
TARA_20100715T1222Z_066_EVENT_PUMP	TARA_20100624Z	TARA_066	surface water layer	ENVO	ENVO:00010504	Mozambique Channel	GAZ	GAZ:00008968	(EAFR) Eastern Africa Coastal Province	MRGID	MRGID:21473	Mamoudzou	-12.778	degree	UO	UO:0000185	45.267	degree	UO	UO:0000185	Cape Town	-34.165	degree	UO	UO:0000185	18.22	degree	UO	UO:0000185	5	meter	UO	UO:0000008	Handling of genomics samples	SAMEA2620939	TARA_N000000805	SAMEA2620939	https://www.ebi.ac.uk/biosamples/samples/SAMEA2620939	ERS490134	http://www.ebi.ac.uk/ena/data/view/ERS490134	SEQ-(100L-or-15min)_W0.8-5	surface water layer	organism target by size
TARA_20100715T1222Z_066_EVENT_PUMP	TARA_20100624Z	TARA_066	surface water layer	ENVO	ENVO:00010504	Mozambique Channel	GAZ	GAZ:00008968	(EAFR) Eastern Africa Coastal Province	MRGID	MRGID:21473	Mamoudzou	-12.778	degree	UO	UO:0000185	45.267	degree	UO	UO:0000185	Cape Town	-34.165	degree	UO	UO:0000185	18.22	degree	UO	UO:0000185	5	meter	UO	UO:0000008	Handling of genomics samples	SAMEA2620941	TARA_N000000809	SAMEA2620941	https://www.ebi.ac.uk/biosamples/samples/SAMEA2620941	ERS490136	http://www.ebi.ac.uk/ena/data/view/ERS490136	SEQ-(500mL-or-15min)_W5-20	surface water layer	organism target by size
TARA_20100715T1222Z_066_EVENT_PUMP	TARA_20100624Z	TARA_066	surface water layer	ENVO	ENVO:00010504	Mozambique Channel	GAZ	GAZ:00008968	(EAFR) Eastern Africa Coastal Province	MRGID	MRGID:21473	Mamoudzou	-12.778	degree	UO	UO:0000185	45.267	degree	UO	UO:0000185	Cape Town	-34.165	degree	UO	UO:0000185	18.22	degree	UO	UO:0000185	5	meter	UO	UO:0000008	Handling of genomics samples	SAMEA2620947	TARA_R100000900	SAMEA2620947	https://www.ebi.ac.uk/biosamples/samples/SAMEA2620947	ERS490142	http://www.ebi.ac.uk/ena/data/view/ERS490142	SEQ-(FeCl3)_W<0.22	surface water layer	organism target by size
TARA_20100715T1255Z_066_EVENT_NET	TARA_20100624Z	TARA_066	surface water layer	ENVO	ENVO:00010504	Mozambique Channel	GAZ	GAZ:00008968	(EAFR) Eastern Africa Coastal Province	MRGID	MRGID:21473	Mamoudzou	-12.778	degree	UO	UO:0000185	45.267	degree	UO	UO:0000185	Cape Town	-34.165	degree	UO	UO:0000185	18.22	degree	UO	UO:0000185	5	meter	UO	UO:0000008	Handling of genomics samples	SAMEA2656956	TARA_N000000790	SAMEA2656956	https://www.ebi.ac.uk/biosamples/samples/SAMEA2656956	ERS490150	http://www.ebi.ac.uk/ena/data/view/ERS490150	SEQ-(500mL-or-15min)_N180-2000	surface water layer	organism target by size
TARA_20100715T1516Z_066_EVENT_NET	TARA_20100624Z	TARA_066	surface water layer	ENVO	ENVO:00010504	Mozambique Channel	GAZ	GAZ:00008968	(EAFR) Eastern Africa Coastal Province	MRGID	MRGID:21473	Mamoudzou	-12.778	degree	UO	UO:0000185	45.267	degree	UO	UO:0000185	Cape Town	-34.165	degree	UO	UO:0000185	18.22	degree	UO	UO:0000185	5	meter	UO	UO:0000008	Handling of genomics samples	SAMEA2657046	TARA_N000000793	SAMEA2657046	https://www.ebi.ac.uk/biosamples/samples/SAMEA2657046	ERS490159	http://www.ebi.ac.uk/ena/data/view/ERS490159	SEQ-(500mL-or-15min)_N20-180	surface water layer	organism target by size
TARA_20100907T0619Z_067_EVENT_PUMP	TARA_20100905Z	TARA_067	surface water layer	ENVO	ENVO:00010504	Southeast Atlantic Ocean	GAZ	GAZ:00051081	(BENG) Benguela Current Coastal Province	MRGID	MRGID:21470	Cape Town	-32.121	degree	UO	UO:0000185	17.7	degree	UO	UO:0000185	Ascencion	-8.338	degree	UO	UO:0000185	-12.742	degree	UO	UO:0000185	5	meter	UO	UO:0000008	Handling of genomics samples	SAMEA2620970	TARA_B100000497	SAMEA2620970	https://www.ebi.ac.uk/biosamples/samples/SAMEA2620970	ERS490183	http://www.ebi.ac.uk/ena/data/view/ERS490183	SEQ-(100L)_W0.22-3	surface water layer	organism target by size
TARA_20100907T0619Z_067_EVENT_PUMP	TARA_20100905Z	TARA_067	surface water layer	ENVO	ENVO:00010504	Southeast Atlantic Ocean	GAZ	GAZ:00051081	(BENG) Benguela Current Coastal Province	MRGID	MRGID:21470	Cape Town	-32.121	degree	UO	UO:0000185	17.7	degree	UO	UO:0000185	Ascencion	-8.338	degree	UO	UO:0000185	-12.742	degree	UO	UO:0000185	5	meter	UO	UO:0000008	Handling of genomics samples	SAMEA2620985	TARA_N000000759	SAMEA2620985	https://www.ebi.ac.uk/biosamples/samples/SAMEA2620985	ERS490198	http://www.ebi.ac.uk/ena/data/view/ERS490198	SEQ-(100L-or-15min)_W>0.8	surface water layer	organism target by size
TARA_20100907T0619Z_067_EVENT_PUMP	TARA_20100905Z	TARA_067	surface water layer	ENVO	ENVO:00010504	Southeast Atlantic Ocean	GAZ	GAZ:00051081	(BENG) Benguela Current Coastal Province	MRGID	MRGID:21470	Cape Town	-32.121	degree	UO	UO:0000185	17.7	degree	UO	UO:0000185	Ascencion	-8.338	degree	UO	UO:0000185	-12.742	degree	UO	UO:0000185	5	meter	UO	UO:0000008	Handling of genomics samples	SAMEA2620988	TARA_N000000756	SAMEA2620988	https://www.ebi.ac.uk/biosamples/samples/SAMEA2620988	ERS490201	http://www.ebi.ac.uk/ena/data/view/ERS490201	SEQ-(100L-or-15min)_W0.8-5	surface water layer	organism target by size
TARA_20100907T0619Z_067_EVENT_PUMP	TARA_20100905Z	TARA_067	surface water layer	ENVO	ENVO:00010504	Southeast Atlantic Ocean	GAZ	GAZ:00051081	(BENG) Benguela Current Coastal Province	MRGID	MRGID:21470	Cape Town	-32.121	degree	UO	UO:0000185	17.7	degree	UO	UO:0000185	Ascencion	-8.338	degree	UO	UO:0000185	-12.742	degree	UO	UO:0000185	5	meter	UO	UO:0000008	Handling of genomics samples	SAMEA2620979	TARA_Y100000389	SAMEA2620979	https://www.ebi.ac.uk/biosamples/samples/SAMEA2620979	ERS490192	http://www.ebi.ac.uk/ena/data/view/ERS490192	SEQ-(dry)_W0.22-0.45	surface water layer	organism target by size
TARA_20100907T0619Z_067_EVENT_PUMP	TARA_20100905Z	TARA_067	surface water layer	ENVO	ENVO:00010504	Southeast Atlantic Ocean	GAZ	GAZ:00051081	(BENG) Benguela Current Coastal Province	MRGID	MRGID:21470	Cape Town	-32.121	degree	UO	UO:0000185	17.7	degree	UO	UO:0000185	Ascencion	-8.338	degree	UO	UO:0000185	-12.742	degree	UO	UO:0000185	5	meter	UO	UO:0000008	Handling of genomics samples	SAMEA2620980	TARA_Y100000385	SAMEA2620980	https://www.ebi.ac.uk/biosamples/samples/SAMEA2620980	ERS490193	http://www.ebi.ac.uk/ena/data/view/ERS490193	SEQ-(dry)_W0.45-0.8	surface water layer	organism target by size
TARA_20100907T0619Z_067_EVENT_PUMP	TARA_20100905Z	TARA_067	surface water layer	ENVO	ENVO:00010504	Southeast Atlantic Ocean	GAZ	GAZ:00051081	(BENG) Benguela Current Coastal Province	MRGID	MRGID:21470	Cape Town	-32.121	degree	UO	UO:0000185	17.7	degree	UO	UO:0000185	Ascencion	-8.338	degree	UO	UO:0000185	-12.742	degree	UO	UO:0000185	5	meter	UO	UO:0000008	Handling of genomics samples	SAMEA2620991	TARA_R100000951	SAMEA2620991	https://www.ebi.ac.uk/biosamples/samples/SAMEA2620991	ERS490204	http://www.ebi.ac.uk/ena/data/view/ERS490204	SEQ-(FeCl3)_W<0.22	surface water layer	organism target by size
TARA_20100907T0659Z_067_EVENT_NET	TARA_20100905Z	TARA_067	surface water layer	ENVO	ENVO:00010504	Southeast Atlantic Ocean	GAZ	GAZ:00051081	(BENG) Benguela Current Coastal Province	MRGID	MRGID:21470	Cape Town	-32.121	degree	UO	UO:0000185	17.7	degree	UO	UO:0000185	Ascencion	-8.338	degree	UO	UO:0000185	-12.742	degree	UO	UO:0000185	5	meter	UO	UO:0000008	Handling of genomics samples	SAMEA2656969	TARA_N000000750	SAMEA2656969	https://www.ebi.ac.uk/biosamples/samples/SAMEA2656969	ERS490210	http://www.ebi.ac.uk/ena/data/view/ERS490210	SEQ-(500mL-or-15min)_N180-2000	surface water layer	organism target by size
TARA_20100907T0825Z_067_EVENT_NET	TARA_20100905Z	TARA_067	surface water layer	ENVO	ENVO:00010504	Southeast Atlantic Ocean	GAZ	GAZ:00051081	(BENG) Benguela Current Coastal Province	MRGID	MRGID:21470	Cape Town	-32.121	degree	UO	UO:0000185	17.7	degree	UO	UO:0000185	Ascencion	-8.338	degree	UO	UO:0000185	-12.742	degree	UO	UO:0000185	5	meter	UO	UO:0000008	Handling of genomics samples	SAMEA2657065	TARA_N000000746	SAMEA2657065	https://www.ebi.ac.uk/biosamples/samples/SAMEA2657065	ERS490216	http://www.ebi.ac.uk/ena/data/view/ERS490216	SEQ-(500mL-or-15min)_N20-180	surface water layer	organism target by size
TARA_20100907T1016Z_067_EVENT_NET	TARA_20100905Z	TARA_067	surface water layer	ENVO	ENVO:00010504	Southeast Atlantic Ocean	GAZ	GAZ:00051081	(BENG) Benguela Current Coastal Province	MRGID	MRGID:21470	Cape Town	-32.121	degree	UO	UO:0000185	17.7	degree	UO	UO:0000185	Ascencion	-8.338	degree	UO	UO:0000185	-12.742	degree	UO	UO:0000185	5	meter	UO	UO:0000008	Handling of genomics samples	SAMEA2657014	TARA_N000000742	SAMEA2657014	https://www.ebi.ac.uk/biosamples/samples/SAMEA2657014	ERS490220	http://www.ebi.ac.uk/ena/data/view/ERS490220	SEQ-(500mL-or-15min)_N5-20	surface water layer	organism target by size
TARA_20100914T1256Z_068_EVENT_NET	TARA_20100905Z	TARA_068	deep chlorophyll maximum layer	ENVO	ENVO:01000326	Southeast Atlantic Ocean	GAZ	GAZ:00051081	(BENG) Benguela Current Coastal Province	MRGID	MRGID:21470	Cape Town	-32.121	degree	UO	UO:0000185	17.7	degree	UO	UO:0000185	Ascencion	-8.338	degree	UO	UO:0000185	-12.742	degree	UO	UO:0000185	50	meter	UO	UO:0000008	Handling of genomics samples	SAMEA2657061	TARA_N000000711	SAMEA2657061	https://www.ebi.ac.uk/biosamples/samples/SAMEA2657061	ERS490294	http://www.ebi.ac.uk/ena/data/view/ERS490294	SEQ-(500mL-or-15min)_N180-2000	deep chlorophyll maximum layer	organism target by size
TARA_20100914T1330Z_068_EVENT_PUMP	TARA_20100905Z	TARA_068	deep chlorophyll maximum layer	ENVO	ENVO:01000326	Southeast Atlantic Ocean	GAZ	GAZ:00051081	(BENG) Benguela Current Coastal Province	MRGID	MRGID:21470	Cape Town	-32.121	degree	UO	UO:0000185	17.7	degree	UO	UO:0000185	Ascencion	-8.338	degree	UO	UO:0000185	-12.742	degree	UO	UO:0000185	50	meter	UO	UO:0000008	Handling of genomics samples	SAMEA2621037	TARA_B100000482	SAMEA2621037	https://www.ebi.ac.uk/biosamples/samples/SAMEA2621037	ERS490296	http://www.ebi.ac.uk/ena/data/view/ERS490296	SEQ-(100L)_W0.22-3	deep chlorophyll maximum layer	organism target by size
TARA_20100914T1330Z_068_EVENT_PUMP	TARA_20100905Z	TARA_068	deep chlorophyll maximum layer	ENVO	ENVO:01000326	Southeast Atlantic Ocean	GAZ	GAZ:00051081	(BENG) Benguela Current Coastal Province	MRGID	MRGID:21470	Cape Town	-32.121	degree	UO	UO:0000185	17.7	degree	UO	UO:0000185	Ascencion	-8.338	degree	UO	UO:0000185	-12.742	degree	UO	UO:0000185	50	meter	UO	UO:0000008	Handling of genomics samples	SAMEA2621052	TARA_N000000720	SAMEA2621052	https://www.ebi.ac.uk/biosamples/samples/SAMEA2621052	ERS490311	http://www.ebi.ac.uk/ena/data/view/ERS490311	SEQ-(100L-or-15min)_W>0.8	deep chlorophyll maximum layer	organism target by size
TARA_20100914T1330Z_068_EVENT_PUMP	TARA_20100905Z	TARA_068	deep chlorophyll maximum layer	ENVO	ENVO:01000326	Southeast Atlantic Ocean	GAZ	GAZ:00051081	(BENG) Benguela Current Coastal Province	MRGID	MRGID:21470	Cape Town	-32.121	degree	UO	UO:0000185	17.7	degree	UO	UO:0000185	Ascencion	-8.338	degree	UO	UO:0000185	-12.742	degree	UO	UO:0000185	50	meter	UO	UO:0000008	Handling of genomics samples	SAMEA2621048	TARA_N000000728	SAMEA2621048	https://www.ebi.ac.uk/biosamples/samples/SAMEA2621048	ERS490307	http://www.ebi.ac.uk/ena/data/view/ERS490307	SEQ-(100L-or-15min)_W0.8-5	deep chlorophyll maximum layer	organism target by size
TARA_20100914T1330Z_068_EVENT_PUMP	TARA_20100905Z	TARA_068	deep chlorophyll maximum layer	ENVO	ENVO:01000326	Southeast Atlantic Ocean	GAZ	GAZ:00051081	(BENG) Benguela Current Coastal Province	MRGID	MRGID:21470	Cape Town	-32.121	degree	UO	UO:0000185	17.7	degree	UO	UO:0000185	Ascencion	-8.338	degree	UO	UO:0000185	-12.742	degree	UO	UO:0000185	50	meter	UO	UO:0000008	Handling of genomics samples	SAMEA2621055	TARA_N000000703	SAMEA2621055	https://www.ebi.ac.uk/biosamples/samples/SAMEA2621055	ERS490314	http://www.ebi.ac.uk/ena/data/view/ERS490314	SEQ-(500mL-or-15min)_W5-20	deep chlorophyll maximum layer	organism target by size
TARA_20100914T1330Z_068_EVENT_PUMP	TARA_20100905Z	TARA_068	deep chlorophyll maximum layer	ENVO	ENVO:01000326	Southeast Atlantic Ocean	GAZ	GAZ:00051081	(BENG) Benguela Current Coastal Province	MRGID	MRGID:21470	Cape Town	-32.121	degree	UO	UO:0000185	17.7	degree	UO	UO:0000185	Ascencion	-8.338	degree	UO	UO:0000185	-12.742	degree	UO	UO:0000185	50	meter	UO	UO:0000008	Handling of genomics samples	SAMEA2621044	TARA_Y100000748	SAMEA2621044	https://www.ebi.ac.uk/biosamples/samples/SAMEA2621044	ERS490303	http://www.ebi.ac.uk/ena/data/view/ERS490303	SEQ-(dry)_W0.22-0.45	deep chlorophyll maximum layer	organism target by size
TARA_20100914T1330Z_068_EVENT_PUMP	TARA_20100905Z	TARA_068	deep chlorophyll maximum layer	ENVO	ENVO:01000326	Southeast Atlantic Ocean	GAZ	GAZ:00051081	(BENG) Benguela Current Coastal Province	MRGID	MRGID:21470	Cape Town	-32.121	degree	UO	UO:0000185	17.7	degree	UO	UO:0000185	Ascencion	-8.338	degree	UO	UO:0000185	-12.742	degree	UO	UO:0000185	50	meter	UO	UO:0000008	Handling of genomics samples	SAMEA2621045	TARA_Y100000746	SAMEA2621045	https://www.ebi.ac.uk/biosamples/samples/SAMEA2621045	ERS490304	http://www.ebi.ac.uk/ena/data/view/ERS490304	SEQ-(dry)_W0.45-0.8	deep chlorophyll maximum layer	organism target by size
TARA_20100914T1330Z_068_EVENT_PUMP	TARA_20100905Z	TARA_068	deep chlorophyll maximum layer	ENVO	ENVO:01000326	Southeast Atlantic Ocean	GAZ	GAZ:00051081	(BENG) Benguela Current Coastal Province	MRGID	MRGID:21470	Cape Town	-32.121	degree	UO	UO:0000185	17.7	degree	UO	UO:0000185	Ascencion	-8.338	degree	UO	UO:0000185	-12.742	degree	UO	UO:0000185	50	meter	UO	UO:0000008	Handling of genomics samples	SAMEA2621061	TARA_R100000995	SAMEA2621061	https://www.ebi.ac.uk/biosamples/samples/SAMEA2621061	ERS490320	http://www.ebi.ac.uk/ena/data/view/ERS490320	SEQ-(FeCl3)_W<0.22	deep chlorophyll maximum layer	organism target by size
TARA_20100913T1303Z_068_Combined-EVENTS_CAST	TARA_20100905Z	TARA_068	marine mesopelagic zone	ENVO	ENVO:00000213	Southeast Atlantic Ocean	GAZ	GAZ:00051081	(BENG) Benguela Current Coastal Province	MRGID	MRGID:21470	Cape Town	-32.121	degree	UO	UO:0000185	17.7	degree	UO	UO:0000185	Ascencion	-8.338	degree	UO	UO:0000185	-12.742	degree	UO	UO:0000185	700	meter	UO	UO:0000008	Handling of genomics samples	SAMEA2620995	TARA_B100000470	SAMEA2620995	https://www.ebi.ac.uk/biosamples/samples/SAMEA2620995	ERS490230	http://www.ebi.ac.uk/ena/data/view/ERS490230	SEQ-(100L)_W0.22-3	marine mesopelagic zone	organism target by size
TARA_20100913T1303Z_068_Combined-EVENTS_CAST	TARA_20100905Z	TARA_068	marine mesopelagic zone	ENVO	ENVO:00000213	Southeast Atlantic Ocean	GAZ	GAZ:00051081	(BENG) Benguela Current Coastal Province	MRGID	MRGID:21470	Cape Town	-32.121	degree	UO	UO:0000185	17.7	degree	UO	UO:0000185	Ascencion	-8.338	degree	UO	UO:0000185	-12.742	degree	UO	UO:0000185	700	meter	UO	UO:0000008	Handling of genomics samples	SAMEA2621007	TARA_N000000714	SAMEA2621007	https://www.ebi.ac.uk/biosamples/samples/SAMEA2621007	ERS490242	http://www.ebi.ac.uk/ena/data/view/ERS490242	SEQ-(100L-or-15min)_W>3	marine mesopelagic zone	organism target by size
TARA_20100913T1303Z_068_Combined-EVENTS_CAST	TARA_20100905Z	TARA_068	marine mesopelagic zone	ENVO	ENVO:00000213	Southeast Atlantic Ocean	GAZ	GAZ:00051081	(BENG) Benguela Current Coastal Province	MRGID	MRGID:21470	Cape Town	-32.121	degree	UO	UO:0000185	17.7	degree	UO	UO:0000185	Ascencion	-8.338	degree	UO	UO:0000185	-12.742	degree	UO	UO:0000185	700	meter	UO	UO:0000008	Handling of genomics samples	SAMEA2621006	TARA_N000000713	SAMEA2621006	https://www.ebi.ac.uk/biosamples/samples/SAMEA2621006	ERS490241	http://www.ebi.ac.uk/ena/data/view/ERS490241	SEQ-(100L-or-15min)_W0.8-3	marine mesopelagic zone	organism target by size
TARA_20100913T1303Z_068_Combined-EVENTS_CAST	TARA_20100905Z	TARA_068	marine mesopelagic zone	ENVO	ENVO:00000213	Southeast Atlantic Ocean	GAZ	GAZ:00051081	(BENG) Benguela Current Coastal Province	MRGID	MRGID:21470	Cape Town	-32.121	degree	UO	UO:0000185	17.7	degree	UO	UO:0000185	Ascencion	-8.338	degree	UO	UO:0000185	-12.742	degree	UO	UO:0000185	700	meter	UO	UO:0000008	Handling of genomics samples	SAMEA2621003	TARA_Y100000758	SAMEA2621003	https://www.ebi.ac.uk/biosamples/samples/SAMEA2621003	ERS490238	http://www.ebi.ac.uk/ena/data/view/ERS490238	SEQ-(dry)_W0.45-0.8	marine mesopelagic zone	organism target by size
TARA_20100913T1303Z_068_Combined-EVENTS_CAST	TARA_20100905Z	TARA_068	marine mesopelagic zone	ENVO	ENVO:00000213	Southeast Atlantic Ocean	GAZ	GAZ:00051081	(BENG) Benguela Current Coastal Province	MRGID	MRGID:21470	Cape Town	-32.121	degree	UO	UO:0000185	17.7	degree	UO	UO:0000185	Ascencion	-8.338	degree	UO	UO:0000185	-12.742	degree	UO	UO:0000185	700	meter	UO	UO:0000008	Handling of genomics samples	SAMEA2621010	TARA_R100000963	SAMEA2621010	https://www.ebi.ac.uk/biosamples/samples/SAMEA2621010	ERS490245	http://www.ebi.ac.uk/ena/data/view/ERS490245	SEQ-(FeCl3)_W<0.22	marine mesopelagic zone	organism target by size
TARA_20100913T2020Z_068_EVENT_NET	TARA_20100905Z	TARA_068	surface water layer	ENVO	ENVO:00010504	Southeast Atlantic Ocean	GAZ	GAZ:00051081	(BENG) Benguela Current Coastal Province	MRGID	MRGID:21470	Cape Town	-32.121	degree	UO	UO:0000185	17.7	degree	UO	UO:0000185	Ascencion	-8.338	degree	UO	UO:0000185	-12.742	degree	UO	UO:0000185	5	meter	UO	UO:0000008	Handling of genomics samples	SAMEA2657073	TARA_N000000709	SAMEA2657073	https://www.ebi.ac.uk/biosamples/samples/SAMEA2657073	ERS490253	http://www.ebi.ac.uk/ena/data/view/ERS490253	SEQ-(500mL-or-15min)_N180-2000	surface water layer	organism target by size
TARA_20100913T2135Z_068_EVENT_NET	TARA_20100905Z	TARA_068	surface water layer	ENVO	ENVO:00010504	Southeast Atlantic Ocean	GAZ	GAZ:00051081	(BENG) Benguela Current Coastal Province	MRGID	MRGID:21470	Cape Town	-32.121	degree	UO	UO:0000185	17.7	degree	UO	UO:0000185	Ascencion	-8.338	degree	UO	UO:0000185	-12.742	degree	UO	UO:0000185	5	meter	UO	UO:0000008	Handling of genomics samples	SAMEA2657082	TARA_N000000705	SAMEA2657082	https://www.ebi.ac.uk/biosamples/samples/SAMEA2657082	ERS490256	http://www.ebi.ac.uk/ena/data/view/ERS490256	SEQ-(500mL-or-15min)_N20-180	surface water layer	organism target by size
TARA_20100913T2237Z_068_EVENT_NET	TARA_20100905Z	TARA_068	surface water layer	ENVO	ENVO:00010504	Southeast Atlantic Ocean	GAZ	GAZ:00051081	(BENG) Benguela Current Coastal Province	MRGID	MRGID:21470	Cape Town	-32.121	degree	UO	UO:0000185	17.7	degree	UO	UO:0000185	Ascencion	-8.338	degree	UO	UO:0000185	-12.742	degree	UO	UO:0000185	5	meter	UO	UO:0000008	Handling of genomics samples	SAMEA2657009	TARA_N000000701	SAMEA2657009	https://www.ebi.ac.uk/biosamples/samples/SAMEA2657009	ERS490261	http://www.ebi.ac.uk/ena/data/view/ERS490261	SEQ-(500mL-or-15min)_N5-20	surface water layer	organism target by size
TARA_20100914T0655Z_068_EVENT_PUMP	TARA_20100905Z	TARA_068	surface water layer	ENVO	ENVO:00010504	Southeast Atlantic Ocean	GAZ	GAZ:00051081	(BENG) Benguela Current Coastal Province	MRGID	MRGID:21470	Cape Town	-32.121	degree	UO	UO:0000185	17.7	degree	UO	UO:0000185	Ascencion	-8.338	degree	UO	UO:0000185	-12.742	degree	UO	UO:0000185	5	meter	UO	UO:0000008	Handling of genomics samples	SAMEA2621013	TARA_B100000475	SAMEA2621013	https://www.ebi.ac.uk/biosamples/samples/SAMEA2621013	ERS490265	http://www.ebi.ac.uk/ena/data/view/ERS490265	SEQ-(100L)_W0.22-3	surface water layer	organism target by size
TARA_20100914T0655Z_068_EVENT_PUMP	TARA_20100905Z	TARA_068	surface water layer	ENVO	ENVO:00010504	Southeast Atlantic Ocean	GAZ	GAZ:00051081	(BENG) Benguela Current Coastal Province	MRGID	MRGID:21470	Cape Town	-32.121	degree	UO	UO:0000185	17.7	degree	UO	UO:0000185	Ascencion	-8.338	degree	UO	UO:0000185	-12.742	degree	UO	UO:0000185	5	meter	UO	UO:0000008	Handling of genomics samples	SAMEA2621027	TARA_N000000718	SAMEA2621027	https://www.ebi.ac.uk/biosamples/samples/SAMEA2621027	ERS490279	http://www.ebi.ac.uk/ena/data/view/ERS490279	SEQ-(100L-or-15min)_W>0.8	surface water layer	organism target by size
TARA_20100914T0655Z_068_EVENT_PUMP	TARA_20100905Z	TARA_068	surface water layer	ENVO	ENVO:00010504	Southeast Atlantic Ocean	GAZ	GAZ:00051081	(BENG) Benguela Current Coastal Province	MRGID	MRGID:21470	Cape Town	-32.121	degree	UO	UO:0000185	17.7	degree	UO	UO:0000185	Ascencion	-8.338	degree	UO	UO:0000185	-12.742	degree	UO	UO:0000185	5	meter	UO	UO:0000008	Handling of genomics samples	SAMEA2621029	TARA_N000000722	SAMEA2621029	https://www.ebi.ac.uk/biosamples/samples/SAMEA2621029	ERS490281	http://www.ebi.ac.uk/ena/data/view/ERS490281	SEQ-(100L-or-15min)_W0.8-5	surface water layer	organism target by size
TARA_20100914T0655Z_068_EVENT_PUMP	TARA_20100905Z	TARA_068	surface water layer	ENVO	ENVO:00010504	Southeast Atlantic Ocean	GAZ	GAZ:00051081	(BENG) Benguela Current Coastal Province	MRGID	MRGID:21470	Cape Town	-32.121	degree	UO	UO:0000185	17.7	degree	UO	UO:0000185	Ascencion	-8.338	degree	UO	UO:0000185	-12.742	degree	UO	UO:0000185	5	meter	UO	UO:0000008	Handling of genomics samples	SAMEA2621020	TARA_Y100000741	SAMEA2621020	https://www.ebi.ac.uk/biosamples/samples/SAMEA2621020	ERS490272	http://www.ebi.ac.uk/ena/data/view/ERS490272	SEQ-(dry)_W0.22-0.45	surface water layer	organism target by size
TARA_20100914T0655Z_068_EVENT_PUMP	TARA_20100905Z	TARA_068	surface water layer	ENVO	ENVO:00010504	Southeast Atlantic Ocean	GAZ	GAZ:00051081	(BENG) Benguela Current Coastal Province	MRGID	MRGID:21470	Cape Town	-32.121	degree	UO	UO:0000185	17.7	degree	UO	UO:0000185	Ascencion	-8.338	degree	UO	UO:0000185	-12.742	degree	UO	UO:0000185	5	meter	UO	UO:0000008	Handling of genomics samples	SAMEA2621021	TARA_Y100000739	SAMEA2621021	https://www.ebi.ac.uk/biosamples/samples/SAMEA2621021	ERS490273	http://www.ebi.ac.uk/ena/data/view/ERS490273	SEQ-(dry)_W0.45-0.8	surface water layer	organism target by size
TARA_20100914T0655Z_068_EVENT_PUMP	TARA_20100905Z	TARA_068	surface water layer	ENVO	ENVO:00010504	Southeast Atlantic Ocean	GAZ	GAZ:00051081	(BENG) Benguela Current Coastal Province	MRGID	MRGID:21470	Cape Town	-32.121	degree	UO	UO:0000185	17.7	degree	UO	UO:0000185	Ascencion	-8.338	degree	UO	UO:0000185	-12.742	degree	UO	UO:0000185	5	meter	UO	UO:0000008	Handling of genomics samples	SAMEA2621033	TARA_R100000988	SAMEA2621033	https://www.ebi.ac.uk/biosamples/samples/SAMEA2621033	ERS490285	http://www.ebi.ac.uk/ena/data/view/ERS490285	SEQ-(FeCl3)_W<0.22	surface water layer	organism target by size
TARA_20100922T0637Z_070_Combined-EVENTS_CAST	TARA_20100905Z	TARA_070	marine mesopelagic zone	ENVO	ENVO:00000213	Southeast Atlantic Ocean	GAZ	GAZ:00051081	(BENG) Benguela Current Coastal Province	MRGID	MRGID:21470	Cape Town	-32.121	degree	UO	UO:0000185	17.7	degree	UO	UO:0000185	Ascencion	-8.338	degree	UO	UO:0000185	-12.742	degree	UO	UO:0000185	800	meter	UO	UO:0000008	Handling of genomics samples	SAMEA2621092	TARA_B100000446	SAMEA2621092	https://www.ebi.ac.uk/biosamples/samples/SAMEA2621092	ERS490373	http://www.ebi.ac.uk/ena/data/view/ERS490373	SEQ-(100L)_W0.22-3	marine mesopelagic zone	organism target by size
TARA_20100922T0637Z_070_Combined-EVENTS_CAST	TARA_20100905Z	TARA_070	marine mesopelagic zone	ENVO	ENVO:00000213	Southeast Atlantic Ocean	GAZ	GAZ:00051081	(BENG) Benguela Current Coastal Province	MRGID	MRGID:21470	Cape Town	-32.121	degree	UO	UO:0000185	17.7	degree	UO	UO:0000185	Ascencion	-8.338	degree	UO	UO:0000185	-12.742	degree	UO	UO:0000185	800	meter	UO	UO:0000008	Handling of genomics samples	SAMEA2621106	TARA_N000000670	SAMEA2621106	https://www.ebi.ac.uk/biosamples/samples/SAMEA2621106	ERS490387	http://www.ebi.ac.uk/ena/data/view/ERS490387	SEQ-(100L-or-15min)_W>3	marine mesopelagic zone	organism target by size
TARA_20100922T0637Z_070_Combined-EVENTS_CAST	TARA_20100905Z	TARA_070	marine mesopelagic zone	ENVO	ENVO:00000213	Southeast Atlantic Ocean	GAZ	GAZ:00051081	(BENG) Benguela Current Coastal Province	MRGID	MRGID:21470	Cape Town	-32.121	degree	UO	UO:0000185	17.7	degree	UO	UO:0000185	Ascencion	-8.338	degree	UO	UO:0000185	-12.742	degree	UO	UO:0000185	800	meter	UO	UO:0000008	Handling of genomics samples	SAMEA2621105	TARA_N000000669	SAMEA2621105	https://www.ebi.ac.uk/biosamples/samples/SAMEA2621105	ERS490386	http://www.ebi.ac.uk/ena/data/view/ERS490386	SEQ-(100L-or-15min)_W0.8-3	marine mesopelagic zone	organism target by size
TARA_20100922T0637Z_070_Combined-EVENTS_CAST	TARA_20100905Z	TARA_070	marine mesopelagic zone	ENVO	ENVO:00000213	Southeast Atlantic Ocean	GAZ	GAZ:00051081	(BENG) Benguela Current Coastal Province	MRGID	MRGID:21470	Cape Town	-32.121	degree	UO	UO:0000185	17.7	degree	UO	UO:0000185	Ascencion	-8.338	degree	UO	UO:0000185	-12.742	degree	UO	UO:0000185	800	meter	UO	UO:0000008	Handling of genomics samples	SAMEA2621099	TARA_Y100000782	SAMEA2621099	https://www.ebi.ac.uk/biosamples/samples/SAMEA2621099	ERS490380	http://www.ebi.ac.uk/ena/data/view/ERS490380	SEQ-(dry)_W0.22-0.45	marine mesopelagic zone	organism target by size
TARA_20100922T0637Z_070_Combined-EVENTS_CAST	TARA_20100905Z	TARA_070	marine mesopelagic zone	ENVO	ENVO:00000213	Southeast Atlantic Ocean	GAZ	GAZ:00051081	(BENG) Benguela Current Coastal Province	MRGID	MRGID:21470	Cape Town	-32.121	degree	UO	UO:0000185	17.7	degree	UO	UO:0000185	Ascencion	-8.338	degree	UO	UO:0000185	-12.742	degree	UO	UO:0000185	800	meter	UO	UO:0000008	Handling of genomics samples	SAMEA2621101	TARA_Y100000780	SAMEA2621101	https://www.ebi.ac.uk/biosamples/samples/SAMEA2621101	ERS490382	http://www.ebi.ac.uk/ena/data/view/ERS490382	SEQ-(dry)_W0.45-0.8	marine mesopelagic zone	organism target by size
TARA_20100922T0637Z_070_Combined-EVENTS_CAST	TARA_20100905Z	TARA_070	marine mesopelagic zone	ENVO	ENVO:00000213	Southeast Atlantic Ocean	GAZ	GAZ:00051081	(BENG) Benguela Current Coastal Province	MRGID	MRGID:21470	Cape Town	-32.121	degree	UO	UO:0000185	17.7	degree	UO	UO:0000185	Ascencion	-8.338	degree	UO	UO:0000185	-12.742	degree	UO	UO:0000185	800	meter	UO	UO:0000008	Handling of genomics samples	SAMEA2621107	TARA_R100001039	SAMEA2621107	https://www.ebi.ac.uk/biosamples/samples/SAMEA2621107	ERS490388	http://www.ebi.ac.uk/ena/data/view/ERS490388	SEQ-(FeCl3)_W<0.22	marine mesopelagic zone	organism target by size
TARA_20100921T0655Z_070_EVENT_PUMP	TARA_20100905Z	TARA_070	surface water layer	ENVO	ENVO:00010504	Southeast Atlantic Ocean	GAZ	GAZ:00051081	(BENG) Benguela Current Coastal Province	MRGID	MRGID:21470	Cape Town	-32.121	degree	UO	UO:0000185	17.7	degree	UO	UO:0000185	Ascencion	-8.338	degree	UO	UO:0000185	-12.742	degree	UO	UO:0000185	5	meter	UO	UO:0000008	Handling of genomics samples	SAMEA2621066	TARA_B100000459	SAMEA2621066	https://www.ebi.ac.uk/biosamples/samples/SAMEA2621066	ERS490327	http://www.ebi.ac.uk/ena/data/view/ERS490327	SEQ-(100L)_W0.22-3	surface water layer	organism target by size
TARA_20100921T0655Z_070_EVENT_PUMP	TARA_20100905Z	TARA_070	surface water layer	ENVO	ENVO:00010504	Southeast Atlantic Ocean	GAZ	GAZ:00051081	(BENG) Benguela Current Coastal Province	MRGID	MRGID:21470	Cape Town	-32.121	degree	UO	UO:0000185	17.7	degree	UO	UO:0000185	Ascencion	-8.338	degree	UO	UO:0000185	-12.742	degree	UO	UO:0000185	5	meter	UO	UO:0000008	Handling of genomics samples	SAMEA2621080	TARA_N000000674	SAMEA2621080	https://www.ebi.ac.uk/biosamples/samples/SAMEA2621080	ERS490341	http://www.ebi.ac.uk/ena/data/view/ERS490341	SEQ-(100L-or-15min)_W>0.8	surface water layer	organism target by size
TARA_20100921T0655Z_070_EVENT_PUMP	TARA_20100905Z	TARA_070	surface water layer	ENVO	ENVO:00010504	Southeast Atlantic Ocean	GAZ	GAZ:00051081	(BENG) Benguela Current Coastal Province	MRGID	MRGID:21470	Cape Town	-32.121	degree	UO	UO:0000185	17.7	degree	UO	UO:0000185	Ascencion	-8.338	degree	UO	UO:0000185	-12.742	degree	UO	UO:0000185	5	meter	UO	UO:0000008	Handling of genomics samples	SAMEA2621082	TARA_N000000678	SAMEA2621082	https://www.ebi.ac.uk/biosamples/samples/SAMEA2621082	ERS490343	http://www.ebi.ac.uk/ena/data/view/ERS490343	SEQ-(100L-or-15min)_W0.8-5	surface water layer	organism target by size
TARA_20100921T0655Z_070_EVENT_PUMP	TARA_20100905Z	TARA_070	surface water layer	ENVO	ENVO:00010504	Southeast Atlantic Ocean	GAZ	GAZ:00051081	(BENG) Benguela Current Coastal Province	MRGID	MRGID:21470	Cape Town	-32.121	degree	UO	UO:0000185	17.7	degree	UO	UO:0000185	Ascencion	-8.338	degree	UO	UO:0000185	-12.742	degree	UO	UO:0000185	5	meter	UO	UO:0000008	Handling of genomics samples	SAMEA2621075	TARA_Y100000768	SAMEA2621075	https://www.ebi.ac.uk/biosamples/samples/SAMEA2621075	ERS490336	http://www.ebi.ac.uk/ena/data/view/ERS490336	SEQ-(dry)_W0.22-0.45	surface water layer	organism target by size
TARA_20100921T0655Z_070_EVENT_PUMP	TARA_20100905Z	TARA_070	surface water layer	ENVO	ENVO:00010504	Southeast Atlantic Ocean	GAZ	GAZ:00051081	(BENG) Benguela Current Coastal Province	MRGID	MRGID:21470	Cape Town	-32.121	degree	UO	UO:0000185	17.7	degree	UO	UO:0000185	Ascencion	-8.338	degree	UO	UO:0000185	-12.742	degree	UO	UO:0000185	5	meter	UO	UO:0000008	Handling of genomics samples	SAMEA2621076	TARA_Y100000766	SAMEA2621076	https://www.ebi.ac.uk/biosamples/samples/SAMEA2621076	ERS490337	http://www.ebi.ac.uk/ena/data/view/ERS490337	SEQ-(dry)_W0.45-0.8	surface water layer	organism target by size
TARA_20100921T0655Z_070_EVENT_PUMP	TARA_20100905Z	TARA_070	surface water layer	ENVO	ENVO:00010504	Southeast Atlantic Ocean	GAZ	GAZ:00051081	(BENG) Benguela Current Coastal Province	MRGID	MRGID:21470	Cape Town	-32.121	degree	UO	UO:0000185	17.7	degree	UO	UO:0000185	Ascencion	-8.338	degree	UO	UO:0000185	-12.742	degree	UO	UO:0000185	5	meter	UO	UO:0000008	Handling of genomics samples	SAMEA2621085	TARA_R100001015	SAMEA2621085	https://www.ebi.ac.uk/biosamples/samples/SAMEA2621085	ERS490346	http://www.ebi.ac.uk/ena/data/view/ERS490346	SEQ-(FeCl3)_W<0.22	surface water layer	organism target by size
TARA_20100921T0722Z_070_EVENT_NET	TARA_20100905Z	TARA_070	surface water layer	ENVO	ENVO:00010504	Southeast Atlantic Ocean	GAZ	GAZ:00051081	(BENG) Benguela Current Coastal Province	MRGID	MRGID:21470	Cape Town	-32.121	degree	UO	UO:0000185	17.7	degree	UO	UO:0000185	Ascencion	-8.338	degree	UO	UO:0000185	-12.742	degree	UO	UO:0000185	5	meter	UO	UO:0000008	Handling of genomics samples	SAMEA2657034	TARA_N000000666	SAMEA2657034	https://www.ebi.ac.uk/biosamples/samples/SAMEA2657034	ERS490356	http://www.ebi.ac.uk/ena/data/view/ERS490356	SEQ-(500mL-or-15min)_N180-2000	surface water layer	organism target by size
TARA_20100921T0823Z_070_EVENT_NET	TARA_20100905Z	TARA_070	surface water layer	ENVO	ENVO:00010504	Southeast Atlantic Ocean	GAZ	GAZ:00051081	(BENG) Benguela Current Coastal Province	MRGID	MRGID:21470	Cape Town	-32.121	degree	UO	UO:0000185	17.7	degree	UO	UO:0000185	Ascencion	-8.338	degree	UO	UO:0000185	-12.742	degree	UO	UO:0000185	5	meter	UO	UO:0000008	Handling of genomics samples	SAMEA2656971	TARA_N000000662	SAMEA2656971	https://www.ebi.ac.uk/biosamples/samples/SAMEA2656971	ERS490362	http://www.ebi.ac.uk/ena/data/view/ERS490362	SEQ-(500mL-or-15min)_N20-180	surface water layer	organism target by size
TARA_20100921T1202Z_070_EVENT_NET	TARA_20100905Z	TARA_070	surface water layer	ENVO	ENVO:00010504	Southeast Atlantic Ocean	GAZ	GAZ:00051081	(BENG) Benguela Current Coastal Province	MRGID	MRGID:21470	Cape Town	-32.121	degree	UO	UO:0000185	17.7	degree	UO	UO:0000185	Ascencion	-8.338	degree	UO	UO:0000185	-12.742	degree	UO	UO:0000185	5	meter	UO	UO:0000008	Handling of genomics samples	SAMEA2656958	TARA_N000000682	SAMEA2656958	https://www.ebi.ac.uk/biosamples/samples/SAMEA2656958	ERS490366	http://www.ebi.ac.uk/ena/data/view/ERS490366	SEQ-(500mL-or-15min)_N5-20	surface water layer	organism target by size
TARA_20100928T0814Z_071_EVENT_PUMP	TARA_20100905Z	TARA_071	surface water layer	ENVO	ENVO:00010504	Southeast Atlantic Ocean	GAZ	GAZ:00051081	(BENG) Benguela Current Coastal Province	MRGID	MRGID:21470	Cape Town	-32.121	degree	UO	UO:0000185	17.7	degree	UO	UO:0000185	Ascencion	-8.338	degree	UO	UO:0000185	-12.742	degree	UO	UO:0000185	5	meter	UO	UO:0000008	Handling of genomics samples	SAMEA2621124	TARA_N000000648	SAMEA2621124	https://www.ebi.ac.uk/biosamples/samples/SAMEA2621124	ERS490405	http://www.ebi.ac.uk/ena/data/view/ERS490405	SEQ-(100L-or-15min)_W>0.8	surface water layer	organism target by size
TARA_20100928T0814Z_071_EVENT_PUMP	TARA_20100905Z	TARA_071	surface water layer	ENVO	ENVO:00010504	Southeast Atlantic Ocean	GAZ	GAZ:00051081	(BENG) Benguela Current Coastal Province	MRGID	MRGID:21470	Cape Town	-32.121	degree	UO	UO:0000185	17.7	degree	UO	UO:0000185	Ascencion	-8.338	degree	UO	UO:0000185	-12.742	degree	UO	UO:0000185	5	meter	UO	UO:0000008	Handling of genomics samples	SAMEA2621126	TARA_N000000640	SAMEA2621126	https://www.ebi.ac.uk/biosamples/samples/SAMEA2621126	ERS490407	http://www.ebi.ac.uk/ena/data/view/ERS490407	SEQ-(100L-or-15min)_W0.8-5	surface water layer	organism target by size
TARA_20100928T0837Z_071_EVENT_NET	TARA_20100905Z	TARA_071	surface water layer	ENVO	ENVO:00010504	Southeast Atlantic Ocean	GAZ	GAZ:00051081	(BENG) Benguela Current Coastal Province	MRGID	MRGID:21470	Cape Town	-32.121	degree	UO	UO:0000185	17.7	degree	UO	UO:0000185	Ascencion	-8.338	degree	UO	UO:0000185	-12.742	degree	UO	UO:0000185	5	meter	UO	UO:0000008	Handling of genomics samples	SAMEA2731877	TARA_N000000646	SAMEA2731877	https://www.ebi.ac.uk/biosamples/samples/SAMEA2731877	ERS490416	http://www.ebi.ac.uk/ena/data/view/ERS490416	SEQ-(500mL-or-15min)_N180-2000	surface water layer	organism target by size
TARA_20100928T1020Z_071_EVENT_NET	TARA_20100905Z	TARA_071	surface water layer	ENVO	ENVO:00010504	Southeast Atlantic Ocean	GAZ	GAZ:00051081	(BENG) Benguela Current Coastal Province	MRGID	MRGID:21470	Cape Town	-32.121	degree	UO	UO:0000185	17.7	degree	UO	UO:0000185	Ascencion	-8.338	degree	UO	UO:0000185	-12.742	degree	UO	UO:0000185	5	meter	UO	UO:0000008	Handling of genomics samples	SAMEA2731962	TARA_N000000644	SAMEA2731962	https://www.ebi.ac.uk/biosamples/samples/SAMEA2731962	ERS490422	http://www.ebi.ac.uk/ena/data/view/ERS490422	SEQ-(500mL-or-15min)_N20-180	surface water layer	organism target by size
TARA_20100928T1214Z_071_EVENT_NET	TARA_20100905Z	TARA_071	surface water layer	ENVO	ENVO:00010504	Southeast Atlantic Ocean	GAZ	GAZ:00051081	(BENG) Benguela Current Coastal Province	MRGID	MRGID:21470	Cape Town	-32.121	degree	UO	UO:0000185	17.7	degree	UO	UO:0000185	Ascencion	-8.338	degree	UO	UO:0000185	-12.742	degree	UO	UO:0000185	5	meter	UO	UO:0000008	Handling of genomics samples	SAMEA2731966	TARA_N000000642	SAMEA2731966	https://www.ebi.ac.uk/biosamples/samples/SAMEA2731966	ERS490426	http://www.ebi.ac.uk/ena/data/view/ERS490426	SEQ-(500mL-or-15min)_N5-20	surface water layer	organism target by size
TARA_20101005T1406Z_072_EVENT_NET	TARA_20101003Z	TARA_072	deep chlorophyll maximum layer	ENVO	ENVO:01000326	South Atlantic Ocean	GAZ	GAZ:00000378	(SATL) South Atlantic Gyral Province	MRGID	MRGID:21459	Ascencion	-7.923	degree	UO	UO:0000185	-14.453	degree	UO	UO:0000185	Rio de Janiero	-19.74	degree	UO	UO:0000185	-34.322	degree	UO	UO:0000185	100	meter	UO	UO:0000008	Handling of genomics samples	SAMEA2657053	TARA_N000000845	SAMEA2657053	https://www.ebi.ac.uk/biosamples/samples/SAMEA2657053	ERS490473	http://www.ebi.ac.uk/ena/data/view/ERS490473	SEQ-(500mL-or-15min)_N180-2000	deep chlorophyll maximum layer	organism target by size
TARA_20101005T1535Z_072_EVENT_PUMP	TARA_20101003Z	TARA_072	deep chlorophyll maximum layer	ENVO	ENVO:01000326	South Atlantic Ocean	GAZ	GAZ:00000378	(SATL) South Atlantic Gyral Province	MRGID	MRGID:21459	Ascencion	-7.923	degree	UO	UO:0000185	-14.453	degree	UO	UO:0000185	Rio de Janiero	-19.74	degree	UO	UO:0000185	-34.322	degree	UO	UO:0000185	100	meter	UO	UO:0000008	Handling of genomics samples	SAMEA2621155	TARA_B100000427	SAMEA2621155	https://www.ebi.ac.uk/biosamples/samples/SAMEA2621155	ERS490476	http://www.ebi.ac.uk/ena/data/view/ERS490476	SEQ-(100L)_W0.22-3	deep chlorophyll maximum layer	organism target by size
TARA_20101005T1535Z_072_EVENT_PUMP	TARA_20101003Z	TARA_072	deep chlorophyll maximum layer	ENVO	ENVO:01000326	South Atlantic Ocean	GAZ	GAZ:00000378	(SATL) South Atlantic Gyral Province	MRGID	MRGID:21459	Ascencion	-7.923	degree	UO	UO:0000185	-14.453	degree	UO	UO:0000185	Rio de Janiero	-19.74	degree	UO	UO:0000185	-34.322	degree	UO	UO:0000185	100	meter	UO	UO:0000008	Handling of genomics samples	SAMEA2621167	TARA_N000000829	SAMEA2621167	https://www.ebi.ac.uk/biosamples/samples/SAMEA2621167	ERS490488	http://www.ebi.ac.uk/ena/data/view/ERS490488	SEQ-(100L-or-15min)_W>0.8	deep chlorophyll maximum layer	organism target by size
TARA_20101005T1535Z_072_EVENT_PUMP	TARA_20101003Z	TARA_072	deep chlorophyll maximum layer	ENVO	ENVO:01000326	South Atlantic Ocean	GAZ	GAZ:00000378	(SATL) South Atlantic Gyral Province	MRGID	MRGID:21459	Ascencion	-7.923	degree	UO	UO:0000185	-14.453	degree	UO	UO:0000185	Rio de Janiero	-19.74	degree	UO	UO:0000185	-34.322	degree	UO	UO:0000185	100	meter	UO	UO:0000008	Handling of genomics samples	SAMEA2621169	TARA_N000000833	SAMEA2621169	https://www.ebi.ac.uk/biosamples/samples/SAMEA2621169	ERS490490	http://www.ebi.ac.uk/ena/data/view/ERS490490	SEQ-(100L-or-15min)_W0.8-5	deep chlorophyll maximum layer	organism target by size
TARA_20101005T1535Z_072_EVENT_PUMP	TARA_20101003Z	TARA_072	deep chlorophyll maximum layer	ENVO	ENVO:01000326	South Atlantic Ocean	GAZ	GAZ:00000378	(SATL) South Atlantic Gyral Province	MRGID	MRGID:21459	Ascencion	-7.923	degree	UO	UO:0000185	-14.453	degree	UO	UO:0000185	Rio de Janiero	-19.74	degree	UO	UO:0000185	-34.322	degree	UO	UO:0000185	100	meter	UO	UO:0000008	Handling of genomics samples	SAMEA2621173	TARA_R100001082	SAMEA2621173	https://www.ebi.ac.uk/biosamples/samples/SAMEA2621173	ERS490494	http://www.ebi.ac.uk/ena/data/view/ERS490494	SEQ-(FeCl3)_W<0.22	deep chlorophyll maximum layer	organism target by size
TARA_20101005T1745Z_072_EVENT_NET	TARA_20101003Z	TARA_072	deep chlorophyll maximum layer	ENVO	ENVO:01000326	South Atlantic Ocean	GAZ	GAZ:00000378	(SATL) South Atlantic Gyral Province	MRGID	MRGID:21459	Ascencion	-7.923	degree	UO	UO:0000185	-14.453	degree	UO	UO:0000185	Rio de Janiero	-19.74	degree	UO	UO:0000185	-34.322	degree	UO	UO:0000185	100	meter	UO	UO:0000008	Handling of genomics samples	SAMEA2656972	TARA_N000000841	SAMEA2656972	https://www.ebi.ac.uk/biosamples/samples/SAMEA2656972	ERS490499	http://www.ebi.ac.uk/ena/data/view/ERS490499	SEQ-(500mL-or-15min)_N20-180	deep chlorophyll maximum layer	organism target by size
TARA_20101005T1828Z_072_EVENT_NET	TARA_20101003Z	TARA_072	deep chlorophyll maximum layer	ENVO	ENVO:01000326	South Atlantic Ocean	GAZ	GAZ:00000378	(SATL) South Atlantic Gyral Province	MRGID	MRGID:21459	Ascencion	-7.923	degree	UO	UO:0000185	-14.453	degree	UO	UO:0000185	Rio de Janiero	-19.74	degree	UO	UO:0000185	-34.322	degree	UO	UO:0000185	100	meter	UO	UO:0000008	Handling of genomics samples	SAMEA2657100	TARA_N000000837	SAMEA2657100	https://www.ebi.ac.uk/biosamples/samples/SAMEA2657100	ERS490503	http://www.ebi.ac.uk/ena/data/view/ERS490503	SEQ-(500mL-or-15min)_N5-20	deep chlorophyll maximum layer	organism target by size
TARA_20101006T0759Z_072_Combined-EVENTS_CAST	TARA_20101003Z	TARA_072	marine mesopelagic zone	ENVO	ENVO:00000213	South Atlantic Ocean	GAZ	GAZ:00000378	(SATL) South Atlantic Gyral Province	MRGID	MRGID:21459	Ascencion	-7.923	degree	UO	UO:0000185	-14.453	degree	UO	UO:0000185	Rio de Janiero	-19.74	degree	UO	UO:0000185	-34.322	degree	UO	UO:0000185	800	meter	UO	UO:0000008	Handling of genomics samples	SAMEA2621176	TARA_B100000508	SAMEA2621176	https://www.ebi.ac.uk/biosamples/samples/SAMEA2621176	ERS490507	http://www.ebi.ac.uk/ena/data/view/ERS490507	SEQ-(100L)_W0.22-3	marine mesopelagic zone	organism target by size
TARA_20101006T0759Z_072_Combined-EVENTS_CAST	TARA_20101003Z	TARA_072	marine mesopelagic zone	ENVO	ENVO:00000213	South Atlantic Ocean	GAZ	GAZ:00000378	(SATL) South Atlantic Gyral Province	MRGID	MRGID:21459	Ascencion	-7.923	degree	UO	UO:0000185	-14.453	degree	UO	UO:0000185	Rio de Janiero	-19.74	degree	UO	UO:0000185	-34.322	degree	UO	UO:0000185	800	meter	UO	UO:0000008	Handling of genomics samples	SAMEA2621190	TARA_N000000848	SAMEA2621190	https://www.ebi.ac.uk/biosamples/samples/SAMEA2621190	ERS490521	http://www.ebi.ac.uk/ena/data/view/ERS490521	SEQ-(100L-or-15min)_W>3	marine mesopelagic zone	organism target by size
TARA_20101006T0759Z_072_Combined-EVENTS_CAST	TARA_20101003Z	TARA_072	marine mesopelagic zone	ENVO	ENVO:00000213	South Atlantic Ocean	GAZ	GAZ:00000378	(SATL) South Atlantic Gyral Province	MRGID	MRGID:21459	Ascencion	-7.923	degree	UO	UO:0000185	-14.453	degree	UO	UO:0000185	Rio de Janiero	-19.74	degree	UO	UO:0000185	-34.322	degree	UO	UO:0000185	800	meter	UO	UO:0000008	Handling of genomics samples	SAMEA2621189	TARA_N000000847	SAMEA2621189	https://www.ebi.ac.uk/biosamples/samples/SAMEA2621189	ERS490520	http://www.ebi.ac.uk/ena/data/view/ERS490520	SEQ-(100L-or-15min)_W0.8-3	marine mesopelagic zone	organism target by size
TARA_20101006T0759Z_072_Combined-EVENTS_CAST	TARA_20101003Z	TARA_072	marine mesopelagic zone	ENVO	ENVO:00000213	South Atlantic Ocean	GAZ	GAZ:00000378	(SATL) South Atlantic Gyral Province	MRGID	MRGID:21459	Ascencion	-7.923	degree	UO	UO:0000185	-14.453	degree	UO	UO:0000185	Rio de Janiero	-19.74	degree	UO	UO:0000185	-34.322	degree	UO	UO:0000185	800	meter	UO	UO:0000008	Handling of genomics samples	SAMEA2621191	TARA_R100001086	SAMEA2621191	https://www.ebi.ac.uk/biosamples/samples/SAMEA2621191	ERS490522	http://www.ebi.ac.uk/ena/data/view/ERS490522	SEQ-(FeCl3)_W<0.22	marine mesopelagic zone	organism target by size
TARA_20101005T0800Z_072_EVENT_PUMP	TARA_20101003Z	TARA_072	surface water layer	ENVO	ENVO:00010504	South Atlantic Ocean	GAZ	GAZ:00000378	(SATL) South Atlantic Gyral Province	MRGID	MRGID:21459	Ascencion	-7.923	degree	UO	UO:0000185	-14.453	degree	UO	UO:0000185	Rio de Janiero	-19.74	degree	UO	UO:0000185	-34.322	degree	UO	UO:0000185	5	meter	UO	UO:0000008	Handling of genomics samples	SAMEA2621132	TARA_B100000424	SAMEA2621132	https://www.ebi.ac.uk/biosamples/samples/SAMEA2621132	ERS490433	http://www.ebi.ac.uk/ena/data/view/ERS490433	SEQ-(100L)_W0.22-3	surface water layer	organism target by size
TARA_20101005T0800Z_072_EVENT_PUMP	TARA_20101003Z	TARA_072	surface water layer	ENVO	ENVO:00010504	South Atlantic Ocean	GAZ	GAZ:00000378	(SATL) South Atlantic Gyral Province	MRGID	MRGID:21459	Ascencion	-7.923	degree	UO	UO:0000185	-14.453	degree	UO	UO:0000185	Rio de Janiero	-19.74	degree	UO	UO:0000185	-34.322	degree	UO	UO:0000185	5	meter	UO	UO:0000008	Handling of genomics samples	SAMEA2621145	TARA_N000000827	SAMEA2621145	https://www.ebi.ac.uk/biosamples/samples/SAMEA2621145	ERS490446	http://www.ebi.ac.uk/ena/data/view/ERS490446	SEQ-(100L-or-15min)_W>0.8	surface water layer	organism target by size
TARA_20101005T0800Z_072_EVENT_PUMP	TARA_20101003Z	TARA_072	surface water layer	ENVO	ENVO:00010504	South Atlantic Ocean	GAZ	GAZ:00000378	(SATL) South Atlantic Gyral Province	MRGID	MRGID:21459	Ascencion	-7.923	degree	UO	UO:0000185	-14.453	degree	UO	UO:0000185	Rio de Janiero	-19.74	degree	UO	UO:0000185	-34.322	degree	UO	UO:0000185	5	meter	UO	UO:0000008	Handling of genomics samples	SAMEA2621147	TARA_N000000831	SAMEA2621147	https://www.ebi.ac.uk/biosamples/samples/SAMEA2621147	ERS490448	http://www.ebi.ac.uk/ena/data/view/ERS490448	SEQ-(100L-or-15min)_W0.8-5	surface water layer	organism target by size
TARA_20101005T0800Z_072_EVENT_PUMP	TARA_20101003Z	TARA_072	surface water layer	ENVO	ENVO:00010504	South Atlantic Ocean	GAZ	GAZ:00000378	(SATL) South Atlantic Gyral Province	MRGID	MRGID:21459	Ascencion	-7.923	degree	UO	UO:0000185	-14.453	degree	UO	UO:0000185	Rio de Janiero	-19.74	degree	UO	UO:0000185	-34.322	degree	UO	UO:0000185	5	meter	UO	UO:0000008	Handling of genomics samples	SAMEA2621151	TARA_R100001079	SAMEA2621151	https://www.ebi.ac.uk/biosamples/samples/SAMEA2621151	ERS490452	http://www.ebi.ac.uk/ena/data/view/ERS490452	SEQ-(FeCl3)_W<0.22	surface water layer	organism target by size
TARA_20101005T0820Z_072_EVENT_NET	TARA_20101003Z	TARA_072	surface water layer	ENVO	ENVO:00010504	South Atlantic Ocean	GAZ	GAZ:00000378	(SATL) South Atlantic Gyral Province	MRGID	MRGID:21459	Ascencion	-7.923	degree	UO	UO:0000185	-14.453	degree	UO	UO:0000185	Rio de Janiero	-19.74	degree	UO	UO:0000185	-34.322	degree	UO	UO:0000185	5	meter	UO	UO:0000008	Handling of genomics samples	SAMEA2657090	TARA_N000000843	SAMEA2657090	https://www.ebi.ac.uk/biosamples/samples/SAMEA2657090	ERS490457	http://www.ebi.ac.uk/ena/data/view/ERS490457	SEQ-(500mL-or-15min)_N180-2000	surface water layer	organism target by size
TARA_20101005T0948Z_072_EVENT_NET	TARA_20101003Z	TARA_072	surface water layer	ENVO	ENVO:00010504	South Atlantic Ocean	GAZ	GAZ:00000378	(SATL) South Atlantic Gyral Province	MRGID	MRGID:21459	Ascencion	-7.923	degree	UO	UO:0000185	-14.453	degree	UO	UO:0000185	Rio de Janiero	-19.74	degree	UO	UO:0000185	-34.322	degree	UO	UO:0000185	5	meter	UO	UO:0000008	Handling of genomics samples	SAMEA2656961	TARA_N000000839	SAMEA2656961	https://www.ebi.ac.uk/biosamples/samples/SAMEA2656961	ERS490463	http://www.ebi.ac.uk/ena/data/view/ERS490463	SEQ-(500mL-or-15min)_N20-180	surface water layer	organism target by size
TARA_20101005T1100Z_072_EVENT_NET	TARA_20101003Z	TARA_072	surface water layer	ENVO	ENVO:00010504	South Atlantic Ocean	GAZ	GAZ:00000378	(SATL) South Atlantic Gyral Province	MRGID	MRGID:21459	Ascencion	-7.923	degree	UO	UO:0000185	-14.453	degree	UO	UO:0000185	Rio de Janiero	-19.74	degree	UO	UO:0000185	-34.322	degree	UO	UO:0000185	5	meter	UO	UO:0000008	Handling of genomics samples	SAMEA2656989	TARA_N000000835	SAMEA2656989	https://www.ebi.ac.uk/biosamples/samples/SAMEA2656989	ERS490467	http://www.ebi.ac.uk/ena/data/view/ERS490467	SEQ-(500mL-or-15min)_N5-20	surface water layer	organism target by size
TARA_20101005T1100Z_072_EVENT_NET	TARA_20101003Z	TARA_072	surface water layer	ENVO	ENVO:00010504	South Atlantic Ocean	GAZ	GAZ:00000378	(SATL) South Atlantic Gyral Province	MRGID	MRGID:21459	Ascencion	-7.923	degree	UO	UO:0000185	-14.453	degree	UO	UO:0000185	Rio de Janiero	-19.74	degree	UO	UO:0000185	-34.322	degree	UO	UO:0000185	5	meter	UO	UO:0000008	Handling of genomics samples	SAMEA2731714	TARA_N000000836	SAMEA2731714	https://www.ebi.ac.uk/biosamples/samples/SAMEA2731714	ERS490468	http://www.ebi.ac.uk/ena/data/view/ERS490468	SEQ-(500mL-or-15min)_N5-20	surface water layer	organism target by size
TARA_20101016T1554Z_076_EVENT_NET	TARA_20101003Z	TARA_076	deep chlorophyll maximum layer	ENVO	ENVO:01000326	South Atlantic Ocean	GAZ	GAZ:00000378	(SATL) South Atlantic Gyral Province	MRGID	MRGID:21459	Ascencion	-7.923	degree	UO	UO:0000185	-14.453	degree	UO	UO:0000185	Rio de Janiero	-19.74	degree	UO	UO:0000185	-34.322	degree	UO	UO:0000185	150	meter	UO	UO:0000008	Handling of genomics samples	SAMEA2656962	TARA_N000000884	SAMEA2656962	https://www.ebi.ac.uk/biosamples/samples/SAMEA2656962	ERS490594	http://www.ebi.ac.uk/ena/data/view/ERS490594	SEQ-(500mL-or-15min)_N180-2000	deep chlorophyll maximum layer	organism target by size
TARA_20101016T1700Z_076_Combined-EVENTS_CAST	TARA_20101003Z	TARA_076	deep chlorophyll maximum layer	ENVO	ENVO:01000326	South Atlantic Ocean	GAZ	GAZ:00000378	(SATL) South Atlantic Gyral Province	MRGID	MRGID:21459	Ascencion	-7.923	degree	UO	UO:0000185	-14.453	degree	UO	UO:0000185	Rio de Janiero	-19.74	degree	UO	UO:0000185	-34.322	degree	UO	UO:0000185	150	meter	UO	UO:0000008	Handling of genomics samples	SAMEA2621216	TARA_B100000519	SAMEA2621216	https://www.ebi.ac.uk/biosamples/samples/SAMEA2621216	ERS490597	http://www.ebi.ac.uk/ena/data/view/ERS490597	SEQ-(100L)_W0.22-3	deep chlorophyll maximum layer	organism target by size
TARA_20101016T1700Z_076_Combined-EVENTS_CAST	TARA_20101003Z	TARA_076	deep chlorophyll maximum layer	ENVO	ENVO:01000326	South Atlantic Ocean	GAZ	GAZ:00000378	(SATL) South Atlantic Gyral Province	MRGID	MRGID:21459	Ascencion	-7.923	degree	UO	UO:0000185	-14.453	degree	UO	UO:0000185	Rio de Janiero	-19.74	degree	UO	UO:0000185	-34.322	degree	UO	UO:0000185	150	meter	UO	UO:0000008	Handling of genomics samples	SAMEA2621225	TARA_N000000920	SAMEA2621225	https://www.ebi.ac.uk/biosamples/samples/SAMEA2621225	ERS490606	http://www.ebi.ac.uk/ena/data/view/ERS490606	SEQ-(100L-or-15min)_W>0.8	deep chlorophyll maximum layer	organism target by size
TARA_20101016T1700Z_076_Combined-EVENTS_CAST	TARA_20101003Z	TARA_076	deep chlorophyll maximum layer	ENVO	ENVO:01000326	South Atlantic Ocean	GAZ	GAZ:00000378	(SATL) South Atlantic Gyral Province	MRGID	MRGID:21459	Ascencion	-7.923	degree	UO	UO:0000185	-14.453	degree	UO	UO:0000185	Rio de Janiero	-19.74	degree	UO	UO:0000185	-34.322	degree	UO	UO:0000185	150	meter	UO	UO:0000008	Handling of genomics samples	SAMEA2621226	TARA_N000000860	SAMEA2621226	https://www.ebi.ac.uk/biosamples/samples/SAMEA2621226	ERS490607	http://www.ebi.ac.uk/ena/data/view/ERS490607	SEQ-(100L-or-15min)_W0.8-5	deep chlorophyll maximum layer	organism target by size
TARA_20101016T1700Z_076_Combined-EVENTS_CAST	TARA_20101003Z	TARA_076	deep chlorophyll maximum layer	ENVO	ENVO:01000326	South Atlantic Ocean	GAZ	GAZ:00000378	(SATL) South Atlantic Gyral Province	MRGID	MRGID:21459	Ascencion	-7.923	degree	UO	UO:0000185	-14.453	degree	UO	UO:0000185	Rio de Janiero	-19.74	degree	UO	UO:0000185	-34.322	degree	UO	UO:0000185	150	meter	UO	UO:0000008	Handling of genomics samples	SAMEA2621221	TARA_Y100000817	SAMEA2621221	https://www.ebi.ac.uk/biosamples/samples/SAMEA2621221	ERS490602	http://www.ebi.ac.uk/ena/data/view/ERS490602	SEQ-(dry)_W0.22-0.45	deep chlorophyll maximum layer	organism target by size
TARA_20101016T1700Z_076_Combined-EVENTS_CAST	TARA_20101003Z	TARA_076	deep chlorophyll maximum layer	ENVO	ENVO:01000326	South Atlantic Ocean	GAZ	GAZ:00000378	(SATL) South Atlantic Gyral Province	MRGID	MRGID:21459	Ascencion	-7.923	degree	UO	UO:0000185	-14.453	degree	UO	UO:0000185	Rio de Janiero	-19.74	degree	UO	UO:0000185	-34.322	degree	UO	UO:0000185	150	meter	UO	UO:0000008	Handling of genomics samples	SAMEA2621222	TARA_Y100000814	SAMEA2621222	https://www.ebi.ac.uk/biosamples/samples/SAMEA2621222	ERS490603	http://www.ebi.ac.uk/ena/data/view/ERS490603	SEQ-(dry)_W0.45-0.8	deep chlorophyll maximum layer	organism target by size
TARA_20101016T1700Z_076_Combined-EVENTS_CAST	TARA_20101003Z	TARA_076	deep chlorophyll maximum layer	ENVO	ENVO:01000326	South Atlantic Ocean	GAZ	GAZ:00000378	(SATL) South Atlantic Gyral Province	MRGID	MRGID:21459	Ascencion	-7.923	degree	UO	UO:0000185	-14.453	degree	UO	UO:0000185	Rio de Janiero	-19.74	degree	UO	UO:0000185	-34.322	degree	UO	UO:0000185	150	meter	UO	UO:0000008	Handling of genomics samples	SAMEA2621229	TARA_R100001129	SAMEA2621229	https://www.ebi.ac.uk/biosamples/samples/SAMEA2621229	ERS490610	http://www.ebi.ac.uk/ena/data/view/ERS490610	SEQ-(FeCl3)_W<0.22	deep chlorophyll maximum layer	organism target by size
TARA_20101016T1854Z_076_EVENT_NET	TARA_20101003Z	TARA_076	deep chlorophyll maximum layer	ENVO	ENVO:01000326	South Atlantic Ocean	GAZ	GAZ:00000378	(SATL) South Atlantic Gyral Province	MRGID	MRGID:21459	Ascencion	-7.923	degree	UO	UO:0000185	-14.453	degree	UO	UO:0000185	Rio de Janiero	-19.74	degree	UO	UO:0000185	-34.322	degree	UO	UO:0000185	150	meter	UO	UO:0000008	Handling of genomics samples	SAMEA2656998	TARA_N000000876	SAMEA2656998	https://www.ebi.ac.uk/biosamples/samples/SAMEA2656998	ERS490618	http://www.ebi.ac.uk/ena/data/view/ERS490618	SEQ-(500mL-or-15min)_N20-180	deep chlorophyll maximum layer	organism target by size
TARA_20101016T1953Z_076_EVENT_NET	TARA_20101003Z	TARA_076	deep chlorophyll maximum layer	ENVO	ENVO:01000326	South Atlantic Ocean	GAZ	GAZ:00000378	(SATL) South Atlantic Gyral Province	MRGID	MRGID:21459	Ascencion	-7.923	degree	UO	UO:0000185	-14.453	degree	UO	UO:0000185	Rio de Janiero	-19.74	degree	UO	UO:0000185	-34.322	degree	UO	UO:0000185	150	meter	UO	UO:0000008	Handling of genomics samples	SAMEA2657101	TARA_N000000868	SAMEA2657101	https://www.ebi.ac.uk/biosamples/samples/SAMEA2657101	ERS490626	http://www.ebi.ac.uk/ena/data/view/ERS490626	SEQ-(500mL-or-15min)_N5-20	deep chlorophyll maximum layer	organism target by size
TARA_20101017T0905Z_076_Combined-EVENTS_CAST	TARA_20101003Z	TARA_076	marine mesopelagic zone	ENVO	ENVO:00000213	South Atlantic Ocean	GAZ	GAZ:00000378	(SATL) South Atlantic Gyral Province	MRGID	MRGID:21459	Ascencion	-7.923	degree	UO	UO:0000185	-14.453	degree	UO	UO:0000185	Rio de Janiero	-19.74	degree	UO	UO:0000185	-34.322	degree	UO	UO:0000185	800	meter	UO	UO:0000008	Handling of genomics samples	SAMEA2621232	TARA_B100000749	SAMEA2621232	https://www.ebi.ac.uk/biosamples/samples/SAMEA2621232	ERS490633	http://www.ebi.ac.uk/ena/data/view/ERS490633	SEQ-(100L)_W0.22-3	marine mesopelagic zone	organism target by size
TARA_20101017T0905Z_076_Combined-EVENTS_CAST	TARA_20101003Z	TARA_076	marine mesopelagic zone	ENVO	ENVO:00000213	South Atlantic Ocean	GAZ	GAZ:00000378	(SATL) South Atlantic Gyral Province	MRGID	MRGID:21459	Ascencion	-7.923	degree	UO	UO:0000185	-14.453	degree	UO	UO:0000185	Rio de Janiero	-19.74	degree	UO	UO:0000185	-34.322	degree	UO	UO:0000185	800	meter	UO	UO:0000008	Handling of genomics samples	SAMEA2621246	TARA_N000000916	SAMEA2621246	https://www.ebi.ac.uk/biosamples/samples/SAMEA2621246	ERS490647	http://www.ebi.ac.uk/ena/data/view/ERS490647	SEQ-(100L-or-15min)_W>3	marine mesopelagic zone	organism target by size
TARA_20101017T0905Z_076_Combined-EVENTS_CAST	TARA_20101003Z	TARA_076	marine mesopelagic zone	ENVO	ENVO:00000213	South Atlantic Ocean	GAZ	GAZ:00000378	(SATL) South Atlantic Gyral Province	MRGID	MRGID:21459	Ascencion	-7.923	degree	UO	UO:0000185	-14.453	degree	UO	UO:0000185	Rio de Janiero	-19.74	degree	UO	UO:0000185	-34.322	degree	UO	UO:0000185	800	meter	UO	UO:0000008	Handling of genomics samples	SAMEA2621245	TARA_N000000915	SAMEA2621245	https://www.ebi.ac.uk/biosamples/samples/SAMEA2621245	ERS490646	http://www.ebi.ac.uk/ena/data/view/ERS490646	SEQ-(100L-or-15min)_W0.8-3	marine mesopelagic zone	organism target by size
TARA_20101017T0905Z_076_Combined-EVENTS_CAST	TARA_20101003Z	TARA_076	marine mesopelagic zone	ENVO	ENVO:00000213	South Atlantic Ocean	GAZ	GAZ:00000378	(SATL) South Atlantic Gyral Province	MRGID	MRGID:21459	Ascencion	-7.923	degree	UO	UO:0000185	-14.453	degree	UO	UO:0000185	Rio de Janiero	-19.74	degree	UO	UO:0000185	-34.322	degree	UO	UO:0000185	800	meter	UO	UO:0000008	Handling of genomics samples	SAMEA2621242	TARA_Y100000815	SAMEA2621242	https://www.ebi.ac.uk/biosamples/samples/SAMEA2621242	ERS490643	http://www.ebi.ac.uk/ena/data/view/ERS490643	SEQ-(dry)_W0.45-0.8	marine mesopelagic zone	organism target by size
TARA_20101017T0905Z_076_Combined-EVENTS_CAST	TARA_20101003Z	TARA_076	marine mesopelagic zone	ENVO	ENVO:00000213	South Atlantic Ocean	GAZ	GAZ:00000378	(SATL) South Atlantic Gyral Province	MRGID	MRGID:21459	Ascencion	-7.923	degree	UO	UO:0000185	-14.453	degree	UO	UO:0000185	Rio de Janiero	-19.74	degree	UO	UO:0000185	-34.322	degree	UO	UO:0000185	800	meter	UO	UO:0000008	Handling of genomics samples	SAMEA2621247	TARA_R100001132	SAMEA2621247	https://www.ebi.ac.uk/biosamples/samples/SAMEA2621247	ERS490648	http://www.ebi.ac.uk/ena/data/view/ERS490648	SEQ-(FeCl3)_W<0.22	marine mesopelagic zone	organism target by size
TARA_20101016T0955Z_076_EVENT_PUMP	TARA_20101003Z	TARA_076	surface water layer	ENVO	ENVO:00010504	South Atlantic Ocean	GAZ	GAZ:00000378	(SATL) South Atlantic Gyral Province	MRGID	MRGID:21459	Ascencion	-7.923	degree	UO	UO:0000185	-14.453	degree	UO	UO:0000185	Rio de Janiero	-19.74	degree	UO	UO:0000185	-34.322	degree	UO	UO:0000185	5	meter	UO	UO:0000008	Handling of genomics samples	SAMEA2621208	TARA_N000000852	SAMEA2621208	https://www.ebi.ac.uk/biosamples/samples/SAMEA2621208	ERS490552	http://www.ebi.ac.uk/ena/data/view/ERS490552	SEQ-(100L-or-15min)_W>0.8	surface water layer	organism target by size
TARA_20101016T0955Z_076_EVENT_PUMP	TARA_20101003Z	TARA_076	surface water layer	ENVO	ENVO:00010504	South Atlantic Ocean	GAZ	GAZ:00000378	(SATL) South Atlantic Gyral Province	MRGID	MRGID:21459	Ascencion	-7.923	degree	UO	UO:0000185	-14.453	degree	UO	UO:0000185	Rio de Janiero	-19.74	degree	UO	UO:0000185	-34.322	degree	UO	UO:0000185	5	meter	UO	UO:0000008	Handling of genomics samples	SAMEA2621209	TARA_N000000855	SAMEA2621209	https://www.ebi.ac.uk/biosamples/samples/SAMEA2621209	ERS490553	http://www.ebi.ac.uk/ena/data/view/ERS490553	SEQ-(100L-or-15min)_W0.8-5	surface water layer	organism target by size
TARA_20101016T0955Z_076_EVENT_PUMP	TARA_20101003Z	TARA_076	surface water layer	ENVO	ENVO:00010504	South Atlantic Ocean	GAZ	GAZ:00000378	(SATL) South Atlantic Gyral Province	MRGID	MRGID:21459	Ascencion	-7.923	degree	UO	UO:0000185	-14.453	degree	UO	UO:0000185	Rio de Janiero	-19.74	degree	UO	UO:0000185	-34.322	degree	UO	UO:0000185	5	meter	UO	UO:0000008	Handling of genomics samples	SAMEA2621198	TARA_B100000513	SAMEA2621198	https://www.ebi.ac.uk/biosamples/samples/SAMEA2621198	ERS490542	http://www.ebi.ac.uk/ena/data/view/ERS490542	SEQ-(10L-or-15min)_W0.22-3	surface water layer	organism target by size
TARA_20101016T0955Z_076_EVENT_PUMP	TARA_20101003Z	TARA_076	surface water layer	ENVO	ENVO:00010504	South Atlantic Ocean	GAZ	GAZ:00000378	(SATL) South Atlantic Gyral Province	MRGID	MRGID:21459	Ascencion	-7.923	degree	UO	UO:0000185	-14.453	degree	UO	UO:0000185	Rio de Janiero	-19.74	degree	UO	UO:0000185	-34.322	degree	UO	UO:0000185	5	meter	UO	UO:0000008	Handling of genomics samples	SAMEA2621203	TARA_Y100000816	SAMEA2621203	https://www.ebi.ac.uk/biosamples/samples/SAMEA2621203	ERS490547	http://www.ebi.ac.uk/ena/data/view/ERS490547	SEQ-(dry)_W0.22-0.45	surface water layer	organism target by size
TARA_20101016T0955Z_076_EVENT_PUMP	TARA_20101003Z	TARA_076	surface water layer	ENVO	ENVO:00010504	South Atlantic Ocean	GAZ	GAZ:00000378	(SATL) South Atlantic Gyral Province	MRGID	MRGID:21459	Ascencion	-7.923	degree	UO	UO:0000185	-14.453	degree	UO	UO:0000185	Rio de Janiero	-19.74	degree	UO	UO:0000185	-34.322	degree	UO	UO:0000185	5	meter	UO	UO:0000008	Handling of genomics samples	SAMEA2621204	TARA_Y100000813	SAMEA2621204	https://www.ebi.ac.uk/biosamples/samples/SAMEA2621204	ERS490548	http://www.ebi.ac.uk/ena/data/view/ERS490548	SEQ-(dry)_W0.45-0.8	surface water layer	organism target by size
TARA_20101016T0955Z_076_EVENT_PUMP	TARA_20101003Z	TARA_076	surface water layer	ENVO	ENVO:00010504	South Atlantic Ocean	GAZ	GAZ:00000378	(SATL) South Atlantic Gyral Province	MRGID	MRGID:21459	Ascencion	-7.923	degree	UO	UO:0000185	-14.453	degree	UO	UO:0000185	Rio de Janiero	-19.74	degree	UO	UO:0000185	-34.322	degree	UO	UO:0000185	5	meter	UO	UO:0000008	Handling of genomics samples	SAMEA2621213	TARA_R100001126	SAMEA2621213	https://www.ebi.ac.uk/biosamples/samples/SAMEA2621213	ERS490557	http://www.ebi.ac.uk/ena/data/view/ERS490557	SEQ-(FeCl3)_W<0.22	surface water layer	organism target by size
TARA_20101016T1016Z_076_EVENT_NET	TARA_20101003Z	TARA_076	surface water layer	ENVO	ENVO:00010504	South Atlantic Ocean	GAZ	GAZ:00000378	(SATL) South Atlantic Gyral Province	MRGID	MRGID:21459	Ascencion	-7.923	degree	UO	UO:0000185	-14.453	degree	UO	UO:0000185	Rio de Janiero	-19.74	degree	UO	UO:0000185	-34.322	degree	UO	UO:0000185	5	meter	UO	UO:0000008	Handling of genomics samples	SAMEA2657091	TARA_N000000879	SAMEA2657091	https://www.ebi.ac.uk/biosamples/samples/SAMEA2657091	ERS490564	http://www.ebi.ac.uk/ena/data/view/ERS490564	SEQ-(500mL-or-15min)_N180-2000	surface water layer	organism target by size
TARA_20101016T1118Z_076_EVENT_NET	TARA_20101003Z	TARA_076	surface water layer	ENVO	ENVO:00010504	South Atlantic Ocean	GAZ	GAZ:00000378	(SATL) South Atlantic Gyral Province	MRGID	MRGID:21459	Ascencion	-7.923	degree	UO	UO:0000185	-14.453	degree	UO	UO:0000185	Rio de Janiero	-19.74	degree	UO	UO:0000185	-34.322	degree	UO	UO:0000185	5	meter	UO	UO:0000008	Handling of genomics samples	SAMEA2657030	TARA_N000000871	SAMEA2657030	https://www.ebi.ac.uk/biosamples/samples/SAMEA2657030	ERS490572	http://www.ebi.ac.uk/ena/data/view/ERS490572	SEQ-(500mL-or-15min)_N20-180	surface water layer	organism target by size
TARA_20101016T1245Z_076_EVENT_NET	TARA_20101003Z	TARA_076	surface water layer	ENVO	ENVO:00010504	South Atlantic Ocean	GAZ	GAZ:00000378	(SATL) South Atlantic Gyral Province	MRGID	MRGID:21459	Ascencion	-7.923	degree	UO	UO:0000185	-14.453	degree	UO	UO:0000185	Rio de Janiero	-19.74	degree	UO	UO:0000185	-34.322	degree	UO	UO:0000185	5	meter	UO	UO:0000008	Handling of genomics samples	SAMEA2657095	TARA_N000000863	SAMEA2657095	https://www.ebi.ac.uk/biosamples/samples/SAMEA2657095	ERS490582	http://www.ebi.ac.uk/ena/data/view/ERS490582	SEQ-(500mL-or-15min)_N5-20	surface water layer	organism target by size
TARA_20101016T1245Z_076_EVENT_NET	TARA_20101003Z	TARA_076	surface water layer	ENVO	ENVO:00010504	South Atlantic Ocean	GAZ	GAZ:00000378	(SATL) South Atlantic Gyral Province	MRGID	MRGID:21459	Ascencion	-7.923	degree	UO	UO:0000185	-14.453	degree	UO	UO:0000185	Rio de Janiero	-19.74	degree	UO	UO:0000185	-34.322	degree	UO	UO:0000185	5	meter	UO	UO:0000008	Handling of genomics samples	SAMEA2732954	TARA_N000000864	SAMEA2732954	https://www.ebi.ac.uk/biosamples/samples/SAMEA2732954	ERS490583	http://www.ebi.ac.uk/ena/data/view/ERS490583	SEQ-(500mL-or-15min)_N5-20	surface water layer	organism target by size
TARA_20101104T1816Z_078_Combined-EVENTS_CAST	TARA_20101031Z	TARA_078	deep chlorophyll maximum layer	ENVO	ENVO:01000326	Southwest Atlantic Ocean	GAZ	GAZ:00051082	(BRAZ) Brazil Current Coastal Province	MRGID	MRGID:21468	Rio de Janiero	-22.988	degree	UO	UO:0000185	-43.14	degree	UO	UO:0000185	Buenos Aires	-35.905	degree	UO	UO:0000185	-54.577	degree	UO	UO:0000185	120	meter	UO	UO:0000008	Handling of genomics samples	SAMEA2621272	TARA_B100000530	SAMEA2621272	https://www.ebi.ac.uk/biosamples/samples/SAMEA2621272	ERS490691	http://www.ebi.ac.uk/ena/data/view/ERS490691	SEQ-(100L)_W0.22-3	deep chlorophyll maximum layer	organism target by size
TARA_20101104T1816Z_078_Combined-EVENTS_CAST	TARA_20101031Z	TARA_078	deep chlorophyll maximum layer	ENVO	ENVO:01000326	Southwest Atlantic Ocean	GAZ	GAZ:00051082	(BRAZ) Brazil Current Coastal Province	MRGID	MRGID:21468	Rio de Janiero	-22.988	degree	UO	UO:0000185	-43.14	degree	UO	UO:0000185	Buenos Aires	-35.905	degree	UO	UO:0000185	-54.577	degree	UO	UO:0000185	120	meter	UO	UO:0000008	Handling of genomics samples	SAMEA2621280	TARA_N000000618	SAMEA2621280	https://www.ebi.ac.uk/biosamples/samples/SAMEA2621280	ERS490699	http://www.ebi.ac.uk/ena/data/view/ERS490699	SEQ-(100L-or-15min)_W>0.8	deep chlorophyll maximum layer	organism target by size
TARA_20101104T1816Z_078_Combined-EVENTS_CAST	TARA_20101031Z	TARA_078	deep chlorophyll maximum layer	ENVO	ENVO:01000326	Southwest Atlantic Ocean	GAZ	GAZ:00051082	(BRAZ) Brazil Current Coastal Province	MRGID	MRGID:21468	Rio de Janiero	-22.988	degree	UO	UO:0000185	-43.14	degree	UO	UO:0000185	Buenos Aires	-35.905	degree	UO	UO:0000185	-54.577	degree	UO	UO:0000185	120	meter	UO	UO:0000008	Handling of genomics samples	SAMEA2621282	TARA_N000000622	SAMEA2621282	https://www.ebi.ac.uk/biosamples/samples/SAMEA2621282	ERS490701	http://www.ebi.ac.uk/ena/data/view/ERS490701	SEQ-(100L-or-15min)_W0.8-5	deep chlorophyll maximum layer	organism target by size
TARA_20101104T1816Z_078_Combined-EVENTS_CAST	TARA_20101031Z	TARA_078	deep chlorophyll maximum layer	ENVO	ENVO:01000326	Southwest Atlantic Ocean	GAZ	GAZ:00051082	(BRAZ) Brazil Current Coastal Province	MRGID	MRGID:21468	Rio de Janiero	-22.988	degree	UO	UO:0000185	-43.14	degree	UO	UO:0000185	Buenos Aires	-35.905	degree	UO	UO:0000185	-54.577	degree	UO	UO:0000185	120	meter	UO	UO:0000008	Handling of genomics samples	SAMEA2621277	TARA_Y100000996	SAMEA2621277	https://www.ebi.ac.uk/biosamples/samples/SAMEA2621277	ERS490696	http://www.ebi.ac.uk/ena/data/view/ERS490696	SEQ-(dry)_W0.22-0.45	deep chlorophyll maximum layer	organism target by size
TARA_20101104T1816Z_078_Combined-EVENTS_CAST	TARA_20101031Z	TARA_078	deep chlorophyll maximum layer	ENVO	ENVO:01000326	Southwest Atlantic Ocean	GAZ	GAZ:00051082	(BRAZ) Brazil Current Coastal Province	MRGID	MRGID:21468	Rio de Janiero	-22.988	degree	UO	UO:0000185	-43.14	degree	UO	UO:0000185	Buenos Aires	-35.905	degree	UO	UO:0000185	-54.577	degree	UO	UO:0000185	120	meter	UO	UO:0000008	Handling of genomics samples	SAMEA2621278	TARA_Y100000994	SAMEA2621278	https://www.ebi.ac.uk/biosamples/samples/SAMEA2621278	ERS490697	http://www.ebi.ac.uk/ena/data/view/ERS490697	SEQ-(dry)_W0.45-0.8	deep chlorophyll maximum layer	organism target by size
TARA_20101104T1816Z_078_Combined-EVENTS_CAST	TARA_20101031Z	TARA_078	deep chlorophyll maximum layer	ENVO	ENVO:01000326	Southwest Atlantic Ocean	GAZ	GAZ:00051082	(BRAZ) Brazil Current Coastal Province	MRGID	MRGID:21468	Rio de Janiero	-22.988	degree	UO	UO:0000185	-43.14	degree	UO	UO:0000185	Buenos Aires	-35.905	degree	UO	UO:0000185	-54.577	degree	UO	UO:0000185	120	meter	UO	UO:0000008	Handling of genomics samples	SAMEA2621285	TARA_R100001163	SAMEA2621285	https://www.ebi.ac.uk/biosamples/samples/SAMEA2621285	ERS490704	http://www.ebi.ac.uk/ena/data/view/ERS490704	SEQ-(FeCl3)_W<0.22	deep chlorophyll maximum layer	organism target by size
TARA_20101104T1837Z_078_EVENT_NET	TARA_20101031Z	TARA_078	deep chlorophyll maximum layer	ENVO	ENVO:01000326	Southwest Atlantic Ocean	GAZ	GAZ:00051082	(BRAZ) Brazil Current Coastal Province	MRGID	MRGID:21468	Rio de Janiero	-22.988	degree	UO	UO:0000185	-43.14	degree	UO	UO:0000185	Buenos Aires	-35.905	degree	UO	UO:0000185	-54.577	degree	UO	UO:0000185	120	meter	UO	UO:0000008	Handling of genomics samples	SAMEA2657042	TARA_N000001516	SAMEA2657042	https://www.ebi.ac.uk/biosamples/samples/SAMEA2657042	ERS490708	http://www.ebi.ac.uk/ena/data/view/ERS490708	SEQ-(500mL-or-15min)_N180-2000	deep chlorophyll maximum layer	organism target by size
TARA_20101104T2013Z_078_EVENT_NET	TARA_20101031Z	TARA_078	deep chlorophyll maximum layer	ENVO	ENVO:01000326	Southwest Atlantic Ocean	GAZ	GAZ:00051082	(BRAZ) Brazil Current Coastal Province	MRGID	MRGID:21468	Rio de Janiero	-22.988	degree	UO	UO:0000185	-43.14	degree	UO	UO:0000185	Buenos Aires	-35.905	degree	UO	UO:0000185	-54.577	degree	UO	UO:0000185	120	meter	UO	UO:0000008	Handling of genomics samples	SAMEA2657102	TARA_N000001512	SAMEA2657102	https://www.ebi.ac.uk/biosamples/samples/SAMEA2657102	ERS490712	http://www.ebi.ac.uk/ena/data/view/ERS490712	SEQ-(500mL-or-15min)_N20-180	deep chlorophyll maximum layer	organism target by size
TARA_20101105T1235Z_078_Combined-EVENTS_CAST	TARA_20101031Z	TARA_078	marine mesopelagic zone	ENVO	ENVO:00000213	Southwest Atlantic Ocean	GAZ	GAZ:00051082	(BRAZ) Brazil Current Coastal Province	MRGID	MRGID:21468	Rio de Janiero	-22.988	degree	UO	UO:0000185	-43.14	degree	UO	UO:0000185	Buenos Aires	-35.905	degree	UO	UO:0000185	-54.577	degree	UO	UO:0000185	800	meter	UO	UO:0000008	Handling of genomics samples	SAMEA2621287	TARA_B100000745	SAMEA2621287	https://www.ebi.ac.uk/biosamples/samples/SAMEA2621287	ERS490714	http://www.ebi.ac.uk/ena/data/view/ERS490714	SEQ-(100L)_W0.22-3	marine mesopelagic zone	organism target by size
TARA_20101105T1235Z_078_Combined-EVENTS_CAST	TARA_20101031Z	TARA_078	marine mesopelagic zone	ENVO	ENVO:00000213	Southwest Atlantic Ocean	GAZ	GAZ:00051082	(BRAZ) Brazil Current Coastal Province	MRGID	MRGID:21468	Rio de Janiero	-22.988	degree	UO	UO:0000185	-43.14	degree	UO	UO:0000185	Buenos Aires	-35.905	degree	UO	UO:0000185	-54.577	degree	UO	UO:0000185	800	meter	UO	UO:0000008	Handling of genomics samples	SAMEA2621299	TARA_N000001505	SAMEA2621299	https://www.ebi.ac.uk/biosamples/samples/SAMEA2621299	ERS490726	http://www.ebi.ac.uk/ena/data/view/ERS490726	SEQ-(100L-or-15min)_W>3	marine mesopelagic zone	organism target by size
TARA_20101105T1235Z_078_Combined-EVENTS_CAST	TARA_20101031Z	TARA_078	marine mesopelagic zone	ENVO	ENVO:00000213	Southwest Atlantic Ocean	GAZ	GAZ:00051082	(BRAZ) Brazil Current Coastal Province	MRGID	MRGID:21468	Rio de Janiero	-22.988	degree	UO	UO:0000185	-43.14	degree	UO	UO:0000185	Buenos Aires	-35.905	degree	UO	UO:0000185	-54.577	degree	UO	UO:0000185	800	meter	UO	UO:0000008	Handling of genomics samples	SAMEA2621298	TARA_N000001504	SAMEA2621298	https://www.ebi.ac.uk/biosamples/samples/SAMEA2621298	ERS490725	http://www.ebi.ac.uk/ena/data/view/ERS490725	SEQ-(100L-or-15min)_W0.8-3	marine mesopelagic zone	organism target by size
TARA_20101105T1235Z_078_Combined-EVENTS_CAST	TARA_20101031Z	TARA_078	marine mesopelagic zone	ENVO	ENVO:00000213	Southwest Atlantic Ocean	GAZ	GAZ:00051082	(BRAZ) Brazil Current Coastal Province	MRGID	MRGID:21468	Rio de Janiero	-22.988	degree	UO	UO:0000185	-43.14	degree	UO	UO:0000185	Buenos Aires	-35.905	degree	UO	UO:0000185	-54.577	degree	UO	UO:0000185	800	meter	UO	UO:0000008	Handling of genomics samples	SAMEA2621295	TARA_Y100001001	SAMEA2621295	https://www.ebi.ac.uk/biosamples/samples/SAMEA2621295	ERS490722	http://www.ebi.ac.uk/ena/data/view/ERS490722	SEQ-(dry)_W0.45-0.8	marine mesopelagic zone	organism target by size
TARA_20101105T1235Z_078_Combined-EVENTS_CAST	TARA_20101031Z	TARA_078	marine mesopelagic zone	ENVO	ENVO:00000213	Southwest Atlantic Ocean	GAZ	GAZ:00051082	(BRAZ) Brazil Current Coastal Province	MRGID	MRGID:21468	Rio de Janiero	-22.988	degree	UO	UO:0000185	-43.14	degree	UO	UO:0000185	Buenos Aires	-35.905	degree	UO	UO:0000185	-54.577	degree	UO	UO:0000185	800	meter	UO	UO:0000008	Handling of genomics samples	SAMEA2621300	TARA_R100001143	SAMEA2621300	https://www.ebi.ac.uk/biosamples/samples/SAMEA2621300	ERS490727	http://www.ebi.ac.uk/ena/data/view/ERS490727	SEQ-(FeCl3)_W<0.22	marine mesopelagic zone	organism target by size
TARA_20101104T1015Z_078_EVENT_PUMP	TARA_20101031Z	TARA_078	surface water layer	ENVO	ENVO:00010504	Southwest Atlantic Ocean	GAZ	GAZ:00051082	(BRAZ) Brazil Current Coastal Province	MRGID	MRGID:21468	Rio de Janiero	-22.988	degree	UO	UO:0000185	-43.14	degree	UO	UO:0000185	Buenos Aires	-35.905	degree	UO	UO:0000185	-54.577	degree	UO	UO:0000185	5	meter	UO	UO:0000008	Handling of genomics samples	SAMEA2621263	TARA_N000000616	SAMEA2621263	https://www.ebi.ac.uk/biosamples/samples/SAMEA2621263	ERS490668	http://www.ebi.ac.uk/ena/data/view/ERS490668	SEQ-(100L-or-15min)_W>0.8	surface water layer	organism target by size
TARA_20101104T1015Z_078_EVENT_PUMP	TARA_20101031Z	TARA_078	surface water layer	ENVO	ENVO:00010504	Southwest Atlantic Ocean	GAZ	GAZ:00051082	(BRAZ) Brazil Current Coastal Province	MRGID	MRGID:21468	Rio de Janiero	-22.988	degree	UO	UO:0000185	-43.14	degree	UO	UO:0000185	Buenos Aires	-35.905	degree	UO	UO:0000185	-54.577	degree	UO	UO:0000185	5	meter	UO	UO:0000008	Handling of genomics samples	SAMEA2621265	TARA_N000000620	SAMEA2621265	https://www.ebi.ac.uk/biosamples/samples/SAMEA2621265	ERS490670	http://www.ebi.ac.uk/ena/data/view/ERS490670	SEQ-(100L-or-15min)_W0.8-5	surface water layer	organism target by size
TARA_20101104T1015Z_078_EVENT_PUMP	TARA_20101031Z	TARA_078	surface water layer	ENVO	ENVO:00010504	Southwest Atlantic Ocean	GAZ	GAZ:00051082	(BRAZ) Brazil Current Coastal Province	MRGID	MRGID:21468	Rio de Janiero	-22.988	degree	UO	UO:0000185	-43.14	degree	UO	UO:0000185	Buenos Aires	-35.905	degree	UO	UO:0000185	-54.577	degree	UO	UO:0000185	5	meter	UO	UO:0000008	Handling of genomics samples	SAMEA2621254	TARA_B100000524	SAMEA2621254	https://www.ebi.ac.uk/biosamples/samples/SAMEA2621254	ERS490659	http://www.ebi.ac.uk/ena/data/view/ERS490659	SEQ-(10L-or-15min)_W0.22-3	surface water layer	organism target by size
TARA_20101104T1015Z_078_EVENT_PUMP	TARA_20101031Z	TARA_078	surface water layer	ENVO	ENVO:00010504	Southwest Atlantic Ocean	GAZ	GAZ:00051082	(BRAZ) Brazil Current Coastal Province	MRGID	MRGID:21468	Rio de Janiero	-22.988	degree	UO	UO:0000185	-43.14	degree	UO	UO:0000185	Buenos Aires	-35.905	degree	UO	UO:0000185	-54.577	degree	UO	UO:0000185	5	meter	UO	UO:0000008	Handling of genomics samples	SAMEA2621259	TARA_Y100000992	SAMEA2621259	https://www.ebi.ac.uk/biosamples/samples/SAMEA2621259	ERS490664	http://www.ebi.ac.uk/ena/data/view/ERS490664	SEQ-(dry)_W0.22-0.45	surface water layer	organism target by size
TARA_20101104T1015Z_078_EVENT_PUMP	TARA_20101031Z	TARA_078	surface water layer	ENVO	ENVO:00010504	Southwest Atlantic Ocean	GAZ	GAZ:00051082	(BRAZ) Brazil Current Coastal Province	MRGID	MRGID:21468	Rio de Janiero	-22.988	degree	UO	UO:0000185	-43.14	degree	UO	UO:0000185	Buenos Aires	-35.905	degree	UO	UO:0000185	-54.577	degree	UO	UO:0000185	5	meter	UO	UO:0000008	Handling of genomics samples	SAMEA2621260	TARA_Y100000991	SAMEA2621260	https://www.ebi.ac.uk/biosamples/samples/SAMEA2621260	ERS490665	http://www.ebi.ac.uk/ena/data/view/ERS490665	SEQ-(dry)_W0.45-0.8	surface water layer	organism target by size
TARA_20101104T1015Z_078_EVENT_PUMP	TARA_20101031Z	TARA_078	surface water layer	ENVO	ENVO:00010504	Southwest Atlantic Ocean	GAZ	GAZ:00051082	(BRAZ) Brazil Current Coastal Province	MRGID	MRGID:21468	Rio de Janiero	-22.988	degree	UO	UO:0000185	-43.14	degree	UO	UO:0000185	Buenos Aires	-35.905	degree	UO	UO:0000185	-54.577	degree	UO	UO:0000185	5	meter	UO	UO:0000008	Handling of genomics samples	SAMEA2621271	TARA_R100001224	SAMEA2621271	https://www.ebi.ac.uk/biosamples/samples/SAMEA2621271	ERS490676	http://www.ebi.ac.uk/ena/data/view/ERS490676	SEQ-(FeCl3)_W<0.22	surface water layer	organism target by size
TARA_20101104T1131Z_078_EVENT_NET	TARA_20101031Z	TARA_078	surface water layer	ENVO	ENVO:00010504	Southwest Atlantic Ocean	GAZ	GAZ:00051082	(BRAZ) Brazil Current Coastal Province	MRGID	MRGID:21468	Rio de Janiero	-22.988	degree	UO	UO:0000185	-43.14	degree	UO	UO:0000185	Buenos Aires	-35.905	degree	UO	UO:0000185	-54.577	degree	UO	UO:0000185	5	meter	UO	UO:0000008	Handling of genomics samples	SAMEA2656977	TARA_N000001514	SAMEA2656977	https://www.ebi.ac.uk/biosamples/samples/SAMEA2656977	ERS490679	http://www.ebi.ac.uk/ena/data/view/ERS490679	SEQ-(500mL-or-15min)_N180-2000	surface water layer	organism target by size
TARA_20101104T1322Z_078_EVENT_NET	TARA_20101031Z	TARA_078	surface water layer	ENVO	ENVO:00010504	Southwest Atlantic Ocean	GAZ	GAZ:00051082	(BRAZ) Brazil Current Coastal Province	MRGID	MRGID:21468	Rio de Janiero	-22.988	degree	UO	UO:0000185	-43.14	degree	UO	UO:0000185	Buenos Aires	-35.905	degree	UO	UO:0000185	-54.577	degree	UO	UO:0000185	5	meter	UO	UO:0000008	Handling of genomics samples	SAMEA2657067	TARA_N000001510	SAMEA2657067	https://www.ebi.ac.uk/biosamples/samples/SAMEA2657067	ERS490683	http://www.ebi.ac.uk/ena/data/view/ERS490683	SEQ-(500mL-or-15min)_N20-180	surface water layer	organism target by size
TARA_20101104T1424Z_078_EVENT_NET	TARA_20101031Z	TARA_078	surface water layer	ENVO	ENVO:00010504	Southwest Atlantic Ocean	GAZ	GAZ:00051082	(BRAZ) Brazil Current Coastal Province	MRGID	MRGID:21468	Rio de Janiero	-22.988	degree	UO	UO:0000185	-43.14	degree	UO	UO:0000185	Buenos Aires	-35.905	degree	UO	UO:0000185	-54.577	degree	UO	UO:0000185	5	meter	UO	UO:0000008	Handling of genomics samples	SAMEA2657029	TARA_N000000625	SAMEA2657029	https://www.ebi.ac.uk/biosamples/samples/SAMEA2657029	ERS490687	http://www.ebi.ac.uk/ena/data/view/ERS490687	SEQ-(500mL-or-15min)_N5-20	surface water layer	organism target by size
TARA_20101129T1809Z_080_EVENT_NET	TARA_20101126Z	TARA_080	deep chlorophyll maximum layer	ENVO	ENVO:01000326	South Atlantic Ocean	GAZ	GAZ:00000378	(BRAZ) Brazil Current Coastal Province	MRGID	MRGID:21468	Buenos Aires	-35.178	degree	UO	UO:0000185	-55.618	degree	UO	UO:0000185	Ushuaia	-54.817	degree	UO	UO:0000185	-68.268	degree	UO	UO:0000185	85	meter	UO	UO:0000008	Handling of genomics samples	SAMEA2732344	TARA_N000001477	SAMEA2732344	https://www.ebi.ac.uk/biosamples/samples/SAMEA2732344	ERS490774	http://www.ebi.ac.uk/ena/data/view/ERS490774	SEQ-(500mL-or-15min)_N180-2000	deep chlorophyll maximum layer	organism target by size
TARA_20101129T1906Z_080_EVENT_NET	TARA_20101126Z	TARA_080	deep chlorophyll maximum layer	ENVO	ENVO:01000326	South Atlantic Ocean	GAZ	GAZ:00000378	(BRAZ) Brazil Current Coastal Province	MRGID	MRGID:21468	Buenos Aires	-35.178	degree	UO	UO:0000185	-55.618	degree	UO	UO:0000185	Ushuaia	-54.817	degree	UO	UO:0000185	-68.268	degree	UO	UO:0000185	85	meter	UO	UO:0000008	Handling of genomics samples	SAMEA2732399	TARA_N000001473	SAMEA2732399	https://www.ebi.ac.uk/biosamples/samples/SAMEA2732399	ERS490778	http://www.ebi.ac.uk/ena/data/view/ERS490778	SEQ-(500mL-or-15min)_N20-180	deep chlorophyll maximum layer	organism target by size
TARA_20101129T1938Z_080_Combined-EVENTS_CAST	TARA_20101126Z	TARA_080	deep chlorophyll maximum layer	ENVO	ENVO:01000326	South Atlantic Ocean	GAZ	GAZ:00000378	(BRAZ) Brazil Current Coastal Province	MRGID	MRGID:21468	Buenos Aires	-35.178	degree	UO	UO:0000185	-55.618	degree	UO	UO:0000185	Ushuaia	-54.817	degree	UO	UO:0000185	-68.268	degree	UO	UO:0000185	85	meter	UO	UO:0000008	Handling of genomics samples	SAMEA2621337	TARA_N000001485	SAMEA2621337	https://www.ebi.ac.uk/biosamples/samples/SAMEA2621337	ERS490792	http://www.ebi.ac.uk/ena/data/view/ERS490792	SEQ-(100L-or-15min)_W0.8-5	deep chlorophyll maximum layer	organism target by size
TARA_20101129T1938Z_080_Combined-EVENTS_CAST	TARA_20101126Z	TARA_080	deep chlorophyll maximum layer	ENVO	ENVO:01000326	South Atlantic Ocean	GAZ	GAZ:00000378	(BRAZ) Brazil Current Coastal Province	MRGID	MRGID:21468	Buenos Aires	-35.178	degree	UO	UO:0000185	-55.618	degree	UO	UO:0000185	Ushuaia	-54.817	degree	UO	UO:0000185	-68.268	degree	UO	UO:0000185	85	meter	UO	UO:0000008	Handling of genomics samples	SAMEA2621339	TARA_N000001489	SAMEA2621339	https://www.ebi.ac.uk/biosamples/samples/SAMEA2621339	ERS490794	http://www.ebi.ac.uk/ena/data/view/ERS490794	SEQ-(500mL-or-15min)_W5-20	deep chlorophyll maximum layer	organism target by size
TARA_20101129T1121Z_080_EVENT_PUMP	TARA_20101126Z	TARA_080	surface water layer	ENVO	ENVO:00010504	South Atlantic Ocean	GAZ	GAZ:00000378	(BRAZ) Brazil Current Coastal Province	MRGID	MRGID:21468	Buenos Aires	-35.178	degree	UO	UO:0000185	-55.618	degree	UO	UO:0000185	Ushuaia	-54.817	degree	UO	UO:0000185	-68.268	degree	UO	UO:0000185	5	meter	UO	UO:0000008	Handling of genomics samples	SAMEA2621316	TARA_N000001478	SAMEA2621316	https://www.ebi.ac.uk/biosamples/samples/SAMEA2621316	ERS490752	http://www.ebi.ac.uk/ena/data/view/ERS490752	SEQ-(100L-or-15min)_W>0.8	surface water layer	organism target by size
TARA_20101129T1121Z_080_EVENT_PUMP	TARA_20101126Z	TARA_080	surface water layer	ENVO	ENVO:00010504	South Atlantic Ocean	GAZ	GAZ:00000378	(BRAZ) Brazil Current Coastal Province	MRGID	MRGID:21468	Buenos Aires	-35.178	degree	UO	UO:0000185	-55.618	degree	UO	UO:0000185	Ushuaia	-54.817	degree	UO	UO:0000185	-68.268	degree	UO	UO:0000185	5	meter	UO	UO:0000008	Handling of genomics samples	SAMEA2621315	TARA_N000001491	SAMEA2621315	https://www.ebi.ac.uk/biosamples/samples/SAMEA2621315	ERS490751	http://www.ebi.ac.uk/ena/data/view/ERS490751	SEQ-(100L-or-15min)_W0.8-5	surface water layer	organism target by size
TARA_20101129T1204Z_080_EVENT_NET	TARA_20101126Z	TARA_080	surface water layer	ENVO	ENVO:00010504	South Atlantic Ocean	GAZ	GAZ:00000378	(BRAZ) Brazil Current Coastal Province	MRGID	MRGID:21468	Buenos Aires	-35.178	degree	UO	UO:0000185	-55.618	degree	UO	UO:0000185	Ushuaia	-54.817	degree	UO	UO:0000185	-68.268	degree	UO	UO:0000185	5	meter	UO	UO:0000008	Handling of genomics samples	SAMEA2732231	TARA_N000001503	SAMEA2732231	https://www.ebi.ac.uk/biosamples/samples/SAMEA2732231	ERS490761	http://www.ebi.ac.uk/ena/data/view/ERS490761	SEQ-(500mL-or-15min)_N180-2000	surface water layer	organism target by size
TARA_20101129T1430Z_080_EVENT_NET	TARA_20101126Z	TARA_080	surface water layer	ENVO	ENVO:00010504	South Atlantic Ocean	GAZ	GAZ:00000378	(BRAZ) Brazil Current Coastal Province	MRGID	MRGID:21468	Buenos Aires	-35.178	degree	UO	UO:0000185	-55.618	degree	UO	UO:0000185	Ushuaia	-54.817	degree	UO	UO:0000185	-68.268	degree	UO	UO:0000185	5	meter	UO	UO:0000008	Handling of genomics samples	SAMEA2732299	TARA_N000001499	SAMEA2732299	https://www.ebi.ac.uk/biosamples/samples/SAMEA2732299	ERS490768	http://www.ebi.ac.uk/ena/data/view/ERS490768	SEQ-(500mL-or-15min)_N20-180	surface water layer	organism target by size
TARA_20101202T1344Z_081_EVENT_NET	TARA_20101126Z	TARA_081	deep chlorophyll maximum layer	ENVO	ENVO:01000326	South Atlantic Ocean	GAZ	GAZ:00000378	(BRAZ) Brazil Current Coastal Province	MRGID	MRGID:21468	Buenos Aires	-35.178	degree	UO	UO:0000185	-55.618	degree	UO	UO:0000185	Ushuaia	-54.817	degree	UO	UO:0000185	-68.268	degree	UO	UO:0000185	35	meter	UO	UO:0000008	Handling of genomics samples	SAMEA2732401	TARA_N000001424	SAMEA2732401	https://www.ebi.ac.uk/biosamples/samples/SAMEA2732401	ERS490832	http://www.ebi.ac.uk/ena/data/view/ERS490832	SEQ-(500mL-or-15min)_N180-2000	deep chlorophyll maximum layer	organism target by size
TARA_20101202T1522Z_081_EVENT_NET	TARA_20101126Z	TARA_081	deep chlorophyll maximum layer	ENVO	ENVO:01000326	South Atlantic Ocean	GAZ	GAZ:00000378	(BRAZ) Brazil Current Coastal Province	MRGID	MRGID:21468	Buenos Aires	-35.178	degree	UO	UO:0000185	-55.618	degree	UO	UO:0000185	Ushuaia	-54.817	degree	UO	UO:0000185	-68.268	degree	UO	UO:0000185	35	meter	UO	UO:0000008	Handling of genomics samples	SAMEA2732468	TARA_N000001426	SAMEA2732468	https://www.ebi.ac.uk/biosamples/samples/SAMEA2732468	ERS490836	http://www.ebi.ac.uk/ena/data/view/ERS490836	SEQ-(500mL-or-15min)_N20-180	deep chlorophyll maximum layer	organism target by size
TARA_20101202T1814Z_081_EVENT_NET	TARA_20101126Z	TARA_081	deep chlorophyll maximum layer	ENVO	ENVO:01000326	South Atlantic Ocean	GAZ	GAZ:00000378	(BRAZ) Brazil Current Coastal Province	MRGID	MRGID:21468	Buenos Aires	-35.178	degree	UO	UO:0000185	-55.618	degree	UO	UO:0000185	Ushuaia	-54.817	degree	UO	UO:0000185	-68.268	degree	UO	UO:0000185	35	meter	UO	UO:0000008	Handling of genomics samples	SAMEA2732530	TARA_N000001430	SAMEA2732530	https://www.ebi.ac.uk/biosamples/samples/SAMEA2732530	ERS490841	http://www.ebi.ac.uk/ena/data/view/ERS490841	SEQ-(500mL-or-15min)_N5-20	deep chlorophyll maximum layer	organism target by size
TARA_20101202T1852Z_081_EVENT_PUMP	TARA_20101126Z	TARA_081	deep chlorophyll maximum layer	ENVO	ENVO:01000326	South Atlantic Ocean	GAZ	GAZ:00000378	(BRAZ) Brazil Current Coastal Province	MRGID	MRGID:21468	Buenos Aires	-35.178	degree	UO	UO:0000185	-55.618	degree	UO	UO:0000185	Ushuaia	-54.817	degree	UO	UO:0000185	-68.268	degree	UO	UO:0000185	35	meter	UO	UO:0000008	Handling of genomics samples	SAMEA2621388	TARA_N000001434	SAMEA2621388	https://www.ebi.ac.uk/biosamples/samples/SAMEA2621388	ERS490860	http://www.ebi.ac.uk/ena/data/view/ERS490860	SEQ-(100L-or-15min)_W0.8-5	deep chlorophyll maximum layer	organism target by size
TARA_20101202T1028Z_081_EVENT_PUMP	TARA_20101126Z	TARA_081	surface water layer	ENVO	ENVO:00010504	South Atlantic Ocean	GAZ	GAZ:00000378	(BRAZ) Brazil Current Coastal Province	MRGID	MRGID:21468	Buenos Aires	-35.178	degree	UO	UO:0000185	-55.618	degree	UO	UO:0000185	Ushuaia	-54.817	degree	UO	UO:0000185	-68.268	degree	UO	UO:0000185	5	meter	UO	UO:0000008	Handling of genomics samples	SAMEA2621362	TARA_N000001436	SAMEA2621362	https://www.ebi.ac.uk/biosamples/samples/SAMEA2621362	ERS490817	http://www.ebi.ac.uk/ena/data/view/ERS490817	SEQ-(100L-or-15min)_W0.8-5	surface water layer	organism target by size
TARA_20101202T1028Z_081_EVENT_PUMP	TARA_20101126Z	TARA_081	surface water layer	ENVO	ENVO:00010504	South Atlantic Ocean	GAZ	GAZ:00000378	(BRAZ) Brazil Current Coastal Province	MRGID	MRGID:21468	Buenos Aires	-35.178	degree	UO	UO:0000185	-55.618	degree	UO	UO:0000185	Ushuaia	-54.817	degree	UO	UO:0000185	-68.268	degree	UO	UO:0000185	5	meter	UO	UO:0000008	Handling of genomics samples	SAMEA2621364	TARA_N000001432	SAMEA2621364	https://www.ebi.ac.uk/biosamples/samples/SAMEA2621364	ERS490819	http://www.ebi.ac.uk/ena/data/view/ERS490819	SEQ-(500mL-or-15min)_W5-20	surface water layer	organism target by size
TARA_20101202T2042Z_081_EVENT_NET	TARA_20101126Z	TARA_081	surface water layer	ENVO	ENVO:00010504	South Atlantic Ocean	GAZ	GAZ:00000378	(BRAZ) Brazil Current Coastal Province	MRGID	MRGID:21468	Buenos Aires	-35.178	degree	UO	UO:0000185	-55.618	degree	UO	UO:0000185	Ushuaia	-54.817	degree	UO	UO:0000185	-68.268	degree	UO	UO:0000185	5	meter	UO	UO:0000008	Handling of genomics samples	SAMEA2732891	TARA_N000001428	SAMEA2732891	https://www.ebi.ac.uk/biosamples/samples/SAMEA2732891	ERS490871	http://www.ebi.ac.uk/ena/data/view/ERS490871	SEQ-(500mL-or-15min)_N20-180	surface water layer	organism target by size
TARA_20101202T2142Z_081_EVENT_NET	TARA_20101126Z	TARA_081	surface water layer	ENVO	ENVO:00010504	South Atlantic Ocean	GAZ	GAZ:00000378	(BRAZ) Brazil Current Coastal Province	MRGID	MRGID:21468	Buenos Aires	-35.178	degree	UO	UO:0000185	-55.618	degree	UO	UO:0000185	Ushuaia	-54.817	degree	UO	UO:0000185	-68.268	degree	UO	UO:0000185	5	meter	UO	UO:0000008	Handling of genomics samples	SAMEA2732895	TARA_N000001422	SAMEA2732895	https://www.ebi.ac.uk/biosamples/samples/SAMEA2732895	ERS490875	http://www.ebi.ac.uk/ena/data/view/ERS490875	SEQ-(500mL-or-15min)_N180-2000	surface water layer	organism target by size
TARA_20101206T1720Z_082_EVENT_NET	TARA_20101126Z	TARA_082	deep chlorophyll maximum layer	ENVO	ENVO:01000326	South Atlantic Ocean	GAZ	GAZ:00000378	(BRAZ) Brazil Current Coastal Province	MRGID	MRGID:21468	Buenos Aires	-35.178	degree	UO	UO:0000185	-55.618	degree	UO	UO:0000185	Ushuaia	-54.817	degree	UO	UO:0000185	-68.268	degree	UO	UO:0000185	30	meter	UO	UO:0000008	Handling of genomics samples	SAMEA2657035	TARA_N000001400	SAMEA2657035	https://www.ebi.ac.uk/biosamples/samples/SAMEA2657035	ERS490922	http://www.ebi.ac.uk/ena/data/view/ERS490922	SEQ-(500mL-or-15min)_N180-2000	deep chlorophyll maximum layer	organism target by size
TARA_20101206T1858Z_082_EVENT_PUMP	TARA_20101126Z	TARA_082	deep chlorophyll maximum layer	ENVO	ENVO:01000326	South Atlantic Ocean	GAZ	GAZ:00000378	(BRAZ) Brazil Current Coastal Province	MRGID	MRGID:21468	Buenos Aires	-35.178	degree	UO	UO:0000185	-55.618	degree	UO	UO:0000185	Ushuaia	-54.817	degree	UO	UO:0000185	-68.268	degree	UO	UO:0000185	40	meter	UO	UO:0000008	Handling of genomics samples	SAMEA2621436	TARA_N000001384	SAMEA2621436	https://www.ebi.ac.uk/biosamples/samples/SAMEA2621436	ERS490941	http://www.ebi.ac.uk/ena/data/view/ERS490941	SEQ-(100L-or-15min)_W>0.8	deep chlorophyll maximum layer	organism target by size
TARA_20101206T1858Z_082_EVENT_PUMP	TARA_20101126Z	TARA_082	deep chlorophyll maximum layer	ENVO	ENVO:01000326	South Atlantic Ocean	GAZ	GAZ:00000378	(BRAZ) Brazil Current Coastal Province	MRGID	MRGID:21468	Buenos Aires	-35.178	degree	UO	UO:0000185	-55.618	degree	UO	UO:0000185	Ushuaia	-54.817	degree	UO	UO:0000185	-68.268	degree	UO	UO:0000185	40	meter	UO	UO:0000008	Handling of genomics samples	SAMEA2621438	TARA_N000001388	SAMEA2621438	https://www.ebi.ac.uk/biosamples/samples/SAMEA2621438	ERS490943	http://www.ebi.ac.uk/ena/data/view/ERS490943	SEQ-(100L-or-15min)_W0.8-5	deep chlorophyll maximum layer	organism target by size
TARA_20101206T1858Z_082_EVENT_PUMP	TARA_20101126Z	TARA_082	deep chlorophyll maximum layer	ENVO	ENVO:01000326	South Atlantic Ocean	GAZ	GAZ:00000378	(BRAZ) Brazil Current Coastal Province	MRGID	MRGID:21468	Buenos Aires	-35.178	degree	UO	UO:0000185	-55.618	degree	UO	UO:0000185	Ushuaia	-54.817	degree	UO	UO:0000185	-68.268	degree	UO	UO:0000185	40	meter	UO	UO:0000008	Handling of genomics samples	SAMEA2621439	TARA_N000001389	SAMEA2621439	https://www.ebi.ac.uk/biosamples/samples/SAMEA2621439	ERS490944	http://www.ebi.ac.uk/ena/data/view/ERS490944	SEQ-(100L-or-15min)_W0.8-5	deep chlorophyll maximum layer	organism target by size
TARA_20101206T1858Z_082_EVENT_PUMP	TARA_20101126Z	TARA_082	deep chlorophyll maximum layer	ENVO	ENVO:01000326	South Atlantic Ocean	GAZ	GAZ:00000378	(BRAZ) Brazil Current Coastal Province	MRGID	MRGID:21468	Buenos Aires	-35.178	degree	UO	UO:0000185	-55.618	degree	UO	UO:0000185	Ushuaia	-54.817	degree	UO	UO:0000185	-68.268	degree	UO	UO:0000185	40	meter	UO	UO:0000008	Handling of genomics samples	SAMEA2621423	TARA_B100000767	SAMEA2621423	https://www.ebi.ac.uk/biosamples/samples/SAMEA2621423	ERS490928	http://www.ebi.ac.uk/ena/data/view/ERS490928	SEQ-(10L-or-15min)_W0.22-3	deep chlorophyll maximum layer	organism target by size
TARA_20101206T1858Z_082_EVENT_PUMP	TARA_20101126Z	TARA_082	deep chlorophyll maximum layer	ENVO	ENVO:01000326	South Atlantic Ocean	GAZ	GAZ:00000378	(BRAZ) Brazil Current Coastal Province	MRGID	MRGID:21468	Buenos Aires	-35.178	degree	UO	UO:0000185	-55.618	degree	UO	UO:0000185	Ushuaia	-54.817	degree	UO	UO:0000185	-68.268	degree	UO	UO:0000185	40	meter	UO	UO:0000008	Handling of genomics samples	SAMEA2621440	TARA_N000001396	SAMEA2621440	https://www.ebi.ac.uk/biosamples/samples/SAMEA2621440	ERS490945	http://www.ebi.ac.uk/ena/data/view/ERS490945	SEQ-(500mL-or-15min)_N20-180	deep chlorophyll maximum layer	organism target by size
TARA_20101206T1858Z_082_EVENT_PUMP	TARA_20101126Z	TARA_082	deep chlorophyll maximum layer	ENVO	ENVO:01000326	South Atlantic Ocean	GAZ	GAZ:00000378	(BRAZ) Brazil Current Coastal Province	MRGID	MRGID:21468	Buenos Aires	-35.178	degree	UO	UO:0000185	-55.618	degree	UO	UO:0000185	Ushuaia	-54.817	degree	UO	UO:0000185	-68.268	degree	UO	UO:0000185	40	meter	UO	UO:0000008	Handling of genomics samples	SAMEA2621442	TARA_N000001392	SAMEA2621442	https://www.ebi.ac.uk/biosamples/samples/SAMEA2621442	ERS490947	http://www.ebi.ac.uk/ena/data/view/ERS490947	SEQ-(500mL-or-15min)_W5-20	deep chlorophyll maximum layer	organism target by size
TARA_20101206T1858Z_082_EVENT_PUMP	TARA_20101126Z	TARA_082	deep chlorophyll maximum layer	ENVO	ENVO:01000326	South Atlantic Ocean	GAZ	GAZ:00000378	(BRAZ) Brazil Current Coastal Province	MRGID	MRGID:21468	Buenos Aires	-35.178	degree	UO	UO:0000185	-55.618	degree	UO	UO:0000185	Ushuaia	-54.817	degree	UO	UO:0000185	-68.268	degree	UO	UO:0000185	40	meter	UO	UO:0000008	Handling of genomics samples	SAMEA2621448	TARA_R100000544	SAMEA2621448	https://www.ebi.ac.uk/biosamples/samples/SAMEA2621448	ERS490953	http://www.ebi.ac.uk/ena/data/view/ERS490953	SEQ-(FeCl3)_W<0.22	deep chlorophyll maximum layer	organism target by size
TARA_20101206T1033Z_082_EVENT_PUMP	TARA_20101126Z	TARA_082	surface water layer	ENVO	ENVO:00010504	South Atlantic Ocean	GAZ	GAZ:00000378	(BRAZ) Brazil Current Coastal Province	MRGID	MRGID:21468	Buenos Aires	-35.178	degree	UO	UO:0000185	-55.618	degree	UO	UO:0000185	Ushuaia	-54.817	degree	UO	UO:0000185	-68.268	degree	UO	UO:0000185	5	meter	UO	UO:0000008	Handling of genomics samples	SAMEA2621410	TARA_N000001382	SAMEA2621410	https://www.ebi.ac.uk/biosamples/samples/SAMEA2621410	ERS490894	http://www.ebi.ac.uk/ena/data/view/ERS490894	SEQ-(100L-or-15min)_W>0.8	surface water layer	organism target by size
TARA_20101206T1033Z_082_EVENT_PUMP	TARA_20101126Z	TARA_082	surface water layer	ENVO	ENVO:00010504	South Atlantic Ocean	GAZ	GAZ:00000378	(BRAZ) Brazil Current Coastal Province	MRGID	MRGID:21468	Buenos Aires	-35.178	degree	UO	UO:0000185	-55.618	degree	UO	UO:0000185	Ushuaia	-54.817	degree	UO	UO:0000185	-68.268	degree	UO	UO:0000185	5	meter	UO	UO:0000008	Handling of genomics samples	SAMEA2621412	TARA_N000001386	SAMEA2621412	https://www.ebi.ac.uk/biosamples/samples/SAMEA2621412	ERS490896	http://www.ebi.ac.uk/ena/data/view/ERS490896	SEQ-(100L-or-15min)_W0.8-5	surface water layer	organism target by size
TARA_20101206T1033Z_082_EVENT_PUMP	TARA_20101126Z	TARA_082	surface water layer	ENVO	ENVO:00010504	South Atlantic Ocean	GAZ	GAZ:00000378	(BRAZ) Brazil Current Coastal Province	MRGID	MRGID:21468	Buenos Aires	-35.178	degree	UO	UO:0000185	-55.618	degree	UO	UO:0000185	Ushuaia	-54.817	degree	UO	UO:0000185	-68.268	degree	UO	UO:0000185	5	meter	UO	UO:0000008	Handling of genomics samples	SAMEA2621401	TARA_B100000768	SAMEA2621401	https://www.ebi.ac.uk/biosamples/samples/SAMEA2621401	ERS490885	http://www.ebi.ac.uk/ena/data/view/ERS490885	SEQ-(10L-or-15min)_W0.22-3	surface water layer	organism target by size
TARA_20101206T1033Z_082_EVENT_PUMP	TARA_20101126Z	TARA_082	surface water layer	ENVO	ENVO:00010504	South Atlantic Ocean	GAZ	GAZ:00000378	(BRAZ) Brazil Current Coastal Province	MRGID	MRGID:21468	Buenos Aires	-35.178	degree	UO	UO:0000185	-55.618	degree	UO	UO:0000185	Ushuaia	-54.817	degree	UO	UO:0000185	-68.268	degree	UO	UO:0000185	5	meter	UO	UO:0000008	Handling of genomics samples	SAMEA2621416	TARA_R100000541	SAMEA2621416	https://www.ebi.ac.uk/biosamples/samples/SAMEA2621416	ERS490900	http://www.ebi.ac.uk/ena/data/view/ERS490900	SEQ-(FeCl3)_W<0.22	surface water layer	organism target by size
TARA_20101206T1134Z_082_EVENT_NET	TARA_20101126Z	TARA_082	surface water layer	ENVO	ENVO:00010504	South Atlantic Ocean	GAZ	GAZ:00000378	(BRAZ) Brazil Current Coastal Province	MRGID	MRGID:21468	Buenos Aires	-35.178	degree	UO	UO:0000185	-55.618	degree	UO	UO:0000185	Ushuaia	-54.817	degree	UO	UO:0000185	-68.268	degree	UO	UO:0000185	5	meter	UO	UO:0000008	Handling of genomics samples	SAMEA2656994	TARA_N000001398	SAMEA2656994	https://www.ebi.ac.uk/biosamples/samples/SAMEA2656994	ERS490905	http://www.ebi.ac.uk/ena/data/view/ERS490905	SEQ-(500mL-or-15min)_N180-2000	surface water layer	organism target by size
TARA_20101206T1232Z_082_EVENT_NET	TARA_20101126Z	TARA_082	surface water layer	ENVO	ENVO:00010504	South Atlantic Ocean	GAZ	GAZ:00000378	(BRAZ) Brazil Current Coastal Province	MRGID	MRGID:21468	Buenos Aires	-35.178	degree	UO	UO:0000185	-55.618	degree	UO	UO:0000185	Ushuaia	-54.817	degree	UO	UO:0000185	-68.268	degree	UO	UO:0000185	5	meter	UO	UO:0000008	Handling of genomics samples	SAMEA2657078	TARA_N000001394	SAMEA2657078	https://www.ebi.ac.uk/biosamples/samples/SAMEA2657078	ERS490911	http://www.ebi.ac.uk/ena/data/view/ERS490911	SEQ-(500mL-or-15min)_N20-180	surface water layer	organism target by size
TARA_20101206T1323Z_082_EVENT_NET	TARA_20101126Z	TARA_082	surface water layer	ENVO	ENVO:00010504	South Atlantic Ocean	GAZ	GAZ:00000378	(BRAZ) Brazil Current Coastal Province	MRGID	MRGID:21468	Buenos Aires	-35.178	degree	UO	UO:0000185	-55.618	degree	UO	UO:0000185	Ushuaia	-54.817	degree	UO	UO:0000185	-68.268	degree	UO	UO:0000185	5	meter	UO	UO:0000008	Handling of genomics samples	SAMEA2657104	TARA_N000001390	SAMEA2657104	https://www.ebi.ac.uk/biosamples/samples/SAMEA2657104	ERS490915	http://www.ebi.ac.uk/ena/data/view/ERS490915	SEQ-(500mL-or-15min)_N5-20	surface water layer	organism target by size
TARA_20101216T1158Z_083_EVENT_PUMP	TARA_20101126Z	TARA_083	surface water layer	ENVO	ENVO:00010504	South Atlantic Ocean	GAZ	GAZ:00000378	(BRAZ) Brazil Current Coastal Province	MRGID	MRGID:21468	Buenos Aires	-35.178	degree	UO	UO:0000185	-55.618	degree	UO	UO:0000185	Ushuaia	-54.817	degree	UO	UO:0000185	-68.268	degree	UO	UO:0000185	5	meter	UO	UO:0000008	Handling of genomics samples	SAMEA2621468	TARA_N000001372	SAMEA2621468	https://www.ebi.ac.uk/biosamples/samples/SAMEA2621468	ERS490975	http://www.ebi.ac.uk/ena/data/view/ERS490975	SEQ-(100L-or-15min)_W>0.8	surface water layer	organism target by size
[truncated: 647 more rows]
