# Supplementary material for: Viral to metazoan marine plankton nucleotide sequences from the Tara Oceans expedition
Source: Sci Data. 2017 Aug 1;4:170093. doi: 10.1038/sdata.2017.93 (PMC5538240; doi:10.1038/sdata.2017.93)
Supplement: Supplementary file 1 [file sdata201793-isa1.zip › a_metagenome_Alberti.txt]

Sample Name	Protocol REF	Comment[nucleic acid extraction method]	Protocol REF	Comment[Illumina library]	Comment[library name]	Protocol REF	Assay Name	Raw Data File	Comment[Data Repository]	Comment[Data Record Accession]	Comment[Data Record URI]	Factor Value[organism target by size]	Comment[fastq ftp]	Comment[sra ftp]
SAMEA2591077	Nucleic acids preparations	Euk_DNA_RNA_ext	Sequencing library preparation	MetaG	AHX_AAAOSU_r1	Sequencing and data quality control	ERR538182	PRJEB4352	European Nucleotide Archive	PRJEB402	http://www.ebi.ac.uk/ena/data/view/PRJEB402	protists; metazoans	ftp.sra.ebi.ac.uk/vol1/fastq/ERR538/ERR538182/ERR538182_1.fastq.gz;ftp.sra.ebi.ac.uk/vol1/fastq/ERR538/ERR538182/ERR538182_2.fastq.gz;	ftp.sra.ebi.ac.uk/vol1/err/ERR538/ERR538182
SAMEA2591082	Nucleic acids preparations	Euk_DNA_RNA_ext	Sequencing library preparation	MetaG_virus	AHX_AABOSS_r1	Sequencing and data quality control	ERR538181	PRJEB4352	European Nucleotide Archive	PRJEB402	http://www.ebi.ac.uk/ena/data/view/PRJEB402	protists; metazoans	ftp.sra.ebi.ac.uk/vol1/fastq/ERR538/ERR538181/ERR538181_1.fastq.gz;ftp.sra.ebi.ac.uk/vol1/fastq/ERR538/ERR538181/ERR538181_2.fastq.gz;	ftp.sra.ebi.ac.uk/vol1/err/ERR538/ERR538181
SAMEA2189670	Nucleic acids preparations	Euk_DNA_RNA_ext	Sequencing library preparation	MetaG	AHX_AAEOSF_r1	Sequencing and data quality control	ERR315815	PRJEB4352	European Nucleotide Archive	PRJEB402	http://www.ebi.ac.uk/ena/data/view/PRJEB402	protists; metazoans	ftp.sra.ebi.ac.uk/vol1/fastq/ERR315/ERR315815/ERR315815_1.fastq.gz;ftp.sra.ebi.ac.uk/vol1/fastq/ERR315/ERR315815/ERR315815_2.fastq.gz;	ftp.sra.ebi.ac.uk/vol1/err/ERR315/ERR315815
SAMEA2189670	Nucleic acids preparations	Euk_DNA_RNA_ext	Sequencing library preparation	MetaG	AHX_AAEOSF_r2	Sequencing and data quality control	ERR315817	PRJEB4352	European Nucleotide Archive	PRJEB402	http://www.ebi.ac.uk/ena/data/view/PRJEB402	protists; metazoans	ftp.sra.ebi.ac.uk/vol1/fastq/ERR315/ERR315817/ERR315817_1.fastq.gz;ftp.sra.ebi.ac.uk/vol1/fastq/ERR315/ERR315817/ERR315817_2.fastq.gz;	ftp.sra.ebi.ac.uk/vol1/err/ERR315/ERR315817
SAMEA2189670	Nucleic acids preparations	Euk_DNA_RNA_ext	Sequencing library preparation	MetaG	AHX_AAEOSF_r3	Sequencing and data quality control	ERR315820	PRJEB4352	European Nucleotide Archive	PRJEB402	http://www.ebi.ac.uk/ena/data/view/PRJEB402	protists; metazoans	ftp.sra.ebi.ac.uk/vol1/fastq/ERR315/ERR315820/ERR315820_1.fastq.gz;ftp.sra.ebi.ac.uk/vol1/fastq/ERR315/ERR315820/ERR315820_2.fastq.gz;	ftp.sra.ebi.ac.uk/vol1/err/ERR315/ERR315820
SAMEA2189670	Nucleic acids preparations	Euk_DNA_RNA_ext	Sequencing library preparation	MetaG	AHX_AAEOSF_r4	Sequencing and data quality control	ERR315822	PRJEB4352	European Nucleotide Archive	PRJEB402	http://www.ebi.ac.uk/ena/data/view/PRJEB402	protists; metazoans	ftp.sra.ebi.ac.uk/vol1/fastq/ERR315/ERR315822/ERR315822_1.fastq.gz;ftp.sra.ebi.ac.uk/vol1/fastq/ERR315/ERR315822/ERR315822_2.fastq.gz;	ftp.sra.ebi.ac.uk/vol1/err/ERR315/ERR315822
SAMEA2189670	Nucleic acids preparations	Euk_DNA_RNA_ext	Sequencing library preparation	MetaG	AHX_AAEOSF_r5	Sequencing and data quality control	ERR315821	PRJEB4352	European Nucleotide Archive	PRJEB402	http://www.ebi.ac.uk/ena/data/view/PRJEB402	protists; metazoans	ftp.sra.ebi.ac.uk/vol1/fastq/ERR315/ERR315821/ERR315821_1.fastq.gz;ftp.sra.ebi.ac.uk/vol1/fastq/ERR315/ERR315821/ERR315821_2.fastq.gz;	ftp.sra.ebi.ac.uk/vol1/err/ERR315/ERR315821
SAMEA2189670	Nucleic acids preparations	Euk_DNA_RNA_ext	Sequencing library preparation	MetaG	AHX_AAEOSF_r6	Sequencing and data quality control	ERR315802	PRJEB4352	European Nucleotide Archive	PRJEB402	http://www.ebi.ac.uk/ena/data/view/PRJEB402	protists; metazoans	ftp.sra.ebi.ac.uk/vol1/fastq/ERR315/ERR315802/ERR315802_1.fastq.gz;ftp.sra.ebi.ac.uk/vol1/fastq/ERR315/ERR315802/ERR315802_2.fastq.gz;	ftp.sra.ebi.ac.uk/vol1/err/ERR315/ERR315802
SAMEA2591093	Nucleic acids preparations	Euk_DNA_RNA_ext	Sequencing library preparation	MetaG	AHX_AAQOSU_r1	Sequencing and data quality control	ERR538173	PRJEB4352	European Nucleotide Archive	PRJEB402	http://www.ebi.ac.uk/ena/data/view/PRJEB402	protists; metazoans	ftp.sra.ebi.ac.uk/vol1/fastq/ERR538/ERR538173/ERR538173_1.fastq.gz;ftp.sra.ebi.ac.uk/vol1/fastq/ERR538/ERR538173/ERR538173_2.fastq.gz;	ftp.sra.ebi.ac.uk/vol1/err/ERR538/ERR538173
SAMEA2591094	Nucleic acids preparations	Euk_DNA_RNA_ext	Sequencing library preparation	MetaG	AHX_AAROSU_r1	Sequencing and data quality control	ERR538184	PRJEB4352	European Nucleotide Archive	PRJEB402	http://www.ebi.ac.uk/ena/data/view/PRJEB402	protists; metazoans	ftp.sra.ebi.ac.uk/vol1/fastq/ERR538/ERR538184/ERR538184_1.fastq.gz;ftp.sra.ebi.ac.uk/vol1/fastq/ERR538/ERR538184/ERR538184_2.fastq.gz;	ftp.sra.ebi.ac.uk/vol1/err/ERR538/ERR538184
SAMEA2611385	Nucleic acids preparations	Euk_DNA_RNA_ext	Sequencing library preparation	MetaG	AHX_AASOSU_r1	Sequencing and data quality control	ERR538171	PRJEB4352	European Nucleotide Archive	PRJEB402	http://www.ebi.ac.uk/ena/data/view/PRJEB402	protists; metazoans	ftp.sra.ebi.ac.uk/vol1/fastq/ERR538/ERR538171/ERR538171_1.fastq.gz;ftp.sra.ebi.ac.uk/vol1/fastq/ERR538/ERR538171/ERR538171_2.fastq.gz;	ftp.sra.ebi.ac.uk/vol1/err/ERR538/ERR538171
SAMEA2611383	Nucleic acids preparations	Euk_DNA_RNA_ext	Sequencing library preparation	MetaG	AHX_AATOSU_r1	Sequencing and data quality control	ERR538185	PRJEB4352	European Nucleotide Archive	PRJEB402	http://www.ebi.ac.uk/ena/data/view/PRJEB402	protists; metazoans	ftp.sra.ebi.ac.uk/vol1/fastq/ERR538/ERR538185/ERR538185_1.fastq.gz;ftp.sra.ebi.ac.uk/vol1/fastq/ERR538/ERR538185/ERR538185_2.fastq.gz;	ftp.sra.ebi.ac.uk/vol1/err/ERR538/ERR538185
SAMEA2591128	Nucleic acids preparations	Euk_DNA_RNA_ext	Sequencing library preparation	MetaG	AHX_AAVOSU_r1	Sequencing and data quality control	ERR538179	PRJEB4352	European Nucleotide Archive	PRJEB402	http://www.ebi.ac.uk/ena/data/view/PRJEB402	protists; metazoans	ftp.sra.ebi.ac.uk/vol1/fastq/ERR538/ERR538179/ERR538179_1.fastq.gz;ftp.sra.ebi.ac.uk/vol1/fastq/ERR538/ERR538179/ERR538179_2.fastq.gz;	ftp.sra.ebi.ac.uk/vol1/err/ERR538/ERR538179
SAMEA2591129	Nucleic acids preparations	Euk_DNA_RNA_ext	Sequencing library preparation	MetaG	AHX_ABAOSU_r1	Sequencing and data quality control	ERR538188	PRJEB4352	European Nucleotide Archive	PRJEB402	http://www.ebi.ac.uk/ena/data/view/PRJEB402	protists; metazoans	ftp.sra.ebi.ac.uk/vol1/fastq/ERR538/ERR538188/ERR538188_1.fastq.gz;ftp.sra.ebi.ac.uk/vol1/fastq/ERR538/ERR538188/ERR538188_2.fastq.gz;	ftp.sra.ebi.ac.uk/vol1/err/ERR538/ERR538188
SAMEA2591115	Nucleic acids preparations	Euk_DNA_RNA_ext	Sequencing library preparation	MetaG	AHX_ABCOSU_r1	Sequencing and data quality control	ERR538186	PRJEB4352	European Nucleotide Archive	PRJEB402	http://www.ebi.ac.uk/ena/data/view/PRJEB402	protists; metazoans	ftp.sra.ebi.ac.uk/vol1/fastq/ERR538/ERR538186/ERR538186_1.fastq.gz;ftp.sra.ebi.ac.uk/vol1/fastq/ERR538/ERR538186/ERR538186_2.fastq.gz;	ftp.sra.ebi.ac.uk/vol1/err/ERR538/ERR538186
SAMEA2591116	Nucleic acids preparations	Euk_DNA_RNA_ext	Sequencing library preparation	MetaG	AHX_ABDOSU_r1	Sequencing and data quality control	ERR538178	PRJEB4352	European Nucleotide Archive	PRJEB402	http://www.ebi.ac.uk/ena/data/view/PRJEB402	protists; metazoans	ftp.sra.ebi.ac.uk/vol1/fastq/ERR538/ERR538178/ERR538178_1.fastq.gz;ftp.sra.ebi.ac.uk/vol1/fastq/ERR538/ERR538178/ERR538178_2.fastq.gz;	ftp.sra.ebi.ac.uk/vol1/err/ERR538/ERR538178
SAMEA2611384	Nucleic acids preparations	Euk_DNA_RNA_ext	Sequencing library preparation	MetaG	AHX_ABEOSU_r1	Sequencing and data quality control	ERR538189	PRJEB4352	European Nucleotide Archive	PRJEB402	http://www.ebi.ac.uk/ena/data/view/PRJEB402	protists; metazoans	ftp.sra.ebi.ac.uk/vol1/fastq/ERR538/ERR538189/ERR538189_1.fastq.gz;ftp.sra.ebi.ac.uk/vol1/fastq/ERR538/ERR538189/ERR538189_2.fastq.gz;	ftp.sra.ebi.ac.uk/vol1/err/ERR538/ERR538189
SAMEA2620802	Nucleic acids preparations	Euk_DNA_RNA_ext	Sequencing library preparation	MetaG	AHX_ABTIOSE_r1	Sequencing and data quality control	ERR599266	PRJEB4352	European Nucleotide Archive	PRJEB402	http://www.ebi.ac.uk/ena/data/view/PRJEB402	protists; metazoans	ftp.sra.ebi.ac.uk/vol1/fastq/ERR599/ERR599266/ERR599266_1.fastq.gz;ftp.sra.ebi.ac.uk/vol1/fastq/ERR599/ERR599266/ERR599266_2.fastq.gz;	ftp.sra.ebi.ac.uk/vol1/err/ERR599/ERR599266
SAMEA2656968	Nucleic acids preparations	Euk_DNA_RNA_ext	Sequencing library preparation	MetaG	AHX_ABXIOSE_r1	Sequencing and data quality control	ERR599321	PRJEB4352	European Nucleotide Archive	PRJEB402	http://www.ebi.ac.uk/ena/data/view/PRJEB402	protists; metazoans	ftp.sra.ebi.ac.uk/vol1/fastq/ERR599/ERR599321/ERR599321_1.fastq.gz;ftp.sra.ebi.ac.uk/vol1/fastq/ERR599/ERR599321/ERR599321_2.fastq.gz;	ftp.sra.ebi.ac.uk/vol1/err/ERR599/ERR599321
SAMEA2657108	Nucleic acids preparations	Euk_DNA_RNA_ext	Sequencing library preparation	MetaG	AHX_ACAIOSE_r1	Sequencing and data quality control	ERR1726649	PRJEB4352	European Nucleotide Archive	PRJEB402	http://www.ebi.ac.uk/ena/data/view/PRJEB402	protists; metazoans	ftp.sra.ebi.ac.uk/vol1/fastq/ERR172/009/ERR1726649/ERR1726649_1.fastq.gz;ftp.sra.ebi.ac.uk/vol1/fastq/ERR172/009/ERR1726649/ERR1726649_2.fastq.gz;	ftp.sra.ebi.ac.uk/vol1/err/ERR172/009/ERR1726649
SAMEA2657108	Nucleic acids preparations	Euk_DNA_RNA_ext	Sequencing library preparation	MetaG	AHX_ACAIOSE_r1	Sequencing and data quality control	ERR599247	PRJEB4352	European Nucleotide Archive	PRJEB402	http://www.ebi.ac.uk/ena/data/view/PRJEB402	protists; metazoans	ftp.sra.ebi.ac.uk/vol1/fastq/ERR599/ERR599247/ERR599247_1.fastq.gz;ftp.sra.ebi.ac.uk/vol1/fastq/ERR599/ERR599247/ERR599247_2.fastq.gz;	ftp.sra.ebi.ac.uk/vol1/err/ERR599/ERR599247
SAMEA2620845	Nucleic acids preparations	Euk_DNA_RNA_ext	Sequencing library preparation	MetaG	AHX_ACBIOSE_r1	Sequencing and data quality control	ERR599324	PRJEB4352	European Nucleotide Archive	PRJEB402	http://www.ebi.ac.uk/ena/data/view/PRJEB402	protists; metazoans	ftp.sra.ebi.ac.uk/vol1/fastq/ERR599/ERR599324/ERR599324_1.fastq.gz;ftp.sra.ebi.ac.uk/vol1/fastq/ERR599/ERR599324/ERR599324_2.fastq.gz;	ftp.sra.ebi.ac.uk/vol1/err/ERR599/ERR599324
SAMEA2620847	Nucleic acids preparations	Euk_DNA_RNA_ext	Sequencing library preparation	MetaG	AHX_ACCAOSF_r1	Sequencing and data quality control	ERR599226	PRJEB4352	European Nucleotide Archive	PRJEB402	http://www.ebi.ac.uk/ena/data/view/PRJEB402	protists; metazoans	ftp.sra.ebi.ac.uk/vol1/fastq/ERR599/ERR599226/ERR599226_1.fastq.gz;ftp.sra.ebi.ac.uk/vol1/fastq/ERR599/ERR599226/ERR599226_2.fastq.gz;	ftp.sra.ebi.ac.uk/vol1/err/ERR599/ERR599226
SAMEA2657013	Nucleic acids preparations	Euk_DNA_RNA_ext	Sequencing library preparation	MetaG	AHX_ACDIOSE_r1	Sequencing and data quality control	ERR599299	PRJEB4352	European Nucleotide Archive	PRJEB402	http://www.ebi.ac.uk/ena/data/view/PRJEB402	protists; metazoans	ftp.sra.ebi.ac.uk/vol1/fastq/ERR599/ERR599299/ERR599299_1.fastq.gz;ftp.sra.ebi.ac.uk/vol1/fastq/ERR599/ERR599299/ERR599299_2.fastq.gz;	ftp.sra.ebi.ac.uk/vol1/err/ERR599/ERR599299
SAMEA2657083	Nucleic acids preparations	Euk_DNA_RNA_ext	Sequencing library preparation	MetaG	AHX_ACEIOSE_r1	Sequencing and data quality control	ERR599244	PRJEB4352	European Nucleotide Archive	PRJEB402	http://www.ebi.ac.uk/ena/data/view/PRJEB402	protists; metazoans	ftp.sra.ebi.ac.uk/vol1/fastq/ERR599/ERR599244/ERR599244_1.fastq.gz;ftp.sra.ebi.ac.uk/vol1/fastq/ERR599/ERR599244/ERR599244_2.fastq.gz;	ftp.sra.ebi.ac.uk/vol1/err/ERR599/ERR599244
SAMEA2619468	Nucleic acids preparations	Euk_DNA_RNA_ext	Sequencing library preparation	MetaG	AHX_ACFIOSF_r1	Sequencing and data quality control	ERR868389	PRJEB4352	European Nucleotide Archive	PRJEB402	http://www.ebi.ac.uk/ena/data/view/PRJEB402	protists; metazoans	ftp.sra.ebi.ac.uk/vol1/fastq/ERR868/ERR868389/ERR868389_1.fastq.gz;ftp.sra.ebi.ac.uk/vol1/fastq/ERR868/ERR868389/ERR868389_2.fastq.gz;	ftp.sra.ebi.ac.uk/vol1/err/ERR868/ERR868389
SAMEA2619534	Nucleic acids preparations	Euk_DNA_RNA_ext	Sequencing library preparation	MetaG	AHX_ACMIOSF_r1	Sequencing and data quality control	ERR868407	PRJEB4352	European Nucleotide Archive	PRJEB402	http://www.ebi.ac.uk/ena/data/view/PRJEB402	protists; metazoans	ftp.sra.ebi.ac.uk/vol1/fastq/ERR868/ERR868407/ERR868407_1.fastq.gz;ftp.sra.ebi.ac.uk/vol1/fastq/ERR868/ERR868407/ERR868407_2.fastq.gz;	ftp.sra.ebi.ac.uk/vol1/err/ERR868/ERR868407
SAMEA2619551	Nucleic acids preparations	Euk_DNA_RNA_ext	Sequencing library preparation	MetaG	AHX_ACNIOSF_r1	Sequencing and data quality control	ERR868473	PRJEB4352	European Nucleotide Archive	PRJEB402	http://www.ebi.ac.uk/ena/data/view/PRJEB402	protists; metazoans	ftp.sra.ebi.ac.uk/vol1/fastq/ERR868/ERR868473/ERR868473_1.fastq.gz;ftp.sra.ebi.ac.uk/vol1/fastq/ERR868/ERR868473/ERR868473_2.fastq.gz;	ftp.sra.ebi.ac.uk/vol1/err/ERR868/ERR868473
SAMEA2657011	Nucleic acids preparations	Euk_DNA_RNA_ext	Sequencing library preparation	MetaG	AHX_ACRIOSF_r1	Sequencing and data quality control	ERR1726662	PRJEB4352	European Nucleotide Archive	PRJEB402	http://www.ebi.ac.uk/ena/data/view/PRJEB402	protists; metazoans	ftp.sra.ebi.ac.uk/vol1/fastq/ERR172/002/ERR1726662/ERR1726662_1.fastq.gz;ftp.sra.ebi.ac.uk/vol1/fastq/ERR172/002/ERR1726662/ERR1726662_2.fastq.gz;	ftp.sra.ebi.ac.uk/vol1/err/ERR172/002/ERR1726662
SAMEA2657011	Nucleic acids preparations	Euk_DNA_RNA_ext	Sequencing library preparation	MetaG	AHX_ACRIOSF_r1	Sequencing and data quality control	ERR1726681	PRJEB4352	European Nucleotide Archive	PRJEB402	http://www.ebi.ac.uk/ena/data/view/PRJEB402	protists; metazoans	ftp.sra.ebi.ac.uk/vol1/fastq/ERR172/001/ERR1726681/ERR1726681_1.fastq.gz;ftp.sra.ebi.ac.uk/vol1/fastq/ERR172/001/ERR1726681/ERR1726681_2.fastq.gz;	ftp.sra.ebi.ac.uk/vol1/err/ERR172/001/ERR1726681
SAMEA2656976	Nucleic acids preparations	Euk_DNA_RNA_ext	Sequencing library preparation	MetaG	AHX_ACSIOSF_r1	Sequencing and data quality control	ERR1726557	PRJEB4352	European Nucleotide Archive	PRJEB402	http://www.ebi.ac.uk/ena/data/view/PRJEB402	protists; metazoans	ftp.sra.ebi.ac.uk/vol1/fastq/ERR172/007/ERR1726557/ERR1726557_1.fastq.gz;ftp.sra.ebi.ac.uk/vol1/fastq/ERR172/007/ERR1726557/ERR1726557_2.fastq.gz;	ftp.sra.ebi.ac.uk/vol1/err/ERR172/007/ERR1726557
SAMEA2656976	Nucleic acids preparations	Euk_DNA_RNA_ext	Sequencing library preparation	MetaG	AHX_ACSIOSF_r1	Sequencing and data quality control	ERR1726839	PRJEB4352	European Nucleotide Archive	PRJEB402	http://www.ebi.ac.uk/ena/data/view/PRJEB402	protists; metazoans	ftp.sra.ebi.ac.uk/vol1/fastq/ERR172/009/ERR1726839/ERR1726839_1.fastq.gz;ftp.sra.ebi.ac.uk/vol1/fastq/ERR172/009/ERR1726839/ERR1726839_2.fastq.gz;	ftp.sra.ebi.ac.uk/vol1/err/ERR172/009/ERR1726839
SAMEA2619621	Nucleic acids preparations	Euk_DNA_RNA_ext	Sequencing library preparation	MetaG	AHX_ACTIOSF_r1	Sequencing and data quality control	ERR1726597	PRJEB4352	European Nucleotide Archive	PRJEB402	http://www.ebi.ac.uk/ena/data/view/PRJEB402	protists; metazoans	ftp.sra.ebi.ac.uk/vol1/fastq/ERR172/007/ERR1726597/ERR1726597_1.fastq.gz;ftp.sra.ebi.ac.uk/vol1/fastq/ERR172/007/ERR1726597/ERR1726597_2.fastq.gz;	ftp.sra.ebi.ac.uk/vol1/err/ERR172/007/ERR1726597
SAMEA2619623	Nucleic acids preparations	Euk_DNA_RNA_ext	Sequencing library preparation	MetaG	AHX_ACVAOSF_r1	Sequencing and data quality control	ERR1700895	PRJEB4352	European Nucleotide Archive	PRJEB402	http://www.ebi.ac.uk/ena/data/view/PRJEB402	protists; metazoans	ftp.sra.ebi.ac.uk/vol1/fastq/ERR170/005/ERR1700895/ERR1700895_1.fastq.gz;ftp.sra.ebi.ac.uk/vol1/fastq/ERR170/005/ERR1700895/ERR1700895_2.fastq.gz;	ftp.sra.ebi.ac.uk/vol1/err/ERR170/005/ERR1700895
SAMEA2656955	Nucleic acids preparations	Euk_DNA_RNA_ext	Sequencing library preparation	MetaG	AHX_ACXIOSF_r1	Sequencing and data quality control	ERR1726642	PRJEB4352	European Nucleotide Archive	PRJEB402	http://www.ebi.ac.uk/ena/data/view/PRJEB402	protists; metazoans	ftp.sra.ebi.ac.uk/vol1/fastq/ERR172/002/ERR1726642/ERR1726642_1.fastq.gz;ftp.sra.ebi.ac.uk/vol1/fastq/ERR172/002/ERR1726642/ERR1726642_2.fastq.gz;	ftp.sra.ebi.ac.uk/vol1/err/ERR172/002/ERR1726642
SAMEA2656955	Nucleic acids preparations	Euk_DNA_RNA_ext	Sequencing library preparation	MetaG	AHX_ACXIOSF_r1	Sequencing and data quality control	ERR1726791	PRJEB4352	European Nucleotide Archive	PRJEB402	http://www.ebi.ac.uk/ena/data/view/PRJEB402	protists; metazoans	ftp.sra.ebi.ac.uk/vol1/fastq/ERR172/001/ERR1726791/ERR1726791_1.fastq.gz;ftp.sra.ebi.ac.uk/vol1/fastq/ERR172/001/ERR1726791/ERR1726791_2.fastq.gz;	ftp.sra.ebi.ac.uk/vol1/err/ERR172/001/ERR1726791
SAMEA2657003	Nucleic acids preparations	Euk_DNA_RNA_ext	Sequencing library preparation	MetaG	AHX_ADAIOSF_r1	Sequencing and data quality control	ERR1726953	PRJEB4352	European Nucleotide Archive	PRJEB402	http://www.ebi.ac.uk/ena/data/view/PRJEB402	protists; metazoans	ftp.sra.ebi.ac.uk/vol1/fastq/ERR172/003/ERR1726953/ERR1726953_1.fastq.gz;ftp.sra.ebi.ac.uk/vol1/fastq/ERR172/003/ERR1726953/ERR1726953_2.fastq.gz;	ftp.sra.ebi.ac.uk/vol1/err/ERR172/003/ERR1726953
SAMEA2657003	Nucleic acids preparations	Euk_DNA_RNA_ext	Sequencing library preparation	MetaG	AHX_ADAIOSF_r1	Sequencing and data quality control	ERR1726879	PRJEB4352	European Nucleotide Archive	PRJEB402	http://www.ebi.ac.uk/ena/data/view/PRJEB402	protists; metazoans	ftp.sra.ebi.ac.uk/vol1/fastq/ERR172/009/ERR1726879/ERR1726879_1.fastq.gz;ftp.sra.ebi.ac.uk/vol1/fastq/ERR172/009/ERR1726879/ERR1726879_2.fastq.gz;	ftp.sra.ebi.ac.uk/vol1/err/ERR172/009/ERR1726879
SAMEA2619664	Nucleic acids preparations	Euk_DNA_RNA_ext	Sequencing library preparation	MetaG	AHX_ADCIOSF_r1	Sequencing and data quality control	ERR868482	PRJEB4352	European Nucleotide Archive	PRJEB402	http://www.ebi.ac.uk/ena/data/view/PRJEB402	protists; metazoans	ftp.sra.ebi.ac.uk/vol1/fastq/ERR868/ERR868482/ERR868482_1.fastq.gz;ftp.sra.ebi.ac.uk/vol1/fastq/ERR868/ERR868482/ERR868482_2.fastq.gz;	ftp.sra.ebi.ac.uk/vol1/err/ERR868/ERR868482
SAMEA2619675	Nucleic acids preparations	Euk_DNA_RNA_ext	Sequencing library preparation	MetaG	AHX_ADFIOSF_r1	Sequencing and data quality control	ERR868393	PRJEB4352	European Nucleotide Archive	PRJEB402	http://www.ebi.ac.uk/ena/data/view/PRJEB402	protists; metazoans	ftp.sra.ebi.ac.uk/vol1/fastq/ERR868/ERR868393/ERR868393_1.fastq.gz;ftp.sra.ebi.ac.uk/vol1/fastq/ERR868/ERR868393/ERR868393_2.fastq.gz;	ftp.sra.ebi.ac.uk/vol1/err/ERR868/ERR868393
SAMEA2619684	Nucleic acids preparations	Euk_DNA_RNA_ext	Sequencing library preparation	MetaG	AHX_ADGIOSF_r1	Sequencing and data quality control	ERR868488	PRJEB4352	European Nucleotide Archive	PRJEB402	http://www.ebi.ac.uk/ena/data/view/PRJEB402	protists; metazoans	ftp.sra.ebi.ac.uk/vol1/fastq/ERR868/ERR868488/ERR868488_1.fastq.gz;ftp.sra.ebi.ac.uk/vol1/fastq/ERR868/ERR868488/ERR868488_2.fastq.gz;	ftp.sra.ebi.ac.uk/vol1/err/ERR868/ERR868488
SAMEA2619676	Nucleic acids preparations	Euk_DNA_RNA_ext	Sequencing library preparation	MetaG	AHX_ADHIOSF_r1	Sequencing and data quality control	ERR1726555	PRJEB4352	European Nucleotide Archive	PRJEB402	http://www.ebi.ac.uk/ena/data/view/PRJEB402	protists; metazoans	ftp.sra.ebi.ac.uk/vol1/fastq/ERR172/005/ERR1726555/ERR1726555_1.fastq.gz;ftp.sra.ebi.ac.uk/vol1/fastq/ERR172/005/ERR1726555/ERR1726555_2.fastq.gz;	ftp.sra.ebi.ac.uk/vol1/err/ERR172/005/ERR1726555
SAMEA2619685	Nucleic acids preparations	Euk_DNA_RNA_ext	Sequencing library preparation	MetaG	AHX_ADIIOSF_r2	Sequencing and data quality control	ERR1726585	PRJEB4352	European Nucleotide Archive	PRJEB402	http://www.ebi.ac.uk/ena/data/view/PRJEB402	protists; metazoans	ftp.sra.ebi.ac.uk/vol1/fastq/ERR172/005/ERR1726585/ERR1726585_1.fastq.gz;ftp.sra.ebi.ac.uk/vol1/fastq/ERR172/005/ERR1726585/ERR1726585_2.fastq.gz;	ftp.sra.ebi.ac.uk/vol1/err/ERR172/005/ERR1726585
SAMEA2656983	Nucleic acids preparations	Euk_DNA_RNA_ext	Sequencing library preparation	MetaG	AHX_ADKIOSF_r1	Sequencing and data quality control	ERR1726956	PRJEB4352	European Nucleotide Archive	PRJEB402	http://www.ebi.ac.uk/ena/data/view/PRJEB402	protists; metazoans	ftp.sra.ebi.ac.uk/vol1/fastq/ERR172/006/ERR1726956/ERR1726956_1.fastq.gz;ftp.sra.ebi.ac.uk/vol1/fastq/ERR172/006/ERR1726956/ERR1726956_2.fastq.gz;	ftp.sra.ebi.ac.uk/vol1/err/ERR172/006/ERR1726956
SAMEA2657107	Nucleic acids preparations	Euk_DNA_RNA_ext	Sequencing library preparation	MetaG	AHX_ADLIOSF_r2	Sequencing and data quality control	ERR1726811	PRJEB4352	European Nucleotide Archive	PRJEB402	http://www.ebi.ac.uk/ena/data/view/PRJEB402	protists; metazoans	ftp.sra.ebi.ac.uk/vol1/fastq/ERR172/001/ERR1726811/ERR1726811_1.fastq.gz;ftp.sra.ebi.ac.uk/vol1/fastq/ERR172/001/ERR1726811/ERR1726811_2.fastq.gz;	ftp.sra.ebi.ac.uk/vol1/err/ERR172/001/ERR1726811
SAMEA2657107	Nucleic acids preparations	Euk_DNA_RNA_ext	Sequencing library preparation	MetaG	AHX_ADLIOSF_r2	Sequencing and data quality control	ERR1726965	PRJEB4352	European Nucleotide Archive	PRJEB402	http://www.ebi.ac.uk/ena/data/view/PRJEB402	protists; metazoans	ftp.sra.ebi.ac.uk/vol1/fastq/ERR172/005/ERR1726965/ERR1726965_1.fastq.gz;ftp.sra.ebi.ac.uk/vol1/fastq/ERR172/005/ERR1726965/ERR1726965_2.fastq.gz;	ftp.sra.ebi.ac.uk/vol1/err/ERR172/005/ERR1726965
SAMEA2657084	Nucleic acids preparations	Euk_DNA_RNA_ext	Sequencing library preparation	MetaG	AHX_ADMIOSF_r1	Sequencing and data quality control	ERR1726748	PRJEB4352	European Nucleotide Archive	PRJEB402	http://www.ebi.ac.uk/ena/data/view/PRJEB402	protists; metazoans	ftp.sra.ebi.ac.uk/vol1/fastq/ERR172/008/ERR1726748/ERR1726748_1.fastq.gz;ftp.sra.ebi.ac.uk/vol1/fastq/ERR172/008/ERR1726748/ERR1726748_2.fastq.gz;	ftp.sra.ebi.ac.uk/vol1/err/ERR172/008/ERR1726748
SAMEA2657093	Nucleic acids preparations	Euk_DNA_RNA_ext	Sequencing library preparation	MetaG	AHX_ADNIOSF_r2	Sequencing and data quality control	ERR1726753	PRJEB4352	European Nucleotide Archive	PRJEB402	http://www.ebi.ac.uk/ena/data/view/PRJEB402	protists; metazoans	ftp.sra.ebi.ac.uk/vol1/fastq/ERR172/003/ERR1726753/ERR1726753_1.fastq.gz;ftp.sra.ebi.ac.uk/vol1/fastq/ERR172/003/ERR1726753/ERR1726753_2.fastq.gz;	ftp.sra.ebi.ac.uk/vol1/err/ERR172/003/ERR1726753
SAMEA2619723	Nucleic acids preparations	Euk_DNA_RNA_ext	Sequencing library preparation	MetaG	AHX_ADQIOSF_r1	Sequencing and data quality control	ERR868504	PRJEB4352	European Nucleotide Archive	PRJEB402	http://www.ebi.ac.uk/ena/data/view/PRJEB402	protists; metazoans	ftp.sra.ebi.ac.uk/vol1/fastq/ERR868/ERR868504/ERR868504_1.fastq.gz;ftp.sra.ebi.ac.uk/vol1/fastq/ERR868/ERR868504/ERR868504_2.fastq.gz;	ftp.sra.ebi.ac.uk/vol1/err/ERR868/ERR868504
SAMEA2619725	Nucleic acids preparations	Euk_DNA_RNA_ext	Sequencing library preparation	MetaG	AHX_ADSAOSF_r1	Sequencing and data quality control	ERR1700896	PRJEB4352	European Nucleotide Archive	PRJEB402	http://www.ebi.ac.uk/ena/data/view/PRJEB402	protists; metazoans	ftp.sra.ebi.ac.uk/vol1/fastq/ERR170/006/ERR1700896/ERR1700896_1.fastq.gz;ftp.sra.ebi.ac.uk/vol1/fastq/ERR170/006/ERR1700896/ERR1700896_2.fastq.gz;	ftp.sra.ebi.ac.uk/vol1/err/ERR170/006/ERR1700896
SAMEA2656996	Nucleic acids preparations	Euk_DNA_RNA_ext	Sequencing library preparation	MetaG	AHX_ADVIOSF_r1	Sequencing and data quality control	ERR1726660	PRJEB4352	European Nucleotide Archive	PRJEB402	http://www.ebi.ac.uk/ena/data/view/PRJEB402	protists; metazoans	ftp.sra.ebi.ac.uk/vol1/fastq/ERR172/000/ERR1726660/ERR1726660_1.fastq.gz;ftp.sra.ebi.ac.uk/vol1/fastq/ERR172/000/ERR1726660/ERR1726660_2.fastq.gz;	ftp.sra.ebi.ac.uk/vol1/err/ERR172/000/ERR1726660
SAMEA2657025	Nucleic acids preparations	Euk_DNA_RNA_ext	Sequencing library preparation	MetaG	AHX_AEAIOSF_r1	Sequencing and data quality control	ERR1726786	PRJEB4352	European Nucleotide Archive	PRJEB402	http://www.ebi.ac.uk/ena/data/view/PRJEB402	protists; metazoans	ftp.sra.ebi.ac.uk/vol1/fastq/ERR172/006/ERR1726786/ERR1726786_1.fastq.gz;ftp.sra.ebi.ac.uk/vol1/fastq/ERR172/006/ERR1726786/ERR1726786_2.fastq.gz;	ftp.sra.ebi.ac.uk/vol1/err/ERR172/006/ERR1726786
SAMEA2619745	Nucleic acids preparations	Euk_DNA_RNA_ext	Sequencing library preparation	MetaG	AHX_AEBIOSF_r1	Sequencing and data quality control	ERR868403	PRJEB4352	European Nucleotide Archive	PRJEB402	http://www.ebi.ac.uk/ena/data/view/PRJEB402	protists; metazoans	ftp.sra.ebi.ac.uk/vol1/fastq/ERR868/ERR868403/ERR868403_1.fastq.gz;ftp.sra.ebi.ac.uk/vol1/fastq/ERR868/ERR868403/ERR868403_2.fastq.gz;	ftp.sra.ebi.ac.uk/vol1/err/ERR868/ERR868403
SAMEA2619754	Nucleic acids preparations	Euk_DNA_RNA_ext	Sequencing library preparation	MetaG	AHX_AECIOSF_r1	Sequencing and data quality control	ERR868496	PRJEB4352	European Nucleotide Archive	PRJEB402	http://www.ebi.ac.uk/ena/data/view/PRJEB402	protists; metazoans	ftp.sra.ebi.ac.uk/vol1/fastq/ERR868/ERR868496/ERR868496_1.fastq.gz;ftp.sra.ebi.ac.uk/vol1/fastq/ERR868/ERR868496/ERR868496_2.fastq.gz;	ftp.sra.ebi.ac.uk/vol1/err/ERR868/ERR868496
SAMEA2619746	Nucleic acids preparations	Euk_DNA_RNA_ext	Sequencing library preparation	MetaG	AHX_AEDIOSF_r1	Sequencing and data quality control	ERR1726929	PRJEB4352	European Nucleotide Archive	PRJEB402	http://www.ebi.ac.uk/ena/data/view/PRJEB402	protists; metazoans	ftp.sra.ebi.ac.uk/vol1/fastq/ERR172/009/ERR1726929/ERR1726929_1.fastq.gz;ftp.sra.ebi.ac.uk/vol1/fastq/ERR172/009/ERR1726929/ERR1726929_2.fastq.gz;	ftp.sra.ebi.ac.uk/vol1/err/ERR172/009/ERR1726929
SAMEA2619746	Nucleic acids preparations	Euk_DNA_RNA_ext	Sequencing library preparation	MetaG	AHX_AEDIOSF_r1	Sequencing and data quality control	ERR1726540	PRJEB4352	European Nucleotide Archive	PRJEB402	http://www.ebi.ac.uk/ena/data/view/PRJEB402	protists; metazoans	ftp.sra.ebi.ac.uk/vol1/fastq/ERR172/000/ERR1726540/ERR1726540_1.fastq.gz;ftp.sra.ebi.ac.uk/vol1/fastq/ERR172/000/ERR1726540/ERR1726540_2.fastq.gz;	ftp.sra.ebi.ac.uk/vol1/err/ERR172/000/ERR1726540
SAMEA2619755	Nucleic acids preparations	Euk_DNA_RNA_ext	Sequencing library preparation	MetaG	AHX_AEEIOSF_r1	Sequencing and data quality control	ERR1726715	PRJEB4352	European Nucleotide Archive	PRJEB402	http://www.ebi.ac.uk/ena/data/view/PRJEB402	protists; metazoans	ftp.sra.ebi.ac.uk/vol1/fastq/ERR172/005/ERR1726715/ERR1726715_1.fastq.gz;ftp.sra.ebi.ac.uk/vol1/fastq/ERR172/005/ERR1726715/ERR1726715_2.fastq.gz;	ftp.sra.ebi.ac.uk/vol1/err/ERR172/005/ERR1726715
SAMEA2657062	Nucleic acids preparations	Euk_DNA_RNA_ext	Sequencing library preparation	MetaG	AHX_AEFIOSF_r1	Sequencing and data quality control	ERR1726613	PRJEB4352	European Nucleotide Archive	PRJEB402	http://www.ebi.ac.uk/ena/data/view/PRJEB402	protists; metazoans	ftp.sra.ebi.ac.uk/vol1/fastq/ERR172/003/ERR1726613/ERR1726613_1.fastq.gz;ftp.sra.ebi.ac.uk/vol1/fastq/ERR172/003/ERR1726613/ERR1726613_2.fastq.gz;	ftp.sra.ebi.ac.uk/vol1/err/ERR172/003/ERR1726613
SAMEA2657062	Nucleic acids preparations	Euk_DNA_RNA_ext	Sequencing library preparation	MetaG	AHX_AEFIOSF_r1	Sequencing and data quality control	ERR1726546	PRJEB4352	European Nucleotide Archive	PRJEB402	http://www.ebi.ac.uk/ena/data/view/PRJEB402	protists; metazoans	ftp.sra.ebi.ac.uk/vol1/fastq/ERR172/006/ERR1726546/ERR1726546_1.fastq.gz;ftp.sra.ebi.ac.uk/vol1/fastq/ERR172/006/ERR1726546/ERR1726546_2.fastq.gz;	ftp.sra.ebi.ac.uk/vol1/err/ERR172/006/ERR1726546
SAMEA2657048	Nucleic acids preparations	Euk_DNA_RNA_ext	Sequencing library preparation	MetaG	AHX_AEGIOSF_r1	Sequencing and data quality control	ERR1726836	PRJEB4352	European Nucleotide Archive	PRJEB402	http://www.ebi.ac.uk/ena/data/view/PRJEB402	protists; metazoans	ftp.sra.ebi.ac.uk/vol1/fastq/ERR172/006/ERR1726836/ERR1726836_1.fastq.gz;ftp.sra.ebi.ac.uk/vol1/fastq/ERR172/006/ERR1726836/ERR1726836_2.fastq.gz;	ftp.sra.ebi.ac.uk/vol1/err/ERR172/006/ERR1726836
SAMEA2657048	Nucleic acids preparations	Euk_DNA_RNA_ext	Sequencing library preparation	MetaG	AHX_AEGIOSF_r1	Sequencing and data quality control	ERR1726743	PRJEB4352	European Nucleotide Archive	PRJEB402	http://www.ebi.ac.uk/ena/data/view/PRJEB402	protists; metazoans	ftp.sra.ebi.ac.uk/vol1/fastq/ERR172/003/ERR1726743/ERR1726743_1.fastq.gz;ftp.sra.ebi.ac.uk/vol1/fastq/ERR172/003/ERR1726743/ERR1726743_2.fastq.gz;	ftp.sra.ebi.ac.uk/vol1/err/ERR172/003/ERR1726743
SAMEA2661639	Nucleic acids preparations	Euk_DNA_RNA_ext	Sequencing library preparation	MetaG	AHX_AEHIOSF_r1	Sequencing and data quality control	ERR1726718	PRJEB4352	European Nucleotide Archive	PRJEB402	http://www.ebi.ac.uk/ena/data/view/PRJEB402	protists; metazoans	ftp.sra.ebi.ac.uk/vol1/fastq/ERR172/008/ERR1726718/ERR1726718_1.fastq.gz;ftp.sra.ebi.ac.uk/vol1/fastq/ERR172/008/ERR1726718/ERR1726718_2.fastq.gz;	ftp.sra.ebi.ac.uk/vol1/err/ERR172/008/ERR1726718
SAMEA2619762	Nucleic acids preparations	Euk_DNA_RNA_ext	Sequencing library preparation	MetaG	AHX_AEKIOSF_r1	Sequencing and data quality control	ERR868456	PRJEB4352	European Nucleotide Archive	PRJEB402	http://www.ebi.ac.uk/ena/data/view/PRJEB402	protists; metazoans	ftp.sra.ebi.ac.uk/vol1/fastq/ERR868/ERR868456/ERR868456_1.fastq.gz;ftp.sra.ebi.ac.uk/vol1/fastq/ERR868/ERR868456/ERR868456_2.fastq.gz;	ftp.sra.ebi.ac.uk/vol1/err/ERR868/ERR868456
SAMEA2656978	Nucleic acids preparations	Euk_DNA_RNA_ext	Sequencing library preparation	MetaG	AHX_AELIOSF_r1	Sequencing and data quality control	ERR1726675	PRJEB4352	European Nucleotide Archive	PRJEB402	http://www.ebi.ac.uk/ena/data/view/PRJEB402	protists; metazoans	ftp.sra.ebi.ac.uk/vol1/fastq/ERR172/005/ERR1726675/ERR1726675_1.fastq.gz;ftp.sra.ebi.ac.uk/vol1/fastq/ERR172/005/ERR1726675/ERR1726675_2.fastq.gz;	ftp.sra.ebi.ac.uk/vol1/err/ERR172/005/ERR1726675
SAMEA2657018	Nucleic acids preparations	Euk_DNA_RNA_ext	Sequencing library preparation	MetaG	AHX_AEMIOSF_r1	Sequencing and data quality control	ERR1726759	PRJEB4352	European Nucleotide Archive	PRJEB402	http://www.ebi.ac.uk/ena/data/view/PRJEB402	protists; metazoans	ftp.sra.ebi.ac.uk/vol1/fastq/ERR172/009/ERR1726759/ERR1726759_1.fastq.gz;ftp.sra.ebi.ac.uk/vol1/fastq/ERR172/009/ERR1726759/ERR1726759_2.fastq.gz;	ftp.sra.ebi.ac.uk/vol1/err/ERR172/009/ERR1726759
SAMEA2619777	Nucleic acids preparations	Euk_DNA_RNA_ext	Sequencing library preparation	MetaG	AHX_AENIOSF_r1	Sequencing and data quality control	ERR868356	PRJEB4352	European Nucleotide Archive	PRJEB402	http://www.ebi.ac.uk/ena/data/view/PRJEB402	protists; metazoans	ftp.sra.ebi.ac.uk/vol1/fastq/ERR868/ERR868356/ERR868356_1.fastq.gz;ftp.sra.ebi.ac.uk/vol1/fastq/ERR868/ERR868356/ERR868356_2.fastq.gz;	ftp.sra.ebi.ac.uk/vol1/err/ERR868/ERR868356
SAMEA2619788	Nucleic acids preparations	Euk_DNA_RNA_ext	Sequencing library preparation	MetaG	AHX_AEPIOSF_r1	Sequencing and data quality control	ERR868418	PRJEB4352	European Nucleotide Archive	PRJEB402	http://www.ebi.ac.uk/ena/data/view/PRJEB402	protists; metazoans	ftp.sra.ebi.ac.uk/vol1/fastq/ERR868/ERR868418/ERR868418_1.fastq.gz;ftp.sra.ebi.ac.uk/vol1/fastq/ERR868/ERR868418/ERR868418_2.fastq.gz;	ftp.sra.ebi.ac.uk/vol1/err/ERR868/ERR868418
SAMEA2619778	Nucleic acids preparations	Euk_DNA_RNA_ext	Sequencing library preparation	MetaG	AHX_AEQIOSF_r1	Sequencing and data quality control	ERR1726722	PRJEB4352	European Nucleotide Archive	PRJEB402	http://www.ebi.ac.uk/ena/data/view/PRJEB402	protists; metazoans	ftp.sra.ebi.ac.uk/vol1/fastq/ERR172/002/ERR1726722/ERR1726722_1.fastq.gz;ftp.sra.ebi.ac.uk/vol1/fastq/ERR172/002/ERR1726722/ERR1726722_2.fastq.gz;	ftp.sra.ebi.ac.uk/vol1/err/ERR172/002/ERR1726722
SAMEA2619789	Nucleic acids preparations	Euk_DNA_RNA_ext	Sequencing library preparation	MetaG	AHX_AERAOSF_r1	Sequencing and data quality control	ERR1700913	PRJEB4352	European Nucleotide Archive	PRJEB402	http://www.ebi.ac.uk/ena/data/view/PRJEB402	protists; metazoans	ftp.sra.ebi.ac.uk/vol1/fastq/ERR170/003/ERR1700913/ERR1700913_1.fastq.gz;ftp.sra.ebi.ac.uk/vol1/fastq/ERR170/003/ERR1700913/ERR1700913_2.fastq.gz;	ftp.sra.ebi.ac.uk/vol1/err/ERR170/003/ERR1700913
SAMEA2656999	Nucleic acids preparations	Euk_DNA_RNA_ext	Sequencing library preparation	MetaG	AHX_AESIOSF_r1	Sequencing and data quality control	ERR1726976	PRJEB4352	European Nucleotide Archive	PRJEB402	http://www.ebi.ac.uk/ena/data/view/PRJEB402	protists; metazoans	ftp.sra.ebi.ac.uk/vol1/fastq/ERR172/006/ERR1726976/ERR1726976_1.fastq.gz;ftp.sra.ebi.ac.uk/vol1/fastq/ERR172/006/ERR1726976/ERR1726976_2.fastq.gz;	ftp.sra.ebi.ac.uk/vol1/err/ERR172/006/ERR1726976
SAMEA2657037	Nucleic acids preparations	Euk_DNA_RNA_ext	Sequencing library preparation	MetaG	AHX_AETIOSF_r1	Sequencing and data quality control	ERR1726855	PRJEB4352	European Nucleotide Archive	PRJEB402	http://www.ebi.ac.uk/ena/data/view/PRJEB402	protists; metazoans	ftp.sra.ebi.ac.uk/vol1/fastq/ERR172/005/ERR1726855/ERR1726855_1.fastq.gz;ftp.sra.ebi.ac.uk/vol1/fastq/ERR172/005/ERR1726855/ERR1726855_2.fastq.gz;	ftp.sra.ebi.ac.uk/vol1/err/ERR172/005/ERR1726855
SAMEA2657015	Nucleic acids preparations	Euk_DNA_RNA_ext	Sequencing library preparation	MetaG	AHX_AEVIOSF_r1	Sequencing and data quality control	ERR1726787	PRJEB4352	European Nucleotide Archive	PRJEB402	http://www.ebi.ac.uk/ena/data/view/PRJEB402	protists; metazoans	ftp.sra.ebi.ac.uk/vol1/fastq/ERR172/007/ERR1726787/ERR1726787_1.fastq.gz;ftp.sra.ebi.ac.uk/vol1/fastq/ERR172/007/ERR1726787/ERR1726787_2.fastq.gz;	ftp.sra.ebi.ac.uk/vol1/err/ERR172/007/ERR1726787
SAMEA2657045	Nucleic acids preparations	Euk_DNA_RNA_ext	Sequencing library preparation	MetaG	AHX_AEXIOSF_r1	Sequencing and data quality control	ERR1726672	PRJEB4352	European Nucleotide Archive	PRJEB402	http://www.ebi.ac.uk/ena/data/view/PRJEB402	protists; metazoans	ftp.sra.ebi.ac.uk/vol1/fastq/ERR172/002/ERR1726672/ERR1726672_1.fastq.gz;ftp.sra.ebi.ac.uk/vol1/fastq/ERR172/002/ERR1726672/ERR1726672_2.fastq.gz;	ftp.sra.ebi.ac.uk/vol1/err/ERR172/002/ERR1726672
SAMEA2657045	Nucleic acids preparations	Euk_DNA_RNA_ext	Sequencing library preparation	MetaG	AHX_AEXIOSF_r1	Sequencing and data quality control	ERR1726618	PRJEB4352	European Nucleotide Archive	PRJEB402	http://www.ebi.ac.uk/ena/data/view/PRJEB402	protists; metazoans	ftp.sra.ebi.ac.uk/vol1/fastq/ERR172/008/ERR1726618/ERR1726618_1.fastq.gz;ftp.sra.ebi.ac.uk/vol1/fastq/ERR172/008/ERR1726618/ERR1726618_2.fastq.gz;	ftp.sra.ebi.ac.uk/vol1/err/ERR172/008/ERR1726618
SAMEA2619798	Nucleic acids preparations	Euk_DNA_RNA_ext	Sequencing library preparation	MetaG	AHX_AFAIOSF_r1	Sequencing and data quality control	ERR868402	PRJEB4352	European Nucleotide Archive	PRJEB402	http://www.ebi.ac.uk/ena/data/view/PRJEB402	protists; metazoans	ftp.sra.ebi.ac.uk/vol1/fastq/ERR868/ERR868402/ERR868402_1.fastq.gz;ftp.sra.ebi.ac.uk/vol1/fastq/ERR868/ERR868402/ERR868402_2.fastq.gz;	ftp.sra.ebi.ac.uk/vol1/err/ERR868/ERR868402
SAMEA2657002	Nucleic acids preparations	Euk_DNA_RNA_ext	Sequencing library preparation	MetaG	AHX_AFBIOSF_r1	Sequencing and data quality control	ERR1726673	PRJEB4352	European Nucleotide Archive	PRJEB402	http://www.ebi.ac.uk/ena/data/view/PRJEB402	protists; metazoans	ftp.sra.ebi.ac.uk/vol1/fastq/ERR172/003/ERR1726673/ERR1726673_1.fastq.gz;ftp.sra.ebi.ac.uk/vol1/fastq/ERR172/003/ERR1726673/ERR1726673_2.fastq.gz;	ftp.sra.ebi.ac.uk/vol1/err/ERR172/003/ERR1726673
SAMEA2657021	Nucleic acids preparations	Euk_DNA_RNA_ext	Sequencing library preparation	MetaG	AHX_AFCIOSF_r1	Sequencing and data quality control	ERR1726574	PRJEB4352	European Nucleotide Archive	PRJEB402	http://www.ebi.ac.uk/ena/data/view/PRJEB402	protists; metazoans	ftp.sra.ebi.ac.uk/vol1/fastq/ERR172/004/ERR1726574/ERR1726574_1.fastq.gz;ftp.sra.ebi.ac.uk/vol1/fastq/ERR172/004/ERR1726574/ERR1726574_2.fastq.gz;	ftp.sra.ebi.ac.uk/vol1/err/ERR172/004/ERR1726574
SAMEA2619811	Nucleic acids preparations	Euk_DNA_RNA_ext	Sequencing library preparation	MetaG	AHX_AFDIOSF_r1	Sequencing and data quality control	ERR868471	PRJEB4352	European Nucleotide Archive	PRJEB402	http://www.ebi.ac.uk/ena/data/view/PRJEB402	protists; metazoans	ftp.sra.ebi.ac.uk/vol1/fastq/ERR868/ERR868471/ERR868471_1.fastq.gz;ftp.sra.ebi.ac.uk/vol1/fastq/ERR868/ERR868471/ERR868471_2.fastq.gz;	ftp.sra.ebi.ac.uk/vol1/err/ERR868/ERR868471
SAMEA2657001	Nucleic acids preparations	Euk_DNA_RNA_ext	Sequencing library preparation	MetaG	AHX_AFEIOSF_r1	Sequencing and data quality control	ERR1726942	PRJEB4352	European Nucleotide Archive	PRJEB402	http://www.ebi.ac.uk/ena/data/view/PRJEB402	protists; metazoans	ftp.sra.ebi.ac.uk/vol1/fastq/ERR172/002/ERR1726942/ERR1726942_1.fastq.gz;ftp.sra.ebi.ac.uk/vol1/fastq/ERR172/002/ERR1726942/ERR1726942_2.fastq.gz;	ftp.sra.ebi.ac.uk/vol1/err/ERR172/002/ERR1726942
SAMEA2657001	Nucleic acids preparations	Euk_DNA_RNA_ext	Sequencing library preparation	MetaG	AHX_AFEIOSF_r1	Sequencing and data quality control	ERR1726751	PRJEB4352	European Nucleotide Archive	PRJEB402	http://www.ebi.ac.uk/ena/data/view/PRJEB402	protists; metazoans	ftp.sra.ebi.ac.uk/vol1/fastq/ERR172/001/ERR1726751/ERR1726751_1.fastq.gz;ftp.sra.ebi.ac.uk/vol1/fastq/ERR172/001/ERR1726751/ERR1726751_2.fastq.gz;	ftp.sra.ebi.ac.uk/vol1/err/ERR172/001/ERR1726751
SAMEA2657017	Nucleic acids preparations	Euk_DNA_RNA_ext	Sequencing library preparation	MetaG	AHX_AFFIOSF_r1	Sequencing and data quality control	ERR1726752	PRJEB4352	European Nucleotide Archive	PRJEB402	http://www.ebi.ac.uk/ena/data/view/PRJEB402	protists; metazoans	ftp.sra.ebi.ac.uk/vol1/fastq/ERR172/002/ERR1726752/ERR1726752_1.fastq.gz;ftp.sra.ebi.ac.uk/vol1/fastq/ERR172/002/ERR1726752/ERR1726752_2.fastq.gz;	ftp.sra.ebi.ac.uk/vol1/err/ERR172/002/ERR1726752
SAMEA2619832	Nucleic acids preparations	Euk_DNA_RNA_ext	Sequencing library preparation	MetaG	AHX_AFGIOSF_r1	Sequencing and data quality control	ERR868460	PRJEB4352	European Nucleotide Archive	PRJEB402	http://www.ebi.ac.uk/ena/data/view/PRJEB402	protists; metazoans	ftp.sra.ebi.ac.uk/vol1/fastq/ERR868/ERR868460/ERR868460_1.fastq.gz;ftp.sra.ebi.ac.uk/vol1/fastq/ERR868/ERR868460/ERR868460_2.fastq.gz;	ftp.sra.ebi.ac.uk/vol1/err/ERR868/ERR868460
SAMEA2619850	Nucleic acids preparations	Euk_DNA_RNA_ext	Sequencing library preparation	MetaG	AHX_AFHIOSF_r1	Sequencing and data quality control	ERR868348	PRJEB4352	European Nucleotide Archive	PRJEB402	http://www.ebi.ac.uk/ena/data/view/PRJEB402	protists; metazoans	ftp.sra.ebi.ac.uk/vol1/fastq/ERR868/ERR868348/ERR868348_1.fastq.gz;ftp.sra.ebi.ac.uk/vol1/fastq/ERR868/ERR868348/ERR868348_2.fastq.gz;	ftp.sra.ebi.ac.uk/vol1/err/ERR868/ERR868348
SAMEA2656957	Nucleic acids preparations	Euk_DNA_RNA_ext	Sequencing library preparation	MetaG	AHX_AFLIOSF_r1	Sequencing and data quality control	ERR1726838	PRJEB4352	European Nucleotide Archive	PRJEB402	http://www.ebi.ac.uk/ena/data/view/PRJEB402	protists; metazoans	ftp.sra.ebi.ac.uk/vol1/fastq/ERR172/008/ERR1726838/ERR1726838_1.fastq.gz;ftp.sra.ebi.ac.uk/vol1/fastq/ERR172/008/ERR1726838/ERR1726838_2.fastq.gz;	ftp.sra.ebi.ac.uk/vol1/err/ERR172/008/ERR1726838
SAMEA2656987	Nucleic acids preparations	Euk_DNA_RNA_ext	Sequencing library preparation	MetaG	AHX_AFMIOSF_r1	Sequencing and data quality control	ERR1726610	PRJEB4352	European Nucleotide Archive	PRJEB402	http://www.ebi.ac.uk/ena/data/view/PRJEB402	protists; metazoans	ftp.sra.ebi.ac.uk/vol1/fastq/ERR172/000/ERR1726610/ERR1726610_1.fastq.gz;ftp.sra.ebi.ac.uk/vol1/fastq/ERR172/000/ERR1726610/ERR1726610_2.fastq.gz;	ftp.sra.ebi.ac.uk/vol1/err/ERR172/000/ERR1726610
SAMEA2656987	Nucleic acids preparations	Euk_DNA_RNA_ext	Sequencing library preparation	MetaG	AHX_AFMIOSF_r1	Sequencing and data quality control	ERR1726568	PRJEB4352	European Nucleotide Archive	PRJEB402	http://www.ebi.ac.uk/ena/data/view/PRJEB402	protists; metazoans	ftp.sra.ebi.ac.uk/vol1/fastq/ERR172/008/ERR1726568/ERR1726568_1.fastq.gz;ftp.sra.ebi.ac.uk/vol1/fastq/ERR172/008/ERR1726568/ERR1726568_2.fastq.gz;	ftp.sra.ebi.ac.uk/vol1/err/ERR172/008/ERR1726568
SAMEA2656970	Nucleic acids preparations	Euk_DNA_RNA_ext	Sequencing library preparation	MetaG	AHX_AFNIOSF_r1	Sequencing and data quality control	ERR1726917	PRJEB4352	European Nucleotide Archive	PRJEB402	http://www.ebi.ac.uk/ena/data/view/PRJEB402	protists; metazoans	ftp.sra.ebi.ac.uk/vol1/fastq/ERR172/007/ERR1726917/ERR1726917_1.fastq.gz;ftp.sra.ebi.ac.uk/vol1/fastq/ERR172/007/ERR1726917/ERR1726917_2.fastq.gz;	ftp.sra.ebi.ac.uk/vol1/err/ERR172/007/ERR1726917
SAMEA2656993	Nucleic acids preparations	Euk_DNA_RNA_ext	Sequencing library preparation	MetaG	AHX_AFPIOSF_r1	Sequencing and data quality control	ERR1726905	PRJEB4352	European Nucleotide Archive	PRJEB402	http://www.ebi.ac.uk/ena/data/view/PRJEB402	protists; metazoans	ftp.sra.ebi.ac.uk/vol1/fastq/ERR172/005/ERR1726905/ERR1726905_1.fastq.gz;ftp.sra.ebi.ac.uk/vol1/fastq/ERR172/005/ERR1726905/ERR1726905_2.fastq.gz;	ftp.sra.ebi.ac.uk/vol1/err/ERR172/005/ERR1726905
SAMEA2656993	Nucleic acids preparations	Euk_DNA_RNA_ext	Sequencing library preparation	MetaG	AHX_AFPIOSF_r1	Sequencing and data quality control	ERR1726537	PRJEB4352	European Nucleotide Archive	PRJEB402	http://www.ebi.ac.uk/ena/data/view/PRJEB402	protists; metazoans	ftp.sra.ebi.ac.uk/vol1/fastq/ERR172/007/ERR1726537/ERR1726537_1.fastq.gz;ftp.sra.ebi.ac.uk/vol1/fastq/ERR172/007/ERR1726537/ERR1726537_2.fastq.gz;	ftp.sra.ebi.ac.uk/vol1/err/ERR172/007/ERR1726537
SAMEA2619869	Nucleic acids preparations	Euk_DNA_RNA_ext	Sequencing library preparation	MetaG	AHX_AFQIOSF_r1	Sequencing and data quality control	ERR868401	PRJEB4352	European Nucleotide Archive	PRJEB402	http://www.ebi.ac.uk/ena/data/view/PRJEB402	protists; metazoans	ftp.sra.ebi.ac.uk/vol1/fastq/ERR868/ERR868401/ERR868401_1.fastq.gz;ftp.sra.ebi.ac.uk/vol1/fastq/ERR868/ERR868401/ERR868401_2.fastq.gz;	ftp.sra.ebi.ac.uk/vol1/err/ERR868/ERR868401
SAMEA2657055	Nucleic acids preparations	Euk_DNA_RNA_ext	Sequencing library preparation	MetaG	AHX_AFRIOSF_r1	Sequencing and data quality control	ERR1726918	PRJEB4352	European Nucleotide Archive	PRJEB402	http://www.ebi.ac.uk/ena/data/view/PRJEB402	protists; metazoans	ftp.sra.ebi.ac.uk/vol1/fastq/ERR172/008/ERR1726918/ERR1726918_1.fastq.gz;ftp.sra.ebi.ac.uk/vol1/fastq/ERR172/008/ERR1726918/ERR1726918_2.fastq.gz;	ftp.sra.ebi.ac.uk/vol1/err/ERR172/008/ERR1726918
SAMEA2657055	Nucleic acids preparations	Euk_DNA_RNA_ext	Sequencing library preparation	MetaG	AHX_AFRIOSF_r1	Sequencing and data quality control	ERR1726902	PRJEB4352	European Nucleotide Archive	PRJEB402	http://www.ebi.ac.uk/ena/data/view/PRJEB402	protists; metazoans	ftp.sra.ebi.ac.uk/vol1/fastq/ERR172/002/ERR1726902/ERR1726902_1.fastq.gz;ftp.sra.ebi.ac.uk/vol1/fastq/ERR172/002/ERR1726902/ERR1726902_2.fastq.gz;	ftp.sra.ebi.ac.uk/vol1/err/ERR172/002/ERR1726902
SAMEA2657012	Nucleic acids preparations	Euk_DNA_RNA_ext	Sequencing library preparation	MetaG	AHX_AFSIOSF_r1	Sequencing and data quality control	ERR1726711	PRJEB4352	European Nucleotide Archive	PRJEB402	http://www.ebi.ac.uk/ena/data/view/PRJEB402	protists; metazoans	ftp.sra.ebi.ac.uk/vol1/fastq/ERR172/001/ERR1726711/ERR1726711_1.fastq.gz;ftp.sra.ebi.ac.uk/vol1/fastq/ERR172/001/ERR1726711/ERR1726711_2.fastq.gz;	ftp.sra.ebi.ac.uk/vol1/err/ERR172/001/ERR1726711
SAMEA2657012	Nucleic acids preparations	Euk_DNA_RNA_ext	Sequencing library preparation	MetaG	AHX_AFSIOSF_r1	Sequencing and data quality control	ERR1726926	PRJEB4352	European Nucleotide Archive	PRJEB402	http://www.ebi.ac.uk/ena/data/view/PRJEB402	protists; metazoans	ftp.sra.ebi.ac.uk/vol1/fastq/ERR172/006/ERR1726926/ERR1726926_1.fastq.gz;ftp.sra.ebi.ac.uk/vol1/fastq/ERR172/006/ERR1726926/ERR1726926_2.fastq.gz;	ftp.sra.ebi.ac.uk/vol1/err/ERR172/006/ERR1726926
SAMEA2619917	Nucleic acids preparations	Euk_DNA_RNA_ext	Sequencing library preparation	MetaG	AHX_AFXIOSF_r1	Sequencing and data quality control	ERR868463	PRJEB4352	European Nucleotide Archive	PRJEB402	http://www.ebi.ac.uk/ena/data/view/PRJEB402	protists; metazoans	ftp.sra.ebi.ac.uk/vol1/fastq/ERR868/ERR868463/ERR868463_1.fastq.gz;ftp.sra.ebi.ac.uk/vol1/fastq/ERR868/ERR868463/ERR868463_2.fastq.gz;	ftp.sra.ebi.ac.uk/vol1/err/ERR868/ERR868463
SAMEA2619916	Nucleic acids preparations	Euk_DNA_RNA_ext	Sequencing library preparation	MetaG	AHX_AGAIOSF_r1	Sequencing and data quality control	ERR868439	PRJEB4352	European Nucleotide Archive	PRJEB402	http://www.ebi.ac.uk/ena/data/view/PRJEB402	protists; metazoans	ftp.sra.ebi.ac.uk/vol1/fastq/ERR868/ERR868439/ERR868439_1.fastq.gz;ftp.sra.ebi.ac.uk/vol1/fastq/ERR868/ERR868439/ERR868439_2.fastq.gz;	ftp.sra.ebi.ac.uk/vol1/err/ERR868/ERR868439
SAMEA2619918	Nucleic acids preparations	Euk_DNA_RNA_ext	Sequencing library preparation	MetaG	AHX_AGCIOSF_r1	Sequencing and data quality control	ERR1726910	PRJEB4352	European Nucleotide Archive	PRJEB402	http://www.ebi.ac.uk/ena/data/view/PRJEB402	protists; metazoans	ftp.sra.ebi.ac.uk/vol1/fastq/ERR172/000/ERR1726910/ERR1726910_1.fastq.gz;ftp.sra.ebi.ac.uk/vol1/fastq/ERR172/000/ERR1726910/ERR1726910_2.fastq.gz;	ftp.sra.ebi.ac.uk/vol1/err/ERR172/000/ERR1726910
SAMEA2656985	Nucleic acids preparations	Euk_DNA_RNA_ext	Sequencing library preparation	MetaG	AHX_AGDIOSF_r1	Sequencing and data quality control	ERR1726777	PRJEB4352	European Nucleotide Archive	PRJEB402	http://www.ebi.ac.uk/ena/data/view/PRJEB402	protists; metazoans	ftp.sra.ebi.ac.uk/vol1/fastq/ERR172/007/ERR1726777/ERR1726777_1.fastq.gz;ftp.sra.ebi.ac.uk/vol1/fastq/ERR172/007/ERR1726777/ERR1726777_2.fastq.gz;	ftp.sra.ebi.ac.uk/vol1/err/ERR172/007/ERR1726777
SAMEA2657039	Nucleic acids preparations	Euk_DNA_RNA_ext	Sequencing library preparation	MetaG	AHX_AGEIOSF_r1	Sequencing and data quality control	ERR1726960	PRJEB4352	European Nucleotide Archive	PRJEB402	http://www.ebi.ac.uk/ena/data/view/PRJEB402	protists; metazoans	ftp.sra.ebi.ac.uk/vol1/fastq/ERR172/000/ERR1726960/ERR1726960_1.fastq.gz;ftp.sra.ebi.ac.uk/vol1/fastq/ERR172/000/ERR1726960/ERR1726960_2.fastq.gz;	ftp.sra.ebi.ac.uk/vol1/err/ERR172/000/ERR1726960
SAMEA2657099	Nucleic acids preparations	Euk_DNA_RNA_ext	Sequencing library preparation	MetaG	AHX_AGGIOSF_r1	Sequencing and data quality control	ERR1726578	PRJEB4352	European Nucleotide Archive	PRJEB402	http://www.ebi.ac.uk/ena/data/view/PRJEB402	protists; metazoans	ftp.sra.ebi.ac.uk/vol1/fastq/ERR172/008/ERR1726578/ERR1726578_1.fastq.gz;ftp.sra.ebi.ac.uk/vol1/fastq/ERR172/008/ERR1726578/ERR1726578_2.fastq.gz;	ftp.sra.ebi.ac.uk/vol1/err/ERR172/008/ERR1726578
SAMEA2619943	Nucleic acids preparations	Euk_DNA_RNA_ext	Sequencing library preparation	MetaG	AHX_AGHIOSF_r1	Sequencing and data quality control	ERR868428	PRJEB4352	European Nucleotide Archive	PRJEB402	http://www.ebi.ac.uk/ena/data/view/PRJEB402	protists; metazoans	ftp.sra.ebi.ac.uk/vol1/fastq/ERR868/ERR868428/ERR868428_1.fastq.gz;ftp.sra.ebi.ac.uk/vol1/fastq/ERR868/ERR868428/ERR868428_2.fastq.gz;	ftp.sra.ebi.ac.uk/vol1/err/ERR868/ERR868428
SAMEA2619943	Nucleic acids preparations	Euk_DNA_RNA_ext	Sequencing library preparation	MetaG	AHX_AGHIOSF_r1	Sequencing and data quality control	ERR868406	PRJEB4352	European Nucleotide Archive	PRJEB402	http://www.ebi.ac.uk/ena/data/view/PRJEB402	protists; metazoans	ftp.sra.ebi.ac.uk/vol1/fastq/ERR868/ERR868406/ERR868406_1.fastq.gz;ftp.sra.ebi.ac.uk/vol1/fastq/ERR868/ERR868406/ERR868406_2.fastq.gz;	ftp.sra.ebi.ac.uk/vol1/err/ERR868/ERR868406
SAMEA2619958	Nucleic acids preparations	Euk_DNA_RNA_ext	Sequencing library preparation	MetaG	AHX_AGIIOSF_r1	Sequencing and data quality control	ERR868487	PRJEB4352	European Nucleotide Archive	PRJEB402	http://www.ebi.ac.uk/ena/data/view/PRJEB402	protists; metazoans	ftp.sra.ebi.ac.uk/vol1/fastq/ERR868/ERR868487/ERR868487_1.fastq.gz;ftp.sra.ebi.ac.uk/vol1/fastq/ERR868/ERR868487/ERR868487_2.fastq.gz;	ftp.sra.ebi.ac.uk/vol1/err/ERR868/ERR868487
SAMEA2619958	Nucleic acids preparations	Euk_DNA_RNA_ext	Sequencing library preparation	MetaG	AHX_AGIIOSF_r1	Sequencing and data quality control	ERR868400	PRJEB4352	European Nucleotide Archive	PRJEB402	http://www.ebi.ac.uk/ena/data/view/PRJEB402	protists; metazoans	ftp.sra.ebi.ac.uk/vol1/fastq/ERR868/ERR868400/ERR868400_1.fastq.gz;ftp.sra.ebi.ac.uk/vol1/fastq/ERR868/ERR868400/ERR868400_2.fastq.gz;	ftp.sra.ebi.ac.uk/vol1/err/ERR868/ERR868400
SAMEA2619959	Nucleic acids preparations	Euk_DNA_RNA_ext	Sequencing library preparation	MetaG	AHX_AGLAOSF_r1	Sequencing and data quality control	ERR1700904	PRJEB4352	European Nucleotide Archive	PRJEB402	http://www.ebi.ac.uk/ena/data/view/PRJEB402	protists; metazoans	ftp.sra.ebi.ac.uk/vol1/fastq/ERR170/004/ERR1700904/ERR1700904_1.fastq.gz;ftp.sra.ebi.ac.uk/vol1/fastq/ERR170/004/ERR1700904/ERR1700904_2.fastq.gz;	ftp.sra.ebi.ac.uk/vol1/err/ERR170/004/ERR1700904
SAMEA2656960	Nucleic acids preparations	Euk_DNA_RNA_ext	Sequencing library preparation	MetaG	AHX_AGMIOSF_r1	Sequencing and data quality control	ERR1726951	PRJEB4352	European Nucleotide Archive	PRJEB402	http://www.ebi.ac.uk/ena/data/view/PRJEB402	protists; metazoans	ftp.sra.ebi.ac.uk/vol1/fastq/ERR172/001/ERR1726951/ERR1726951_1.fastq.gz;ftp.sra.ebi.ac.uk/vol1/fastq/ERR172/001/ERR1726951/ERR1726951_2.fastq.gz;	ftp.sra.ebi.ac.uk/vol1/err/ERR172/001/ERR1726951
SAMEA2657080	Nucleic acids preparations	Euk_DNA_RNA_ext	Sequencing library preparation	MetaG	AHX_AGNIOSF_r1	Sequencing and data quality control	ERR1726554	PRJEB4352	European Nucleotide Archive	PRJEB402	http://www.ebi.ac.uk/ena/data/view/PRJEB402	protists; metazoans	ftp.sra.ebi.ac.uk/vol1/fastq/ERR172/004/ERR1726554/ERR1726554_1.fastq.gz;ftp.sra.ebi.ac.uk/vol1/fastq/ERR172/004/ERR1726554/ERR1726554_2.fastq.gz;	ftp.sra.ebi.ac.uk/vol1/err/ERR172/004/ERR1726554
SAMEA2657060	Nucleic acids preparations	Euk_DNA_RNA_ext	Sequencing library preparation	MetaG	AHX_AGPIOSF_r1	Sequencing and data quality control	ERR1726809	PRJEB4352	European Nucleotide Archive	PRJEB402	http://www.ebi.ac.uk/ena/data/view/PRJEB402	protists; metazoans	ftp.sra.ebi.ac.uk/vol1/fastq/ERR172/009/ERR1726809/ERR1726809_1.fastq.gz;ftp.sra.ebi.ac.uk/vol1/fastq/ERR172/009/ERR1726809/ERR1726809_2.fastq.gz;	ftp.sra.ebi.ac.uk/vol1/err/ERR172/009/ERR1726809
SAMEA2657060	Nucleic acids preparations	Euk_DNA_RNA_ext	Sequencing library preparation	MetaG	AHX_AGPIOSF_r1	Sequencing and data quality control	ERR1726794	PRJEB4352	European Nucleotide Archive	PRJEB402	http://www.ebi.ac.uk/ena/data/view/PRJEB402	protists; metazoans	ftp.sra.ebi.ac.uk/vol1/fastq/ERR172/004/ERR1726794/ERR1726794_1.fastq.gz;ftp.sra.ebi.ac.uk/vol1/fastq/ERR172/004/ERR1726794/ERR1726794_2.fastq.gz;	ftp.sra.ebi.ac.uk/vol1/err/ERR172/004/ERR1726794
SAMEA2657098	Nucleic acids preparations	Euk_DNA_RNA_ext	Sequencing library preparation	MetaG	AHX_AGQIOSF_r1	Sequencing and data quality control	ERR1726843	PRJEB4352	European Nucleotide Archive	PRJEB402	http://www.ebi.ac.uk/ena/data/view/PRJEB402	protists; metazoans	ftp.sra.ebi.ac.uk/vol1/fastq/ERR172/003/ERR1726843/ERR1726843_1.fastq.gz;ftp.sra.ebi.ac.uk/vol1/fastq/ERR172/003/ERR1726843/ERR1726843_2.fastq.gz;	ftp.sra.ebi.ac.uk/vol1/err/ERR172/003/ERR1726843
SAMEA2657098	Nucleic acids preparations	Euk_DNA_RNA_ext	Sequencing library preparation	MetaG	AHX_AGQIOSF_r1	Sequencing and data quality control	ERR1726920	PRJEB4352	European Nucleotide Archive	PRJEB402	http://www.ebi.ac.uk/ena/data/view/PRJEB402	protists; metazoans	ftp.sra.ebi.ac.uk/vol1/fastq/ERR172/000/ERR1726920/ERR1726920_1.fastq.gz;ftp.sra.ebi.ac.uk/vol1/fastq/ERR172/000/ERR1726920/ERR1726920_2.fastq.gz;	ftp.sra.ebi.ac.uk/vol1/err/ERR172/000/ERR1726920
SAMEA2620071	Nucleic acids preparations	Euk_DNA_RNA_ext	Sequencing library preparation	MetaG	AHX_AHGIOSF_r1	Sequencing and data quality control	ERR868397	PRJEB4352	European Nucleotide Archive	PRJEB402	http://www.ebi.ac.uk/ena/data/view/PRJEB402	protists; metazoans	ftp.sra.ebi.ac.uk/vol1/fastq/ERR868/ERR868397/ERR868397_1.fastq.gz;ftp.sra.ebi.ac.uk/vol1/fastq/ERR868/ERR868397/ERR868397_2.fastq.gz;	ftp.sra.ebi.ac.uk/vol1/err/ERR868/ERR868397
SAMEA2620071	Nucleic acids preparations	Euk_DNA_RNA_ext	Sequencing library preparation	MetaG	AHX_AHGIOSF_r1	Sequencing and data quality control	ERR868408	PRJEB4352	European Nucleotide Archive	PRJEB402	http://www.ebi.ac.uk/ena/data/view/PRJEB402	protists; metazoans	ftp.sra.ebi.ac.uk/vol1/fastq/ERR868/ERR868408/ERR868408_1.fastq.gz;ftp.sra.ebi.ac.uk/vol1/fastq/ERR868/ERR868408/ERR868408_2.fastq.gz;	ftp.sra.ebi.ac.uk/vol1/err/ERR868/ERR868408
SAMEA2620089	Nucleic acids preparations	Euk_DNA_RNA_ext	Sequencing library preparation	MetaG	AHX_AHHIOSF_r1	Sequencing and data quality control	ERR868454	PRJEB4352	European Nucleotide Archive	PRJEB402	http://www.ebi.ac.uk/ena/data/view/PRJEB402	protists; metazoans	ftp.sra.ebi.ac.uk/vol1/fastq/ERR868/ERR868454/ERR868454_1.fastq.gz;ftp.sra.ebi.ac.uk/vol1/fastq/ERR868/ERR868454/ERR868454_2.fastq.gz;	ftp.sra.ebi.ac.uk/vol1/err/ERR868/ERR868454
SAMEA2620113	Nucleic acids preparations	Euk_DNA_RNA_ext	Sequencing library preparation	MetaG	AHX_AHIIOSF_r1	Sequencing and data quality control	ERR868455	PRJEB4352	European Nucleotide Archive	PRJEB402	http://www.ebi.ac.uk/ena/data/view/PRJEB402	protists; metazoans	ftp.sra.ebi.ac.uk/vol1/fastq/ERR868/ERR868455/ERR868455_1.fastq.gz;ftp.sra.ebi.ac.uk/vol1/fastq/ERR868/ERR868455/ERR868455_2.fastq.gz;	ftp.sra.ebi.ac.uk/vol1/err/ERR868/ERR868455
SAMEA2620113	Nucleic acids preparations	Euk_DNA_RNA_ext	Sequencing library preparation	MetaG	AHX_AHIIOSF_r1	Sequencing and data quality control	ERR868468	PRJEB4352	European Nucleotide Archive	PRJEB402	http://www.ebi.ac.uk/ena/data/view/PRJEB402	protists; metazoans	ftp.sra.ebi.ac.uk/vol1/fastq/ERR868/ERR868468/ERR868468_1.fastq.gz;ftp.sra.ebi.ac.uk/vol1/fastq/ERR868/ERR868468/ERR868468_2.fastq.gz;	ftp.sra.ebi.ac.uk/vol1/err/ERR868/ERR868468
SAMEA2730749	Nucleic acids preparations	Euk_DNA_RNA_ext	Sequencing library preparation	MetaG	AHX_AHKIOSF_r1	Sequencing and data quality control	ERR868368	PRJEB4352	European Nucleotide Archive	PRJEB402	http://www.ebi.ac.uk/ena/data/view/PRJEB402	protists; metazoans	ftp.sra.ebi.ac.uk/vol1/fastq/ERR868/ERR868368/ERR868368_1.fastq.gz;ftp.sra.ebi.ac.uk/vol1/fastq/ERR868/ERR868368/ERR868368_2.fastq.gz;	ftp.sra.ebi.ac.uk/vol1/err/ERR868/ERR868368
SAMEA2730749	Nucleic acids preparations	Euk_DNA_RNA_ext	Sequencing library preparation	MetaG	AHX_AHKIOSF_r1	Sequencing and data quality control	ERR868484	PRJEB4352	European Nucleotide Archive	PRJEB402	http://www.ebi.ac.uk/ena/data/view/PRJEB402	protists; metazoans	ftp.sra.ebi.ac.uk/vol1/fastq/ERR868/ERR868484/ERR868484_1.fastq.gz;ftp.sra.ebi.ac.uk/vol1/fastq/ERR868/ERR868484/ERR868484_2.fastq.gz;	ftp.sra.ebi.ac.uk/vol1/err/ERR868/ERR868484
SAMEA2620072	Nucleic acids preparations	Euk_DNA_RNA_ext	Sequencing library preparation	MetaG	AHX_AHLAOSF_r1	Sequencing and data quality control	ERR1700899	PRJEB4352	European Nucleotide Archive	PRJEB402	http://www.ebi.ac.uk/ena/data/view/PRJEB402	protists; metazoans	ftp.sra.ebi.ac.uk/vol1/fastq/ERR170/009/ERR1700899/ERR1700899_1.fastq.gz;ftp.sra.ebi.ac.uk/vol1/fastq/ERR170/009/ERR1700899/ERR1700899_2.fastq.gz;	ftp.sra.ebi.ac.uk/vol1/err/ERR170/009/ERR1700899
SAMEA2657110	Nucleic acids preparations	Euk_DNA_RNA_ext	Sequencing library preparation	MetaG	AHX_AHPIOSF_r1	Sequencing and data quality control	ERR1726587	PRJEB4352	European Nucleotide Archive	PRJEB402	http://www.ebi.ac.uk/ena/data/view/PRJEB402	protists; metazoans	ftp.sra.ebi.ac.uk/vol1/fastq/ERR172/007/ERR1726587/ERR1726587_1.fastq.gz;ftp.sra.ebi.ac.uk/vol1/fastq/ERR172/007/ERR1726587/ERR1726587_2.fastq.gz;	ftp.sra.ebi.ac.uk/vol1/err/ERR172/007/ERR1726587
SAMEA2657110	Nucleic acids preparations	Euk_DNA_RNA_ext	Sequencing library preparation	MetaG	AHX_AHPIOSF_r1	Sequencing and data quality control	ERR1726979	PRJEB4352	European Nucleotide Archive	PRJEB402	http://www.ebi.ac.uk/ena/data/view/PRJEB402	protists; metazoans	ftp.sra.ebi.ac.uk/vol1/fastq/ERR172/009/ERR1726979/ERR1726979_1.fastq.gz;ftp.sra.ebi.ac.uk/vol1/fastq/ERR172/009/ERR1726979/ERR1726979_2.fastq.gz;	ftp.sra.ebi.ac.uk/vol1/err/ERR172/009/ERR1726979
SAMEA2656967	Nucleic acids preparations	Euk_DNA_RNA_ext	Sequencing library preparation	MetaG	AHX_AHQIOSF_r1	Sequencing and data quality control	ERR1726915	PRJEB4352	European Nucleotide Archive	PRJEB402	http://www.ebi.ac.uk/ena/data/view/PRJEB402	protists; metazoans	ftp.sra.ebi.ac.uk/vol1/fastq/ERR172/005/ERR1726915/ERR1726915_1.fastq.gz;ftp.sra.ebi.ac.uk/vol1/fastq/ERR172/005/ERR1726915/ERR1726915_2.fastq.gz;	ftp.sra.ebi.ac.uk/vol1/err/ERR172/005/ERR1726915
SAMEA2656965	Nucleic acids preparations	Euk_DNA_RNA_ext	Sequencing library preparation	MetaG	AHX_AHSAOSF_r1	Sequencing and data quality control	ERR1700889	PRJEB4352	European Nucleotide Archive	PRJEB402	http://www.ebi.ac.uk/ena/data/view/PRJEB402	protists; metazoans	ftp.sra.ebi.ac.uk/vol1/fastq/ERR170/009/ERR1700889/ERR1700889_1.fastq.gz;ftp.sra.ebi.ac.uk/vol1/fastq/ERR170/009/ERR1700889/ERR1700889_2.fastq.gz;	ftp.sra.ebi.ac.uk/vol1/err/ERR170/009/ERR1700889
SAMEA2656964	Nucleic acids preparations	Euk_DNA_RNA_ext	Sequencing library preparation	MetaG	AHX_AHTIOSF_r1	Sequencing and data quality control	ERR1726686	PRJEB4352	European Nucleotide Archive	PRJEB402	http://www.ebi.ac.uk/ena/data/view/PRJEB402	protists; metazoans	ftp.sra.ebi.ac.uk/vol1/fastq/ERR172/006/ERR1726686/ERR1726686_1.fastq.gz;ftp.sra.ebi.ac.uk/vol1/fastq/ERR172/006/ERR1726686/ERR1726686_2.fastq.gz;	ftp.sra.ebi.ac.uk/vol1/err/ERR172/006/ERR1726686
SAMEA2656964	Nucleic acids preparations	Euk_DNA_RNA_ext	Sequencing library preparation	MetaG	AHX_AHTIOSF_r1	Sequencing and data quality control	ERR1726526	PRJEB4352	European Nucleotide Archive	PRJEB402	http://www.ebi.ac.uk/ena/data/view/PRJEB402	protists; metazoans	ftp.sra.ebi.ac.uk/vol1/fastq/ERR172/006/ERR1726526/ERR1726526_1.fastq.gz;ftp.sra.ebi.ac.uk/vol1/fastq/ERR172/006/ERR1726526/ERR1726526_2.fastq.gz;	ftp.sra.ebi.ac.uk/vol1/err/ERR172/006/ERR1726526
SAMEA2620128	Nucleic acids preparations	Euk_DNA_RNA_ext	Sequencing library preparation	MetaG	AHX_AHVIOSF_r1	Sequencing and data quality control	ERR1726549	PRJEB4352	European Nucleotide Archive	PRJEB402	http://www.ebi.ac.uk/ena/data/view/PRJEB402	protists; metazoans	ftp.sra.ebi.ac.uk/vol1/fastq/ERR172/009/ERR1726549/ERR1726549_1.fastq.gz;ftp.sra.ebi.ac.uk/vol1/fastq/ERR172/009/ERR1726549/ERR1726549_2.fastq.gz;	ftp.sra.ebi.ac.uk/vol1/err/ERR172/009/ERR1726549
SAMEA2620139	Nucleic acids preparations	Euk_DNA_RNA_ext	Sequencing library preparation	MetaG	AHX_AHXIOSF_r1	Sequencing and data quality control	ERR1726940	PRJEB4352	European Nucleotide Archive	PRJEB402	http://www.ebi.ac.uk/ena/data/view/PRJEB402	protists; metazoans	ftp.sra.ebi.ac.uk/vol1/fastq/ERR172/000/ERR1726940/ERR1726940_1.fastq.gz;ftp.sra.ebi.ac.uk/vol1/fastq/ERR172/000/ERR1726940/ERR1726940_2.fastq.gz;	ftp.sra.ebi.ac.uk/vol1/err/ERR172/000/ERR1726940
SAMEA2620139	Nucleic acids preparations	Euk_DNA_RNA_ext	Sequencing library preparation	MetaG	AHX_AHXIOSF_r1	Sequencing and data quality control	ERR1726862	PRJEB4352	European Nucleotide Archive	PRJEB402	http://www.ebi.ac.uk/ena/data/view/PRJEB402	protists; metazoans	ftp.sra.ebi.ac.uk/vol1/fastq/ERR172/002/ERR1726862/ERR1726862_1.fastq.gz;ftp.sra.ebi.ac.uk/vol1/fastq/ERR172/002/ERR1726862/ERR1726862_2.fastq.gz;	ftp.sra.ebi.ac.uk/vol1/err/ERR172/002/ERR1726862
SAMEA2620150	Nucleic acids preparations	Euk_DNA_RNA_ext	Sequencing library preparation	MetaG	AHX_AIAIOSF_r1	Sequencing and data quality control	ERR1726591	PRJEB4352	European Nucleotide Archive	PRJEB402	http://www.ebi.ac.uk/ena/data/view/PRJEB402	protists; metazoans	ftp.sra.ebi.ac.uk/vol1/fastq/ERR172/001/ERR1726591/ERR1726591_1.fastq.gz;ftp.sra.ebi.ac.uk/vol1/fastq/ERR172/001/ERR1726591/ERR1726591_2.fastq.gz;	ftp.sra.ebi.ac.uk/vol1/err/ERR172/001/ERR1726591
SAMEA2620150	Nucleic acids preparations	Euk_DNA_RNA_ext	Sequencing library preparation	MetaG	AHX_AIAIOSF_r1	Sequencing and data quality control	ERR1726582	PRJEB4352	European Nucleotide Archive	PRJEB402	http://www.ebi.ac.uk/ena/data/view/PRJEB402	protists; metazoans	ftp.sra.ebi.ac.uk/vol1/fastq/ERR172/002/ERR1726582/ERR1726582_1.fastq.gz;ftp.sra.ebi.ac.uk/vol1/fastq/ERR172/002/ERR1726582/ERR1726582_2.fastq.gz;	ftp.sra.ebi.ac.uk/vol1/err/ERR172/002/ERR1726582
SAMEA2620161	Nucleic acids preparations	Euk_DNA_RNA_ext	Sequencing library preparation	MetaG	AHX_AIBIOSF_r1	Sequencing and data quality control	ERR1726908	PRJEB4352	European Nucleotide Archive	PRJEB402	http://www.ebi.ac.uk/ena/data/view/PRJEB402	protists; metazoans	ftp.sra.ebi.ac.uk/vol1/fastq/ERR172/008/ERR1726908/ERR1726908_1.fastq.gz;ftp.sra.ebi.ac.uk/vol1/fastq/ERR172/008/ERR1726908/ERR1726908_2.fastq.gz;	ftp.sra.ebi.ac.uk/vol1/err/ERR172/008/ERR1726908
SAMEA2620172	Nucleic acids preparations	Euk_DNA_RNA_ext	Sequencing library preparation	MetaG	AHX_AICAOSF_r1	Sequencing and data quality control	ERR1700892	PRJEB4352	European Nucleotide Archive	PRJEB402	http://www.ebi.ac.uk/ena/data/view/PRJEB402	protists; metazoans	ftp.sra.ebi.ac.uk/vol1/fastq/ERR170/002/ERR1700892/ERR1700892_1.fastq.gz;ftp.sra.ebi.ac.uk/vol1/fastq/ERR170/002/ERR1700892/ERR1700892_2.fastq.gz;	ftp.sra.ebi.ac.uk/vol1/err/ERR170/002/ERR1700892
SAMEA2620204	Nucleic acids preparations	Euk_DNA_RNA_ext	Sequencing library preparation	MetaG	AHX_AIEIOSF_r1	Sequencing and data quality control	ERR868486	PRJEB4352	European Nucleotide Archive	PRJEB402	http://www.ebi.ac.uk/ena/data/view/PRJEB402	protists; metazoans	ftp.sra.ebi.ac.uk/vol1/fastq/ERR868/ERR868486/ERR868486_1.fastq.gz;ftp.sra.ebi.ac.uk/vol1/fastq/ERR868/ERR868486/ERR868486_2.fastq.gz;	ftp.sra.ebi.ac.uk/vol1/err/ERR868/ERR868486
SAMEA2620221	Nucleic acids preparations	Euk_DNA_RNA_ext	Sequencing library preparation	MetaG	AHX_AIFIOSF_r1	Sequencing and data quality control	ERR868409	PRJEB4352	European Nucleotide Archive	PRJEB402	http://www.ebi.ac.uk/ena/data/view/PRJEB402	protists; metazoans	ftp.sra.ebi.ac.uk/vol1/fastq/ERR868/ERR868409/ERR868409_1.fastq.gz;ftp.sra.ebi.ac.uk/vol1/fastq/ERR868/ERR868409/ERR868409_2.fastq.gz;	ftp.sra.ebi.ac.uk/vol1/err/ERR868/ERR868409
SAMEA2620205	Nucleic acids preparations	Euk_DNA_RNA_ext	Sequencing library preparation	MetaG	AHX_AIGAOSF_r1	Sequencing and data quality control	ERR1700890	PRJEB4352	European Nucleotide Archive	PRJEB402	http://www.ebi.ac.uk/ena/data/view/PRJEB402	protists; metazoans	ftp.sra.ebi.ac.uk/vol1/fastq/ERR170/000/ERR1700890/ERR1700890_1.fastq.gz;ftp.sra.ebi.ac.uk/vol1/fastq/ERR170/000/ERR1700890/ERR1700890_2.fastq.gz;	ftp.sra.ebi.ac.uk/vol1/err/ERR170/000/ERR1700890
SAMEA2620222	Nucleic acids preparations	Euk_DNA_RNA_ext	Sequencing library preparation	MetaG	AHX_AIHAOSF_r1	Sequencing and data quality control	ERR1700912	PRJEB4352	European Nucleotide Archive	PRJEB402	http://www.ebi.ac.uk/ena/data/view/PRJEB402	protists; metazoans	ftp.sra.ebi.ac.uk/vol1/fastq/ERR170/002/ERR1700912/ERR1700912_1.fastq.gz;ftp.sra.ebi.ac.uk/vol1/fastq/ERR170/002/ERR1700912/ERR1700912_2.fastq.gz;	ftp.sra.ebi.ac.uk/vol1/err/ERR170/002/ERR1700912
SAMEA2657106	Nucleic acids preparations	Euk_DNA_RNA_ext	Sequencing library preparation	MetaG	AHX_AIIIOSF_r1	Sequencing and data quality control	ERR1726844	PRJEB4352	European Nucleotide Archive	PRJEB402	http://www.ebi.ac.uk/ena/data/view/PRJEB402	protists; metazoans	ftp.sra.ebi.ac.uk/vol1/fastq/ERR172/004/ERR1726844/ERR1726844_1.fastq.gz;ftp.sra.ebi.ac.uk/vol1/fastq/ERR172/004/ERR1726844/ERR1726844_2.fastq.gz;	ftp.sra.ebi.ac.uk/vol1/err/ERR172/004/ERR1726844
SAMEA2656995	Nucleic acids preparations	Euk_DNA_RNA_ext	Sequencing library preparation	MetaG	AHX_AIKIOSF_r1	Sequencing and data quality control	ERR1726754	PRJEB4352	European Nucleotide Archive	PRJEB402	http://www.ebi.ac.uk/ena/data/view/PRJEB402	protists; metazoans	ftp.sra.ebi.ac.uk/vol1/fastq/ERR172/004/ERR1726754/ERR1726754_1.fastq.gz;ftp.sra.ebi.ac.uk/vol1/fastq/ERR172/004/ERR1726754/ERR1726754_2.fastq.gz;	ftp.sra.ebi.ac.uk/vol1/err/ERR172/004/ERR1726754
SAMEA2656995	Nucleic acids preparations	Euk_DNA_RNA_ext	Sequencing library preparation	MetaG	AHX_AIKIOSF_r1	Sequencing and data quality control	ERR1726925	PRJEB4352	European Nucleotide Archive	PRJEB402	http://www.ebi.ac.uk/ena/data/view/PRJEB402	protists; metazoans	ftp.sra.ebi.ac.uk/vol1/fastq/ERR172/005/ERR1726925/ERR1726925_1.fastq.gz;ftp.sra.ebi.ac.uk/vol1/fastq/ERR172/005/ERR1726925/ERR1726925_2.fastq.gz;	ftp.sra.ebi.ac.uk/vol1/err/ERR172/005/ERR1726925
SAMEA2657016	Nucleic acids preparations	Euk_DNA_RNA_ext	Sequencing library preparation	MetaG	AHX_AILIOSF_r1	Sequencing and data quality control	ERR1726820	PRJEB4352	European Nucleotide Archive	PRJEB402	http://www.ebi.ac.uk/ena/data/view/PRJEB402	protists; metazoans	ftp.sra.ebi.ac.uk/vol1/fastq/ERR172/000/ERR1726820/ERR1726820_1.fastq.gz;ftp.sra.ebi.ac.uk/vol1/fastq/ERR172/000/ERR1726820/ERR1726820_2.fastq.gz;	ftp.sra.ebi.ac.uk/vol1/err/ERR172/000/ERR1726820
SAMEA2657016	Nucleic acids preparations	Euk_DNA_RNA_ext	Sequencing library preparation	MetaG	AHX_AILIOSF_r1	Sequencing and data quality control	ERR1726652	PRJEB4352	European Nucleotide Archive	PRJEB402	http://www.ebi.ac.uk/ena/data/view/PRJEB402	protists; metazoans	ftp.sra.ebi.ac.uk/vol1/fastq/ERR172/002/ERR1726652/ERR1726652_1.fastq.gz;ftp.sra.ebi.ac.uk/vol1/fastq/ERR172/002/ERR1726652/ERR1726652_2.fastq.gz;	ftp.sra.ebi.ac.uk/vol1/err/ERR172/002/ERR1726652
SAMEA2657052	Nucleic acids preparations	Euk_DNA_RNA_ext	Sequencing library preparation	MetaG	AHX_AIMIOSF_r1	Sequencing and data quality control	ERR1726746	PRJEB4352	European Nucleotide Archive	PRJEB402	http://www.ebi.ac.uk/ena/data/view/PRJEB402	protists; metazoans	ftp.sra.ebi.ac.uk/vol1/fastq/ERR172/006/ERR1726746/ERR1726746_1.fastq.gz;ftp.sra.ebi.ac.uk/vol1/fastq/ERR172/006/ERR1726746/ERR1726746_2.fastq.gz;	ftp.sra.ebi.ac.uk/vol1/err/ERR172/006/ERR1726746
SAMEA2657052	Nucleic acids preparations	Euk_DNA_RNA_ext	Sequencing library preparation	MetaG	AHX_AIMIOSF_r1	Sequencing and data quality control	ERR1726804	PRJEB4352	European Nucleotide Archive	PRJEB402	http://www.ebi.ac.uk/ena/data/view/PRJEB402	protists; metazoans	ftp.sra.ebi.ac.uk/vol1/fastq/ERR172/004/ERR1726804/ERR1726804_1.fastq.gz;ftp.sra.ebi.ac.uk/vol1/fastq/ERR172/004/ERR1726804/ERR1726804_2.fastq.gz;	ftp.sra.ebi.ac.uk/vol1/err/ERR172/004/ERR1726804
SAMEA2620249	Nucleic acids preparations	Euk_DNA_RNA_ext	Sequencing library preparation	MetaG	AHX_AINIOSF_r1	Sequencing and data quality control	ERR868396	PRJEB4352	European Nucleotide Archive	PRJEB402	http://www.ebi.ac.uk/ena/data/view/PRJEB402	protists; metazoans	ftp.sra.ebi.ac.uk/vol1/fastq/ERR868/ERR868396/ERR868396_1.fastq.gz;ftp.sra.ebi.ac.uk/vol1/fastq/ERR868/ERR868396/ERR868396_2.fastq.gz;	ftp.sra.ebi.ac.uk/vol1/err/ERR868/ERR868396
SAMEA2620267	Nucleic acids preparations	Euk_DNA_RNA_ext	Sequencing library preparation	MetaG	AHX_AIPIOSF_r1	Sequencing and data quality control	ERR1726633	PRJEB4352	European Nucleotide Archive	PRJEB402	http://www.ebi.ac.uk/ena/data/view/PRJEB402	protists; metazoans	ftp.sra.ebi.ac.uk/vol1/fastq/ERR172/003/ERR1726633/ERR1726633_1.fastq.gz;ftp.sra.ebi.ac.uk/vol1/fastq/ERR172/003/ERR1726633/ERR1726633_2.fastq.gz;	ftp.sra.ebi.ac.uk/vol1/err/ERR172/003/ERR1726633
SAMEA2620267	Nucleic acids preparations	Euk_DNA_RNA_ext	Sequencing library preparation	MetaG	AHX_AIPIOSF_r1	Sequencing and data quality control	ERR868383	PRJEB4352	European Nucleotide Archive	PRJEB402	http://www.ebi.ac.uk/ena/data/view/PRJEB402	protists; metazoans	ftp.sra.ebi.ac.uk/vol1/fastq/ERR868/ERR868383/ERR868383_1.fastq.gz;ftp.sra.ebi.ac.uk/vol1/fastq/ERR868/ERR868383/ERR868383_2.fastq.gz;	ftp.sra.ebi.ac.uk/vol1/err/ERR868/ERR868383
SAMEA2657089	Nucleic acids preparations	Euk_DNA_RNA_ext	Sequencing library preparation	MetaG	AHX_AISIOSF_r1	Sequencing and data quality control	ERR1726599	PRJEB4352	European Nucleotide Archive	PRJEB402	http://www.ebi.ac.uk/ena/data/view/PRJEB402	protists; metazoans	ftp.sra.ebi.ac.uk/vol1/fastq/ERR172/009/ERR1726599/ERR1726599_1.fastq.gz;ftp.sra.ebi.ac.uk/vol1/fastq/ERR172/009/ERR1726599/ERR1726599_2.fastq.gz;	ftp.sra.ebi.ac.uk/vol1/err/ERR172/009/ERR1726599
SAMEA2657004	Nucleic acids preparations	Euk_DNA_RNA_ext	Sequencing library preparation	MetaG	AHX_AITIOSF_r2	Sequencing and data quality control	ERR1726832	PRJEB4352	European Nucleotide Archive	PRJEB402	http://www.ebi.ac.uk/ena/data/view/PRJEB402	protists; metazoans	ftp.sra.ebi.ac.uk/vol1/fastq/ERR172/002/ERR1726832/ERR1726832_1.fastq.gz;ftp.sra.ebi.ac.uk/vol1/fastq/ERR172/002/ERR1726832/ERR1726832_2.fastq.gz;	ftp.sra.ebi.ac.uk/vol1/err/ERR172/002/ERR1726832
SAMEA2657056	Nucleic acids preparations	Euk_DNA_RNA_ext	Sequencing library preparation	MetaG	AHX_AIVIOSF_r2	Sequencing and data quality control	ERR1726934	PRJEB4352	European Nucleotide Archive	PRJEB402	http://www.ebi.ac.uk/ena/data/view/PRJEB402	protists; metazoans	ftp.sra.ebi.ac.uk/vol1/fastq/ERR172/004/ERR1726934/ERR1726934_1.fastq.gz;ftp.sra.ebi.ac.uk/vol1/fastq/ERR172/004/ERR1726934/ERR1726934_2.fastq.gz;	ftp.sra.ebi.ac.uk/vol1/err/ERR172/004/ERR1726934
SAMEA2656974	Nucleic acids preparations	Euk_DNA_RNA_ext	Sequencing library preparation	MetaG	AHX_AIXIOSF_r1	Sequencing and data quality control	ERR1726696	PRJEB4352	European Nucleotide Archive	PRJEB402	http://www.ebi.ac.uk/ena/data/view/PRJEB402	protists; metazoans	ftp.sra.ebi.ac.uk/vol1/fastq/ERR172/006/ERR1726696/ERR1726696_1.fastq.gz;ftp.sra.ebi.ac.uk/vol1/fastq/ERR172/006/ERR1726696/ERR1726696_2.fastq.gz;	ftp.sra.ebi.ac.uk/vol1/err/ERR172/006/ERR1726696
SAMEA2620396	Nucleic acids preparations	Euk_DNA_RNA_ext	Sequencing library preparation	MetaG	AHX_AKAIOSF_r1	Sequencing and data quality control	ERR868399	PRJEB4352	European Nucleotide Archive	PRJEB402	http://www.ebi.ac.uk/ena/data/view/PRJEB402	protists; metazoans	ftp.sra.ebi.ac.uk/vol1/fastq/ERR868/ERR868399/ERR868399_1.fastq.gz;ftp.sra.ebi.ac.uk/vol1/fastq/ERR868/ERR868399/ERR868399_2.fastq.gz;	ftp.sra.ebi.ac.uk/vol1/err/ERR868/ERR868399
SAMEA2730847	Nucleic acids preparations	Euk_DNA_RNA_ext	Sequencing library preparation	MetaG	AHX_AKBIOSF_r1	Sequencing and data quality control	ERR1726611	PRJEB4352	European Nucleotide Archive	PRJEB402	http://www.ebi.ac.uk/ena/data/view/PRJEB402	protists; metazoans	ftp.sra.ebi.ac.uk/vol1/fastq/ERR172/001/ERR1726611/ERR1726611_1.fastq.gz;ftp.sra.ebi.ac.uk/vol1/fastq/ERR172/001/ERR1726611/ERR1726611_2.fastq.gz;	ftp.sra.ebi.ac.uk/vol1/err/ERR172/001/ERR1726611
SAMEA2730863	Nucleic acids preparations	Euk_DNA_RNA_ext	Sequencing library preparation	MetaG	AHX_AKCIOSF_r1	Sequencing and data quality control	ERR1726531	PRJEB4352	European Nucleotide Archive	PRJEB402	http://www.ebi.ac.uk/ena/data/view/PRJEB402	protists; metazoans	ftp.sra.ebi.ac.uk/vol1/fastq/ERR172/001/ERR1726531/ERR1726531_1.fastq.gz;ftp.sra.ebi.ac.uk/vol1/fastq/ERR172/001/ERR1726531/ERR1726531_2.fastq.gz;	ftp.sra.ebi.ac.uk/vol1/err/ERR172/001/ERR1726531
SAMEA2620527	Nucleic acids preparations	Euk_DNA_RNA_ext	Sequencing library preparation	MetaG	AHX_AKXIOSF_r1	Sequencing and data quality control	ERR868370	PRJEB4352	European Nucleotide Archive	PRJEB402	http://www.ebi.ac.uk/ena/data/view/PRJEB402	protists; metazoans	ftp.sra.ebi.ac.uk/vol1/fastq/ERR868/ERR868370/ERR868370_1.fastq.gz;ftp.sra.ebi.ac.uk/vol1/fastq/ERR868/ERR868370/ERR868370_2.fastq.gz;	ftp.sra.ebi.ac.uk/vol1/err/ERR868/ERR868370
SAMEA2620506	Nucleic acids preparations	Euk_DNA_RNA_ext	Sequencing library preparation	MetaG	AHX_ALAIOSF_r1	Sequencing and data quality control	ERR1726921	PRJEB4352	European Nucleotide Archive	PRJEB402	http://www.ebi.ac.uk/ena/data/view/PRJEB402	protists; metazoans	ftp.sra.ebi.ac.uk/vol1/fastq/ERR172/001/ERR1726921/ERR1726921_1.fastq.gz;ftp.sra.ebi.ac.uk/vol1/fastq/ERR172/001/ERR1726921/ERR1726921_2.fastq.gz;	ftp.sra.ebi.ac.uk/vol1/err/ERR172/001/ERR1726921
SAMEA2730773	Nucleic acids preparations	Euk_DNA_RNA_ext	Sequencing library preparation	MetaG	AHX_ALBIOSF_r1	Sequencing and data quality control	ERR1726697	PRJEB4352	European Nucleotide Archive	PRJEB402	http://www.ebi.ac.uk/ena/data/view/PRJEB402	protists; metazoans	ftp.sra.ebi.ac.uk/vol1/fastq/ERR172/007/ERR1726697/ERR1726697_1.fastq.gz;ftp.sra.ebi.ac.uk/vol1/fastq/ERR172/007/ERR1726697/ERR1726697_2.fastq.gz;	ftp.sra.ebi.ac.uk/vol1/err/ERR172/007/ERR1726697
SAMEA2730769	Nucleic acids preparations	Euk_DNA_RNA_ext	Sequencing library preparation	MetaG	AHX_ALDIOSF_r1	Sequencing and data quality control	ERR1726726	PRJEB4352	European Nucleotide Archive	PRJEB402	http://www.ebi.ac.uk/ena/data/view/PRJEB402	protists; metazoans	ftp.sra.ebi.ac.uk/vol1/fastq/ERR172/006/ERR1726726/ERR1726726_1.fastq.gz;ftp.sra.ebi.ac.uk/vol1/fastq/ERR172/006/ERR1726726/ERR1726726_2.fastq.gz;	ftp.sra.ebi.ac.uk/vol1/err/ERR172/006/ERR1726726
SAMEA2620530	Nucleic acids preparations	Euk_DNA_RNA_ext	Sequencing library preparation	MetaG	AHX_ALEIOSF_r1	Sequencing and data quality control	ERR1726671	PRJEB4352	European Nucleotide Archive	PRJEB402	http://www.ebi.ac.uk/ena/data/view/PRJEB402	protists; metazoans	ftp.sra.ebi.ac.uk/vol1/fastq/ERR172/001/ERR1726671/ERR1726671_1.fastq.gz;ftp.sra.ebi.ac.uk/vol1/fastq/ERR172/001/ERR1726671/ERR1726671_2.fastq.gz;	ftp.sra.ebi.ac.uk/vol1/err/ERR172/001/ERR1726671
SAMEA2731026	Nucleic acids preparations	Euk_DNA_RNA_ext	Sequencing library preparation	MetaG	AHX_ALFIOSF_r1	Sequencing and data quality control	ERR1726651	PRJEB4352	European Nucleotide Archive	PRJEB402	http://www.ebi.ac.uk/ena/data/view/PRJEB402	protists; metazoans	ftp.sra.ebi.ac.uk/vol1/fastq/ERR172/001/ERR1726651/ERR1726651_1.fastq.gz;ftp.sra.ebi.ac.uk/vol1/fastq/ERR172/001/ERR1726651/ERR1726651_2.fastq.gz;	ftp.sra.ebi.ac.uk/vol1/err/ERR172/001/ERR1726651
SAMEA2730995	Nucleic acids preparations	Euk_DNA_RNA_ext	Sequencing library preparation	MetaG	AHX_ALGIOSF_r1	Sequencing and data quality control	ERR1726813	PRJEB4352	European Nucleotide Archive	PRJEB402	http://www.ebi.ac.uk/ena/data/view/PRJEB402	protists; metazoans	ftp.sra.ebi.ac.uk/vol1/fastq/ERR172/003/ERR1726813/ERR1726813_1.fastq.gz;ftp.sra.ebi.ac.uk/vol1/fastq/ERR172/003/ERR1726813/ERR1726813_2.fastq.gz;	ftp.sra.ebi.ac.uk/vol1/err/ERR172/003/ERR1726813
SAMEA2620870	Nucleic acids preparations	Euk_DNA_RNA_ext	Sequencing library preparation	MetaG	AHX_ALHAOSF_r1	Sequencing and data quality control	ERR599210	PRJEB4352	European Nucleotide Archive	PRJEB402	http://www.ebi.ac.uk/ena/data/view/PRJEB402	protists; metazoans	ftp.sra.ebi.ac.uk/vol1/fastq/ERR599/ERR599210/ERR599210_1.fastq.gz;ftp.sra.ebi.ac.uk/vol1/fastq/ERR599/ERR599210/ERR599210_2.fastq.gz;	ftp.sra.ebi.ac.uk/vol1/err/ERR599/ERR599210
SAMEA2620870	Nucleic acids preparations	Euk_DNA_RNA_ext	Sequencing library preparation	MetaG	AHX_ALHAOSF_r1	Sequencing and data quality control	ERR1740328	PRJEB4352	European Nucleotide Archive	PRJEB402	http://www.ebi.ac.uk/ena/data/view/PRJEB402	protists; metazoans	ftp.sra.ebi.ac.uk/vol1/fastq/ERR174/008/ERR1740328/ERR1740328_1.fastq.gz;ftp.sra.ebi.ac.uk/vol1/fastq/ERR174/008/ERR1740328/ERR1740328_2.fastq.gz;	ftp.sra.ebi.ac.uk/vol1/err/ERR174/008/ERR1740328
SAMEA2620910	Nucleic acids preparations	Euk_DNA_RNA_ext	Sequencing library preparation	MetaG	AHX_ALIIOSF_r1	Sequencing and data quality control	ERR599323	PRJEB4352	European Nucleotide Archive	PRJEB402	http://www.ebi.ac.uk/ena/data/view/PRJEB402	protists; metazoans	ftp.sra.ebi.ac.uk/vol1/fastq/ERR599/ERR599323/ERR599323_1.fastq.gz;ftp.sra.ebi.ac.uk/vol1/fastq/ERR599/ERR599323/ERR599323_2.fastq.gz;	ftp.sra.ebi.ac.uk/vol1/err/ERR599/ERR599323
SAMEA2620871	Nucleic acids preparations	Euk_DNA_RNA_ext	Sequencing library preparation	MetaG	AHX_ALKAOSF_r1	Sequencing and data quality control	ERR599218	PRJEB4352	European Nucleotide Archive	PRJEB402	http://www.ebi.ac.uk/ena/data/view/PRJEB402	protists; metazoans	ftp.sra.ebi.ac.uk/vol1/fastq/ERR599/ERR599218/ERR599218_1.fastq.gz;ftp.sra.ebi.ac.uk/vol1/fastq/ERR599/ERR599218/ERR599218_2.fastq.gz;	ftp.sra.ebi.ac.uk/vol1/err/ERR599/ERR599218
SAMEA2620920	Nucleic acids preparations	Euk_DNA_RNA_ext	Sequencing library preparation	MetaG	AHX_ALLAOSF_r1	Sequencing and data quality control	ERR599205	PRJEB4352	European Nucleotide Archive	PRJEB402	http://www.ebi.ac.uk/ena/data/view/PRJEB402	protists; metazoans	ftp.sra.ebi.ac.uk/vol1/fastq/ERR599/ERR599205/ERR599205_1.fastq.gz;ftp.sra.ebi.ac.uk/vol1/fastq/ERR599/ERR599205/ERR599205_2.fastq.gz;	ftp.sra.ebi.ac.uk/vol1/err/ERR599/ERR599205
SAMEA2620888	Nucleic acids preparations	Euk_DNA_RNA_ext	Sequencing library preparation	MetaG	AHX_ALMIOSF_r2	Sequencing and data quality control	ERR599268	PRJEB4352	European Nucleotide Archive	PRJEB402	http://www.ebi.ac.uk/ena/data/view/PRJEB402	protists; metazoans	ftp.sra.ebi.ac.uk/vol1/fastq/ERR599/ERR599268/ERR599268_1.fastq.gz;ftp.sra.ebi.ac.uk/vol1/fastq/ERR599/ERR599268/ERR599268_2.fastq.gz;	ftp.sra.ebi.ac.uk/vol1/err/ERR599/ERR599268
SAMEA2656992	Nucleic acids preparations	Euk_DNA_RNA_ext	Sequencing library preparation	MetaG	AHX_ALNIOSF_r1	Sequencing and data quality control	ERR599320	PRJEB4352	European Nucleotide Archive	PRJEB402	http://www.ebi.ac.uk/ena/data/view/PRJEB402	protists; metazoans	ftp.sra.ebi.ac.uk/vol1/fastq/ERR599/ERR599320/ERR599320_1.fastq.gz;ftp.sra.ebi.ac.uk/vol1/fastq/ERR599/ERR599320/ERR599320_2.fastq.gz;	ftp.sra.ebi.ac.uk/vol1/err/ERR599/ERR599320
SAMEA2656992	Nucleic acids preparations	Euk_DNA_RNA_ext	Sequencing library preparation	MetaG	AHX_ALNIOSF_r1	Sequencing and data quality control	ERR1726800	PRJEB4352	European Nucleotide Archive	PRJEB402	http://www.ebi.ac.uk/ena/data/view/PRJEB402	protists; metazoans	ftp.sra.ebi.ac.uk/vol1/fastq/ERR172/000/ERR1726800/ERR1726800_1.fastq.gz;ftp.sra.ebi.ac.uk/vol1/fastq/ERR172/000/ERR1726800/ERR1726800_2.fastq.gz;	ftp.sra.ebi.ac.uk/vol1/err/ERR172/000/ERR1726800
SAMEA2657007	Nucleic acids preparations	Euk_DNA_RNA_ext	Sequencing library preparation	MetaG	AHX_ALPIOSF_r2	Sequencing and data quality control	ERR599312	PRJEB4352	European Nucleotide Archive	PRJEB402	http://www.ebi.ac.uk/ena/data/view/PRJEB402	protists; metazoans	ftp.sra.ebi.ac.uk/vol1/fastq/ERR599/ERR599312/ERR599312_1.fastq.gz;ftp.sra.ebi.ac.uk/vol1/fastq/ERR599/ERR599312/ERR599312_2.fastq.gz;	ftp.sra.ebi.ac.uk/vol1/err/ERR599/ERR599312
SAMEA2620939	Nucleic acids preparations	Euk_DNA_RNA_ext	Sequencing library preparation	MetaG	AHX_ALQIOSF_r1	Sequencing and data quality control	ERR599261	PRJEB4352	European Nucleotide Archive	PRJEB402	http://www.ebi.ac.uk/ena/data/view/PRJEB402	protists; metazoans	ftp.sra.ebi.ac.uk/vol1/fastq/ERR599/ERR599261/ERR599261_1.fastq.gz;ftp.sra.ebi.ac.uk/vol1/fastq/ERR599/ERR599261/ERR599261_2.fastq.gz;	ftp.sra.ebi.ac.uk/vol1/err/ERR599/ERR599261
SAMEA2620959	Nucleic acids preparations	Euk_DNA_RNA_ext	Sequencing library preparation	MetaG	AHX_ALRIOSF_r1	Sequencing and data quality control	ERR599274	PRJEB4352	European Nucleotide Archive	PRJEB402	http://www.ebi.ac.uk/ena/data/view/PRJEB402	protists; metazoans	ftp.sra.ebi.ac.uk/vol1/fastq/ERR599/ERR599274/ERR599274_1.fastq.gz;ftp.sra.ebi.ac.uk/vol1/fastq/ERR599/ERR599274/ERR599274_2.fastq.gz;	ftp.sra.ebi.ac.uk/vol1/err/ERR599/ERR599274
SAMEA2620959	Nucleic acids preparations	Euk_DNA_RNA_ext	Sequencing library preparation	MetaG	AHX_ALRIOSF_r1	Sequencing and data quality control	ERR599272	PRJEB4352	European Nucleotide Archive	PRJEB402	http://www.ebi.ac.uk/ena/data/view/PRJEB402	protists; metazoans	ftp.sra.ebi.ac.uk/vol1/fastq/ERR599/ERR599272/ERR599272_1.fastq.gz;ftp.sra.ebi.ac.uk/vol1/fastq/ERR599/ERR599272/ERR599272_2.fastq.gz;	ftp.sra.ebi.ac.uk/vol1/err/ERR599/ERR599272
SAMEA2620959	Nucleic acids preparations	Euk_DNA_RNA_ext	Sequencing library preparation	MetaG	AHX_ALRIOSF_r1	Sequencing and data quality control	ERR599242	PRJEB4352	European Nucleotide Archive	PRJEB402	http://www.ebi.ac.uk/ena/data/view/PRJEB402	protists; metazoans	ftp.sra.ebi.ac.uk/vol1/fastq/ERR599/ERR599242/ERR599242_1.fastq.gz;ftp.sra.ebi.ac.uk/vol1/fastq/ERR599/ERR599242/ERR599242_2.fastq.gz;	ftp.sra.ebi.ac.uk/vol1/err/ERR599/ERR599242
SAMEA2620959	Nucleic acids preparations	Euk_DNA_RNA_ext	Sequencing library preparation	MetaG	AHX_ALRIOSF_r1	Sequencing and data quality control	ERR599235	PRJEB4352	European Nucleotide Archive	PRJEB402	http://www.ebi.ac.uk/ena/data/view/PRJEB402	protists; metazoans	ftp.sra.ebi.ac.uk/vol1/fastq/ERR599/ERR599235/ERR599235_1.fastq.gz;ftp.sra.ebi.ac.uk/vol1/fastq/ERR599/ERR599235/ERR599235_2.fastq.gz;	ftp.sra.ebi.ac.uk/vol1/err/ERR599/ERR599235
SAMEA2620959	Nucleic acids preparations	Euk_DNA_RNA_ext	Sequencing library preparation	MetaG	AHX_ALRIOSF_r1	Sequencing and data quality control	ERR599273	PRJEB4352	European Nucleotide Archive	PRJEB402	http://www.ebi.ac.uk/ena/data/view/PRJEB402	protists; metazoans	ftp.sra.ebi.ac.uk/vol1/fastq/ERR599/ERR599273/ERR599273_1.fastq.gz;ftp.sra.ebi.ac.uk/vol1/fastq/ERR599/ERR599273/ERR599273_2.fastq.gz;	ftp.sra.ebi.ac.uk/vol1/err/ERR599/ERR599273
SAMEA2620959	Nucleic acids preparations	Euk_DNA_RNA_ext	Sequencing library preparation	MetaG	AHX_ALRIOSF_r1	Sequencing and data quality control	ERR599308	PRJEB4352	European Nucleotide Archive	PRJEB402	http://www.ebi.ac.uk/ena/data/view/PRJEB402	protists; metazoans	ftp.sra.ebi.ac.uk/vol1/fastq/ERR599/ERR599308/ERR599308_1.fastq.gz;ftp.sra.ebi.ac.uk/vol1/fastq/ERR599/ERR599308/ERR599308_2.fastq.gz;	ftp.sra.ebi.ac.uk/vol1/err/ERR599/ERR599308
SAMEA2620959	Nucleic acids preparations	Euk_DNA_RNA_ext	Sequencing library preparation	MetaG	AHX_ALRIOSF_r1	Sequencing and data quality control	ERR599315	PRJEB4352	European Nucleotide Archive	PRJEB402	http://www.ebi.ac.uk/ena/data/view/PRJEB402	protists; metazoans	ftp.sra.ebi.ac.uk/vol1/fastq/ERR599/ERR599315/ERR599315_1.fastq.gz;ftp.sra.ebi.ac.uk/vol1/fastq/ERR599/ERR599315/ERR599315_2.fastq.gz;	ftp.sra.ebi.ac.uk/vol1/err/ERR599/ERR599315
SAMEA2620959	Nucleic acids preparations	Euk_DNA_RNA_ext	Sequencing library preparation	MetaG	AHX_ALRIOSF_r1	Sequencing and data quality control	ERR599327	PRJEB4352	European Nucleotide Archive	PRJEB402	http://www.ebi.ac.uk/ena/data/view/PRJEB402	protists; metazoans	ftp.sra.ebi.ac.uk/vol1/fastq/ERR599/ERR599327/ERR599327_1.fastq.gz;ftp.sra.ebi.ac.uk/vol1/fastq/ERR599/ERR599327/ERR599327_2.fastq.gz;	ftp.sra.ebi.ac.uk/vol1/err/ERR599/ERR599327
SAMEA2620959	Nucleic acids preparations	Euk_DNA_RNA_ext	Sequencing library preparation	MetaG	AHX_ALRIOSF_r1	Sequencing and data quality control	ERR599316	PRJEB4352	European Nucleotide Archive	PRJEB402	http://www.ebi.ac.uk/ena/data/view/PRJEB402	protists; metazoans	ftp.sra.ebi.ac.uk/vol1/fastq/ERR599/ERR599316/ERR599316_1.fastq.gz;ftp.sra.ebi.ac.uk/vol1/fastq/ERR599/ERR599316/ERR599316_2.fastq.gz;	ftp.sra.ebi.ac.uk/vol1/err/ERR599/ERR599316
SAMEA2620959	Nucleic acids preparations	Euk_DNA_RNA_ext	Sequencing library preparation	MetaG	AHX_ALRIOSF_r1	Sequencing and data quality control	ERR599252	PRJEB4352	European Nucleotide Archive	PRJEB402	http://www.ebi.ac.uk/ena/data/view/PRJEB402	protists; metazoans	ftp.sra.ebi.ac.uk/vol1/fastq/ERR599/ERR599252/ERR599252_1.fastq.gz;ftp.sra.ebi.ac.uk/vol1/fastq/ERR599/ERR599252/ERR599252_2.fastq.gz;	ftp.sra.ebi.ac.uk/vol1/err/ERR599/ERR599252
SAMEA2620959	Nucleic acids preparations	Euk_DNA_RNA_ext	Sequencing library preparation	MetaG	AHX_ALRIOSF_r1	Sequencing and data quality control	ERR599289	PRJEB4352	European Nucleotide Archive	PRJEB402	http://www.ebi.ac.uk/ena/data/view/PRJEB402	protists; metazoans	ftp.sra.ebi.ac.uk/vol1/fastq/ERR599/ERR599289/ERR599289_1.fastq.gz;ftp.sra.ebi.ac.uk/vol1/fastq/ERR599/ERR599289/ERR599289_2.fastq.gz;	ftp.sra.ebi.ac.uk/vol1/err/ERR599/ERR599289
SAMEA2620959	Nucleic acids preparations	Euk_DNA_RNA_ext	Sequencing library preparation	MetaG	AHX_ALRIOSF_r1	Sequencing and data quality control	ERR599285	PRJEB4352	European Nucleotide Archive	PRJEB402	http://www.ebi.ac.uk/ena/data/view/PRJEB402	protists; metazoans	ftp.sra.ebi.ac.uk/vol1/fastq/ERR599/ERR599285/ERR599285_1.fastq.gz;ftp.sra.ebi.ac.uk/vol1/fastq/ERR599/ERR599285/ERR599285_2.fastq.gz;	ftp.sra.ebi.ac.uk/vol1/err/ERR599/ERR599285
SAMEA2620959	Nucleic acids preparations	Euk_DNA_RNA_ext	Sequencing library preparation	MetaG	AHX_ALRIOSF_r1	Sequencing and data quality control	ERR599334	PRJEB4352	European Nucleotide Archive	PRJEB402	http://www.ebi.ac.uk/ena/data/view/PRJEB402	protists; metazoans	ftp.sra.ebi.ac.uk/vol1/fastq/ERR599/ERR599334/ERR599334_1.fastq.gz;ftp.sra.ebi.ac.uk/vol1/fastq/ERR599/ERR599334/ERR599334_2.fastq.gz;	ftp.sra.ebi.ac.uk/vol1/err/ERR599/ERR599334
SAMEA2620959	Nucleic acids preparations	Euk_DNA_RNA_ext	Sequencing library preparation	MetaG	AHX_ALRIOSF_r1	Sequencing and data quality control	ERR599318	PRJEB4352	European Nucleotide Archive	PRJEB402	http://www.ebi.ac.uk/ena/data/view/PRJEB402	protists; metazoans	ftp.sra.ebi.ac.uk/vol1/fastq/ERR599/ERR599318/ERR599318_1.fastq.gz;ftp.sra.ebi.ac.uk/vol1/fastq/ERR599/ERR599318/ERR599318_2.fastq.gz;	ftp.sra.ebi.ac.uk/vol1/err/ERR599/ERR599318
SAMEA2620959	Nucleic acids preparations	Euk_DNA_RNA_ext	Sequencing library preparation	MetaG	AHX_ALRIOSF_r1	Sequencing and data quality control	ERR599271	PRJEB4352	European Nucleotide Archive	PRJEB402	http://www.ebi.ac.uk/ena/data/view/PRJEB402	protists; metazoans	ftp.sra.ebi.ac.uk/vol1/fastq/ERR599/ERR599271/ERR599271_1.fastq.gz;ftp.sra.ebi.ac.uk/vol1/fastq/ERR599/ERR599271/ERR599271_2.fastq.gz;	ftp.sra.ebi.ac.uk/vol1/err/ERR599/ERR599271
SAMEA2620959	Nucleic acids preparations	Euk_DNA_RNA_ext	Sequencing library preparation	MetaG	AHX_ALRIOSF_r1	Sequencing and data quality control	ERR599251	PRJEB4352	European Nucleotide Archive	PRJEB402	http://www.ebi.ac.uk/ena/data/view/PRJEB402	protists; metazoans	ftp.sra.ebi.ac.uk/vol1/fastq/ERR599/ERR599251/ERR599251_1.fastq.gz;ftp.sra.ebi.ac.uk/vol1/fastq/ERR599/ERR599251/ERR599251_2.fastq.gz;	ftp.sra.ebi.ac.uk/vol1/err/ERR599/ERR599251
SAMEA2620959	Nucleic acids preparations	Euk_DNA_RNA_ext	Sequencing library preparation	MetaG	AHX_ALRIOSF_r1	Sequencing and data quality control	ERR599233	PRJEB4352	European Nucleotide Archive	PRJEB402	http://www.ebi.ac.uk/ena/data/view/PRJEB402	protists; metazoans	ftp.sra.ebi.ac.uk/vol1/fastq/ERR599/ERR599233/ERR599233_1.fastq.gz;ftp.sra.ebi.ac.uk/vol1/fastq/ERR599/ERR599233/ERR599233_2.fastq.gz;	ftp.sra.ebi.ac.uk/vol1/err/ERR599/ERR599233
SAMEA2620959	Nucleic acids preparations	Euk_DNA_RNA_ext	Sequencing library preparation	MetaG	AHX_ALRIOSW_r1	Sequencing and data quality control	ERR599300	PRJEB4352	European Nucleotide Archive	PRJEB402	http://www.ebi.ac.uk/ena/data/view/PRJEB402	protists; metazoans	ftp.sra.ebi.ac.uk/vol1/fastq/ERR599/ERR599300/ERR599300_1.fastq.gz;ftp.sra.ebi.ac.uk/vol1/fastq/ERR599/ERR599300/ERR599300_2.fastq.gz;	ftp.sra.ebi.ac.uk/vol1/err/ERR599/ERR599300
SAMEA2620959	Nucleic acids preparations	Euk_DNA_RNA_ext	Sequencing library preparation	MetaG	AHX_ALRIOSW_r1	Sequencing and data quality control	ERR1726875	PRJEB4352	European Nucleotide Archive	PRJEB402	http://www.ebi.ac.uk/ena/data/view/PRJEB402	protists; metazoans	ftp.sra.ebi.ac.uk/vol1/fastq/ERR172/005/ERR1726875/ERR1726875_1.fastq.gz;ftp.sra.ebi.ac.uk/vol1/fastq/ERR172/005/ERR1726875/ERR1726875_2.fastq.gz;	ftp.sra.ebi.ac.uk/vol1/err/ERR172/005/ERR1726875
SAMEA2620959	Nucleic acids preparations	Euk_DNA_RNA_ext	Sequencing library preparation	MetaG	AHX_ALRIOSW_r1	Sequencing and data quality control	ERR1726701	PRJEB4352	European Nucleotide Archive	PRJEB402	http://www.ebi.ac.uk/ena/data/view/PRJEB402	protists; metazoans	ftp.sra.ebi.ac.uk/vol1/fastq/ERR172/001/ERR1726701/ERR1726701_1.fastq.gz;ftp.sra.ebi.ac.uk/vol1/fastq/ERR172/001/ERR1726701/ERR1726701_2.fastq.gz;	ftp.sra.ebi.ac.uk/vol1/err/ERR172/001/ERR1726701
SAMEA2620959	Nucleic acids preparations	Euk_DNA_RNA_ext	Sequencing library preparation	MetaG	AHX_ALRIOSW_r1	Sequencing and data quality control	ERR1726793	PRJEB4352	European Nucleotide Archive	PRJEB402	http://www.ebi.ac.uk/ena/data/view/PRJEB402	protists; metazoans	ftp.sra.ebi.ac.uk/vol1/fastq/ERR172/003/ERR1726793/ERR1726793_1.fastq.gz;ftp.sra.ebi.ac.uk/vol1/fastq/ERR172/003/ERR1726793/ERR1726793_2.fastq.gz;	ftp.sra.ebi.ac.uk/vol1/err/ERR172/003/ERR1726793
SAMEA2620959	Nucleic acids preparations	Euk_DNA_RNA_ext	Sequencing library preparation	MetaG	AHX_ALRIOSW_r1	Sequencing and data quality control	ERR1726829	PRJEB4352	European Nucleotide Archive	PRJEB402	http://www.ebi.ac.uk/ena/data/view/PRJEB402	protists; metazoans	ftp.sra.ebi.ac.uk/vol1/fastq/ERR172/009/ERR1726829/ERR1726829_1.fastq.gz;ftp.sra.ebi.ac.uk/vol1/fastq/ERR172/009/ERR1726829/ERR1726829_2.fastq.gz;	ftp.sra.ebi.ac.uk/vol1/err/ERR172/009/ERR1726829
SAMEA2620959	Nucleic acids preparations	Euk_DNA_RNA_ext	Sequencing library preparation	MetaG	AHX_ALRIOSW_r1	Sequencing and data quality control	ERR1726704	PRJEB4352	European Nucleotide Archive	PRJEB402	http://www.ebi.ac.uk/ena/data/view/PRJEB402	protists; metazoans	ftp.sra.ebi.ac.uk/vol1/fastq/ERR172/004/ERR1726704/ERR1726704_1.fastq.gz;ftp.sra.ebi.ac.uk/vol1/fastq/ERR172/004/ERR1726704/ERR1726704_2.fastq.gz;	ftp.sra.ebi.ac.uk/vol1/err/ERR172/004/ERR1726704
SAMEA2620959	Nucleic acids preparations	Euk_DNA_RNA_ext	Sequencing library preparation	MetaG	AHX_ALRIOSW_r1	Sequencing and data quality control	ERR1726866	PRJEB4352	European Nucleotide Archive	PRJEB402	http://www.ebi.ac.uk/ena/data/view/PRJEB402	protists; metazoans	ftp.sra.ebi.ac.uk/vol1/fastq/ERR172/006/ERR1726866/ERR1726866_1.fastq.gz;ftp.sra.ebi.ac.uk/vol1/fastq/ERR172/006/ERR1726866/ERR1726866_2.fastq.gz;	ftp.sra.ebi.ac.uk/vol1/err/ERR172/006/ERR1726866
SAMEA2620959	Nucleic acids preparations	Euk_DNA_RNA_ext	Sequencing library preparation	MetaG	AHX_ALRIOSW_r1	Sequencing and data quality control	ERR1726898	PRJEB4352	European Nucleotide Archive	PRJEB402	http://www.ebi.ac.uk/ena/data/view/PRJEB402	protists; metazoans	ftp.sra.ebi.ac.uk/vol1/fastq/ERR172/008/ERR1726898/ERR1726898_1.fastq.gz;ftp.sra.ebi.ac.uk/vol1/fastq/ERR172/008/ERR1726898/ERR1726898_2.fastq.gz;	ftp.sra.ebi.ac.uk/vol1/err/ERR172/008/ERR1726898
SAMEA2620959	Nucleic acids preparations	Euk_DNA_RNA_ext	Sequencing library preparation	MetaG	AHX_ALRIOSW_r1	Sequencing and data quality control	ERR1726833	PRJEB4352	European Nucleotide Archive	PRJEB402	http://www.ebi.ac.uk/ena/data/view/PRJEB402	protists; metazoans	ftp.sra.ebi.ac.uk/vol1/fastq/ERR172/003/ERR1726833/ERR1726833_1.fastq.gz;ftp.sra.ebi.ac.uk/vol1/fastq/ERR172/003/ERR1726833/ERR1726833_2.fastq.gz;	ftp.sra.ebi.ac.uk/vol1/err/ERR172/003/ERR1726833
SAMEA2620941	Nucleic acids preparations	Euk_DNA_RNA_ext	Sequencing library preparation	MetaG	AHX_ALSAOSF_r1	Sequencing and data quality control	ERR599208	PRJEB4352	European Nucleotide Archive	PRJEB402	http://www.ebi.ac.uk/ena/data/view/PRJEB402	protists; metazoans	ftp.sra.ebi.ac.uk/vol1/fastq/ERR599/ERR599208/ERR599208_1.fastq.gz;ftp.sra.ebi.ac.uk/vol1/fastq/ERR599/ERR599208/ERR599208_2.fastq.gz;	ftp.sra.ebi.ac.uk/vol1/err/ERR599/ERR599208
SAMEA2620961	Nucleic acids preparations	Euk_DNA_RNA_ext	Sequencing library preparation	MetaG	AHX_ALTAOSF_r1	Sequencing and data quality control	ERR599231	PRJEB4352	European Nucleotide Archive	PRJEB402	http://www.ebi.ac.uk/ena/data/view/PRJEB402	protists; metazoans	ftp.sra.ebi.ac.uk/vol1/fastq/ERR599/ERR599231/ERR599231_1.fastq.gz;ftp.sra.ebi.ac.uk/vol1/fastq/ERR599/ERR599231/ERR599231_2.fastq.gz;	ftp.sra.ebi.ac.uk/vol1/err/ERR599/ERR599231
SAMEA2657046	Nucleic acids preparations	Euk_DNA_RNA_ext	Sequencing library preparation	MetaG	AHX_ALVIOSF_r1	Sequencing and data quality control	ERR599301	PRJEB4352	European Nucleotide Archive	PRJEB402	http://www.ebi.ac.uk/ena/data/view/PRJEB402	protists; metazoans	ftp.sra.ebi.ac.uk/vol1/fastq/ERR599/ERR599301/ERR599301_1.fastq.gz;ftp.sra.ebi.ac.uk/vol1/fastq/ERR599/ERR599301/ERR599301_2.fastq.gz;	ftp.sra.ebi.ac.uk/vol1/err/ERR599/ERR599301
SAMEA2657046	Nucleic acids preparations	Euk_DNA_RNA_ext	Sequencing library preparation	MetaG	AHX_ALVIOSF_r1	Sequencing and data quality control	ERR1726663	PRJEB4352	European Nucleotide Archive	PRJEB402	http://www.ebi.ac.uk/ena/data/view/PRJEB402	protists; metazoans	ftp.sra.ebi.ac.uk/vol1/fastq/ERR172/003/ERR1726663/ERR1726663_1.fastq.gz;ftp.sra.ebi.ac.uk/vol1/fastq/ERR172/003/ERR1726663/ERR1726663_2.fastq.gz;	ftp.sra.ebi.ac.uk/vol1/err/ERR172/003/ERR1726663
SAMEA2656956	Nucleic acids preparations	Euk_DNA_RNA_ext	Sequencing library preparation	MetaG	AHX_ALXIOSF_r1	Sequencing and data quality control	ERR1726689	PRJEB4352	European Nucleotide Archive	PRJEB402	http://www.ebi.ac.uk/ena/data/view/PRJEB402	protists; metazoans	ftp.sra.ebi.ac.uk/vol1/fastq/ERR172/009/ERR1726689/ERR1726689_1.fastq.gz;ftp.sra.ebi.ac.uk/vol1/fastq/ERR172/009/ERR1726689/ERR1726689_2.fastq.gz;	ftp.sra.ebi.ac.uk/vol1/err/ERR172/009/ERR1726689
SAMEA2656956	Nucleic acids preparations	Euk_DNA_RNA_ext	Sequencing library preparation	MetaG	AHX_ALXIOSF_r1	Sequencing and data quality control	ERR599277	PRJEB4352	European Nucleotide Archive	PRJEB402	http://www.ebi.ac.uk/ena/data/view/PRJEB402	protists; metazoans	ftp.sra.ebi.ac.uk/vol1/fastq/ERR599/ERR599277/ERR599277_1.fastq.gz;ftp.sra.ebi.ac.uk/vol1/fastq/ERR599/ERR599277/ERR599277_2.fastq.gz;	ftp.sra.ebi.ac.uk/vol1/err/ERR599/ERR599277
SAMEA2621055	Nucleic acids preparations	Euk_DNA_RNA_ext	Sequencing library preparation	MetaG	AHX_AMAAOSF_r1	Sequencing and data quality control	ERR599229	PRJEB4352	European Nucleotide Archive	PRJEB402	http://www.ebi.ac.uk/ena/data/view/PRJEB402	protists; metazoans	ftp.sra.ebi.ac.uk/vol1/fastq/ERR599/ERR599229/ERR599229_1.fastq.gz;ftp.sra.ebi.ac.uk/vol1/fastq/ERR599/ERR599229/ERR599229_2.fastq.gz;	ftp.sra.ebi.ac.uk/vol1/err/ERR599/ERR599229
SAMEA2657061	Nucleic acids preparations	Euk_DNA_RNA_ext	Sequencing library preparation	MetaG	AHX_AMBIOSF_r1	Sequencing and data quality control	ERR599259	PRJEB4352	European Nucleotide Archive	PRJEB402	http://www.ebi.ac.uk/ena/data/view/PRJEB402	protists; metazoans	ftp.sra.ebi.ac.uk/vol1/fastq/ERR599/ERR599259/ERR599259_1.fastq.gz;ftp.sra.ebi.ac.uk/vol1/fastq/ERR599/ERR599259/ERR599259_2.fastq.gz;	ftp.sra.ebi.ac.uk/vol1/err/ERR599/ERR599259
SAMEA2657061	Nucleic acids preparations	Euk_DNA_RNA_ext	Sequencing library preparation	MetaG	AHX_AMBIOSF_r1	Sequencing and data quality control	ERR1726630	PRJEB4352	European Nucleotide Archive	PRJEB402	http://www.ebi.ac.uk/ena/data/view/PRJEB402	protists; metazoans	ftp.sra.ebi.ac.uk/vol1/fastq/ERR172/000/ERR1726630/ERR1726630_1.fastq.gz;ftp.sra.ebi.ac.uk/vol1/fastq/ERR172/000/ERR1726630/ERR1726630_2.fastq.gz;	ftp.sra.ebi.ac.uk/vol1/err/ERR172/000/ERR1726630
SAMEA2621052	Nucleic acids preparations	Euk_DNA_RNA_ext	Sequencing library preparation	MetaG	AHX_AMCIOSF_r2	Sequencing and data quality control	ERR599236	PRJEB4352	European Nucleotide Archive	PRJEB402	http://www.ebi.ac.uk/ena/data/view/PRJEB402	protists; metazoans	ftp.sra.ebi.ac.uk/vol1/fastq/ERR599/ERR599236/ERR599236_1.fastq.gz;ftp.sra.ebi.ac.uk/vol1/fastq/ERR599/ERR599236/ERR599236_2.fastq.gz;	ftp.sra.ebi.ac.uk/vol1/err/ERR599/ERR599236
SAMEA2621006	Nucleic acids preparations	Euk_DNA_RNA_ext	Sequencing library preparation	MetaG	AHX_AMDIOSF_r2	Sequencing and data quality control	ERR599248	PRJEB4352	European Nucleotide Archive	PRJEB402	http://www.ebi.ac.uk/ena/data/view/PRJEB402	protists; metazoans	ftp.sra.ebi.ac.uk/vol1/fastq/ERR599/ERR599248/ERR599248_1.fastq.gz;ftp.sra.ebi.ac.uk/vol1/fastq/ERR599/ERR599248/ERR599248_2.fastq.gz;	ftp.sra.ebi.ac.uk/vol1/err/ERR599/ERR599248
SAMEA2621007	Nucleic acids preparations	Euk_DNA_RNA_ext	Sequencing library preparation	MetaG	AHX_AMEIOSF_r1	Sequencing and data quality control	ERR599260	PRJEB4352	European Nucleotide Archive	PRJEB402	http://www.ebi.ac.uk/ena/data/view/PRJEB402	protists; metazoans	ftp.sra.ebi.ac.uk/vol1/fastq/ERR599/ERR599260/ERR599260_1.fastq.gz;ftp.sra.ebi.ac.uk/vol1/fastq/ERR599/ERR599260/ERR599260_2.fastq.gz;	ftp.sra.ebi.ac.uk/vol1/err/ERR599/ERR599260
SAMEA2621082	Nucleic acids preparations	Euk_DNA_RNA_ext	Sequencing library preparation	MetaG	AHX_AMFIOSF_r1	Sequencing and data quality control	ERR599305	PRJEB4352	European Nucleotide Archive	PRJEB402	http://www.ebi.ac.uk/ena/data/view/PRJEB402	protists; metazoans	ftp.sra.ebi.ac.uk/vol1/fastq/ERR599/ERR599305/ERR599305_1.fastq.gz;ftp.sra.ebi.ac.uk/vol1/fastq/ERR599/ERR599305/ERR599305_2.fastq.gz;	ftp.sra.ebi.ac.uk/vol1/err/ERR599/ERR599305
SAMEA2656958	Nucleic acids preparations	Euk_DNA_RNA_ext	Sequencing library preparation	MetaG	AHX_AMGIOSF_r1	Sequencing and data quality control	ERR599241	PRJEB4352	European Nucleotide Archive	PRJEB402	http://www.ebi.ac.uk/ena/data/view/PRJEB402	protists; metazoans	ftp.sra.ebi.ac.uk/vol1/fastq/ERR599/ERR599241/ERR599241_1.fastq.gz;ftp.sra.ebi.ac.uk/vol1/fastq/ERR599/ERR599241/ERR599241_2.fastq.gz;	ftp.sra.ebi.ac.uk/vol1/err/ERR599/ERR599241
SAMEA2656958	Nucleic acids preparations	Euk_DNA_RNA_ext	Sequencing library preparation	MetaG	AHX_AMGIOSF_r1	Sequencing and data quality control	ERR1726969	PRJEB4352	European Nucleotide Archive	PRJEB402	http://www.ebi.ac.uk/ena/data/view/PRJEB402	protists; metazoans	ftp.sra.ebi.ac.uk/vol1/fastq/ERR172/009/ERR1726969/ERR1726969_1.fastq.gz;ftp.sra.ebi.ac.uk/vol1/fastq/ERR172/009/ERR1726969/ERR1726969_2.fastq.gz;	ftp.sra.ebi.ac.uk/vol1/err/ERR172/009/ERR1726969
SAMEA2656971	Nucleic acids preparations	Euk_DNA_RNA_ext	Sequencing library preparation	MetaG	AHX_AMHIOSF_r1	Sequencing and data quality control	ERR599258	PRJEB4352	European Nucleotide Archive	PRJEB402	http://www.ebi.ac.uk/ena/data/view/PRJEB402	protists; metazoans	ftp.sra.ebi.ac.uk/vol1/fastq/ERR599/ERR599258/ERR599258_1.fastq.gz;ftp.sra.ebi.ac.uk/vol1/fastq/ERR599/ERR599258/ERR599258_2.fastq.gz;	ftp.sra.ebi.ac.uk/vol1/err/ERR599/ERR599258
SAMEA2656971	Nucleic acids preparations	Euk_DNA_RNA_ext	Sequencing library preparation	MetaG	AHX_AMHIOSF_r1	Sequencing and data quality control	ERR1726899	PRJEB4352	European Nucleotide Archive	PRJEB402	http://www.ebi.ac.uk/ena/data/view/PRJEB402	protists; metazoans	ftp.sra.ebi.ac.uk/vol1/fastq/ERR172/009/ERR1726899/ERR1726899_1.fastq.gz;ftp.sra.ebi.ac.uk/vol1/fastq/ERR172/009/ERR1726899/ERR1726899_2.fastq.gz;	ftp.sra.ebi.ac.uk/vol1/err/ERR172/009/ERR1726899
SAMEA2657034	Nucleic acids preparations	Euk_DNA_RNA_ext	Sequencing library preparation	MetaG	AHX_AMIIOSF_r1	Sequencing and data quality control	ERR599313	PRJEB4352	European Nucleotide Archive	PRJEB402	http://www.ebi.ac.uk/ena/data/view/PRJEB402	protists; metazoans	ftp.sra.ebi.ac.uk/vol1/fastq/ERR599/ERR599313/ERR599313_1.fastq.gz;ftp.sra.ebi.ac.uk/vol1/fastq/ERR599/ERR599313/ERR599313_2.fastq.gz;	ftp.sra.ebi.ac.uk/vol1/err/ERR599/ERR599313
SAMEA2621080	Nucleic acids preparations	Euk_DNA_RNA_ext	Sequencing library preparation	MetaG	AHX_AMKIOSF_r1	Sequencing and data quality control	ERR599331	PRJEB4352	European Nucleotide Archive	PRJEB402	http://www.ebi.ac.uk/ena/data/view/PRJEB402	protists; metazoans	ftp.sra.ebi.ac.uk/vol1/fastq/ERR599/ERR599331/ERR599331_1.fastq.gz;ftp.sra.ebi.ac.uk/vol1/fastq/ERR599/ERR599331/ERR599331_2.fastq.gz;	ftp.sra.ebi.ac.uk/vol1/err/ERR599/ERR599331
SAMEA2621209	Nucleic acids preparations	Euk_DNA_RNA_ext	Sequencing library preparation	MetaG	AHX_AMLIOSF_r1	Sequencing and data quality control	ERR1726699	PRJEB4352	European Nucleotide Archive	PRJEB402	http://www.ebi.ac.uk/ena/data/view/PRJEB402	protists; metazoans	ftp.sra.ebi.ac.uk/vol1/fastq/ERR172/009/ERR1726699/ERR1726699_1.fastq.gz;ftp.sra.ebi.ac.uk/vol1/fastq/ERR172/009/ERR1726699/ERR1726699_2.fastq.gz;	ftp.sra.ebi.ac.uk/vol1/err/ERR172/009/ERR1726699
SAMEA2621209	Nucleic acids preparations	Euk_DNA_RNA_ext	Sequencing library preparation	MetaG	AHX_AMLIOSF_r1	Sequencing and data quality control	ERR599309	PRJEB4352	European Nucleotide Archive	PRJEB402	http://www.ebi.ac.uk/ena/data/view/PRJEB402	protists; metazoans	ftp.sra.ebi.ac.uk/vol1/fastq/ERR599/ERR599309/ERR599309_1.fastq.gz;ftp.sra.ebi.ac.uk/vol1/fastq/ERR599/ERR599309/ERR599309_2.fastq.gz;	ftp.sra.ebi.ac.uk/vol1/err/ERR599/ERR599309
SAMEA2621226	Nucleic acids preparations	Euk_DNA_RNA_ext	Sequencing library preparation	MetaG	AHX_AMMIOSF_r1	Sequencing and data quality control	ERR599330	PRJEB4352	European Nucleotide Archive	PRJEB402	http://www.ebi.ac.uk/ena/data/view/PRJEB402	protists; metazoans	ftp.sra.ebi.ac.uk/vol1/fastq/ERR599/ERR599330/ERR599330_1.fastq.gz;ftp.sra.ebi.ac.uk/vol1/fastq/ERR599/ERR599330/ERR599330_2.fastq.gz;	ftp.sra.ebi.ac.uk/vol1/err/ERR599/ERR599330
SAMEA2621226	Nucleic acids preparations	Euk_DNA_RNA_ext	Sequencing library preparation	MetaG	AHX_AMMIOSF_r1	Sequencing and data quality control	ERR1726682	PRJEB4352	European Nucleotide Archive	PRJEB402	http://www.ebi.ac.uk/ena/data/view/PRJEB402	protists; metazoans	ftp.sra.ebi.ac.uk/vol1/fastq/ERR172/002/ERR1726682/ERR1726682_1.fastq.gz;ftp.sra.ebi.ac.uk/vol1/fastq/ERR172/002/ERR1726682/ERR1726682_2.fastq.gz;	ftp.sra.ebi.ac.uk/vol1/err/ERR172/002/ERR1726682
SAMEA2657095	Nucleic acids preparations	Euk_DNA_RNA_ext	Sequencing library preparation	MetaG	AHX_AMNIOSF_r1	Sequencing and data quality control	ERR1726626	PRJEB4352	European Nucleotide Archive	PRJEB402	http://www.ebi.ac.uk/ena/data/view/PRJEB402	protists; metazoans	ftp.sra.ebi.ac.uk/vol1/fastq/ERR172/006/ERR1726626/ERR1726626_1.fastq.gz;ftp.sra.ebi.ac.uk/vol1/fastq/ERR172/006/ERR1726626/ERR1726626_2.fastq.gz;	ftp.sra.ebi.ac.uk/vol1/err/ERR172/006/ERR1726626
SAMEA2657095	Nucleic acids preparations	Euk_DNA_RNA_ext	Sequencing library preparation	MetaG	AHX_AMNIOSF_r1	Sequencing and data quality control	ERR599332	PRJEB4352	European Nucleotide Archive	PRJEB402	http://www.ebi.ac.uk/ena/data/view/PRJEB402	protists; metazoans	ftp.sra.ebi.ac.uk/vol1/fastq/ERR599/ERR599332/ERR599332_1.fastq.gz;ftp.sra.ebi.ac.uk/vol1/fastq/ERR599/ERR599332/ERR599332_2.fastq.gz;	ftp.sra.ebi.ac.uk/vol1/err/ERR599/ERR599332
SAMEA2657101	Nucleic acids preparations	Euk_DNA_RNA_ext	Sequencing library preparation	MetaG	AHX_AMPIOSF_r1	Sequencing and data quality control	ERR599329	PRJEB4352	European Nucleotide Archive	PRJEB402	http://www.ebi.ac.uk/ena/data/view/PRJEB402	protists; metazoans	ftp.sra.ebi.ac.uk/vol1/fastq/ERR599/ERR599329/ERR599329_1.fastq.gz;ftp.sra.ebi.ac.uk/vol1/fastq/ERR599/ERR599329/ERR599329_2.fastq.gz;	ftp.sra.ebi.ac.uk/vol1/err/ERR599/ERR599329
SAMEA2657101	Nucleic acids preparations	Euk_DNA_RNA_ext	Sequencing library preparation	MetaG	AHX_AMPIOSF_r1	Sequencing and data quality control	ERR1726780	PRJEB4352	European Nucleotide Archive	PRJEB402	http://www.ebi.ac.uk/ena/data/view/PRJEB402	protists; metazoans	ftp.sra.ebi.ac.uk/vol1/fastq/ERR172/000/ERR1726780/ERR1726780_1.fastq.gz;ftp.sra.ebi.ac.uk/vol1/fastq/ERR172/000/ERR1726780/ERR1726780_2.fastq.gz;	ftp.sra.ebi.ac.uk/vol1/err/ERR172/000/ERR1726780
SAMEA2657030	Nucleic acids preparations	Euk_DNA_RNA_ext	Sequencing library preparation	MetaG	AHX_AMQIOSF_r1	Sequencing and data quality control	ERR1726937	PRJEB4352	European Nucleotide Archive	PRJEB402	http://www.ebi.ac.uk/ena/data/view/PRJEB402	protists; metazoans	ftp.sra.ebi.ac.uk/vol1/fastq/ERR172/007/ERR1726937/ERR1726937_1.fastq.gz;ftp.sra.ebi.ac.uk/vol1/fastq/ERR172/007/ERR1726937/ERR1726937_2.fastq.gz;	ftp.sra.ebi.ac.uk/vol1/err/ERR172/007/ERR1726937
SAMEA2657030	Nucleic acids preparations	Euk_DNA_RNA_ext	Sequencing library preparation	MetaG	AHX_AMQIOSF_r1	Sequencing and data quality control	ERR599326	PRJEB4352	European Nucleotide Archive	PRJEB402	http://www.ebi.ac.uk/ena/data/view/PRJEB402	protists; metazoans	ftp.sra.ebi.ac.uk/vol1/fastq/ERR599/ERR599326/ERR599326_1.fastq.gz;ftp.sra.ebi.ac.uk/vol1/fastq/ERR599/ERR599326/ERR599326_2.fastq.gz;	ftp.sra.ebi.ac.uk/vol1/err/ERR599/ERR599326
SAMEA2657030	Nucleic acids preparations	Euk_DNA_RNA_ext	Sequencing library preparation	MetaG	AHX_AMQIOSF_r1	Sequencing and data quality control	ERR1726731	PRJEB4352	European Nucleotide Archive	PRJEB402	http://www.ebi.ac.uk/ena/data/view/PRJEB402	protists; metazoans	ftp.sra.ebi.ac.uk/vol1/fastq/ERR172/001/ERR1726731/ERR1726731_1.fastq.gz;ftp.sra.ebi.ac.uk/vol1/fastq/ERR172/001/ERR1726731/ERR1726731_2.fastq.gz;	ftp.sra.ebi.ac.uk/vol1/err/ERR172/001/ERR1726731
SAMEA2656998	Nucleic acids preparations	Euk_DNA_RNA_ext	Sequencing library preparation	MetaG	AHX_AMRIOSF_r1	Sequencing and data quality control	ERR1726950	PRJEB4352	European Nucleotide Archive	PRJEB402	http://www.ebi.ac.uk/ena/data/view/PRJEB402	protists; metazoans	ftp.sra.ebi.ac.uk/vol1/fastq/ERR172/000/ERR1726950/ERR1726950_1.fastq.gz;ftp.sra.ebi.ac.uk/vol1/fastq/ERR172/000/ERR1726950/ERR1726950_2.fastq.gz;	ftp.sra.ebi.ac.uk/vol1/err/ERR172/000/ERR1726950
SAMEA2656998	Nucleic acids preparations	Euk_DNA_RNA_ext	Sequencing library preparation	MetaG	AHX_AMRIOSF_r1	Sequencing and data quality control	ERR599333	PRJEB4352	European Nucleotide Archive	PRJEB402	http://www.ebi.ac.uk/ena/data/view/PRJEB402	protists; metazoans	ftp.sra.ebi.ac.uk/vol1/fastq/ERR599/ERR599333/ERR599333_1.fastq.gz;ftp.sra.ebi.ac.uk/vol1/fastq/ERR599/ERR599333/ERR599333_2.fastq.gz;	ftp.sra.ebi.ac.uk/vol1/err/ERR599/ERR599333
SAMEA2656998	Nucleic acids preparations	Euk_DNA_RNA_ext	Sequencing library preparation	MetaG	AHX_AMRIOSF_r1	Sequencing and data quality control	ERR1726607	PRJEB4352	European Nucleotide Archive	PRJEB402	http://www.ebi.ac.uk/ena/data/view/PRJEB402	protists; metazoans	ftp.sra.ebi.ac.uk/vol1/fastq/ERR172/007/ERR1726607/ERR1726607_1.fastq.gz;ftp.sra.ebi.ac.uk/vol1/fastq/ERR172/007/ERR1726607/ERR1726607_2.fastq.gz;	ftp.sra.ebi.ac.uk/vol1/err/ERR172/007/ERR1726607
SAMEA2657091	Nucleic acids preparations	Euk_DNA_RNA_ext	Sequencing library preparation	MetaG	AHX_AMSIOSF_r1	Sequencing and data quality control	ERR1726678	PRJEB4352	European Nucleotide Archive	PRJEB402	http://www.ebi.ac.uk/ena/data/view/PRJEB402	protists; metazoans	ftp.sra.ebi.ac.uk/vol1/fastq/ERR172/008/ERR1726678/ERR1726678_1.fastq.gz;ftp.sra.ebi.ac.uk/vol1/fastq/ERR172/008/ERR1726678/ERR1726678_2.fastq.gz;	ftp.sra.ebi.ac.uk/vol1/err/ERR172/008/ERR1726678
SAMEA2657091	Nucleic acids preparations	Euk_DNA_RNA_ext	Sequencing library preparation	MetaG	AHX_AMSIOSF_r1	Sequencing and data quality control	ERR599336	PRJEB4352	European Nucleotide Archive	PRJEB402	http://www.ebi.ac.uk/ena/data/view/PRJEB402	protists; metazoans	ftp.sra.ebi.ac.uk/vol1/fastq/ERR599/ERR599336/ERR599336_1.fastq.gz;ftp.sra.ebi.ac.uk/vol1/fastq/ERR599/ERR599336/ERR599336_2.fastq.gz;	ftp.sra.ebi.ac.uk/vol1/err/ERR599/ERR599336
SAMEA2656962	Nucleic acids preparations	Euk_DNA_RNA_ext	Sequencing library preparation	MetaG	AHX_AMTIOSF_r1	Sequencing and data quality control	ERR599303	PRJEB4352	European Nucleotide Archive	PRJEB402	http://www.ebi.ac.uk/ena/data/view/PRJEB402	protists; metazoans	ftp.sra.ebi.ac.uk/vol1/fastq/ERR599/ERR599303/ERR599303_1.fastq.gz;ftp.sra.ebi.ac.uk/vol1/fastq/ERR599/ERR599303/ERR599303_2.fastq.gz;	ftp.sra.ebi.ac.uk/vol1/err/ERR599/ERR599303
SAMEA2656962	Nucleic acids preparations	Euk_DNA_RNA_ext	Sequencing library preparation	MetaG	AHX_AMTIOSF_r1	Sequencing and data quality control	ERR1726565	PRJEB4352	European Nucleotide Archive	PRJEB402	http://www.ebi.ac.uk/ena/data/view/PRJEB402	protists; metazoans	ftp.sra.ebi.ac.uk/vol1/fastq/ERR172/005/ERR1726565/ERR1726565_1.fastq.gz;ftp.sra.ebi.ac.uk/vol1/fastq/ERR172/005/ERR1726565/ERR1726565_2.fastq.gz;	ftp.sra.ebi.ac.uk/vol1/err/ERR172/005/ERR1726565
SAMEA2621208	Nucleic acids preparations	Euk_DNA_RNA_ext	Sequencing library preparation	MetaG	AHX_AMVIOSF_r1	Sequencing and data quality control	ERR599253	PRJEB4352	European Nucleotide Archive	PRJEB402	http://www.ebi.ac.uk/ena/data/view/PRJEB402	protists; metazoans	ftp.sra.ebi.ac.uk/vol1/fastq/ERR599/ERR599253/ERR599253_1.fastq.gz;ftp.sra.ebi.ac.uk/vol1/fastq/ERR599/ERR599253/ERR599253_2.fastq.gz;	ftp.sra.ebi.ac.uk/vol1/err/ERR599/ERR599253
SAMEA2621208	Nucleic acids preparations	Euk_DNA_RNA_ext	Sequencing library preparation	MetaG	AHX_AMVIOSF_r1	Sequencing and data quality control	ERR1740326	PRJEB4352	European Nucleotide Archive	PRJEB402	http://www.ebi.ac.uk/ena/data/view/PRJEB402	protists; metazoans	ftp.sra.ebi.ac.uk/vol1/fastq/ERR174/006/ERR1740326/ERR1740326_1.fastq.gz;ftp.sra.ebi.ac.uk/vol1/fastq/ERR174/006/ERR1740326/ERR1740326_2.fastq.gz;	ftp.sra.ebi.ac.uk/vol1/err/ERR174/006/ERR1740326
SAMEA2621225	Nucleic acids preparations	Euk_DNA_RNA_ext	Sequencing library preparation	MetaG	AHX_AMXIOSF_r1	Sequencing and data quality control	ERR599275	PRJEB4352	European Nucleotide Archive	PRJEB402	http://www.ebi.ac.uk/ena/data/view/PRJEB402	protists; metazoans	ftp.sra.ebi.ac.uk/vol1/fastq/ERR599/ERR599275/ERR599275_1.fastq.gz;ftp.sra.ebi.ac.uk/vol1/fastq/ERR599/ERR599275/ERR599275_2.fastq.gz;	ftp.sra.ebi.ac.uk/vol1/err/ERR599/ERR599275
SAMEA2621245	Nucleic acids preparations	Euk_DNA_RNA_ext	Sequencing library preparation	MetaG	AHX_ANAAOSF_r1	Sequencing and data quality control	ERR599230	PRJEB4352	European Nucleotide Archive	PRJEB402	http://www.ebi.ac.uk/ena/data/view/PRJEB402	protists; metazoans	ftp.sra.ebi.ac.uk/vol1/fastq/ERR599/ERR599230/ERR599230_1.fastq.gz;ftp.sra.ebi.ac.uk/vol1/fastq/ERR599/ERR599230/ERR599230_2.fastq.gz;	ftp.sra.ebi.ac.uk/vol1/err/ERR599/ERR599230
SAMEA2621246	Nucleic acids preparations	Euk_DNA_RNA_ext	Sequencing library preparation	MetaG	AHX_ANBAOSF_r1	Sequencing and data quality control	ERR599216	PRJEB4352	European Nucleotide Archive	PRJEB402	http://www.ebi.ac.uk/ena/data/view/PRJEB402	protists; metazoans	ftp.sra.ebi.ac.uk/vol1/fastq/ERR599/ERR599216/ERR599216_1.fastq.gz;ftp.sra.ebi.ac.uk/vol1/fastq/ERR599/ERR599216/ERR599216_2.fastq.gz;	ftp.sra.ebi.ac.uk/vol1/err/ERR599/ERR599216
SAMEA2622325	Nucleic acids preparations	Euk_DNA_RNA_ext	Sequencing library preparation	MetaG	AHX_ANCIOSF_r1	Sequencing and data quality control	ERR868441	PRJEB4352	European Nucleotide Archive	PRJEB402	http://www.ebi.ac.uk/ena/data/view/PRJEB402	protists; metazoans	ftp.sra.ebi.ac.uk/vol1/fastq/ERR868/ERR868441/ERR868441_1.fastq.gz;ftp.sra.ebi.ac.uk/vol1/fastq/ERR868/ERR868441/ERR868441_2.fastq.gz;	ftp.sra.ebi.ac.uk/vol1/err/ERR868/ERR868441
SAMEA2622325	Nucleic acids preparations	Euk_DNA_RNA_ext	Sequencing library preparation	MetaG	AHX_ANCIOSF_r1	Sequencing and data quality control	ERR868374	PRJEB4352	European Nucleotide Archive	PRJEB402	http://www.ebi.ac.uk/ena/data/view/PRJEB402	protists; metazoans	ftp.sra.ebi.ac.uk/vol1/fastq/ERR868/ERR868374/ERR868374_1.fastq.gz;ftp.sra.ebi.ac.uk/vol1/fastq/ERR868/ERR868374/ERR868374_2.fastq.gz;	ftp.sra.ebi.ac.uk/vol1/err/ERR868/ERR868374
SAMEA2657063	Nucleic acids preparations	Euk_DNA_RNA_ext	Sequencing library preparation	MetaG	AHX_ANDIOSF_r1	Sequencing and data quality control	ERR1726792	PRJEB4352	European Nucleotide Archive	PRJEB402	http://www.ebi.ac.uk/ena/data/view/PRJEB402	protists; metazoans	ftp.sra.ebi.ac.uk/vol1/fastq/ERR172/002/ERR1726792/ERR1726792_1.fastq.gz;ftp.sra.ebi.ac.uk/vol1/fastq/ERR172/002/ERR1726792/ERR1726792_2.fastq.gz;	ftp.sra.ebi.ac.uk/vol1/err/ERR172/002/ERR1726792
SAMEA2657063	Nucleic acids preparations	Euk_DNA_RNA_ext	Sequencing library preparation	MetaG	AHX_ANDIOSF_r1	Sequencing and data quality control	ERR1726871	PRJEB4352	European Nucleotide Archive	PRJEB402	http://www.ebi.ac.uk/ena/data/view/PRJEB402	protists; metazoans	ftp.sra.ebi.ac.uk/vol1/fastq/ERR172/001/ERR1726871/ERR1726871_1.fastq.gz;ftp.sra.ebi.ac.uk/vol1/fastq/ERR172/001/ERR1726871/ERR1726871_2.fastq.gz;	ftp.sra.ebi.ac.uk/vol1/err/ERR172/001/ERR1726871
SAMEA2657008	Nucleic acids preparations	Euk_DNA_RNA_ext	Sequencing library preparation	MetaG	AHX_ANEIOSF_r1	Sequencing and data quality control	ERR1726801	PRJEB4352	European Nucleotide Archive	PRJEB402	http://www.ebi.ac.uk/ena/data/view/PRJEB402	protists; metazoans	ftp.sra.ebi.ac.uk/vol1/fastq/ERR172/001/ERR1726801/ERR1726801_1.fastq.gz;ftp.sra.ebi.ac.uk/vol1/fastq/ERR172/001/ERR1726801/ERR1726801_2.fastq.gz;	ftp.sra.ebi.ac.uk/vol1/err/ERR172/001/ERR1726801
SAMEA2657008	Nucleic acids preparations	Euk_DNA_RNA_ext	Sequencing library preparation	MetaG	AHX_ANEIOSF_r1	Sequencing and data quality control	ERR1726788	PRJEB4352	European Nucleotide Archive	PRJEB402	http://www.ebi.ac.uk/ena/data/view/PRJEB402	protists; metazoans	ftp.sra.ebi.ac.uk/vol1/fastq/ERR172/008/ERR1726788/ERR1726788_1.fastq.gz;ftp.sra.ebi.ac.uk/vol1/fastq/ERR172/008/ERR1726788/ERR1726788_2.fastq.gz;	ftp.sra.ebi.ac.uk/vol1/err/ERR172/008/ERR1726788
SAMEA2657088	Nucleic acids preparations	Euk_DNA_RNA_ext	Sequencing library preparation	MetaG	AHX_ANFIOSF_r1	Sequencing and data quality control	ERR1726789	PRJEB4352	European Nucleotide Archive	PRJEB402	http://www.ebi.ac.uk/ena/data/view/PRJEB402	protists; metazoans	ftp.sra.ebi.ac.uk/vol1/fastq/ERR172/009/ERR1726789/ERR1726789_1.fastq.gz;ftp.sra.ebi.ac.uk/vol1/fastq/ERR172/009/ERR1726789/ERR1726789_2.fastq.gz;	ftp.sra.ebi.ac.uk/vol1/err/ERR172/009/ERR1726789
SAMEA2657088	Nucleic acids preparations	Euk_DNA_RNA_ext	Sequencing library preparation	MetaG	AHX_ANFIOSF_r1	Sequencing and data quality control	ERR1726766	PRJEB4352	European Nucleotide Archive	PRJEB402	http://www.ebi.ac.uk/ena/data/view/PRJEB402	protists; metazoans	ftp.sra.ebi.ac.uk/vol1/fastq/ERR172/006/ERR1726766/ERR1726766_1.fastq.gz;ftp.sra.ebi.ac.uk/vol1/fastq/ERR172/006/ERR1726766/ERR1726766_2.fastq.gz;	ftp.sra.ebi.ac.uk/vol1/err/ERR172/006/ERR1726766
SAMEA2622324	Nucleic acids preparations	Euk_DNA_RNA_ext	Sequencing library preparation	MetaG	AHX_ANGIOSF_r1	Sequencing and data quality control	ERR1726807	PRJEB4352	European Nucleotide Archive	PRJEB402	http://www.ebi.ac.uk/ena/data/view/PRJEB402	protists; metazoans	ftp.sra.ebi.ac.uk/vol1/fastq/ERR172/007/ERR1726807/ERR1726807_1.fastq.gz;ftp.sra.ebi.ac.uk/vol1/fastq/ERR172/007/ERR1726807/ERR1726807_2.fastq.gz;	ftp.sra.ebi.ac.uk/vol1/err/ERR172/007/ERR1726807
SAMEA2622324	Nucleic acids preparations	Euk_DNA_RNA_ext	Sequencing library preparation	MetaG	AHX_ANGIOSF_r1	Sequencing and data quality control	ERR1726933	PRJEB4352	European Nucleotide Archive	PRJEB402	http://www.ebi.ac.uk/ena/data/view/PRJEB402	protists; metazoans	ftp.sra.ebi.ac.uk/vol1/fastq/ERR172/003/ERR1726933/ERR1726933_1.fastq.gz;ftp.sra.ebi.ac.uk/vol1/fastq/ERR172/003/ERR1726933/ERR1726933_2.fastq.gz;	ftp.sra.ebi.ac.uk/vol1/err/ERR172/003/ERR1726933
SAMEA2622324	Nucleic acids preparations	Euk_DNA_RNA_ext	Sequencing library preparation	MetaG	AHX_ANGIOSF_r1	Sequencing and data quality control	ERR1726955	PRJEB4352	European Nucleotide Archive	PRJEB402	http://www.ebi.ac.uk/ena/data/view/PRJEB402	protists; metazoans	ftp.sra.ebi.ac.uk/vol1/fastq/ERR172/005/ERR1726955/ERR1726955_1.fastq.gz;ftp.sra.ebi.ac.uk/vol1/fastq/ERR172/005/ERR1726955/ERR1726955_2.fastq.gz;	ftp.sra.ebi.ac.uk/vol1/err/ERR172/005/ERR1726955
SAMEA2622345	Nucleic acids preparations	Euk_DNA_RNA_ext	Sequencing library preparation	MetaG	AHX_ANHIOSF_r2	Sequencing and data quality control	ERR868472	PRJEB4352	European Nucleotide Archive	PRJEB402	http://www.ebi.ac.uk/ena/data/view/PRJEB402	protists; metazoans	ftp.sra.ebi.ac.uk/vol1/fastq/ERR868/ERR868472/ERR868472_1.fastq.gz;ftp.sra.ebi.ac.uk/vol1/fastq/ERR868/ERR868472/ERR868472_2.fastq.gz;	ftp.sra.ebi.ac.uk/vol1/err/ERR868/ERR868472
SAMEA2622345	Nucleic acids preparations	Euk_DNA_RNA_ext	Sequencing library preparation	MetaG	AHX_ANHIOSF_r2	Sequencing and data quality control	ERR868450	PRJEB4352	European Nucleotide Archive	PRJEB402	http://www.ebi.ac.uk/ena/data/view/PRJEB402	protists; metazoans	ftp.sra.ebi.ac.uk/vol1/fastq/ERR868/ERR868450/ERR868450_1.fastq.gz;ftp.sra.ebi.ac.uk/vol1/fastq/ERR868/ERR868450/ERR868450_2.fastq.gz;	ftp.sra.ebi.ac.uk/vol1/err/ERR868/ERR868450
SAMEA2622347	Nucleic acids preparations	Euk_DNA_RNA_ext	Sequencing library preparation	MetaG	AHX_ANIIOSF_r1	Sequencing and data quality control	ERR1726856	PRJEB4352	European Nucleotide Archive	PRJEB402	http://www.ebi.ac.uk/ena/data/view/PRJEB402	protists; metazoans	ftp.sra.ebi.ac.uk/vol1/fastq/ERR172/006/ERR1726856/ERR1726856_1.fastq.gz;ftp.sra.ebi.ac.uk/vol1/fastq/ERR172/006/ERR1726856/ERR1726856_2.fastq.gz;	ftp.sra.ebi.ac.uk/vol1/err/ERR172/006/ERR1726856
SAMEA2622347	Nucleic acids preparations	Euk_DNA_RNA_ext	Sequencing library preparation	MetaG	AHX_ANIIOSF_r1	Sequencing and data quality control	ERR1726904	PRJEB4352	European Nucleotide Archive	PRJEB402	http://www.ebi.ac.uk/ena/data/view/PRJEB402	protists; metazoans	ftp.sra.ebi.ac.uk/vol1/fastq/ERR172/004/ERR1726904/ERR1726904_1.fastq.gz;ftp.sra.ebi.ac.uk/vol1/fastq/ERR172/004/ERR1726904/ERR1726904_2.fastq.gz;	ftp.sra.ebi.ac.uk/vol1/err/ERR172/004/ERR1726904
SAMEA2657103	Nucleic acids preparations	Euk_DNA_RNA_ext	Sequencing library preparation	MetaG	AHX_ANKIOSF_r1	Sequencing and data quality control	ERR1726658	PRJEB4352	European Nucleotide Archive	PRJEB402	http://www.ebi.ac.uk/ena/data/view/PRJEB402	protists; metazoans	ftp.sra.ebi.ac.uk/vol1/fastq/ERR172/008/ERR1726658/ERR1726658_1.fastq.gz;ftp.sra.ebi.ac.uk/vol1/fastq/ERR172/008/ERR1726658/ERR1726658_2.fastq.gz;	ftp.sra.ebi.ac.uk/vol1/err/ERR172/008/ERR1726658
SAMEA2657103	Nucleic acids preparations	Euk_DNA_RNA_ext	Sequencing library preparation	MetaG	AHX_ANKIOSF_r1	Sequencing and data quality control	ERR1726563	PRJEB4352	European Nucleotide Archive	PRJEB402	http://www.ebi.ac.uk/ena/data/view/PRJEB402	protists; metazoans	ftp.sra.ebi.ac.uk/vol1/fastq/ERR172/003/ERR1726563/ERR1726563_1.fastq.gz;ftp.sra.ebi.ac.uk/vol1/fastq/ERR172/003/ERR1726563/ERR1726563_2.fastq.gz;	ftp.sra.ebi.ac.uk/vol1/err/ERR172/003/ERR1726563
SAMEA2657076	Nucleic acids preparations	Euk_DNA_RNA_ext	Sequencing library preparation	MetaG	AHX_ANLIOSF_r1	Sequencing and data quality control	ERR1726945	PRJEB4352	European Nucleotide Archive	PRJEB402	http://www.ebi.ac.uk/ena/data/view/PRJEB402	protists; metazoans	ftp.sra.ebi.ac.uk/vol1/fastq/ERR172/005/ERR1726945/ERR1726945_1.fastq.gz;ftp.sra.ebi.ac.uk/vol1/fastq/ERR172/005/ERR1726945/ERR1726945_2.fastq.gz;	ftp.sra.ebi.ac.uk/vol1/err/ERR172/005/ERR1726945
SAMEA2657076	Nucleic acids preparations	Euk_DNA_RNA_ext	Sequencing library preparation	MetaG	AHX_ANLIOSF_r1	Sequencing and data quality control	ERR1726964	PRJEB4352	European Nucleotide Archive	PRJEB402	http://www.ebi.ac.uk/ena/data/view/PRJEB402	protists; metazoans	ftp.sra.ebi.ac.uk/vol1/fastq/ERR172/004/ERR1726964/ERR1726964_1.fastq.gz;ftp.sra.ebi.ac.uk/vol1/fastq/ERR172/004/ERR1726964/ERR1726964_2.fastq.gz;	ftp.sra.ebi.ac.uk/vol1/err/ERR172/004/ERR1726964
SAMEA2622369	Nucleic acids preparations	Euk_DNA_RNA_ext	Sequencing library preparation	MetaG	AHX_ANMIOSF_r1	Sequencing and data quality control	ERR868506	PRJEB4352	European Nucleotide Archive	PRJEB402	http://www.ebi.ac.uk/ena/data/view/PRJEB402	protists; metazoans	ftp.sra.ebi.ac.uk/vol1/fastq/ERR868/ERR868506/ERR868506_1.fastq.gz;ftp.sra.ebi.ac.uk/vol1/fastq/ERR868/ERR868506/ERR868506_2.fastq.gz;	ftp.sra.ebi.ac.uk/vol1/err/ERR868/ERR868506
SAMEA2622369	Nucleic acids preparations	Euk_DNA_RNA_ext	Sequencing library preparation	MetaG	AHX_ANMIOSF_r1	Sequencing and data quality control	ERR868470	PRJEB4352	European Nucleotide Archive	PRJEB402	http://www.ebi.ac.uk/ena/data/view/PRJEB402	protists; metazoans	ftp.sra.ebi.ac.uk/vol1/fastq/ERR868/ERR868470/ERR868470_1.fastq.gz;ftp.sra.ebi.ac.uk/vol1/fastq/ERR868/ERR868470/ERR868470_2.fastq.gz;	ftp.sra.ebi.ac.uk/vol1/err/ERR868/ERR868470
SAMEA2622343	Nucleic acids preparations	Euk_DNA_RNA_ext	Sequencing library preparation	MetaG	AHX_ANPIOSF_r1	Sequencing and data quality control	ERR1726760	PRJEB4352	European Nucleotide Archive	PRJEB402	http://www.ebi.ac.uk/ena/data/view/PRJEB402	protists; metazoans	ftp.sra.ebi.ac.uk/vol1/fastq/ERR172/000/ERR1726760/ERR1726760_1.fastq.gz;ftp.sra.ebi.ac.uk/vol1/fastq/ERR172/000/ERR1726760/ERR1726760_2.fastq.gz;	ftp.sra.ebi.ac.uk/vol1/err/ERR172/000/ERR1726760
SAMEA2622184	Nucleic acids preparations	Euk_DNA_RNA_ext	Sequencing library preparation	MetaG	AHX_ANQIOSF_r1	Sequencing and data quality control	ERR868357	PRJEB4352	European Nucleotide Archive	PRJEB402	http://www.ebi.ac.uk/ena/data/view/PRJEB402	protists; metazoans	ftp.sra.ebi.ac.uk/vol1/fastq/ERR868/ERR868357/ERR868357_1.fastq.gz;ftp.sra.ebi.ac.uk/vol1/fastq/ERR868/ERR868357/ERR868357_2.fastq.gz;	ftp.sra.ebi.ac.uk/vol1/err/ERR868/ERR868357
SAMEA2656991	Nucleic acids preparations	Euk_DNA_RNA_ext	Sequencing library preparation	MetaG	AHX_ANRIOSF_r3	Sequencing and data quality control	ERR1726841	PRJEB4352	European Nucleotide Archive	PRJEB402	http://www.ebi.ac.uk/ena/data/view/PRJEB402	protists; metazoans	ftp.sra.ebi.ac.uk/vol1/fastq/ERR172/001/ERR1726841/ERR1726841_1.fastq.gz;ftp.sra.ebi.ac.uk/vol1/fastq/ERR172/001/ERR1726841/ERR1726841_2.fastq.gz;	ftp.sra.ebi.ac.uk/vol1/err/ERR172/001/ERR1726841
SAMEA2657092	Nucleic acids preparations	Euk_DNA_RNA_ext	Sequencing library preparation	MetaG	AHX_ANSIOSF_r2	Sequencing and data quality control	ERR1726709	PRJEB4352	European Nucleotide Archive	PRJEB402	http://www.ebi.ac.uk/ena/data/view/PRJEB402	protists; metazoans	ftp.sra.ebi.ac.uk/vol1/fastq/ERR172/009/ERR1726709/ERR1726709_1.fastq.gz;ftp.sra.ebi.ac.uk/vol1/fastq/ERR172/009/ERR1726709/ERR1726709_2.fastq.gz;	ftp.sra.ebi.ac.uk/vol1/err/ERR172/009/ERR1726709
SAMEA2657072	Nucleic acids preparations	Euk_DNA_RNA_ext	Sequencing library preparation	MetaG	AHX_ANTIOSF_r1	Sequencing and data quality control	ERR1726705	PRJEB4352	European Nucleotide Archive	PRJEB402	http://www.ebi.ac.uk/ena/data/view/PRJEB402	protists; metazoans	ftp.sra.ebi.ac.uk/vol1/fastq/ERR172/005/ERR1726705/ERR1726705_1.fastq.gz;ftp.sra.ebi.ac.uk/vol1/fastq/ERR172/005/ERR1726705/ERR1726705_2.fastq.gz;	ftp.sra.ebi.ac.uk/vol1/err/ERR172/005/ERR1726705
SAMEA2622182	Nucleic acids preparations	Euk_DNA_RNA_ext	Sequencing library preparation	MetaG	AHX_ANVIOSF_r1	Sequencing and data quality control	ERR1726628	PRJEB4352	European Nucleotide Archive	PRJEB402	http://www.ebi.ac.uk/ena/data/view/PRJEB402	protists; metazoans	ftp.sra.ebi.ac.uk/vol1/fastq/ERR172/008/ERR1726628/ERR1726628_1.fastq.gz;ftp.sra.ebi.ac.uk/vol1/fastq/ERR172/008/ERR1726628/ERR1726628_2.fastq.gz;	ftp.sra.ebi.ac.uk/vol1/err/ERR172/008/ERR1726628
SAMEA2657040	Nucleic acids preparations	Euk_DNA_RNA_ext	Sequencing library preparation	MetaG	AHX_ANXIOSF_r1	Sequencing and data quality control	ERR599282	PRJEB4352	European Nucleotide Archive	PRJEB402	http://www.ebi.ac.uk/ena/data/view/PRJEB402	protists; metazoans	ftp.sra.ebi.ac.uk/vol1/fastq/ERR599/ERR599282/ERR599282_1.fastq.gz;ftp.sra.ebi.ac.uk/vol1/fastq/ERR599/ERR599282/ERR599282_2.fastq.gz;	ftp.sra.ebi.ac.uk/vol1/err/ERR599/ERR599282
SAMEA2622230	Nucleic acids preparations	Euk_DNA_RNA_ext	Sequencing library preparation	MetaG	AHX_APAIOSF_r1	Sequencing and data quality control	ERR868422	PRJEB4352	European Nucleotide Archive	PRJEB402	http://www.ebi.ac.uk/ena/data/view/PRJEB402	protists; metazoans	ftp.sra.ebi.ac.uk/vol1/fastq/ERR868/ERR868422/ERR868422_1.fastq.gz;ftp.sra.ebi.ac.uk/vol1/fastq/ERR868/ERR868422/ERR868422_2.fastq.gz;	ftp.sra.ebi.ac.uk/vol1/err/ERR868/ERR868422
SAMEA2622230	Nucleic acids preparations	Euk_DNA_RNA_ext	Sequencing library preparation	MetaG	AHX_APAIOSF_r1	Sequencing and data quality control	ERR868440	PRJEB4352	European Nucleotide Archive	PRJEB402	http://www.ebi.ac.uk/ena/data/view/PRJEB402	protists; metazoans	ftp.sra.ebi.ac.uk/vol1/fastq/ERR868/ERR868440/ERR868440_1.fastq.gz;ftp.sra.ebi.ac.uk/vol1/fastq/ERR868/ERR868440/ERR868440_2.fastq.gz;	ftp.sra.ebi.ac.uk/vol1/err/ERR868/ERR868440
SAMEA2622232	Nucleic acids preparations	Euk_DNA_RNA_ext	Sequencing library preparation	MetaG	AHX_APBIOSF_r1	Sequencing and data quality control	ERR1726742	PRJEB4352	European Nucleotide Archive	PRJEB402	http://www.ebi.ac.uk/ena/data/view/PRJEB402	protists; metazoans	ftp.sra.ebi.ac.uk/vol1/fastq/ERR172/002/ERR1726742/ERR1726742_1.fastq.gz;ftp.sra.ebi.ac.uk/vol1/fastq/ERR172/002/ERR1726742/ERR1726742_2.fastq.gz;	ftp.sra.ebi.ac.uk/vol1/err/ERR172/002/ERR1726742
SAMEA2657087	Nucleic acids preparations	Euk_DNA_RNA_ext	Sequencing library preparation	MetaG	AHX_APCIOSF_r1	Sequencing and data quality control	ERR1726659	PRJEB4352	European Nucleotide Archive	PRJEB402	http://www.ebi.ac.uk/ena/data/view/PRJEB402	protists; metazoans	ftp.sra.ebi.ac.uk/vol1/fastq/ERR172/009/ERR1726659/ERR1726659_1.fastq.gz;ftp.sra.ebi.ac.uk/vol1/fastq/ERR172/009/ERR1726659/ERR1726659_2.fastq.gz;	ftp.sra.ebi.ac.uk/vol1/err/ERR172/009/ERR1726659
SAMEA2657097	Nucleic acids preparations	Euk_DNA_RNA_ext	Sequencing library preparation	MetaG	AHX_APDAOSF_r1	Sequencing and data quality control	ERR1700911	PRJEB4352	European Nucleotide Archive	PRJEB402	http://www.ebi.ac.uk/ena/data/view/PRJEB402	protists; metazoans	ftp.sra.ebi.ac.uk/vol1/fastq/ERR170/001/ERR1700911/ERR1700911_1.fastq.gz;ftp.sra.ebi.ac.uk/vol1/fastq/ERR170/001/ERR1700911/ERR1700911_2.fastq.gz;	ftp.sra.ebi.ac.uk/vol1/err/ERR170/001/ERR1700911
SAMEA2622228	Nucleic acids preparations	Euk_DNA_RNA_ext	Sequencing library preparation	MetaG	AHX_APEIOSF_r1	Sequencing and data quality control	ERR1726842	PRJEB4352	European Nucleotide Archive	PRJEB402	http://www.ebi.ac.uk/ena/data/view/PRJEB402	protists; metazoans	ftp.sra.ebi.ac.uk/vol1/fastq/ERR172/002/ERR1726842/ERR1726842_1.fastq.gz;ftp.sra.ebi.ac.uk/vol1/fastq/ERR172/002/ERR1726842/ERR1726842_2.fastq.gz;	ftp.sra.ebi.ac.uk/vol1/err/ERR172/002/ERR1726842
SAMEA2622206	Nucleic acids preparations	Euk_DNA_RNA_ext	Sequencing library preparation	MetaG	AHX_APFIOSF_r1	Sequencing and data quality control	ERR868362	PRJEB4352	European Nucleotide Archive	PRJEB402	http://www.ebi.ac.uk/ena/data/view/PRJEB402	protists; metazoans	ftp.sra.ebi.ac.uk/vol1/fastq/ERR868/ERR868362/ERR868362_1.fastq.gz;ftp.sra.ebi.ac.uk/vol1/fastq/ERR868/ERR868362/ERR868362_2.fastq.gz;	ftp.sra.ebi.ac.uk/vol1/err/ERR868/ERR868362
SAMEA2620988	Nucleic acids preparations	Euk_DNA_RNA_ext	Sequencing library preparation	MetaG	AHX_APHIOSF_r1	Sequencing and data quality control	ERR599302	PRJEB4352	European Nucleotide Archive	PRJEB402	http://www.ebi.ac.uk/ena/data/view/PRJEB402	protists; metazoans	ftp.sra.ebi.ac.uk/vol1/fastq/ERR599/ERR599302/ERR599302_1.fastq.gz;ftp.sra.ebi.ac.uk/vol1/fastq/ERR599/ERR599302/ERR599302_2.fastq.gz;	ftp.sra.ebi.ac.uk/vol1/err/ERR599/ERR599302
SAMEA2657014	Nucleic acids preparations	Euk_DNA_RNA_ext	Sequencing library preparation	MetaG	AHX_APIIOSF_r1	Sequencing and data quality control	ERR599295	PRJEB4352	European Nucleotide Archive	PRJEB402	http://www.ebi.ac.uk/ena/data/view/PRJEB402	protists; metazoans	ftp.sra.ebi.ac.uk/vol1/fastq/ERR599/ERR599295/ERR599295_1.fastq.gz;ftp.sra.ebi.ac.uk/vol1/fastq/ERR599/ERR599295/ERR599295_2.fastq.gz;	ftp.sra.ebi.ac.uk/vol1/err/ERR599/ERR599295
SAMEA2657065	Nucleic acids preparations	Euk_DNA_RNA_ext	Sequencing library preparation	MetaG	AHX_APKIOSF_r1	Sequencing and data quality control	ERR599269	PRJEB4352	European Nucleotide Archive	PRJEB402	http://www.ebi.ac.uk/ena/data/view/PRJEB402	protists; metazoans	ftp.sra.ebi.ac.uk/vol1/fastq/ERR599/ERR599269/ERR599269_1.fastq.gz;ftp.sra.ebi.ac.uk/vol1/fastq/ERR599/ERR599269/ERR599269_2.fastq.gz;	ftp.sra.ebi.ac.uk/vol1/err/ERR599/ERR599269
SAMEA2656969	Nucleic acids preparations	Euk_DNA_RNA_ext	Sequencing library preparation	MetaG	AHX_APLIOSF_r1	Sequencing and data quality control	ERR599255	PRJEB4352	European Nucleotide Archive	PRJEB402	http://www.ebi.ac.uk/ena/data/view/PRJEB402	protists; metazoans	ftp.sra.ebi.ac.uk/vol1/fastq/ERR599/ERR599255/ERR599255_1.fastq.gz;ftp.sra.ebi.ac.uk/vol1/fastq/ERR599/ERR599255/ERR599255_2.fastq.gz;	ftp.sra.ebi.ac.uk/vol1/err/ERR599/ERR599255
SAMEA2620985	Nucleic acids preparations	Euk_DNA_RNA_ext	Sequencing library preparation	MetaG	AHX_APMIOSF_r1	Sequencing and data quality control	ERR599238	PRJEB4352	European Nucleotide Archive	PRJEB402	http://www.ebi.ac.uk/ena/data/view/PRJEB402	protists; metazoans	ftp.sra.ebi.ac.uk/vol1/fastq/ERR599/ERR599238/ERR599238_1.fastq.gz;ftp.sra.ebi.ac.uk/vol1/fastq/ERR599/ERR599238/ERR599238_2.fastq.gz;	ftp.sra.ebi.ac.uk/vol1/err/ERR599/ERR599238
SAMEA2621265	Nucleic acids preparations	Euk_DNA_RNA_ext	Sequencing library preparation	MetaG	AHX_APNIOSF_r1	Sequencing and data quality control	ERR599311	PRJEB4352	European Nucleotide Archive	PRJEB402	http://www.ebi.ac.uk/ena/data/view/PRJEB402	protists; metazoans	ftp.sra.ebi.ac.uk/vol1/fastq/ERR599/ERR599311/ERR599311_1.fastq.gz;ftp.sra.ebi.ac.uk/vol1/fastq/ERR599/ERR599311/ERR599311_2.fastq.gz;	ftp.sra.ebi.ac.uk/vol1/err/ERR599/ERR599311
SAMEA2657029	Nucleic acids preparations	Euk_DNA_RNA_ext	Sequencing library preparation	MetaG	AHX_APPIOSF_r1	Sequencing and data quality control	ERR599250	PRJEB4352	European Nucleotide Archive	PRJEB402	http://www.ebi.ac.uk/ena/data/view/PRJEB402	protists; metazoans	ftp.sra.ebi.ac.uk/vol1/fastq/ERR599/ERR599250/ERR599250_1.fastq.gz;ftp.sra.ebi.ac.uk/vol1/fastq/ERR599/ERR599250/ERR599250_2.fastq.gz;	ftp.sra.ebi.ac.uk/vol1/err/ERR599/ERR599250
SAMEA2657067	Nucleic acids preparations	Euk_DNA_RNA_ext	Sequencing library preparation	MetaG	AHX_APQIOSF_r1	Sequencing and data quality control	ERR599263	PRJEB4352	European Nucleotide Archive	PRJEB402	http://www.ebi.ac.uk/ena/data/view/PRJEB402	protists; metazoans	ftp.sra.ebi.ac.uk/vol1/fastq/ERR599/ERR599263/ERR599263_1.fastq.gz;ftp.sra.ebi.ac.uk/vol1/fastq/ERR599/ERR599263/ERR599263_2.fastq.gz;	ftp.sra.ebi.ac.uk/vol1/err/ERR599/ERR599263
SAMEA2656977	Nucleic acids preparations	Euk_DNA_RNA_ext	Sequencing library preparation	MetaG	AHX_APRIOSF_r1	Sequencing and data quality control	ERR599245	PRJEB4352	European Nucleotide Archive	PRJEB402	http://www.ebi.ac.uk/ena/data/view/PRJEB402	protists; metazoans	ftp.sra.ebi.ac.uk/vol1/fastq/ERR599/ERR599245/ERR599245_1.fastq.gz;ftp.sra.ebi.ac.uk/vol1/fastq/ERR599/ERR599245/ERR599245_2.fastq.gz;	ftp.sra.ebi.ac.uk/vol1/err/ERR599/ERR599245
SAMEA2621263	Nucleic acids preparations	Euk_DNA_RNA_ext	Sequencing library preparation	MetaG	AHX_APSIOSF_r1	Sequencing and data quality control	ERR599237	PRJEB4352	European Nucleotide Archive	PRJEB402	http://www.ebi.ac.uk/ena/data/view/PRJEB402	protists; metazoans	ftp.sra.ebi.ac.uk/vol1/fastq/ERR599/ERR599237/ERR599237_1.fastq.gz;ftp.sra.ebi.ac.uk/vol1/fastq/ERR599/ERR599237/ERR599237_2.fastq.gz;	ftp.sra.ebi.ac.uk/vol1/err/ERR599/ERR599237
SAMEA2621282	Nucleic acids preparations	Euk_DNA_RNA_ext	Sequencing library preparation	MetaG	AHX_APTIOSF_r1	Sequencing and data quality control	ERR599322	PRJEB4352	European Nucleotide Archive	PRJEB402	http://www.ebi.ac.uk/ena/data/view/PRJEB402	protists; metazoans	ftp.sra.ebi.ac.uk/vol1/fastq/ERR599/ERR599322/ERR599322_1.fastq.gz;ftp.sra.ebi.ac.uk/vol1/fastq/ERR599/ERR599322/ERR599322_2.fastq.gz;	ftp.sra.ebi.ac.uk/vol1/err/ERR599/ERR599322
SAMEA2657102	Nucleic acids preparations	Euk_DNA_RNA_ext	Sequencing library preparation	MetaG	AHX_APVIOSF_r1	Sequencing and data quality control	ERR599262	PRJEB4352	European Nucleotide Archive	PRJEB402	http://www.ebi.ac.uk/ena/data/view/PRJEB402	protists; metazoans	ftp.sra.ebi.ac.uk/vol1/fastq/ERR599/ERR599262/ERR599262_1.fastq.gz;ftp.sra.ebi.ac.uk/vol1/fastq/ERR599/ERR599262/ERR599262_2.fastq.gz;	ftp.sra.ebi.ac.uk/vol1/err/ERR599/ERR599262
SAMEA2657042	Nucleic acids preparations	Euk_DNA_RNA_ext	Sequencing library preparation	MetaG	AHX_APXIOSF_r1	Sequencing and data quality control	ERR1726825	PRJEB4352	European Nucleotide Archive	PRJEB402	http://www.ebi.ac.uk/ena/data/view/PRJEB402	protists; metazoans	ftp.sra.ebi.ac.uk/vol1/fastq/ERR172/005/ERR1726825/ERR1726825_1.fastq.gz;ftp.sra.ebi.ac.uk/vol1/fastq/ERR172/005/ERR1726825/ERR1726825_2.fastq.gz;	ftp.sra.ebi.ac.uk/vol1/err/ERR172/005/ERR1726825
SAMEA2657042	Nucleic acids preparations	Euk_DNA_RNA_ext	Sequencing library preparation	MetaG	AHX_APXIOSF_r1	Sequencing and data quality control	ERR599265	PRJEB4352	European Nucleotide Archive	PRJEB402	http://www.ebi.ac.uk/ena/data/view/PRJEB402	protists; metazoans	ftp.sra.ebi.ac.uk/vol1/fastq/ERR599/ERR599265/ERR599265_1.fastq.gz;ftp.sra.ebi.ac.uk/vol1/fastq/ERR599/ERR599265/ERR599265_2.fastq.gz;	ftp.sra.ebi.ac.uk/vol1/err/ERR599/ERR599265
SAMEA2621280	Nucleic acids preparations	Euk_DNA_RNA_ext	Sequencing library preparation	MetaG	AHX_AQAIOSF_r1	Sequencing and data quality control	ERR599240	PRJEB4352	European Nucleotide Archive	PRJEB402	http://www.ebi.ac.uk/ena/data/view/PRJEB402	protists; metazoans	ftp.sra.ebi.ac.uk/vol1/fastq/ERR599/ERR599240/ERR599240_1.fastq.gz;ftp.sra.ebi.ac.uk/vol1/fastq/ERR599/ERR599240/ERR599240_2.fastq.gz;	ftp.sra.ebi.ac.uk/vol1/err/ERR599/ERR599240
SAMEA2621280	Nucleic acids preparations	Euk_DNA_RNA_ext	Sequencing library preparation	MetaG	AHX_AQAIOSF_r1	Sequencing and data quality control	ERR1740324	PRJEB4352	European Nucleotide Archive	PRJEB402	http://www.ebi.ac.uk/ena/data/view/PRJEB402	protists; metazoans	ftp.sra.ebi.ac.uk/vol1/fastq/ERR174/004/ERR1740324/ERR1740324_1.fastq.gz;ftp.sra.ebi.ac.uk/vol1/fastq/ERR174/004/ERR1740324/ERR1740324_2.fastq.gz;	ftp.sra.ebi.ac.uk/vol1/err/ERR174/004/ERR1740324
SAMEA2621298	Nucleic acids preparations	Euk_DNA_RNA_ext	Sequencing library preparation	MetaG	AHX_AQBIOSF_r1	Sequencing and data quality control	ERR599246	PRJEB4352	European Nucleotide Archive	PRJEB402	http://www.ebi.ac.uk/ena/data/view/PRJEB402	protists; metazoans	ftp.sra.ebi.ac.uk/vol1/fastq/ERR599/ERR599246/ERR599246_1.fastq.gz;ftp.sra.ebi.ac.uk/vol1/fastq/ERR599/ERR599246/ERR599246_2.fastq.gz;	ftp.sra.ebi.ac.uk/vol1/err/ERR599/ERR599246
SAMEA2621299	Nucleic acids preparations	Euk_DNA_RNA_ext	Sequencing library preparation	MetaG	AHX_AQCIOSF_r2	Sequencing and data quality control	ERR599278	PRJEB4352	European Nucleotide Archive	PRJEB402	http://www.ebi.ac.uk/ena/data/view/PRJEB402	protists; metazoans	ftp.sra.ebi.ac.uk/vol1/fastq/ERR599/ERR599278/ERR599278_1.fastq.gz;ftp.sra.ebi.ac.uk/vol1/fastq/ERR599/ERR599278/ERR599278_2.fastq.gz;	ftp.sra.ebi.ac.uk/vol1/err/ERR599/ERR599278
SAMEA2622106	Nucleic acids preparations	Euk_DNA_RNA_ext	Sequencing library preparation	MetaG	AHX_AQDIOSF_r1	Sequencing and data quality control	ERR868493	PRJEB4352	European Nucleotide Archive	PRJEB402	http://www.ebi.ac.uk/ena/data/view/PRJEB402	protists; metazoans	ftp.sra.ebi.ac.uk/vol1/fastq/ERR868/ERR868493/ERR868493_1.fastq.gz;ftp.sra.ebi.ac.uk/vol1/fastq/ERR868/ERR868493/ERR868493_2.fastq.gz;	ftp.sra.ebi.ac.uk/vol1/err/ERR868/ERR868493
SAMEA2656973	Nucleic acids preparations	Euk_DNA_RNA_ext	Sequencing library preparation	MetaG	AHX_AQEIOSF_r1	Sequencing and data quality control	ERR1726865	PRJEB4352	European Nucleotide Archive	PRJEB402	http://www.ebi.ac.uk/ena/data/view/PRJEB402	protists; metazoans	ftp.sra.ebi.ac.uk/vol1/fastq/ERR172/005/ERR1726865/ERR1726865_1.fastq.gz;ftp.sra.ebi.ac.uk/vol1/fastq/ERR172/005/ERR1726865/ERR1726865_2.fastq.gz;	ftp.sra.ebi.ac.uk/vol1/err/ERR172/005/ERR1726865
SAMEA2657086	Nucleic acids preparations	Euk_DNA_RNA_ext	Sequencing library preparation	MetaG	AHX_AQFIOSF_r1	Sequencing and data quality control	ERR1726755	PRJEB4352	European Nucleotide Archive	PRJEB402	http://www.ebi.ac.uk/ena/data/view/PRJEB402	protists; metazoans	ftp.sra.ebi.ac.uk/vol1/fastq/ERR172/005/ERR1726755/ERR1726755_1.fastq.gz;ftp.sra.ebi.ac.uk/vol1/fastq/ERR172/005/ERR1726755/ERR1726755_2.fastq.gz;	ftp.sra.ebi.ac.uk/vol1/err/ERR172/005/ERR1726755
SAMEA2657086	Nucleic acids preparations	Euk_DNA_RNA_ext	Sequencing library preparation	MetaG	AHX_AQFIOSF_r1	Sequencing and data quality control	ERR1726588	PRJEB4352	European Nucleotide Archive	PRJEB402	http://www.ebi.ac.uk/ena/data/view/PRJEB402	protists; metazoans	ftp.sra.ebi.ac.uk/vol1/fastq/ERR172/008/ERR1726588/ERR1726588_1.fastq.gz;ftp.sra.ebi.ac.uk/vol1/fastq/ERR172/008/ERR1726588/ERR1726588_2.fastq.gz;	ftp.sra.ebi.ac.uk/vol1/err/ERR172/008/ERR1726588
SAMEA2657086	Nucleic acids preparations	Euk_DNA_RNA_ext	Sequencing library preparation	MetaG	AHX_AQFIOSF_r1	Sequencing and data quality control	ERR1726639	PRJEB4352	European Nucleotide Archive	PRJEB402	http://www.ebi.ac.uk/ena/data/view/PRJEB402	protists; metazoans	ftp.sra.ebi.ac.uk/vol1/fastq/ERR172/009/ERR1726639/ERR1726639_1.fastq.gz;ftp.sra.ebi.ac.uk/vol1/fastq/ERR172/009/ERR1726639/ERR1726639_2.fastq.gz;	ftp.sra.ebi.ac.uk/vol1/err/ERR172/009/ERR1726639
SAMEA2657000	Nucleic acids preparations	Euk_DNA_RNA_ext	Sequencing library preparation	MetaG	AHX_AQGIOSF_r1	Sequencing and data quality control	ERR1726624	PRJEB4352	European Nucleotide Archive	PRJEB402	http://www.ebi.ac.uk/ena/data/view/PRJEB402	protists; metazoans	ftp.sra.ebi.ac.uk/vol1/fastq/ERR172/004/ERR1726624/ERR1726624_1.fastq.gz;ftp.sra.ebi.ac.uk/vol1/fastq/ERR172/004/ERR1726624/ERR1726624_2.fastq.gz;	ftp.sra.ebi.ac.uk/vol1/err/ERR172/004/ERR1726624
SAMEA2657000	Nucleic acids preparations	Euk_DNA_RNA_ext	Sequencing library preparation	MetaG	AHX_AQGIOSF_r1	Sequencing and data quality control	ERR1726909	PRJEB4352	European Nucleotide Archive	PRJEB402	http://www.ebi.ac.uk/ena/data/view/PRJEB402	protists; metazoans	ftp.sra.ebi.ac.uk/vol1/fastq/ERR172/009/ERR1726909/ERR1726909_1.fastq.gz;ftp.sra.ebi.ac.uk/vol1/fastq/ERR172/009/ERR1726909/ERR1726909_2.fastq.gz;	ftp.sra.ebi.ac.uk/vol1/err/ERR172/009/ERR1726909
SAMEA2622104	Nucleic acids preparations	Euk_DNA_RNA_ext	Sequencing library preparation	MetaG	AHX_AQHIOSF_r1	Sequencing and data quality control	ERR1726634	PRJEB4352	European Nucleotide Archive	PRJEB402	http://www.ebi.ac.uk/ena/data/view/PRJEB402	protists; metazoans	ftp.sra.ebi.ac.uk/vol1/fastq/ERR172/004/ERR1726634/ERR1726634_1.fastq.gz;ftp.sra.ebi.ac.uk/vol1/fastq/ERR172/004/ERR1726634/ERR1726634_2.fastq.gz;	ftp.sra.ebi.ac.uk/vol1/err/ERR172/004/ERR1726634
SAMEA2622104	Nucleic acids preparations	Euk_DNA_RNA_ext	Sequencing library preparation	MetaG	AHX_AQHIOSF_r1	Sequencing and data quality control	ERR1726656	PRJEB4352	European Nucleotide Archive	PRJEB402	http://www.ebi.ac.uk/ena/data/view/PRJEB402	protists; metazoans	ftp.sra.ebi.ac.uk/vol1/fastq/ERR172/006/ERR1726656/ERR1726656_1.fastq.gz;ftp.sra.ebi.ac.uk/vol1/fastq/ERR172/006/ERR1726656/ERR1726656_2.fastq.gz;	ftp.sra.ebi.ac.uk/vol1/err/ERR172/006/ERR1726656
SAMEA2622158	Nucleic acids preparations	Euk_DNA_RNA_ext	Sequencing library preparation	MetaG	AHX_AQIIOSF_r1	Sequencing and data quality control	ERR868453	PRJEB4352	European Nucleotide Archive	PRJEB402	http://www.ebi.ac.uk/ena/data/view/PRJEB402	protists; metazoans	ftp.sra.ebi.ac.uk/vol1/fastq/ERR868/ERR868453/ERR868453_1.fastq.gz;ftp.sra.ebi.ac.uk/vol1/fastq/ERR868/ERR868453/ERR868453_2.fastq.gz;	ftp.sra.ebi.ac.uk/vol1/err/ERR868/ERR868453
SAMEA2622158	Nucleic acids preparations	Euk_DNA_RNA_ext	Sequencing library preparation	MetaG	AHX_AQIIOSF_r1	Sequencing and data quality control	ERR868457	PRJEB4352	European Nucleotide Archive	PRJEB402	http://www.ebi.ac.uk/ena/data/view/PRJEB402	protists; metazoans	ftp.sra.ebi.ac.uk/vol1/fastq/ERR868/ERR868457/ERR868457_1.fastq.gz;ftp.sra.ebi.ac.uk/vol1/fastq/ERR868/ERR868457/ERR868457_2.fastq.gz;	ftp.sra.ebi.ac.uk/vol1/err/ERR868/ERR868457
SAMEA2622130	Nucleic acids preparations	Euk_DNA_RNA_ext	Sequencing library preparation	MetaG	AHX_AQKIOSF_r1	Sequencing and data quality control	ERR868465	PRJEB4352	European Nucleotide Archive	PRJEB402	http://www.ebi.ac.uk/ena/data/view/PRJEB402	protists; metazoans	ftp.sra.ebi.ac.uk/vol1/fastq/ERR868/ERR868465/ERR868465_1.fastq.gz;ftp.sra.ebi.ac.uk/vol1/fastq/ERR868/ERR868465/ERR868465_2.fastq.gz;	ftp.sra.ebi.ac.uk/vol1/err/ERR868/ERR868465
SAMEA2622130	Nucleic acids preparations	Euk_DNA_RNA_ext	Sequencing library preparation	MetaG	AHX_AQKIOSF_r1	Sequencing and data quality control	ERR868424	PRJEB4352	European Nucleotide Archive	PRJEB402	http://www.ebi.ac.uk/ena/data/view/PRJEB402	protists; metazoans	ftp.sra.ebi.ac.uk/vol1/fastq/ERR868/ERR868424/ERR868424_1.fastq.gz;ftp.sra.ebi.ac.uk/vol1/fastq/ERR868/ERR868424/ERR868424_2.fastq.gz;	ftp.sra.ebi.ac.uk/vol1/err/ERR868/ERR868424
SAMEA2622132	Nucleic acids preparations	Euk_DNA_RNA_ext	Sequencing library preparation	MetaG	AHX_AQLAOSF_r1	Sequencing and data quality control	ERR1700903	PRJEB4352	European Nucleotide Archive	PRJEB402	http://www.ebi.ac.uk/ena/data/view/PRJEB402	protists; metazoans	ftp.sra.ebi.ac.uk/vol1/fastq/ERR170/003/ERR1700903/ERR1700903_1.fastq.gz;ftp.sra.ebi.ac.uk/vol1/fastq/ERR170/003/ERR1700903/ERR1700903_2.fastq.gz;	ftp.sra.ebi.ac.uk/vol1/err/ERR170/003/ERR1700903
SAMEA2657077	Nucleic acids preparations	Euk_DNA_RNA_ext	Sequencing library preparation	MetaG	AHX_AQMIOSF_r1	Sequencing and data quality control	ERR1726655	PRJEB4352	European Nucleotide Archive	PRJEB402	http://www.ebi.ac.uk/ena/data/view/PRJEB402	protists; metazoans	ftp.sra.ebi.ac.uk/vol1/fastq/ERR172/005/ERR1726655/ERR1726655_1.fastq.gz;ftp.sra.ebi.ac.uk/vol1/fastq/ERR172/005/ERR1726655/ERR1726655_2.fastq.gz;	ftp.sra.ebi.ac.uk/vol1/err/ERR172/005/ERR1726655
SAMEA2657044	Nucleic acids preparations	Euk_DNA_RNA_ext	Sequencing library preparation	MetaG	AHX_AQNIOSF_r1	Sequencing and data quality control	ERR1726698	PRJEB4352	European Nucleotide Archive	PRJEB402	http://www.ebi.ac.uk/ena/data/view/PRJEB402	protists; metazoans	ftp.sra.ebi.ac.uk/vol1/fastq/ERR172/008/ERR1726698/ERR1726698_1.fastq.gz;ftp.sra.ebi.ac.uk/vol1/fastq/ERR172/008/ERR1726698/ERR1726698_2.fastq.gz;	ftp.sra.ebi.ac.uk/vol1/err/ERR172/008/ERR1726698
SAMEA2657044	Nucleic acids preparations	Euk_DNA_RNA_ext	Sequencing library preparation	MetaG	AHX_AQNIOSF_r1	Sequencing and data quality control	ERR1726550	PRJEB4352	European Nucleotide Archive	PRJEB402	http://www.ebi.ac.uk/ena/data/view/PRJEB402	protists; metazoans	ftp.sra.ebi.ac.uk/vol1/fastq/ERR172/000/ERR1726550/ERR1726550_1.fastq.gz;ftp.sra.ebi.ac.uk/vol1/fastq/ERR172/000/ERR1726550/ERR1726550_2.fastq.gz;	ftp.sra.ebi.ac.uk/vol1/err/ERR172/000/ERR1726550
SAMEA2657044	Nucleic acids preparations	Euk_DNA_RNA_ext	Sequencing library preparation	MetaG	AHX_AQNIOSF_r1	Sequencing and data quality control	ERR1726623	PRJEB4352	European Nucleotide Archive	PRJEB402	http://www.ebi.ac.uk/ena/data/view/PRJEB402	protists; metazoans	ftp.sra.ebi.ac.uk/vol1/fastq/ERR172/003/ERR1726623/ERR1726623_1.fastq.gz;ftp.sra.ebi.ac.uk/vol1/fastq/ERR172/003/ERR1726623/ERR1726623_2.fastq.gz;	ftp.sra.ebi.ac.uk/vol1/err/ERR172/003/ERR1726623
SAMEA2622128	Nucleic acids preparations	Euk_DNA_RNA_ext	Sequencing library preparation	MetaG	AHX_AQPIOSF_r1	Sequencing and data quality control	ERR1726609	PRJEB4352	European Nucleotide Archive	PRJEB402	http://www.ebi.ac.uk/ena/data/view/PRJEB402	protists; metazoans	ftp.sra.ebi.ac.uk/vol1/fastq/ERR172/009/ERR1726609/ERR1726609_1.fastq.gz;ftp.sra.ebi.ac.uk/vol1/fastq/ERR172/009/ERR1726609/ERR1726609_2.fastq.gz;	ftp.sra.ebi.ac.uk/vol1/err/ERR172/009/ERR1726609
SAMEA2622128	Nucleic acids preparations	Euk_DNA_RNA_ext	Sequencing library preparation	MetaG	AHX_AQPIOSF_r1	Sequencing and data quality control	ERR1726527	PRJEB4352	European Nucleotide Archive	PRJEB402	http://www.ebi.ac.uk/ena/data/view/PRJEB402	protists; metazoans	ftp.sra.ebi.ac.uk/vol1/fastq/ERR172/007/ERR1726527/ERR1726527_1.fastq.gz;ftp.sra.ebi.ac.uk/vol1/fastq/ERR172/007/ERR1726527/ERR1726527_2.fastq.gz;	ftp.sra.ebi.ac.uk/vol1/err/ERR172/007/ERR1726527
SAMEA2622159	Nucleic acids preparations	Euk_DNA_RNA_ext	Sequencing library preparation	MetaG	AHX_AQQIOSF_r1	Sequencing and data quality control	ERR1726631	PRJEB4352	European Nucleotide Archive	PRJEB402	http://www.ebi.ac.uk/ena/data/view/PRJEB402	protists; metazoans	ftp.sra.ebi.ac.uk/vol1/fastq/ERR172/001/ERR1726631/ERR1726631_1.fastq.gz;ftp.sra.ebi.ac.uk/vol1/fastq/ERR172/001/ERR1726631/ERR1726631_2.fastq.gz;	ftp.sra.ebi.ac.uk/vol1/err/ERR172/001/ERR1726631
SAMEA2622010	Nucleic acids preparations	Euk_DNA_RNA_ext	Sequencing library preparation	MetaG	AHX_AQRIOSF_r1	Sequencing and data quality control	ERR868447	PRJEB4352	European Nucleotide Archive	PRJEB402	http://www.ebi.ac.uk/ena/data/view/PRJEB402	protists; metazoans	ftp.sra.ebi.ac.uk/vol1/fastq/ERR868/ERR868447/ERR868447_1.fastq.gz;ftp.sra.ebi.ac.uk/vol1/fastq/ERR868/ERR868447/ERR868447_2.fastq.gz;	ftp.sra.ebi.ac.uk/vol1/err/ERR868/ERR868447
SAMEA2622010	Nucleic acids preparations	Euk_DNA_RNA_ext	Sequencing library preparation	MetaG	AHX_AQRIOSF_r1	Sequencing and data quality control	ERR868499	PRJEB4352	European Nucleotide Archive	PRJEB402	http://www.ebi.ac.uk/ena/data/view/PRJEB402	protists; metazoans	ftp.sra.ebi.ac.uk/vol1/fastq/ERR868/ERR868499/ERR868499_1.fastq.gz;ftp.sra.ebi.ac.uk/vol1/fastq/ERR868/ERR868499/ERR868499_2.fastq.gz;	ftp.sra.ebi.ac.uk/vol1/err/ERR868/ERR868499
SAMEA2622012	Nucleic acids preparations	Euk_DNA_RNA_ext	Sequencing library preparation	MetaG	AHX_AQSIOSF_r1	Sequencing and data quality control	ERR1726735	PRJEB4352	European Nucleotide Archive	PRJEB402	http://www.ebi.ac.uk/ena/data/view/PRJEB402	protists; metazoans	ftp.sra.ebi.ac.uk/vol1/fastq/ERR172/005/ERR1726735/ERR1726735_1.fastq.gz;ftp.sra.ebi.ac.uk/vol1/fastq/ERR172/005/ERR1726735/ERR1726735_2.fastq.gz;	ftp.sra.ebi.ac.uk/vol1/err/ERR172/005/ERR1726735
SAMEA2622012	Nucleic acids preparations	Euk_DNA_RNA_ext	Sequencing library preparation	MetaG	AHX_AQSIOSF_r1	Sequencing and data quality control	ERR1726896	PRJEB4352	European Nucleotide Archive	PRJEB402	http://www.ebi.ac.uk/ena/data/view/PRJEB402	protists; metazoans	ftp.sra.ebi.ac.uk/vol1/fastq/ERR172/006/ERR1726896/ERR1726896_1.fastq.gz;ftp.sra.ebi.ac.uk/vol1/fastq/ERR172/006/ERR1726896/ERR1726896_2.fastq.gz;	ftp.sra.ebi.ac.uk/vol1/err/ERR172/006/ERR1726896
SAMEA2656984	Nucleic acids preparations	Euk_DNA_RNA_ext	Sequencing library preparation	MetaG	AHX_AQTIOSF_r1	Sequencing and data quality control	ERR1726970	PRJEB4352	European Nucleotide Archive	PRJEB402	http://www.ebi.ac.uk/ena/data/view/PRJEB402	protists; metazoans	ftp.sra.ebi.ac.uk/vol1/fastq/ERR172/000/ERR1726970/ERR1726970_1.fastq.gz;ftp.sra.ebi.ac.uk/vol1/fastq/ERR172/000/ERR1726970/ERR1726970_2.fastq.gz;	ftp.sra.ebi.ac.uk/vol1/err/ERR172/000/ERR1726970
SAMEA2656959	Nucleic acids preparations	Euk_DNA_RNA_ext	Sequencing library preparation	MetaG	AHX_AQVIOSF_r1	Sequencing and data quality control	ERR1726541	PRJEB4352	European Nucleotide Archive	PRJEB402	http://www.ebi.ac.uk/ena/data/view/PRJEB402	protists; metazoans	ftp.sra.ebi.ac.uk/vol1/fastq/ERR172/001/ERR1726541/ERR1726541_1.fastq.gz;ftp.sra.ebi.ac.uk/vol1/fastq/ERR172/001/ERR1726541/ERR1726541_2.fastq.gz;	ftp.sra.ebi.ac.uk/vol1/err/ERR172/001/ERR1726541
SAMEA2622067	Nucleic acids preparations	Euk_DNA_RNA_ext	Sequencing library preparation	MetaG	AHX_AQXIOSF_r1	Sequencing and data quality control	ERR868379	PRJEB4352	European Nucleotide Archive	PRJEB402	http://www.ebi.ac.uk/ena/data/view/PRJEB402	protists; metazoans	ftp.sra.ebi.ac.uk/vol1/fastq/ERR868/ERR868379/ERR868379_1.fastq.gz;ftp.sra.ebi.ac.uk/vol1/fastq/ERR868/ERR868379/ERR868379_2.fastq.gz;	ftp.sra.ebi.ac.uk/vol1/err/ERR868/ERR868379
SAMEA2622038	Nucleic acids preparations	Euk_DNA_RNA_ext	Sequencing library preparation	MetaG	AHX_ARBAOSF_r2	Sequencing and data quality control	ERR873966	PRJEB4352	European Nucleotide Archive	PRJEB402	http://www.ebi.ac.uk/ena/data/view/PRJEB402	protists; metazoans	ftp.sra.ebi.ac.uk/vol1/fastq/ERR873/ERR873966/ERR873966_1.fastq.gz;ftp.sra.ebi.ac.uk/vol1/fastq/ERR873/ERR873966/ERR873966_2.fastq.gz;	ftp.sra.ebi.ac.uk/vol1/err/ERR873/ERR873966
SAMEA2622038	Nucleic acids preparations	Euk_DNA_RNA_ext	Sequencing library preparation	MetaG	AHX_ARBAOSF_r2	Sequencing and data quality control	ERR873961	PRJEB4352	European Nucleotide Archive	PRJEB402	http://www.ebi.ac.uk/ena/data/view/PRJEB402	protists; metazoans	ftp.sra.ebi.ac.uk/vol1/fastq/ERR873/ERR873961/ERR873961_1.fastq.gz;ftp.sra.ebi.ac.uk/vol1/fastq/ERR873/ERR873961/ERR873961_2.fastq.gz;	ftp.sra.ebi.ac.uk/vol1/err/ERR873/ERR873961
SAMEA2622039	Nucleic acids preparations	Euk_DNA_RNA_ext	Sequencing library preparation	MetaG	AHX_ARCAOSF_r2	Sequencing and data quality control	ERR1700897	PRJEB4352	European Nucleotide Archive	PRJEB402	http://www.ebi.ac.uk/ena/data/view/PRJEB402	protists; metazoans	ftp.sra.ebi.ac.uk/vol1/fastq/ERR170/007/ERR1700897/ERR1700897_1.fastq.gz;ftp.sra.ebi.ac.uk/vol1/fastq/ERR170/007/ERR1700897/ERR1700897_2.fastq.gz;	ftp.sra.ebi.ac.uk/vol1/err/ERR170/007/ERR1700897
SAMEA2622039	Nucleic acids preparations	Euk_DNA_RNA_ext	Sequencing library preparation	MetaG	AHX_ARCAOSF_r2	Sequencing and data quality control	ERR1700905	PRJEB4352	European Nucleotide Archive	PRJEB402	http://www.ebi.ac.uk/ena/data/view/PRJEB402	protists; metazoans	ftp.sra.ebi.ac.uk/vol1/fastq/ERR170/005/ERR1700905/ERR1700905_1.fastq.gz;ftp.sra.ebi.ac.uk/vol1/fastq/ERR170/005/ERR1700905/ERR1700905_2.fastq.gz;	ftp.sra.ebi.ac.uk/vol1/err/ERR170/005/ERR1700905
SAMEA2657023	Nucleic acids preparations	Euk_DNA_RNA_ext	Sequencing library preparation	MetaG	AHX_ARDIOSF_r2	Sequencing and data quality control	ERR1726710	PRJEB4352	European Nucleotide Archive	PRJEB402	http://www.ebi.ac.uk/ena/data/view/PRJEB402	protists; metazoans	ftp.sra.ebi.ac.uk/vol1/fastq/ERR172/000/ERR1726710/ERR1726710_1.fastq.gz;ftp.sra.ebi.ac.uk/vol1/fastq/ERR172/000/ERR1726710/ERR1726710_2.fastq.gz;	ftp.sra.ebi.ac.uk/vol1/err/ERR172/000/ERR1726710
SAMEA2657023	Nucleic acids preparations	Euk_DNA_RNA_ext	Sequencing library preparation	MetaG	AHX_ARDIOSF_r2	Sequencing and data quality control	ERR1726603	PRJEB4352	European Nucleotide Archive	PRJEB402	http://www.ebi.ac.uk/ena/data/view/PRJEB402	protists; metazoans	ftp.sra.ebi.ac.uk/vol1/fastq/ERR172/003/ERR1726603/ERR1726603_1.fastq.gz;ftp.sra.ebi.ac.uk/vol1/fastq/ERR172/003/ERR1726603/ERR1726603_2.fastq.gz;	ftp.sra.ebi.ac.uk/vol1/err/ERR172/003/ERR1726603
SAMEA2657031	Nucleic acids preparations	Euk_DNA_RNA_ext	Sequencing library preparation	MetaG	AHX_AREIOSF_r2	Sequencing and data quality control	ERR1726900	PRJEB4352	European Nucleotide Archive	PRJEB402	http://www.ebi.ac.uk/ena/data/view/PRJEB402	protists; metazoans	ftp.sra.ebi.ac.uk/vol1/fastq/ERR172/000/ERR1726900/ERR1726900_1.fastq.gz;ftp.sra.ebi.ac.uk/vol1/fastq/ERR172/000/ERR1726900/ERR1726900_2.fastq.gz;	ftp.sra.ebi.ac.uk/vol1/err/ERR172/000/ERR1726900
SAMEA2619981	Nucleic acids preparations	Euk_DNA_RNA_ext	Sequencing library preparation	MetaG	AHX_ARFAOSF_r1	Sequencing and data quality control	ERR873962	PRJEB4352	European Nucleotide Archive	PRJEB402	http://www.ebi.ac.uk/ena/data/view/PRJEB402	protists; metazoans	ftp.sra.ebi.ac.uk/vol1/fastq/ERR873/ERR873962/ERR873962_1.fastq.gz;ftp.sra.ebi.ac.uk/vol1/fastq/ERR873/ERR873962/ERR873962_2.fastq.gz;	ftp.sra.ebi.ac.uk/vol1/err/ERR873/ERR873962
SAMEA2619981	Nucleic acids preparations	Euk_DNA_RNA_ext	Sequencing library preparation	MetaG	AHX_ARFAOSF_r1	Sequencing and data quality control	ERR873969	PRJEB4352	European Nucleotide Archive	PRJEB402	http://www.ebi.ac.uk/ena/data/view/PRJEB402	protists; metazoans	ftp.sra.ebi.ac.uk/vol1/fastq/ERR873/ERR873969/ERR873969_1.fastq.gz;ftp.sra.ebi.ac.uk/vol1/fastq/ERR873/ERR873969/ERR873969_2.fastq.gz;	ftp.sra.ebi.ac.uk/vol1/err/ERR873/ERR873969
SAMEA2620023	Nucleic acids preparations	Euk_DNA_RNA_ext	Sequencing library preparation	MetaG	AHX_ARIIOSF_r1	Sequencing and data quality control	ERR868414	PRJEB4352	European Nucleotide Archive	PRJEB402	http://www.ebi.ac.uk/ena/data/view/PRJEB402	protists; metazoans	ftp.sra.ebi.ac.uk/vol1/fastq/ERR868/ERR868414/ERR868414_1.fastq.gz;ftp.sra.ebi.ac.uk/vol1/fastq/ERR868/ERR868414/ERR868414_2.fastq.gz;	ftp.sra.ebi.ac.uk/vol1/err/ERR868/ERR868414
SAMEA2657041	Nucleic acids preparations	Euk_DNA_RNA_ext	Sequencing library preparation	MetaG	AHX_ARLIOSF_r1	Sequencing and data quality control	ERR1726736	PRJEB4352	European Nucleotide Archive	PRJEB402	http://www.ebi.ac.uk/ena/data/view/PRJEB402	protists; metazoans	ftp.sra.ebi.ac.uk/vol1/fastq/ERR172/006/ERR1726736/ERR1726736_1.fastq.gz;ftp.sra.ebi.ac.uk/vol1/fastq/ERR172/006/ERR1726736/ERR1726736_2.fastq.gz;	ftp.sra.ebi.ac.uk/vol1/err/ERR172/006/ERR1726736
SAMEA2657069	Nucleic acids preparations	Euk_DNA_RNA_ext	Sequencing library preparation	MetaG	AHX_ARMIOSF_r1	Sequencing and data quality control	ERR1726868	PRJEB4352	European Nucleotide Archive	PRJEB402	http://www.ebi.ac.uk/ena/data/view/PRJEB402	protists; metazoans	ftp.sra.ebi.ac.uk/vol1/fastq/ERR172/008/ERR1726868/ERR1726868_1.fastq.gz;ftp.sra.ebi.ac.uk/vol1/fastq/ERR172/008/ERR1726868/ERR1726868_2.fastq.gz;	ftp.sra.ebi.ac.uk/vol1/err/ERR172/008/ERR1726868
SAMEA2620043	Nucleic acids preparations	Euk_DNA_RNA_ext	Sequencing library preparation	MetaG	AHX_ARNIOSF_r1	Sequencing and data quality control	ERR868353	PRJEB4352	European Nucleotide Archive	PRJEB402	http://www.ebi.ac.uk/ena/data/view/PRJEB402	protists; metazoans	ftp.sra.ebi.ac.uk/vol1/fastq/ERR868/ERR868353/ERR868353_1.fastq.gz;ftp.sra.ebi.ac.uk/vol1/fastq/ERR868/ERR868353/ERR868353_2.fastq.gz;	ftp.sra.ebi.ac.uk/vol1/err/ERR868/ERR868353
SAMEA2620010	Nucleic acids preparations	Euk_DNA_RNA_ext	Sequencing library preparation	MetaG	AHX_ARRIOSF_r1	Sequencing and data quality control	ERR868498	PRJEB4352	European Nucleotide Archive	PRJEB402	http://www.ebi.ac.uk/ena/data/view/PRJEB402	protists; metazoans	ftp.sra.ebi.ac.uk/vol1/fastq/ERR868/ERR868498/ERR868498_1.fastq.gz;ftp.sra.ebi.ac.uk/vol1/fastq/ERR868/ERR868498/ERR868498_2.fastq.gz;	ftp.sra.ebi.ac.uk/vol1/err/ERR868/ERR868498
SAMEA2620010	Nucleic acids preparations	Euk_DNA_RNA_ext	Sequencing library preparation	MetaG	AHX_ARRIOSF_r1	Sequencing and data quality control	ERR868503	PRJEB4352	European Nucleotide Archive	PRJEB402	http://www.ebi.ac.uk/ena/data/view/PRJEB402	protists; metazoans	ftp.sra.ebi.ac.uk/vol1/fastq/ERR868/ERR868503/ERR868503_1.fastq.gz;ftp.sra.ebi.ac.uk/vol1/fastq/ERR868/ERR868503/ERR868503_2.fastq.gz;	ftp.sra.ebi.ac.uk/vol1/err/ERR868/ERR868503
SAMEA2656981	Nucleic acids preparations	Euk_DNA_RNA_ext	Sequencing library preparation	MetaG	AHX_ARTAOSF_r1	Sequencing and data quality control	ERR1700914	PRJEB4352	European Nucleotide Archive	PRJEB402	http://www.ebi.ac.uk/ena/data/view/PRJEB402	protists; metazoans	ftp.sra.ebi.ac.uk/vol1/fastq/ERR170/004/ERR1700914/ERR1700914_1.fastq.gz;ftp.sra.ebi.ac.uk/vol1/fastq/ERR170/004/ERR1700914/ERR1700914_2.fastq.gz;	ftp.sra.ebi.ac.uk/vol1/err/ERR170/004/ERR1700914
SAMEA2657022	Nucleic acids preparations	Euk_DNA_RNA_ext	Sequencing library preparation	MetaG	AHX_ARVAOSF_r1	Sequencing and data quality control	ERR1700906	PRJEB4352	European Nucleotide Archive	PRJEB402	http://www.ebi.ac.uk/ena/data/view/PRJEB402	protists; metazoans	ftp.sra.ebi.ac.uk/vol1/fastq/ERR170/006/ERR1700906/ERR1700906_1.fastq.gz;ftp.sra.ebi.ac.uk/vol1/fastq/ERR170/006/ERR1700906/ERR1700906_2.fastq.gz;	ftp.sra.ebi.ac.uk/vol1/err/ERR170/006/ERR1700906
SAMEA2657022	Nucleic acids preparations	Euk_DNA_RNA_ext	Sequencing library preparation	MetaG	AHX_ARVAOSF_r1	Sequencing and data quality control	ERR1700907	PRJEB4352	European Nucleotide Archive	PRJEB402	http://www.ebi.ac.uk/ena/data/view/PRJEB402	protists; metazoans	ftp.sra.ebi.ac.uk/vol1/fastq/ERR170/007/ERR1700907/ERR1700907_1.fastq.gz;ftp.sra.ebi.ac.uk/vol1/fastq/ERR170/007/ERR1700907/ERR1700907_2.fastq.gz;	ftp.sra.ebi.ac.uk/vol1/err/ERR170/007/ERR1700907
SAMEA2620581	Nucleic acids preparations	Euk_DNA_RNA_ext	Sequencing library preparation	MetaG	AHX_ASAIOSF_r1	Sequencing and data quality control	ERR599328	PRJEB4352	European Nucleotide Archive	PRJEB402	http://www.ebi.ac.uk/ena/data/view/PRJEB402	protists; metazoans	ftp.sra.ebi.ac.uk/vol1/fastq/ERR599/ERR599328/ERR599328_1.fastq.gz;ftp.sra.ebi.ac.uk/vol1/fastq/ERR599/ERR599328/ERR599328_2.fastq.gz;	ftp.sra.ebi.ac.uk/vol1/err/ERR599/ERR599328
SAMEA2620583	Nucleic acids preparations	Euk_DNA_RNA_ext	Sequencing library preparation	MetaG	AHX_ASBAOSF_r1	Sequencing and data quality control	ERR599215	PRJEB4352	European Nucleotide Archive	PRJEB402	http://www.ebi.ac.uk/ena/data/view/PRJEB402	protists; metazoans	ftp.sra.ebi.ac.uk/vol1/fastq/ERR599/ERR599215/ERR599215_1.fastq.gz;ftp.sra.ebi.ac.uk/vol1/fastq/ERR599/ERR599215/ERR599215_2.fastq.gz;	ftp.sra.ebi.ac.uk/vol1/err/ERR599/ERR599215
SAMEA2657079	Nucleic acids preparations	Euk_DNA_RNA_ext	Sequencing library preparation	MetaG	AHX_ASCIOSF_r1	Sequencing and data quality control	ERR599296	PRJEB4352	European Nucleotide Archive	PRJEB402	http://www.ebi.ac.uk/ena/data/view/PRJEB402	protists; metazoans	ftp.sra.ebi.ac.uk/vol1/fastq/ERR599/ERR599296/ERR599296_1.fastq.gz;ftp.sra.ebi.ac.uk/vol1/fastq/ERR599/ERR599296/ERR599296_2.fastq.gz;	ftp.sra.ebi.ac.uk/vol1/err/ERR599/ERR599296
SAMEA2657020	Nucleic acids preparations	Euk_DNA_RNA_ext	Sequencing library preparation	MetaG	AHX_ASDIOSF_r1	Sequencing and data quality control	ERR599249	PRJEB4352	European Nucleotide Archive	PRJEB402	http://www.ebi.ac.uk/ena/data/view/PRJEB402	protists; metazoans	ftp.sra.ebi.ac.uk/vol1/fastq/ERR599/ERR599249/ERR599249_1.fastq.gz;ftp.sra.ebi.ac.uk/vol1/fastq/ERR599/ERR599249/ERR599249_2.fastq.gz;	ftp.sra.ebi.ac.uk/vol1/err/ERR599/ERR599249
SAMEA2620556	Nucleic acids preparations	Euk_DNA_RNA_ext	Sequencing library preparation	MetaG	AHX_ASEIOSF_r1	Sequencing and data quality control	ERR599280	PRJEB4352	European Nucleotide Archive	PRJEB402	http://www.ebi.ac.uk/ena/data/view/PRJEB402	protists; metazoans	ftp.sra.ebi.ac.uk/vol1/fastq/ERR599/ERR599280/ERR599280_1.fastq.gz;ftp.sra.ebi.ac.uk/vol1/fastq/ERR599/ERR599280/ERR599280_2.fastq.gz;	ftp.sra.ebi.ac.uk/vol1/err/ERR599/ERR599280
SAMEA2656997	Nucleic acids preparations	Euk_DNA_RNA_ext	Sequencing library preparation	MetaG	AHX_ASFAOSF_r1	Sequencing and data quality control	ERR599222	PRJEB4352	European Nucleotide Archive	PRJEB402	http://www.ebi.ac.uk/ena/data/view/PRJEB402	protists; metazoans	ftp.sra.ebi.ac.uk/vol1/fastq/ERR599/ERR599222/ERR599222_1.fastq.gz;ftp.sra.ebi.ac.uk/vol1/fastq/ERR599/ERR599222/ERR599222_2.fastq.gz;	ftp.sra.ebi.ac.uk/vol1/err/ERR599/ERR599222
SAMEA2657038	Nucleic acids preparations	Euk_DNA_RNA_ext	Sequencing library preparation	MetaG	AHX_ASGIOSF_r1	Sequencing and data quality control	ERR599314	PRJEB4352	European Nucleotide Archive	PRJEB402	http://www.ebi.ac.uk/ena/data/view/PRJEB402	protists; metazoans	ftp.sra.ebi.ac.uk/vol1/fastq/ERR599/ERR599314/ERR599314_1.fastq.gz;ftp.sra.ebi.ac.uk/vol1/fastq/ERR599/ERR599314/ERR599314_2.fastq.gz;	ftp.sra.ebi.ac.uk/vol1/err/ERR599/ERR599314
SAMEA2657038	Nucleic acids preparations	Euk_DNA_RNA_ext	Sequencing library preparation	MetaG	AHX_ASGIOSF_r1	Sequencing and data quality control	ERR1726808	PRJEB4352	European Nucleotide Archive	PRJEB402	http://www.ebi.ac.uk/ena/data/view/PRJEB402	protists; metazoans	ftp.sra.ebi.ac.uk/vol1/fastq/ERR172/008/ERR1726808/ERR1726808_1.fastq.gz;ftp.sra.ebi.ac.uk/vol1/fastq/ERR172/008/ERR1726808/ERR1726808_2.fastq.gz;	ftp.sra.ebi.ac.uk/vol1/err/ERR172/008/ERR1726808
SAMEA2657047	Nucleic acids preparations	Euk_DNA_RNA_ext	Sequencing library preparation	MetaG	AHX_ASHIOSF_r1	Sequencing and data quality control	ERR599294	PRJEB4352	European Nucleotide Archive	PRJEB402	http://www.ebi.ac.uk/ena/data/view/PRJEB402	protists; metazoans	ftp.sra.ebi.ac.uk/vol1/fastq/ERR599/ERR599294/ERR599294_1.fastq.gz;ftp.sra.ebi.ac.uk/vol1/fastq/ERR599/ERR599294/ERR599294_2.fastq.gz;	ftp.sra.ebi.ac.uk/vol1/err/ERR599/ERR599294
SAMEA2657047	Nucleic acids preparations	Euk_DNA_RNA_ext	Sequencing library preparation	MetaG	AHX_ASHIOSF_r1	Sequencing and data quality control	ERR1726978	PRJEB4352	European Nucleotide Archive	PRJEB402	http://www.ebi.ac.uk/ena/data/view/PRJEB402	protists; metazoans	ftp.sra.ebi.ac.uk/vol1/fastq/ERR172/008/ERR1726978/ERR1726978_1.fastq.gz;ftp.sra.ebi.ac.uk/vol1/fastq/ERR172/008/ERR1726978/ERR1726978_2.fastq.gz;	ftp.sra.ebi.ac.uk/vol1/err/ERR172/008/ERR1726978
SAMEA2621105	Nucleic acids preparations	Euk_DNA_RNA_ext	Sequencing library preparation	MetaG	AHX_ASIAOSF_r1	Sequencing and data quality control	ERR599220	PRJEB4352	European Nucleotide Archive	PRJEB402	http://www.ebi.ac.uk/ena/data/view/PRJEB402	protists; metazoans	ftp.sra.ebi.ac.uk/vol1/fastq/ERR599/ERR599220/ERR599220_1.fastq.gz;ftp.sra.ebi.ac.uk/vol1/fastq/ERR599/ERR599220/ERR599220_2.fastq.gz;	ftp.sra.ebi.ac.uk/vol1/err/ERR599/ERR599220
SAMEA2621106	Nucleic acids preparations	Euk_DNA_RNA_ext	Sequencing library preparation	MetaG	AHX_ASKAOSF_r1	Sequencing and data quality control	ERR599207	PRJEB4352	European Nucleotide Archive	PRJEB402	http://www.ebi.ac.uk/ena/data/view/PRJEB402	protists; metazoans	ftp.sra.ebi.ac.uk/vol1/fastq/ERR599/ERR599207/ERR599207_1.fastq.gz;ftp.sra.ebi.ac.uk/vol1/fastq/ERR599/ERR599207/ERR599207_2.fastq.gz;	ftp.sra.ebi.ac.uk/vol1/err/ERR599/ERR599207
SAMEA2621169	Nucleic acids preparations	Euk_DNA_RNA_ext	Sequencing library preparation	MetaG	AHX_ASLIOSF_r1	Sequencing and data quality control	ERR599307	PRJEB4352	European Nucleotide Archive	PRJEB402	http://www.ebi.ac.uk/ena/data/view/PRJEB402	protists; metazoans	ftp.sra.ebi.ac.uk/vol1/fastq/ERR599/ERR599307/ERR599307_1.fastq.gz;ftp.sra.ebi.ac.uk/vol1/fastq/ERR599/ERR599307/ERR599307_2.fastq.gz;	ftp.sra.ebi.ac.uk/vol1/err/ERR599/ERR599307
SAMEA2657100	Nucleic acids preparations	Euk_DNA_RNA_ext	Sequencing library preparation	MetaG	AHX_ASMIOSF_r1	Sequencing and data quality control	ERR599317	PRJEB4352	European Nucleotide Archive	PRJEB402	http://www.ebi.ac.uk/ena/data/view/PRJEB402	protists; metazoans	ftp.sra.ebi.ac.uk/vol1/fastq/ERR599/ERR599317/ERR599317_1.fastq.gz;ftp.sra.ebi.ac.uk/vol1/fastq/ERR599/ERR599317/ERR599317_2.fastq.gz;	ftp.sra.ebi.ac.uk/vol1/err/ERR599/ERR599317
SAMEA2656972	Nucleic acids preparations	Euk_DNA_RNA_ext	Sequencing library preparation	MetaG	AHX_ASNIOSF_r1	Sequencing and data quality control	ERR599292	PRJEB4352	European Nucleotide Archive	PRJEB402	http://www.ebi.ac.uk/ena/data/view/PRJEB402	protists; metazoans	ftp.sra.ebi.ac.uk/vol1/fastq/ERR599/ERR599292/ERR599292_1.fastq.gz;ftp.sra.ebi.ac.uk/vol1/fastq/ERR599/ERR599292/ERR599292_2.fastq.gz;	ftp.sra.ebi.ac.uk/vol1/err/ERR599/ERR599292
SAMEA2657053	Nucleic acids preparations	Euk_DNA_RNA_ext	Sequencing library preparation	MetaG	AHX_ASPIOSF_r1	Sequencing and data quality control	ERR599287	PRJEB4352	European Nucleotide Archive	PRJEB402	http://www.ebi.ac.uk/ena/data/view/PRJEB402	protists; metazoans	ftp.sra.ebi.ac.uk/vol1/fastq/ERR599/ERR599287/ERR599287_1.fastq.gz;ftp.sra.ebi.ac.uk/vol1/fastq/ERR599/ERR599287/ERR599287_2.fastq.gz;	ftp.sra.ebi.ac.uk/vol1/err/ERR599/ERR599287
SAMEA2621167	Nucleic acids preparations	Euk_DNA_RNA_ext	Sequencing library preparation	MetaG	AHX_ASQIOSF_r1	Sequencing and data quality control	ERR599290	PRJEB4352	European Nucleotide Archive	PRJEB402	http://www.ebi.ac.uk/ena/data/view/PRJEB402	protists; metazoans	ftp.sra.ebi.ac.uk/vol1/fastq/ERR599/ERR599290/ERR599290_1.fastq.gz;ftp.sra.ebi.ac.uk/vol1/fastq/ERR599/ERR599290/ERR599290_2.fastq.gz;	ftp.sra.ebi.ac.uk/vol1/err/ERR599/ERR599290
SAMEA2621189	Nucleic acids preparations	Euk_DNA_RNA_ext	Sequencing library preparation	MetaG	AHX_ASRAOSF_r1	Sequencing and data quality control	ERR599213	PRJEB4352	European Nucleotide Archive	PRJEB402	http://www.ebi.ac.uk/ena/data/view/PRJEB402	protists; metazoans	ftp.sra.ebi.ac.uk/vol1/fastq/ERR599/ERR599213/ERR599213_1.fastq.gz;ftp.sra.ebi.ac.uk/vol1/fastq/ERR599/ERR599213/ERR599213_2.fastq.gz;	ftp.sra.ebi.ac.uk/vol1/err/ERR599/ERR599213
SAMEA2621190	Nucleic acids preparations	Euk_DNA_RNA_ext	Sequencing library preparation	MetaG	AHX_ASSAOSF_r1	Sequencing and data quality control	ERR599211	PRJEB4352	European Nucleotide Archive	PRJEB402	http://www.ebi.ac.uk/ena/data/view/PRJEB402	protists; metazoans	ftp.sra.ebi.ac.uk/vol1/fastq/ERR599/ERR599211/ERR599211_1.fastq.gz;ftp.sra.ebi.ac.uk/vol1/fastq/ERR599/ERR599211/ERR599211_2.fastq.gz;	ftp.sra.ebi.ac.uk/vol1/err/ERR599/ERR599211
SAMEA2621147	Nucleic acids preparations	Euk_DNA_RNA_ext	Sequencing library preparation	MetaG	AHX_ASTIOSF_r2	Sequencing and data quality control	ERR1726975	PRJEB4352	European Nucleotide Archive	PRJEB402	http://www.ebi.ac.uk/ena/data/view/PRJEB402	protists; metazoans	ftp.sra.ebi.ac.uk/vol1/fastq/ERR172/005/ERR1726975/ERR1726975_1.fastq.gz;ftp.sra.ebi.ac.uk/vol1/fastq/ERR172/005/ERR1726975/ERR1726975_2.fastq.gz;	ftp.sra.ebi.ac.uk/vol1/err/ERR172/005/ERR1726975
SAMEA2621147	Nucleic acids preparations	Euk_DNA_RNA_ext	Sequencing library preparation	MetaG	AHX_ASTIOSF_r2	Sequencing and data quality control	ERR599276	PRJEB4352	European Nucleotide Archive	PRJEB402	http://www.ebi.ac.uk/ena/data/view/PRJEB402	protists; metazoans	ftp.sra.ebi.ac.uk/vol1/fastq/ERR599/ERR599276/ERR599276_1.fastq.gz;ftp.sra.ebi.ac.uk/vol1/fastq/ERR599/ERR599276/ERR599276_2.fastq.gz;	ftp.sra.ebi.ac.uk/vol1/err/ERR599/ERR599276
SAMEA2656989	Nucleic acids preparations	Euk_DNA_RNA_ext	Sequencing library preparation	MetaG	AHX_ASVAOSF_r1	Sequencing and data quality control	ERR599204	PRJEB4352	European Nucleotide Archive	PRJEB402	http://www.ebi.ac.uk/ena/data/view/PRJEB402	protists; metazoans	ftp.sra.ebi.ac.uk/vol1/fastq/ERR599/ERR599204/ERR599204_1.fastq.gz;ftp.sra.ebi.ac.uk/vol1/fastq/ERR599/ERR599204/ERR599204_2.fastq.gz;	ftp.sra.ebi.ac.uk/vol1/err/ERR599/ERR599204
SAMEA2656961	Nucleic acids preparations	Euk_DNA_RNA_ext	Sequencing library preparation	MetaG	AHX_ATAIOSF_r1	Sequencing and data quality control	ERR599256	PRJEB4352	European Nucleotide Archive	PRJEB402	http://www.ebi.ac.uk/ena/data/view/PRJEB402	protists; metazoans	ftp.sra.ebi.ac.uk/vol1/fastq/ERR599/ERR599256/ERR599256_1.fastq.gz;ftp.sra.ebi.ac.uk/vol1/fastq/ERR599/ERR599256/ERR599256_2.fastq.gz;	ftp.sra.ebi.ac.uk/vol1/err/ERR599/ERR599256
SAMEA2657090	Nucleic acids preparations	Euk_DNA_RNA_ext	Sequencing library preparation	MetaG	AHX_ATBIOSF_r1	Sequencing and data quality control	ERR599286	PRJEB4352	European Nucleotide Archive	PRJEB402	http://www.ebi.ac.uk/ena/data/view/PRJEB402	protists; metazoans	ftp.sra.ebi.ac.uk/vol1/fastq/ERR599/ERR599286/ERR599286_1.fastq.gz;ftp.sra.ebi.ac.uk/vol1/fastq/ERR599/ERR599286/ERR599286_2.fastq.gz;	ftp.sra.ebi.ac.uk/vol1/err/ERR599/ERR599286
SAMEA2621145	Nucleic acids preparations	Euk_DNA_RNA_ext	Sequencing library preparation	MetaG	AHX_ATCIOSF_r1	Sequencing and data quality control	ERR599267	PRJEB4352	European Nucleotide Archive	PRJEB402	http://www.ebi.ac.uk/ena/data/view/PRJEB402	protists; metazoans	ftp.sra.ebi.ac.uk/vol1/fastq/ERR599/ERR599267/ERR599267_1.fastq.gz;ftp.sra.ebi.ac.uk/vol1/fastq/ERR599/ERR599267/ERR599267_2.fastq.gz;	ftp.sra.ebi.ac.uk/vol1/err/ERR599/ERR599267
SAMEA2621442	Nucleic acids preparations	Euk_DNA_RNA_ext	Sequencing library preparation	MetaG	AHX_ATEAOSF_r1	Sequencing and data quality control	ERR599221	PRJEB4352	European Nucleotide Archive	PRJEB402	http://www.ebi.ac.uk/ena/data/view/PRJEB402	protists; metazoans	ftp.sra.ebi.ac.uk/vol1/fastq/ERR599/ERR599221/ERR599221_1.fastq.gz;ftp.sra.ebi.ac.uk/vol1/fastq/ERR599/ERR599221/ERR599221_2.fastq.gz;	ftp.sra.ebi.ac.uk/vol1/err/ERR599/ERR599221
SAMEA2621440	Nucleic acids preparations	Euk_DNA_RNA_ext	Sequencing library preparation	MetaG	AHX_ATFAOSF_r1	Sequencing and data quality control	ERR599209	PRJEB4352	European Nucleotide Archive	PRJEB402	http://www.ebi.ac.uk/ena/data/view/PRJEB402	protists; metazoans	ftp.sra.ebi.ac.uk/vol1/fastq/ERR599/ERR599209/ERR599209_1.fastq.gz;ftp.sra.ebi.ac.uk/vol1/fastq/ERR599/ERR599209/ERR599209_2.fastq.gz;	ftp.sra.ebi.ac.uk/vol1/err/ERR599/ERR599209
SAMEA2657035	Nucleic acids preparations	Euk_DNA_RNA_ext	Sequencing library preparation	MetaG	AHX_ATGIOSF_r1	Sequencing and data quality control	ERR599279	PRJEB4352	European Nucleotide Archive	PRJEB402	http://www.ebi.ac.uk/ena/data/view/PRJEB402	protists; metazoans	ftp.sra.ebi.ac.uk/vol1/fastq/ERR599/ERR599279/ERR599279_1.fastq.gz;ftp.sra.ebi.ac.uk/vol1/fastq/ERR599/ERR599279/ERR599279_2.fastq.gz;	ftp.sra.ebi.ac.uk/vol1/err/ERR599/ERR599279
SAMEA2621436	Nucleic acids preparations	Euk_DNA_RNA_ext	Sequencing library preparation	MetaG	AHX_ATHIOSF_r1	Sequencing and data quality control	ERR599319	PRJEB4352	European Nucleotide Archive	PRJEB402	http://www.ebi.ac.uk/ena/data/view/PRJEB402	protists; metazoans	ftp.sra.ebi.ac.uk/vol1/fastq/ERR599/ERR599319/ERR599319_1.fastq.gz;ftp.sra.ebi.ac.uk/vol1/fastq/ERR599/ERR599319/ERR599319_2.fastq.gz;	ftp.sra.ebi.ac.uk/vol1/err/ERR599/ERR599319
SAMEA2621412	Nucleic acids preparations	Euk_DNA_RNA_ext	Sequencing library preparation	MetaG	AHX_ATIIOSF_r1	Sequencing and data quality control	ERR599298	PRJEB4352	European Nucleotide Archive	PRJEB402	http://www.ebi.ac.uk/ena/data/view/PRJEB402	protists; metazoans	ftp.sra.ebi.ac.uk/vol1/fastq/ERR599/ERR599298/ERR599298_1.fastq.gz;ftp.sra.ebi.ac.uk/vol1/fastq/ERR599/ERR599298/ERR599298_2.fastq.gz;	ftp.sra.ebi.ac.uk/vol1/err/ERR599/ERR599298
SAMEA2657104	Nucleic acids preparations	Euk_DNA_RNA_ext	Sequencing library preparation	MetaG	AHX_ATKAOSF_r1	Sequencing and data quality control	ERR599232	PRJEB4352	European Nucleotide Archive	PRJEB402	http://www.ebi.ac.uk/ena/data/view/PRJEB402	protists; metazoans	ftp.sra.ebi.ac.uk/vol1/fastq/ERR599/ERR599232/ERR599232_1.fastq.gz;ftp.sra.ebi.ac.uk/vol1/fastq/ERR599/ERR599232/ERR599232_2.fastq.gz;	ftp.sra.ebi.ac.uk/vol1/err/ERR599/ERR599232
SAMEA2657078	Nucleic acids preparations	Euk_DNA_RNA_ext	Sequencing library preparation	MetaG	AHX_ATLIOSF_r1	Sequencing and data quality control	ERR599306	PRJEB4352	European Nucleotide Archive	PRJEB402	http://www.ebi.ac.uk/ena/data/view/PRJEB402	protists; metazoans	ftp.sra.ebi.ac.uk/vol1/fastq/ERR599/ERR599306/ERR599306_1.fastq.gz;ftp.sra.ebi.ac.uk/vol1/fastq/ERR599/ERR599306/ERR599306_2.fastq.gz;	ftp.sra.ebi.ac.uk/vol1/err/ERR599/ERR599306
SAMEA2656994	Nucleic acids preparations	Euk_DNA_RNA_ext	Sequencing library preparation	MetaG	AHX_ATMIOSF_r1	Sequencing and data quality control	ERR599234	PRJEB4352	European Nucleotide Archive	PRJEB402	http://www.ebi.ac.uk/ena/data/view/PRJEB402	protists; metazoans	ftp.sra.ebi.ac.uk/vol1/fastq/ERR599/ERR599234/ERR599234_1.fastq.gz;ftp.sra.ebi.ac.uk/vol1/fastq/ERR599/ERR599234/ERR599234_2.fastq.gz;	ftp.sra.ebi.ac.uk/vol1/err/ERR599/ERR599234
SAMEA2621410	Nucleic acids preparations	Euk_DNA_RNA_ext	Sequencing library preparation	MetaG	AHX_ATNIOSF_r1	Sequencing and data quality control	ERR599293	PRJEB4352	European Nucleotide Archive	PRJEB402	http://www.ebi.ac.uk/ena/data/view/PRJEB402	protists; metazoans	ftp.sra.ebi.ac.uk/vol1/fastq/ERR599/ERR599293/ERR599293_1.fastq.gz;ftp.sra.ebi.ac.uk/vol1/fastq/ERR599/ERR599293/ERR599293_2.fastq.gz;	ftp.sra.ebi.ac.uk/vol1/err/ERR599/ERR599293
SAMEA2621498	Nucleic acids preparations	Euk_DNA_RNA_ext	Sequencing library preparation	MetaG	AHX_ATPIOSF_r1	Sequencing and data quality control	ERR599254	PRJEB4352	European Nucleotide Archive	PRJEB402	http://www.ebi.ac.uk/ena/data/view/PRJEB402	protists; metazoans	ftp.sra.ebi.ac.uk/vol1/fastq/ERR599/ERR599254/ERR599254_1.fastq.gz;ftp.sra.ebi.ac.uk/vol1/fastq/ERR599/ERR599254/ERR599254_2.fastq.gz;	ftp.sra.ebi.ac.uk/vol1/err/ERR599/ERR599254
SAMEA2657096	Nucleic acids preparations	Euk_DNA_RNA_ext	Sequencing library preparation	MetaG	AHX_ATQAOSF_r1	Sequencing and data quality control	ERR599224	PRJEB4352	European Nucleotide Archive	PRJEB402	http://www.ebi.ac.uk/ena/data/view/PRJEB402	protists; metazoans	ftp.sra.ebi.ac.uk/vol1/fastq/ERR599/ERR599224/ERR599224_1.fastq.gz;ftp.sra.ebi.ac.uk/vol1/fastq/ERR599/ERR599224/ERR599224_2.fastq.gz;	ftp.sra.ebi.ac.uk/vol1/err/ERR599/ERR599224
SAMEA2657033	Nucleic acids preparations	Euk_DNA_RNA_ext	Sequencing library preparation	MetaG	AHX_ATRIOSF_r1	Sequencing and data quality control	ERR599283	PRJEB4352	European Nucleotide Archive	PRJEB402	http://www.ebi.ac.uk/ena/data/view/PRJEB402	protists; metazoans	ftp.sra.ebi.ac.uk/vol1/fastq/ERR599/ERR599283/ERR599283_1.fastq.gz;ftp.sra.ebi.ac.uk/vol1/fastq/ERR599/ERR599283/ERR599283_2.fastq.gz;	ftp.sra.ebi.ac.uk/vol1/err/ERR599/ERR599283
SAMEA2657049	Nucleic acids preparations	Euk_DNA_RNA_ext	Sequencing library preparation	MetaG	AHX_ATSIOSF_r1	Sequencing and data quality control	ERR599291	PRJEB4352	European Nucleotide Archive	PRJEB402	http://www.ebi.ac.uk/ena/data/view/PRJEB402	protists; metazoans	ftp.sra.ebi.ac.uk/vol1/fastq/ERR599/ERR599291/ERR599291_1.fastq.gz;ftp.sra.ebi.ac.uk/vol1/fastq/ERR599/ERR599291/ERR599291_2.fastq.gz;	ftp.sra.ebi.ac.uk/vol1/err/ERR599/ERR599291
SAMEA2621496	Nucleic acids preparations	Euk_DNA_RNA_ext	Sequencing library preparation	MetaG	AHX_ATTIOSF_r1	Sequencing and data quality control	ERR1740325	PRJEB4352	European Nucleotide Archive	PRJEB402	http://www.ebi.ac.uk/ena/data/view/PRJEB402	protists; metazoans	ftp.sra.ebi.ac.uk/vol1/fastq/ERR174/005/ERR1740325/ERR1740325_1.fastq.gz;ftp.sra.ebi.ac.uk/vol1/fastq/ERR174/005/ERR1740325/ERR1740325_2.fastq.gz;	ftp.sra.ebi.ac.uk/vol1/err/ERR174/005/ERR1740325
SAMEA2621496	Nucleic acids preparations	Euk_DNA_RNA_ext	Sequencing library preparation	MetaG	AHX_ATTIOSF_r1	Sequencing and data quality control	ERR599270	PRJEB4352	European Nucleotide Archive	PRJEB402	http://www.ebi.ac.uk/ena/data/view/PRJEB402	protists; metazoans	ftp.sra.ebi.ac.uk/vol1/fastq/ERR599/ERR599270/ERR599270_1.fastq.gz;ftp.sra.ebi.ac.uk/vol1/fastq/ERR599/ERR599270/ERR599270_2.fastq.gz;	ftp.sra.ebi.ac.uk/vol1/err/ERR599/ERR599270
SAMEA2621544	Nucleic acids preparations	Euk_DNA_RNA_ext	Sequencing library preparation	MetaG	AHX_ATVIOSF_r2	Sequencing and data quality control	ERR599325	PRJEB4352	European Nucleotide Archive	PRJEB402	http://www.ebi.ac.uk/ena/data/view/PRJEB402	protists; metazoans	ftp.sra.ebi.ac.uk/vol1/fastq/ERR599/ERR599325/ERR599325_1.fastq.gz;ftp.sra.ebi.ac.uk/vol1/fastq/ERR599/ERR599325/ERR599325_2.fastq.gz;	ftp.sra.ebi.ac.uk/vol1/err/ERR599/ERR599325
SAMEA2656966	Nucleic acids preparations	Euk_DNA_RNA_ext	Sequencing library preparation	MetaG	AHX_AVAAOSF_r1	Sequencing and data quality control	ERR599206	PRJEB4352	European Nucleotide Archive	PRJEB402	http://www.ebi.ac.uk/ena/data/view/PRJEB402	protists; metazoans	ftp.sra.ebi.ac.uk/vol1/fastq/ERR599/ERR599206/ERR599206_1.fastq.gz;ftp.sra.ebi.ac.uk/vol1/fastq/ERR599/ERR599206/ERR599206_2.fastq.gz;	ftp.sra.ebi.ac.uk/vol1/err/ERR599/ERR599206
SAMEA2656966	Nucleic acids preparations	Euk_DNA_RNA_ext	Sequencing library preparation	MetaG	AHX_AVAAOSF_r1	Sequencing and data quality control	ERR1740327	PRJEB4352	European Nucleotide Archive	PRJEB402	http://www.ebi.ac.uk/ena/data/view/PRJEB402	protists; metazoans	ftp.sra.ebi.ac.uk/vol1/fastq/ERR174/007/ERR1740327/ERR1740327_1.fastq.gz;ftp.sra.ebi.ac.uk/vol1/fastq/ERR174/007/ERR1740327/ERR1740327_2.fastq.gz;	ftp.sra.ebi.ac.uk/vol1/err/ERR174/007/ERR1740327
SAMEA2657068	Nucleic acids preparations	Euk_DNA_RNA_ext	Sequencing library preparation	MetaG	AHX_AVCIOSF_r2	Sequencing and data quality control	ERR599310	PRJEB4352	European Nucleotide Archive	PRJEB402	http://www.ebi.ac.uk/ena/data/view/PRJEB402	protists; metazoans	ftp.sra.ebi.ac.uk/vol1/fastq/ERR599/ERR599310/ERR599310_1.fastq.gz;ftp.sra.ebi.ac.uk/vol1/fastq/ERR599/ERR599310/ERR599310_2.fastq.gz;	ftp.sra.ebi.ac.uk/vol1/err/ERR599/ERR599310
SAMEA2621542	Nucleic acids preparations	Euk_DNA_RNA_ext	Sequencing library preparation	MetaG	AHX_AVDIOSF_r2	Sequencing and data quality control	ERR599239	PRJEB4352	European Nucleotide Archive	PRJEB402	http://www.ebi.ac.uk/ena/data/view/PRJEB402	protists; metazoans	ftp.sra.ebi.ac.uk/vol1/fastq/ERR599/ERR599239/ERR599239_1.fastq.gz;ftp.sra.ebi.ac.uk/vol1/fastq/ERR599/ERR599239/ERR599239_2.fastq.gz;	ftp.sra.ebi.ac.uk/vol1/err/ERR599/ERR599239
SAMEA2621562	Nucleic acids preparations	Euk_DNA_RNA_ext	Sequencing library preparation	MetaG	AHX_AVEAOSF_r2	Sequencing and data quality control	ERR599227	PRJEB4352	European Nucleotide Archive	PRJEB402	http://www.ebi.ac.uk/ena/data/view/PRJEB402	protists; metazoans	ftp.sra.ebi.ac.uk/vol1/fastq/ERR599/ERR599227/ERR599227_1.fastq.gz;ftp.sra.ebi.ac.uk/vol1/fastq/ERR599/ERR599227/ERR599227_2.fastq.gz;	ftp.sra.ebi.ac.uk/vol1/err/ERR599/ERR599227
SAMEA2621563	Nucleic acids preparations	Euk_DNA_RNA_ext	Sequencing library preparation	MetaG	AHX_AVFAOSF_r2	Sequencing and data quality control	ERR599217	PRJEB4352	European Nucleotide Archive	PRJEB402	http://www.ebi.ac.uk/ena/data/view/PRJEB402	protists; metazoans	ftp.sra.ebi.ac.uk/vol1/fastq/ERR599/ERR599217/ERR599217_1.fastq.gz;ftp.sra.ebi.ac.uk/vol1/fastq/ERR599/ERR599217/ERR599217_2.fastq.gz;	ftp.sra.ebi.ac.uk/vol1/err/ERR599/ERR599217
SAMEA2621522	Nucleic acids preparations	Euk_DNA_RNA_ext	Sequencing library preparation	MetaG	AHX_AVGIOSF_r1	Sequencing and data quality control	ERR599335	PRJEB4352	European Nucleotide Archive	PRJEB402	http://www.ebi.ac.uk/ena/data/view/PRJEB402	protists; metazoans	ftp.sra.ebi.ac.uk/vol1/fastq/ERR599/ERR599335/ERR599335_1.fastq.gz;ftp.sra.ebi.ac.uk/vol1/fastq/ERR599/ERR599335/ERR599335_2.fastq.gz;	ftp.sra.ebi.ac.uk/vol1/err/ERR599/ERR599335
SAMEA2621524	Nucleic acids preparations	Euk_DNA_RNA_ext	Sequencing library preparation	MetaG	AHX_AVHAOSF_r1	Sequencing and data quality control	ERR599228	PRJEB4352	European Nucleotide Archive	PRJEB402	http://www.ebi.ac.uk/ena/data/view/PRJEB402	protists; metazoans	ftp.sra.ebi.ac.uk/vol1/fastq/ERR599/ERR599228/ERR599228_1.fastq.gz;ftp.sra.ebi.ac.uk/vol1/fastq/ERR599/ERR599228/ERR599228_2.fastq.gz;	ftp.sra.ebi.ac.uk/vol1/err/ERR599/ERR599228
SAMEA2656979	Nucleic acids preparations	Euk_DNA_RNA_ext	Sequencing library preparation	MetaG	AHX_AVKAOSF_r1	Sequencing and data quality control	ERR599214	PRJEB4352	European Nucleotide Archive	PRJEB402	http://www.ebi.ac.uk/ena/data/view/PRJEB402	protists; metazoans	ftp.sra.ebi.ac.uk/vol1/fastq/ERR599/ERR599214/ERR599214_1.fastq.gz;ftp.sra.ebi.ac.uk/vol1/fastq/ERR599/ERR599214/ERR599214_2.fastq.gz;	ftp.sra.ebi.ac.uk/vol1/err/ERR599/ERR599214
SAMEA2621520	Nucleic acids preparations	Euk_DNA_RNA_ext	Sequencing library preparation	MetaG	AHX_AVLIOSF_r1	Sequencing and data quality control	ERR599281	PRJEB4352	European Nucleotide Archive	PRJEB402	http://www.ebi.ac.uk/ena/data/view/PRJEB402	protists; metazoans	ftp.sra.ebi.ac.uk/vol1/fastq/ERR599/ERR599281/ERR599281_1.fastq.gz;ftp.sra.ebi.ac.uk/vol1/fastq/ERR599/ERR599281/ERR599281_2.fastq.gz;	ftp.sra.ebi.ac.uk/vol1/err/ERR599/ERR599281
SAMEA2620354	Nucleic acids preparations	Euk_DNA_RNA_ext	Sequencing library preparation	MetaG	AHX_AVMIOSF_r1	Sequencing and data quality control	ERR868507	PRJEB4352	European Nucleotide Archive	PRJEB402	http://www.ebi.ac.uk/ena/data/view/PRJEB402	protists; metazoans	ftp.sra.ebi.ac.uk/vol1/fastq/ERR868/ERR868507/ERR868507_1.fastq.gz;ftp.sra.ebi.ac.uk/vol1/fastq/ERR868/ERR868507/ERR868507_2.fastq.gz;	ftp.sra.ebi.ac.uk/vol1/err/ERR868/ERR868507
SAMEA2620355	Nucleic acids preparations	Euk_DNA_RNA_ext	Sequencing library preparation	MetaG	AHX_AVNIOSF_r2	Sequencing and data quality control	ERR1726974	PRJEB4352	European Nucleotide Archive	PRJEB402	http://www.ebi.ac.uk/ena/data/view/PRJEB402	protists; metazoans	ftp.sra.ebi.ac.uk/vol1/fastq/ERR172/004/ERR1726974/ERR1726974_1.fastq.gz;ftp.sra.ebi.ac.uk/vol1/fastq/ERR172/004/ERR1726974/ERR1726974_2.fastq.gz;	ftp.sra.ebi.ac.uk/vol1/err/ERR172/004/ERR1726974
SAMEA2657054	Nucleic acids preparations	Euk_DNA_RNA_ext	Sequencing library preparation	MetaG	AHX_AVPIOSF_r1	Sequencing and data quality control	ERR1726646	PRJEB4352	European Nucleotide Archive	PRJEB402	http://www.ebi.ac.uk/ena/data/view/PRJEB402	protists; metazoans	ftp.sra.ebi.ac.uk/vol1/fastq/ERR172/006/ERR1726646/ERR1726646_1.fastq.gz;ftp.sra.ebi.ac.uk/vol1/fastq/ERR172/006/ERR1726646/ERR1726646_2.fastq.gz;	ftp.sra.ebi.ac.uk/vol1/err/ERR172/006/ERR1726646
SAMEA2656963	Nucleic acids preparations	Euk_DNA_RNA_ext	Sequencing library preparation	MetaG	AHX_AVQIOSF_r1	Sequencing and data quality control	ERR1726734	PRJEB4352	European Nucleotide Archive	PRJEB402	http://www.ebi.ac.uk/ena/data/view/PRJEB402	protists; metazoans	ftp.sra.ebi.ac.uk/vol1/fastq/ERR172/004/ERR1726734/ERR1726734_1.fastq.gz;ftp.sra.ebi.ac.uk/vol1/fastq/ERR172/004/ERR1726734/ERR1726734_2.fastq.gz;	ftp.sra.ebi.ac.uk/vol1/err/ERR172/004/ERR1726734
SAMEA2620418	Nucleic acids preparations	Euk_DNA_RNA_ext	Sequencing library preparation	MetaG	AHX_AVRIOSF_r2	Sequencing and data quality control	ERR868355	PRJEB4352	European Nucleotide Archive	PRJEB402	http://www.ebi.ac.uk/ena/data/view/PRJEB402	protists; metazoans	ftp.sra.ebi.ac.uk/vol1/fastq/ERR868/ERR868355/ERR868355_1.fastq.gz;ftp.sra.ebi.ac.uk/vol1/fastq/ERR868/ERR868355/ERR868355_2.fastq.gz;	ftp.sra.ebi.ac.uk/vol1/err/ERR868/ERR868355
SAMEA2657050	Nucleic acids preparations	Euk_DNA_RNA_ext	Sequencing library preparation	MetaG	AHX_AVSAOSF_r2	Sequencing and data quality control	ERR1700909	PRJEB4352	European Nucleotide Archive	PRJEB402	http://www.ebi.ac.uk/ena/data/view/PRJEB402	protists; metazoans	ftp.sra.ebi.ac.uk/vol1/fastq/ERR170/009/ERR1700909/ERR1700909_1.fastq.gz;ftp.sra.ebi.ac.uk/vol1/fastq/ERR170/009/ERR1700909/ERR1700909_2.fastq.gz;	ftp.sra.ebi.ac.uk/vol1/err/ERR170/009/ERR1700909
SAMEA2619396	Nucleic acids preparations	Euk_DNA_RNA_ext	Sequencing library preparation	MetaG	AHX_AVTIOSF_r1	Sequencing and data quality control	ERR868369	PRJEB4352	European Nucleotide Archive	PRJEB402	http://www.ebi.ac.uk/ena/data/view/PRJEB402	protists; metazoans	ftp.sra.ebi.ac.uk/vol1/fastq/ERR868/ERR868369/ERR868369_1.fastq.gz;ftp.sra.ebi.ac.uk/vol1/fastq/ERR868/ERR868369/ERR868369_2.fastq.gz;	ftp.sra.ebi.ac.uk/vol1/err/ERR868/ERR868369
SAMEA2619398	Nucleic acids preparations	Euk_DNA_RNA_ext	Sequencing library preparation	MetaG	AHX_AVVIOSF_r1	Sequencing and data quality control	ERR1726542	PRJEB4352	European Nucleotide Archive	PRJEB402	http://www.ebi.ac.uk/ena/data/view/PRJEB402	protists; metazoans	ftp.sra.ebi.ac.uk/vol1/fastq/ERR172/002/ERR1726542/ERR1726542_1.fastq.gz;ftp.sra.ebi.ac.uk/vol1/fastq/ERR172/002/ERR1726542/ERR1726542_2.fastq.gz;	ftp.sra.ebi.ac.uk/vol1/err/ERR172/002/ERR1726542
SAMEA2657059	Nucleic acids preparations	Euk_DNA_RNA_ext	Sequencing library preparation	MetaG	AHX_AVXIOSF_r1	Sequencing and data quality control	ERR1726827	PRJEB4352	European Nucleotide Archive	PRJEB402	http://www.ebi.ac.uk/ena/data/view/PRJEB402	protists; metazoans	ftp.sra.ebi.ac.uk/vol1/fastq/ERR172/007/ERR1726827/ERR1726827_1.fastq.gz;ftp.sra.ebi.ac.uk/vol1/fastq/ERR172/007/ERR1726827/ERR1726827_2.fastq.gz;	ftp.sra.ebi.ac.uk/vol1/err/ERR172/007/ERR1726827
SAMEA2619419	Nucleic acids preparations	Euk_DNA_RNA_ext	Sequencing library preparation	MetaG	AHX_AXAIOSF_r1	Sequencing and data quality control	ERR868510	PRJEB4352	European Nucleotide Archive	PRJEB402	http://www.ebi.ac.uk/ena/data/view/PRJEB402	protists; metazoans	ftp.sra.ebi.ac.uk/vol1/fastq/ERR868/ERR868510/ERR868510_1.fastq.gz;ftp.sra.ebi.ac.uk/vol1/fastq/ERR868/ERR868510/ERR868510_2.fastq.gz;	ftp.sra.ebi.ac.uk/vol1/err/ERR868/ERR868510
SAMEA2619419	Nucleic acids preparations	Euk_DNA_RNA_ext	Sequencing library preparation	MetaG	AHX_AXAIOSF_r1	Sequencing and data quality control	ERR868437	PRJEB4352	European Nucleotide Archive	PRJEB402	http://www.ebi.ac.uk/ena/data/view/PRJEB402	protists; metazoans	ftp.sra.ebi.ac.uk/vol1/fastq/ERR868/ERR868437/ERR868437_1.fastq.gz;ftp.sra.ebi.ac.uk/vol1/fastq/ERR868/ERR868437/ERR868437_2.fastq.gz;	ftp.sra.ebi.ac.uk/vol1/err/ERR868/ERR868437
SAMEA2619419	Nucleic acids preparations	Euk_DNA_RNA_ext	Sequencing library preparation	MetaG	AHX_AXAIOSF_r1	Sequencing and data quality control	ERR868435	PRJEB4352	European Nucleotide Archive	PRJEB402	http://www.ebi.ac.uk/ena/data/view/PRJEB402	protists; metazoans	ftp.sra.ebi.ac.uk/vol1/fastq/ERR868/ERR868435/ERR868435_1.fastq.gz;ftp.sra.ebi.ac.uk/vol1/fastq/ERR868/ERR868435/ERR868435_2.fastq.gz;	ftp.sra.ebi.ac.uk/vol1/err/ERR868/ERR868435
SAMEA2619421	Nucleic acids preparations	Euk_DNA_RNA_ext	Sequencing library preparation	MetaG	AHX_AXBAOSF_r1	Sequencing and data quality control	ERR1700908	PRJEB4352	European Nucleotide Archive	PRJEB402	http://www.ebi.ac.uk/ena/data/view/PRJEB402	protists; metazoans	ftp.sra.ebi.ac.uk/vol1/fastq/ERR170/008/ERR1700908/ERR1700908_1.fastq.gz;ftp.sra.ebi.ac.uk/vol1/fastq/ERR170/008/ERR1700908/ERR1700908_2.fastq.gz;	ftp.sra.ebi.ac.uk/vol1/err/ERR170/008/ERR1700908
SAMEA2619421	Nucleic acids preparations	Euk_DNA_RNA_ext	Sequencing library preparation	MetaG	AHX_AXBAOSF_r1	Sequencing and data quality control	ERR1700900	PRJEB4352	European Nucleotide Archive	PRJEB402	http://www.ebi.ac.uk/ena/data/view/PRJEB402	protists; metazoans	ftp.sra.ebi.ac.uk/vol1/fastq/ERR170/000/ERR1700900/ERR1700900_1.fastq.gz;ftp.sra.ebi.ac.uk/vol1/fastq/ERR170/000/ERR1700900/ERR1700900_2.fastq.gz;	ftp.sra.ebi.ac.uk/vol1/err/ERR170/000/ERR1700900
SAMEA2621029	Nucleic acids preparations	Euk_DNA_RNA_ext	Sequencing library preparation	MetaG	AHX_AXHIOSF_r1	Sequencing and data quality control	ERR599257	PRJEB4352	European Nucleotide Archive	PRJEB402	http://www.ebi.ac.uk/ena/data/view/PRJEB402	protists; metazoans	ftp.sra.ebi.ac.uk/vol1/fastq/ERR599/ERR599257/ERR599257_1.fastq.gz;ftp.sra.ebi.ac.uk/vol1/fastq/ERR599/ERR599257/ERR599257_2.fastq.gz;	ftp.sra.ebi.ac.uk/vol1/err/ERR599/ERR599257
SAMEA2657009	Nucleic acids preparations	Euk_DNA_RNA_ext	Sequencing library preparation	MetaG	AHX_AXIAOSF_r1	Sequencing and data quality control	ERR599223	PRJEB4352	European Nucleotide Archive	PRJEB402	http://www.ebi.ac.uk/ena/data/view/PRJEB402	protists; metazoans	ftp.sra.ebi.ac.uk/vol1/fastq/ERR599/ERR599223/ERR599223_1.fastq.gz;ftp.sra.ebi.ac.uk/vol1/fastq/ERR599/ERR599223/ERR599223_2.fastq.gz;	ftp.sra.ebi.ac.uk/vol1/err/ERR599/ERR599223
SAMEA2657082	Nucleic acids preparations	Euk_DNA_RNA_ext	Sequencing library preparation	MetaG	AHX_AXKIOSF_r1	Sequencing and data quality control	ERR599304	PRJEB4352	European Nucleotide Archive	PRJEB402	http://www.ebi.ac.uk/ena/data/view/PRJEB402	protists; metazoans	ftp.sra.ebi.ac.uk/vol1/fastq/ERR599/ERR599304/ERR599304_1.fastq.gz;ftp.sra.ebi.ac.uk/vol1/fastq/ERR599/ERR599304/ERR599304_2.fastq.gz;	ftp.sra.ebi.ac.uk/vol1/err/ERR599/ERR599304
SAMEA2657073	Nucleic acids preparations	Euk_DNA_RNA_ext	Sequencing library preparation	MetaG	AHX_AXLIOSF_r1	Sequencing and data quality control	ERR599243	PRJEB4352	European Nucleotide Archive	PRJEB402	http://www.ebi.ac.uk/ena/data/view/PRJEB402	protists; metazoans	ftp.sra.ebi.ac.uk/vol1/fastq/ERR599/ERR599243/ERR599243_1.fastq.gz;ftp.sra.ebi.ac.uk/vol1/fastq/ERR599/ERR599243/ERR599243_2.fastq.gz;	ftp.sra.ebi.ac.uk/vol1/err/ERR599/ERR599243
SAMEA2621027	Nucleic acids preparations	Euk_DNA_RNA_ext	Sequencing library preparation	MetaG	AHX_AXMIOSF_r1	Sequencing and data quality control	ERR599297	PRJEB4352	European Nucleotide Archive	PRJEB402	http://www.ebi.ac.uk/ena/data/view/PRJEB402	protists; metazoans	ftp.sra.ebi.ac.uk/vol1/fastq/ERR599/ERR599297/ERR599297_1.fastq.gz;ftp.sra.ebi.ac.uk/vol1/fastq/ERR599/ERR599297/ERR599297_2.fastq.gz;	ftp.sra.ebi.ac.uk/vol1/err/ERR599/ERR599297
SAMEA2622463	Nucleic acids preparations	Euk_DNA_RNA_ext	Sequencing library preparation	MetaG	AHX_AXNIOSF_r1	Sequencing and data quality control	ERR868476	PRJEB4352	European Nucleotide Archive	PRJEB402	http://www.ebi.ac.uk/ena/data/view/PRJEB402	protists; metazoans	ftp.sra.ebi.ac.uk/vol1/fastq/ERR868/ERR868476/ERR868476_1.fastq.gz;ftp.sra.ebi.ac.uk/vol1/fastq/ERR868/ERR868476/ERR868476_2.fastq.gz;	ftp.sra.ebi.ac.uk/vol1/err/ERR868/ERR868476
SAMEA2622465	Nucleic acids preparations	Euk_DNA_RNA_ext	Sequencing library preparation	MetaG	AHX_AXPIOSF_r1	Sequencing and data quality control	ERR1726708	PRJEB4352	European Nucleotide Archive	PRJEB402	http://www.ebi.ac.uk/ena/data/view/PRJEB402	protists; metazoans	ftp.sra.ebi.ac.uk/vol1/fastq/ERR172/008/ERR1726708/ERR1726708_1.fastq.gz;ftp.sra.ebi.ac.uk/vol1/fastq/ERR172/008/ERR1726708/ERR1726708_2.fastq.gz;	ftp.sra.ebi.ac.uk/vol1/err/ERR172/008/ERR1726708
SAMEA2622489	Nucleic acids preparations	Euk_DNA_RNA_ext	Sequencing library preparation	MetaG	AHX_AXSIOSF_r1	Sequencing and data quality control	ERR868381	PRJEB4352	European Nucleotide Archive	PRJEB402	http://www.ebi.ac.uk/ena/data/view/PRJEB402	protists; metazoans	ftp.sra.ebi.ac.uk/vol1/fastq/ERR868/ERR868381/ERR868381_1.fastq.gz;ftp.sra.ebi.ac.uk/vol1/fastq/ERR868/ERR868381/ERR868381_2.fastq.gz;	ftp.sra.ebi.ac.uk/vol1/err/ERR868/ERR868381
SAMEA2622490	Nucleic acids preparations	Euk_DNA_RNA_ext	Sequencing library preparation	MetaG	AHX_AXTIOSF_r1	Sequencing and data quality control	ERR1726771	PRJEB4352	European Nucleotide Archive	PRJEB402	http://www.ebi.ac.uk/ena/data/view/PRJEB402	protists; metazoans	ftp.sra.ebi.ac.uk/vol1/fastq/ERR172/001/ERR1726771/ERR1726771_1.fastq.gz;ftp.sra.ebi.ac.uk/vol1/fastq/ERR172/001/ERR1726771/ERR1726771_2.fastq.gz;	ftp.sra.ebi.ac.uk/vol1/err/ERR172/001/ERR1726771
SAMEA2656980	Nucleic acids preparations	Euk_DNA_RNA_ext	Sequencing library preparation	MetaG	AHX_AXVIOSF_r1	Sequencing and data quality control	ERR1726690	PRJEB4352	European Nucleotide Archive	PRJEB402	http://www.ebi.ac.uk/ena/data/view/PRJEB402	protists; metazoans	ftp.sra.ebi.ac.uk/vol1/fastq/ERR172/000/ERR1726690/ERR1726690_1.fastq.gz;ftp.sra.ebi.ac.uk/vol1/fastq/ERR172/000/ERR1726690/ERR1726690_2.fastq.gz;	ftp.sra.ebi.ac.uk/vol1/err/ERR172/000/ERR1726690
SAMEA2657019	Nucleic acids preparations	Euk_DNA_RNA_ext	Sequencing library preparation	MetaG	AHX_AXXIOSF_r1	Sequencing and data quality control	ERR1726552	PRJEB4352	European Nucleotide Archive	PRJEB402	http://www.ebi.ac.uk/ena/data/view/PRJEB402	protists; metazoans	ftp.sra.ebi.ac.uk/vol1/fastq/ERR172/002/ERR1726552/ERR1726552_1.fastq.gz;ftp.sra.ebi.ac.uk/vol1/fastq/ERR172/002/ERR1726552/ERR1726552_2.fastq.gz;	ftp.sra.ebi.ac.uk/vol1/err/ERR172/002/ERR1726552
SAMEA2657019	Nucleic acids preparations	Euk_DNA_RNA_ext	Sequencing library preparation	MetaG	AHX_AXXIOSF_r1	Sequencing and data quality control	ERR1726882	PRJEB4352	European Nucleotide Archive	PRJEB402	http://www.ebi.ac.uk/ena/data/view/PRJEB402	protists; metazoans	ftp.sra.ebi.ac.uk/vol1/fastq/ERR172/002/ERR1726882/ERR1726882_1.fastq.gz;ftp.sra.ebi.ac.uk/vol1/fastq/ERR172/002/ERR1726882/ERR1726882_2.fastq.gz;	ftp.sra.ebi.ac.uk/vol1/err/ERR172/002/ERR1726882
SAMEA2622511	Nucleic acids preparations	Euk_DNA_RNA_ext	Sequencing library preparation	MetaG	AHX_BAAAOSF_r1	Sequencing and data quality control	ERR873963	PRJEB4352	European Nucleotide Archive	PRJEB402	http://www.ebi.ac.uk/ena/data/view/PRJEB402	protists; metazoans	ftp.sra.ebi.ac.uk/vol1/fastq/ERR873/ERR873963/ERR873963_1.fastq.gz;ftp.sra.ebi.ac.uk/vol1/fastq/ERR873/ERR873963/ERR873963_2.fastq.gz;	ftp.sra.ebi.ac.uk/vol1/err/ERR873/ERR873963
SAMEA2622461	Nucleic acids preparations	Euk_DNA_RNA_ext	Sequencing library preparation	MetaG	AHX_BACIOSF_r1	Sequencing and data quality control	ERR1726567	PRJEB4352	European Nucleotide Archive	PRJEB402	http://www.ebi.ac.uk/ena/data/view/PRJEB402	protists; metazoans	ftp.sra.ebi.ac.uk/vol1/fastq/ERR172/007/ERR1726567/ERR1726567_1.fastq.gz;ftp.sra.ebi.ac.uk/vol1/fastq/ERR172/007/ERR1726567/ERR1726567_2.fastq.gz;	ftp.sra.ebi.ac.uk/vol1/err/ERR172/007/ERR1726567
SAMEA2622487	Nucleic acids preparations	Euk_DNA_RNA_ext	Sequencing library preparation	MetaG	AHX_BADIOSF_r1	Sequencing and data quality control	ERR1726584	PRJEB4352	European Nucleotide Archive	PRJEB402	http://www.ebi.ac.uk/ena/data/view/PRJEB402	protists; metazoans	ftp.sra.ebi.ac.uk/vol1/fastq/ERR172/004/ERR1726584/ERR1726584_1.fastq.gz;ftp.sra.ebi.ac.uk/vol1/fastq/ERR172/004/ERR1726584/ERR1726584_2.fastq.gz;	ftp.sra.ebi.ac.uk/vol1/err/ERR172/004/ERR1726584
SAMEA2657036	Nucleic acids preparations	Euk_DNA_RNA_ext	Sequencing library preparation	MetaG	AHX_BAEIOSF_r1	Sequencing and data quality control	ERR1726670	PRJEB4352	European Nucleotide Archive	PRJEB402	http://www.ebi.ac.uk/ena/data/view/PRJEB402	protists; metazoans	ftp.sra.ebi.ac.uk/vol1/fastq/ERR172/000/ERR1726670/ERR1726670_1.fastq.gz;ftp.sra.ebi.ac.uk/vol1/fastq/ERR172/000/ERR1726670/ERR1726670_2.fastq.gz;	ftp.sra.ebi.ac.uk/vol1/err/ERR172/000/ERR1726670
SAMEA2622661	Nucleic acids preparations	Euk_DNA_RNA_ext	Sequencing library preparation	MetaG	AHX_BAFIOSF_r1	Sequencing and data quality control	ERR868475	PRJEB4352	European Nucleotide Archive	PRJEB402	http://www.ebi.ac.uk/ena/data/view/PRJEB402	protists; metazoans	ftp.sra.ebi.ac.uk/vol1/fastq/ERR868/ERR868475/ERR868475_1.fastq.gz;ftp.sra.ebi.ac.uk/vol1/fastq/ERR868/ERR868475/ERR868475_2.fastq.gz;	ftp.sra.ebi.ac.uk/vol1/err/ERR868/ERR868475
SAMEA2622661	Nucleic acids preparations	Euk_DNA_RNA_ext	Sequencing library preparation	MetaG	AHX_BAFIOSF_r1	Sequencing and data quality control	ERR868513	PRJEB4352	European Nucleotide Archive	PRJEB402	http://www.ebi.ac.uk/ena/data/view/PRJEB402	protists; metazoans	ftp.sra.ebi.ac.uk/vol1/fastq/ERR868/ERR868513/ERR868513_1.fastq.gz;ftp.sra.ebi.ac.uk/vol1/fastq/ERR868/ERR868513/ERR868513_2.fastq.gz;	ftp.sra.ebi.ac.uk/vol1/err/ERR868/ERR868513
SAMEA2657070	Nucleic acids preparations	Euk_DNA_RNA_ext	Sequencing library preparation	MetaG	AHX_BAGIOSF_r1	Sequencing and data quality control	ERR1726688	PRJEB4352	European Nucleotide Archive	PRJEB402	http://www.ebi.ac.uk/ena/data/view/PRJEB402	protists; metazoans	ftp.sra.ebi.ac.uk/vol1/fastq/ERR172/008/ERR1726688/ERR1726688_1.fastq.gz;ftp.sra.ebi.ac.uk/vol1/fastq/ERR172/008/ERR1726688/ERR1726688_2.fastq.gz;	ftp.sra.ebi.ac.uk/vol1/err/ERR172/008/ERR1726688
SAMEA2657070	Nucleic acids preparations	Euk_DNA_RNA_ext	Sequencing library preparation	MetaG	AHX_BAGIOSF_r1	Sequencing and data quality control	ERR1726938	PRJEB4352	European Nucleotide Archive	PRJEB402	http://www.ebi.ac.uk/ena/data/view/PRJEB402	protists; metazoans	ftp.sra.ebi.ac.uk/vol1/fastq/ERR172/008/ERR1726938/ERR1726938_1.fastq.gz;ftp.sra.ebi.ac.uk/vol1/fastq/ERR172/008/ERR1726938/ERR1726938_2.fastq.gz;	ftp.sra.ebi.ac.uk/vol1/err/ERR172/008/ERR1726938
SAMEA2657094	Nucleic acids preparations	Euk_DNA_RNA_ext	Sequencing library preparation	MetaG	AHX_BAHIOSF_r1	Sequencing and data quality control	ERR1726927	PRJEB4352	European Nucleotide Archive	PRJEB402	http://www.ebi.ac.uk/ena/data/view/PRJEB402	protists; metazoans	ftp.sra.ebi.ac.uk/vol1/fastq/ERR172/007/ERR1726927/ERR1726927_1.fastq.gz;ftp.sra.ebi.ac.uk/vol1/fastq/ERR172/007/ERR1726927/ERR1726927_2.fastq.gz;	ftp.sra.ebi.ac.uk/vol1/err/ERR172/007/ERR1726927
SAMEA2657094	Nucleic acids preparations	Euk_DNA_RNA_ext	Sequencing library preparation	MetaG	AHX_BAHIOSF_r1	Sequencing and data quality control	ERR1726932	PRJEB4352	European Nucleotide Archive	PRJEB402	http://www.ebi.ac.uk/ena/data/view/PRJEB402	protists; metazoans	ftp.sra.ebi.ac.uk/vol1/fastq/ERR172/002/ERR1726932/ERR1726932_1.fastq.gz;ftp.sra.ebi.ac.uk/vol1/fastq/ERR172/002/ERR1726932/ERR1726932_2.fastq.gz;	ftp.sra.ebi.ac.uk/vol1/err/ERR172/002/ERR1726932
SAMEA2657010	Nucleic acids preparations	Euk_DNA_RNA_ext	Sequencing library preparation	MetaG	AHX_BAIIOSF_r1	Sequencing and data quality control	ERR1726883	PRJEB4352	European Nucleotide Archive	PRJEB402	http://www.ebi.ac.uk/ena/data/view/PRJEB402	protists; metazoans	ftp.sra.ebi.ac.uk/vol1/fastq/ERR172/003/ERR1726883/ERR1726883_1.fastq.gz;ftp.sra.ebi.ac.uk/vol1/fastq/ERR172/003/ERR1726883/ERR1726883_2.fastq.gz;	ftp.sra.ebi.ac.uk/vol1/err/ERR172/003/ERR1726883
SAMEA2657010	Nucleic acids preparations	Euk_DNA_RNA_ext	Sequencing library preparation	MetaG	AHX_BAIIOSF_r1	Sequencing and data quality control	ERR1726891	PRJEB4352	European Nucleotide Archive	PRJEB402	http://www.ebi.ac.uk/ena/data/view/PRJEB402	protists; metazoans	ftp.sra.ebi.ac.uk/vol1/fastq/ERR172/001/ERR1726891/ERR1726891_1.fastq.gz;ftp.sra.ebi.ac.uk/vol1/fastq/ERR172/001/ERR1726891/ERR1726891_2.fastq.gz;	ftp.sra.ebi.ac.uk/vol1/err/ERR172/001/ERR1726891
SAMEA2622660	Nucleic acids preparations	Euk_DNA_RNA_ext	Sequencing library preparation	MetaG	AHX_BAKIOSF_r2	Sequencing and data quality control	ERR1726556	PRJEB4352	European Nucleotide Archive	PRJEB402	http://www.ebi.ac.uk/ena/data/view/PRJEB402	protists; metazoans	ftp.sra.ebi.ac.uk/vol1/fastq/ERR172/006/ERR1726556/ERR1726556_1.fastq.gz;ftp.sra.ebi.ac.uk/vol1/fastq/ERR172/006/ERR1726556/ERR1726556_2.fastq.gz;	ftp.sra.ebi.ac.uk/vol1/err/ERR172/006/ERR1726556
SAMEA2622660	Nucleic acids preparations	Euk_DNA_RNA_ext	Sequencing library preparation	MetaG	AHX_BAKIOSF_r2	Sequencing and data quality control	ERR1726667	PRJEB4352	European Nucleotide Archive	PRJEB402	http://www.ebi.ac.uk/ena/data/view/PRJEB402	protists; metazoans	ftp.sra.ebi.ac.uk/vol1/fastq/ERR172/007/ERR1726667/ERR1726667_1.fastq.gz;ftp.sra.ebi.ac.uk/vol1/fastq/ERR172/007/ERR1726667/ERR1726667_2.fastq.gz;	ftp.sra.ebi.ac.uk/vol1/err/ERR172/007/ERR1726667
SAMEA2622699	Nucleic acids preparations	Euk_DNA_RNA_ext	Sequencing library preparation	MetaG	AHX_BALIOSF_r2	Sequencing and data quality control	ERR868419	PRJEB4352	European Nucleotide Archive	PRJEB402	http://www.ebi.ac.uk/ena/data/view/PRJEB402	protists; metazoans	ftp.sra.ebi.ac.uk/vol1/fastq/ERR868/ERR868419/ERR868419_1.fastq.gz;ftp.sra.ebi.ac.uk/vol1/fastq/ERR868/ERR868419/ERR868419_2.fastq.gz;	ftp.sra.ebi.ac.uk/vol1/err/ERR868/ERR868419
SAMEA2622699	Nucleic acids preparations	Euk_DNA_RNA_ext	Sequencing library preparation	MetaG	AHX_BALIOSF_r2	Sequencing and data quality control	ERR868425	PRJEB4352	European Nucleotide Archive	PRJEB402	http://www.ebi.ac.uk/ena/data/view/PRJEB402	protists; metazoans	ftp.sra.ebi.ac.uk/vol1/fastq/ERR868/ERR868425/ERR868425_1.fastq.gz;ftp.sra.ebi.ac.uk/vol1/fastq/ERR868/ERR868425/ERR868425_2.fastq.gz;	ftp.sra.ebi.ac.uk/vol1/err/ERR868/ERR868425
SAMEA2657026	Nucleic acids preparations	Euk_DNA_RNA_ext	Sequencing library preparation	MetaG	AHX_BAMIOSF_r1	Sequencing and data quality control	ERR1726717	PRJEB4352	European Nucleotide Archive	PRJEB402	http://www.ebi.ac.uk/ena/data/view/PRJEB402	protists; metazoans	ftp.sra.ebi.ac.uk/vol1/fastq/ERR172/007/ERR1726717/ERR1726717_1.fastq.gz;ftp.sra.ebi.ac.uk/vol1/fastq/ERR172/007/ERR1726717/ERR1726717_2.fastq.gz;	ftp.sra.ebi.ac.uk/vol1/err/ERR172/007/ERR1726717
SAMEA2657026	Nucleic acids preparations	Euk_DNA_RNA_ext	Sequencing library preparation	MetaG	AHX_BAMIOSF_r1	Sequencing and data quality control	ERR1726959	PRJEB4352	European Nucleotide Archive	PRJEB402	http://www.ebi.ac.uk/ena/data/view/PRJEB402	protists; metazoans	ftp.sra.ebi.ac.uk/vol1/fastq/ERR172/009/ERR1726959/ERR1726959_1.fastq.gz;ftp.sra.ebi.ac.uk/vol1/fastq/ERR172/009/ERR1726959/ERR1726959_2.fastq.gz;	ftp.sra.ebi.ac.uk/vol1/err/ERR172/009/ERR1726959
SAMEA2657064	Nucleic acids preparations	Euk_DNA_RNA_ext	Sequencing library preparation	MetaG	AHX_BANIOSF_r1	Sequencing and data quality control	ERR1726606	PRJEB4352	European Nucleotide Archive	PRJEB402	http://www.ebi.ac.uk/ena/data/view/PRJEB402	protists; metazoans	ftp.sra.ebi.ac.uk/vol1/fastq/ERR172/006/ERR1726606/ERR1726606_1.fastq.gz;ftp.sra.ebi.ac.uk/vol1/fastq/ERR172/006/ERR1726606/ERR1726606_2.fastq.gz;	ftp.sra.ebi.ac.uk/vol1/err/ERR172/006/ERR1726606
SAMEA2657064	Nucleic acids preparations	Euk_DNA_RNA_ext	Sequencing library preparation	MetaG	AHX_BANIOSF_r1	Sequencing and data quality control	ERR1726700	PRJEB4352	European Nucleotide Archive	PRJEB402	http://www.ebi.ac.uk/ena/data/view/PRJEB402	protists; metazoans	ftp.sra.ebi.ac.uk/vol1/fastq/ERR172/000/ERR1726700/ERR1726700_1.fastq.gz;ftp.sra.ebi.ac.uk/vol1/fastq/ERR172/000/ERR1726700/ERR1726700_2.fastq.gz;	ftp.sra.ebi.ac.uk/vol1/err/ERR172/000/ERR1726700
SAMEA2657075	Nucleic acids preparations	Euk_DNA_RNA_ext	Sequencing library preparation	MetaG	AHX_BAPIOSF_r2	Sequencing and data quality control	ERR1726826	PRJEB4352	European Nucleotide Archive	PRJEB402	http://www.ebi.ac.uk/ena/data/view/PRJEB402	protists; metazoans	ftp.sra.ebi.ac.uk/vol1/fastq/ERR172/006/ERR1726826/ERR1726826_1.fastq.gz;ftp.sra.ebi.ac.uk/vol1/fastq/ERR172/006/ERR1726826/ERR1726826_2.fastq.gz;	ftp.sra.ebi.ac.uk/vol1/err/ERR172/006/ERR1726826
SAMEA2657075	Nucleic acids preparations	Euk_DNA_RNA_ext	Sequencing library preparation	MetaG	AHX_BAPIOSF_r2	Sequencing and data quality control	ERR1726922	PRJEB4352	European Nucleotide Archive	PRJEB402	http://www.ebi.ac.uk/ena/data/view/PRJEB402	protists; metazoans	ftp.sra.ebi.ac.uk/vol1/fastq/ERR172/002/ERR1726922/ERR1726922_1.fastq.gz;ftp.sra.ebi.ac.uk/vol1/fastq/ERR172/002/ERR1726922/ERR1726922_2.fastq.gz;	ftp.sra.ebi.ac.uk/vol1/err/ERR172/002/ERR1726922
SAMEA2622679	Nucleic acids preparations	Euk_DNA_RNA_ext	Sequencing library preparation	MetaG	AHX_BARAOSF_r1	Sequencing and data quality control	ERR873959	PRJEB4352	European Nucleotide Archive	PRJEB402	http://www.ebi.ac.uk/ena/data/view/PRJEB402	protists; metazoans	ftp.sra.ebi.ac.uk/vol1/fastq/ERR873/ERR873959/ERR873959_1.fastq.gz;ftp.sra.ebi.ac.uk/vol1/fastq/ERR873/ERR873959/ERR873959_2.fastq.gz;	ftp.sra.ebi.ac.uk/vol1/err/ERR873/ERR873959
SAMEA2622679	Nucleic acids preparations	Euk_DNA_RNA_ext	Sequencing library preparation	MetaG	AHX_BARAOSF_r1	Sequencing and data quality control	ERR873968	PRJEB4352	European Nucleotide Archive	PRJEB402	http://www.ebi.ac.uk/ena/data/view/PRJEB402	protists; metazoans	ftp.sra.ebi.ac.uk/vol1/fastq/ERR873/ERR873968/ERR873968_1.fastq.gz;ftp.sra.ebi.ac.uk/vol1/fastq/ERR873/ERR873968/ERR873968_2.fastq.gz;	ftp.sra.ebi.ac.uk/vol1/err/ERR873/ERR873968
SAMEA2622717	Nucleic acids preparations	Euk_DNA_RNA_ext	Sequencing library preparation	MetaG	AHX_BATIOSF_r1	Sequencing and data quality control	ERR868466	PRJEB4352	European Nucleotide Archive	PRJEB402	http://www.ebi.ac.uk/ena/data/view/PRJEB402	protists; metazoans	ftp.sra.ebi.ac.uk/vol1/fastq/ERR868/ERR868466/ERR868466_1.fastq.gz;ftp.sra.ebi.ac.uk/vol1/fastq/ERR868/ERR868466/ERR868466_2.fastq.gz;	ftp.sra.ebi.ac.uk/vol1/err/ERR868/ERR868466
SAMEA2622717	Nucleic acids preparations	Euk_DNA_RNA_ext	Sequencing library preparation	MetaG	AHX_BATIOSF_r1	Sequencing and data quality control	ERR868469	PRJEB4352	European Nucleotide Archive	PRJEB402	http://www.ebi.ac.uk/ena/data/view/PRJEB402	protists; metazoans	ftp.sra.ebi.ac.uk/vol1/fastq/ERR868/ERR868469/ERR868469_1.fastq.gz;ftp.sra.ebi.ac.uk/vol1/fastq/ERR868/ERR868469/ERR868469_2.fastq.gz;	ftp.sra.ebi.ac.uk/vol1/err/ERR868/ERR868469
SAMEA2657109	Nucleic acids preparations	Euk_DNA_RNA_ext	Sequencing library preparation	MetaG	AHX_BAVIOSF_r1	Sequencing and data quality control	ERR1726961	PRJEB4352	European Nucleotide Archive	PRJEB402	http://www.ebi.ac.uk/ena/data/view/PRJEB402	protists; metazoans	ftp.sra.ebi.ac.uk/vol1/fastq/ERR172/001/ERR1726961/ERR1726961_1.fastq.gz;ftp.sra.ebi.ac.uk/vol1/fastq/ERR172/001/ERR1726961/ERR1726961_2.fastq.gz;	ftp.sra.ebi.ac.uk/vol1/err/ERR172/001/ERR1726961
SAMEA2657109	Nucleic acids preparations	Euk_DNA_RNA_ext	Sequencing library preparation	MetaG	AHX_BAVIOSF_r1	Sequencing and data quality control	ERR1726522	PRJEB4352	European Nucleotide Archive	PRJEB402	http://www.ebi.ac.uk/ena/data/view/PRJEB402	protists; metazoans	ftp.sra.ebi.ac.uk/vol1/fastq/ERR172/002/ERR1726522/ERR1726522_1.fastq.gz;ftp.sra.ebi.ac.uk/vol1/fastq/ERR172/002/ERR1726522/ERR1726522_2.fastq.gz;	ftp.sra.ebi.ac.uk/vol1/err/ERR172/002/ERR1726522
SAMEA2656975	Nucleic acids preparations	Euk_DNA_RNA_ext	Sequencing library preparation	MetaG	AHX_BAXIOSF_r1	Sequencing and data quality control	ERR1726622	PRJEB4352	European Nucleotide Archive	PRJEB402	http://www.ebi.ac.uk/ena/data/view/PRJEB402	protists; metazoans	ftp.sra.ebi.ac.uk/vol1/fastq/ERR172/002/ERR1726622/ERR1726622_1.fastq.gz;ftp.sra.ebi.ac.uk/vol1/fastq/ERR172/002/ERR1726622/ERR1726622_2.fastq.gz;	ftp.sra.ebi.ac.uk/vol1/err/ERR172/002/ERR1726622
SAMEA2656975	Nucleic acids preparations	Euk_DNA_RNA_ext	Sequencing library preparation	MetaG	AHX_BAXIOSF_r1	Sequencing and data quality control	ERR1726721	PRJEB4352	European Nucleotide Archive	PRJEB402	http://www.ebi.ac.uk/ena/data/view/PRJEB402	protists; metazoans	ftp.sra.ebi.ac.uk/vol1/fastq/ERR172/001/ERR1726721/ERR1726721_1.fastq.gz;ftp.sra.ebi.ac.uk/vol1/fastq/ERR172/001/ERR1726721/ERR1726721_2.fastq.gz;	ftp.sra.ebi.ac.uk/vol1/err/ERR172/001/ERR1726721
SAMEA2657005	Nucleic acids preparations	Euk_DNA_RNA_ext	Sequencing library preparation	MetaG	AHX_BBAIOSF_r1	Sequencing and data quality control	ERR1726770	PRJEB4352	European Nucleotide Archive	PRJEB402	http://www.ebi.ac.uk/ena/data/view/PRJEB402	protists; metazoans	ftp.sra.ebi.ac.uk/vol1/fastq/ERR172/000/ERR1726770/ERR1726770_1.fastq.gz;ftp.sra.ebi.ac.uk/vol1/fastq/ERR172/000/ERR1726770/ERR1726770_2.fastq.gz;	ftp.sra.ebi.ac.uk/vol1/err/ERR172/000/ERR1726770
SAMEA2657005	Nucleic acids preparations	Euk_DNA_RNA_ext	Sequencing library preparation	MetaG	AHX_BBAIOSF_r1	Sequencing and data quality control	ERR1726561	PRJEB4352	European Nucleotide Archive	PRJEB402	http://www.ebi.ac.uk/ena/data/view/PRJEB402	protists; metazoans	ftp.sra.ebi.ac.uk/vol1/fastq/ERR172/001/ERR1726561/ERR1726561_1.fastq.gz;ftp.sra.ebi.ac.uk/vol1/fastq/ERR172/001/ERR1726561/ERR1726561_2.fastq.gz;	ftp.sra.ebi.ac.uk/vol1/err/ERR172/001/ERR1726561
SAMEA2622744	Nucleic acids preparations	Euk_DNA_RNA_ext	Sequencing library preparation	MetaG	AHX_BBBIOSF_r1	Sequencing and data quality control	ERR868360	PRJEB4352	European Nucleotide Archive	PRJEB402	http://www.ebi.ac.uk/ena/data/view/PRJEB402	protists; metazoans	ftp.sra.ebi.ac.uk/vol1/fastq/ERR868/ERR868360/ERR868360_1.fastq.gz;ftp.sra.ebi.ac.uk/vol1/fastq/ERR868/ERR868360/ERR868360_2.fastq.gz;	ftp.sra.ebi.ac.uk/vol1/err/ERR868/ERR868360
SAMEA2622744	Nucleic acids preparations	Euk_DNA_RNA_ext	Sequencing library preparation	MetaG	AHX_BBBIOSF_r1	Sequencing and data quality control	ERR868481	PRJEB4352	European Nucleotide Archive	PRJEB402	http://www.ebi.ac.uk/ena/data/view/PRJEB402	protists; metazoans	ftp.sra.ebi.ac.uk/vol1/fastq/ERR868/ERR868481/ERR868481_1.fastq.gz;ftp.sra.ebi.ac.uk/vol1/fastq/ERR868/ERR868481/ERR868481_2.fastq.gz;	ftp.sra.ebi.ac.uk/vol1/err/ERR868/ERR868481
SAMEA2622719	Nucleic acids preparations	Euk_DNA_RNA_ext	Sequencing library preparation	MetaG	AHX_BBFIOSF_r1	Sequencing and data quality control	ERR1726762	PRJEB4352	European Nucleotide Archive	PRJEB402	http://www.ebi.ac.uk/ena/data/view/PRJEB402	protists; metazoans	ftp.sra.ebi.ac.uk/vol1/fastq/ERR172/002/ERR1726762/ERR1726762_1.fastq.gz;ftp.sra.ebi.ac.uk/vol1/fastq/ERR172/002/ERR1726762/ERR1726762_2.fastq.gz;	ftp.sra.ebi.ac.uk/vol1/err/ERR172/002/ERR1726762
SAMEA2622719	Nucleic acids preparations	Euk_DNA_RNA_ext	Sequencing library preparation	MetaG	AHX_BBFIOSF_r1	Sequencing and data quality control	ERR1726913	PRJEB4352	European Nucleotide Archive	PRJEB402	http://www.ebi.ac.uk/ena/data/view/PRJEB402	protists; metazoans	ftp.sra.ebi.ac.uk/vol1/fastq/ERR172/003/ERR1726913/ERR1726913_1.fastq.gz;ftp.sra.ebi.ac.uk/vol1/fastq/ERR172/003/ERR1726913/ERR1726913_2.fastq.gz;	ftp.sra.ebi.ac.uk/vol1/err/ERR172/003/ERR1726913
SAMEA2622770	Nucleic acids preparations	Euk_DNA_RNA_ext	Sequencing library preparation	MetaG	AHX_BBHIOSF_r1	Sequencing and data quality control	ERR868363	PRJEB4352	European Nucleotide Archive	PRJEB402	http://www.ebi.ac.uk/ena/data/view/PRJEB402	protists; metazoans	ftp.sra.ebi.ac.uk/vol1/fastq/ERR868/ERR868363/ERR868363_1.fastq.gz;ftp.sra.ebi.ac.uk/vol1/fastq/ERR868/ERR868363/ERR868363_2.fastq.gz;	ftp.sra.ebi.ac.uk/vol1/err/ERR868/ERR868363
SAMEA2622770	Nucleic acids preparations	Euk_DNA_RNA_ext	Sequencing library preparation	MetaG	AHX_BBHIOSF_r1	Sequencing and data quality control	ERR868489	PRJEB4352	European Nucleotide Archive	PRJEB402	http://www.ebi.ac.uk/ena/data/view/PRJEB402	protists; metazoans	ftp.sra.ebi.ac.uk/vol1/fastq/ERR868/ERR868489/ERR868489_1.fastq.gz;ftp.sra.ebi.ac.uk/vol1/fastq/ERR868/ERR868489/ERR868489_2.fastq.gz;	ftp.sra.ebi.ac.uk/vol1/err/ERR868/ERR868489
SAMEA2622774	Nucleic acids preparations	Euk_DNA_RNA_ext	Sequencing library preparation	MetaG	AHX_BBIIOSF_r1	Sequencing and data quality control	ERR1726571	PRJEB4352	European Nucleotide Archive	PRJEB402	http://www.ebi.ac.uk/ena/data/view/PRJEB402	protists; metazoans	ftp.sra.ebi.ac.uk/vol1/fastq/ERR172/001/ERR1726571/ERR1726571_1.fastq.gz;ftp.sra.ebi.ac.uk/vol1/fastq/ERR172/001/ERR1726571/ERR1726571_2.fastq.gz;	ftp.sra.ebi.ac.uk/vol1/err/ERR172/001/ERR1726571
SAMEA2622774	Nucleic acids preparations	Euk_DNA_RNA_ext	Sequencing library preparation	MetaG	AHX_BBIIOSF_r1	Sequencing and data quality control	ERR1726533	PRJEB4352	European Nucleotide Archive	PRJEB402	http://www.ebi.ac.uk/ena/data/view/PRJEB402	protists; metazoans	ftp.sra.ebi.ac.uk/vol1/fastq/ERR172/003/ERR1726533/ERR1726533_1.fastq.gz;ftp.sra.ebi.ac.uk/vol1/fastq/ERR172/003/ERR1726533/ERR1726533_2.fastq.gz;	ftp.sra.ebi.ac.uk/vol1/err/ERR172/003/ERR1726533
SAMEA2657085	Nucleic acids preparations	Euk_DNA_RNA_ext	Sequencing library preparation	MetaG	AHX_BBKIOSF_r1	Sequencing and data quality control	ERR1726892	PRJEB4352	European Nucleotide Archive	PRJEB402	http://www.ebi.ac.uk/ena/data/view/PRJEB402	protists; metazoans	ftp.sra.ebi.ac.uk/vol1/fastq/ERR172/002/ERR1726892/ERR1726892_1.fastq.gz;ftp.sra.ebi.ac.uk/vol1/fastq/ERR172/002/ERR1726892/ERR1726892_2.fastq.gz;	ftp.sra.ebi.ac.uk/vol1/err/ERR172/002/ERR1726892
SAMEA2657085	Nucleic acids preparations	Euk_DNA_RNA_ext	Sequencing library preparation	MetaG	AHX_BBKIOSF_r1	Sequencing and data quality control	ERR1726601	PRJEB4352	European Nucleotide Archive	PRJEB402	http://www.ebi.ac.uk/ena/data/view/PRJEB402	protists; metazoans	ftp.sra.ebi.ac.uk/vol1/fastq/ERR172/001/ERR1726601/ERR1726601_1.fastq.gz;ftp.sra.ebi.ac.uk/vol1/fastq/ERR172/001/ERR1726601/ERR1726601_2.fastq.gz;	ftp.sra.ebi.ac.uk/vol1/err/ERR172/001/ERR1726601
SAMEA2656986	Nucleic acids preparations	Euk_DNA_RNA_ext	Sequencing library preparation	MetaG	AHX_BBLIOSF_r2	Sequencing and data quality control	ERR1726657	PRJEB4352	European Nucleotide Archive	PRJEB402	http://www.ebi.ac.uk/ena/data/view/PRJEB402	protists; metazoans	ftp.sra.ebi.ac.uk/vol1/fastq/ERR172/007/ERR1726657/ERR1726657_1.fastq.gz;ftp.sra.ebi.ac.uk/vol1/fastq/ERR172/007/ERR1726657/ERR1726657_2.fastq.gz;	ftp.sra.ebi.ac.uk/vol1/err/ERR172/007/ERR1726657
SAMEA2656986	Nucleic acids preparations	Euk_DNA_RNA_ext	Sequencing library preparation	MetaG	AHX_BBLIOSF_r2	Sequencing and data quality control	ERR1726763	PRJEB4352	European Nucleotide Archive	PRJEB402	http://www.ebi.ac.uk/ena/data/view/PRJEB402	protists; metazoans	ftp.sra.ebi.ac.uk/vol1/fastq/ERR172/003/ERR1726763/ERR1726763_1.fastq.gz;ftp.sra.ebi.ac.uk/vol1/fastq/ERR172/003/ERR1726763/ERR1726763_2.fastq.gz;	ftp.sra.ebi.ac.uk/vol1/err/ERR172/003/ERR1726763
SAMEA2656986	Nucleic acids preparations	Euk_DNA_RNA_ext	Sequencing library preparation	MetaG	AHX_BBLIOSF_r2	Sequencing and data quality control	ERR1726608	PRJEB4352	European Nucleotide Archive	PRJEB402	http://www.ebi.ac.uk/ena/data/view/PRJEB402	protists; metazoans	ftp.sra.ebi.ac.uk/vol1/fastq/ERR172/008/ERR1726608/ERR1726608_1.fastq.gz;ftp.sra.ebi.ac.uk/vol1/fastq/ERR172/008/ERR1726608/ERR1726608_2.fastq.gz;	ftp.sra.ebi.ac.uk/vol1/err/ERR172/008/ERR1726608
SAMEA2622769	Nucleic acids preparations	Euk_DNA_RNA_ext	Sequencing library preparation	MetaG	AHX_BBMIOSF_r1	Sequencing and data quality control	ERR1726725	PRJEB4352	European Nucleotide Archive	PRJEB402	http://www.ebi.ac.uk/ena/data/view/PRJEB402	protists; metazoans	ftp.sra.ebi.ac.uk/vol1/fastq/ERR172/005/ERR1726725/ERR1726725_1.fastq.gz;ftp.sra.ebi.ac.uk/vol1/fastq/ERR172/005/ERR1726725/ERR1726725_2.fastq.gz;	ftp.sra.ebi.ac.uk/vol1/err/ERR172/005/ERR1726725
SAMEA2622769	Nucleic acids preparations	Euk_DNA_RNA_ext	Sequencing library preparation	MetaG	AHX_BBMIOSF_r1	Sequencing and data quality control	ERR1726564	PRJEB4352	European Nucleotide Archive	PRJEB402	http://www.ebi.ac.uk/ena/data/view/PRJEB402	protists; metazoans	ftp.sra.ebi.ac.uk/vol1/fastq/ERR172/004/ERR1726564/ERR1726564_1.fastq.gz;ftp.sra.ebi.ac.uk/vol1/fastq/ERR172/004/ERR1726564/ERR1726564_2.fastq.gz;	ftp.sra.ebi.ac.uk/vol1/err/ERR172/004/ERR1726564
SAMEA2622769	Nucleic acids preparations	Euk_DNA_RNA_ext	Sequencing library preparation	MetaG	AHX_BBMIOSF_r1	Sequencing and data quality control	ERR1726569	PRJEB4352	European Nucleotide Archive	PRJEB402	http://www.ebi.ac.uk/ena/data/view/PRJEB402	protists; metazoans	ftp.sra.ebi.ac.uk/vol1/fastq/ERR172/009/ERR1726569/ERR1726569_1.fastq.gz;ftp.sra.ebi.ac.uk/vol1/fastq/ERR172/009/ERR1726569/ERR1726569_2.fastq.gz;	ftp.sra.ebi.ac.uk/vol1/err/ERR172/009/ERR1726569
SAMEA2622804	Nucleic acids preparations	Euk_DNA_RNA_ext	Sequencing library preparation	MetaG	AHX_BBNIOSF_r1	Sequencing and data quality control	ERR868371	PRJEB4352	European Nucleotide Archive	PRJEB402	http://www.ebi.ac.uk/ena/data/view/PRJEB402	protists; metazoans	ftp.sra.ebi.ac.uk/vol1/fastq/ERR868/ERR868371/ERR868371_1.fastq.gz;ftp.sra.ebi.ac.uk/vol1/fastq/ERR868/ERR868371/ERR868371_2.fastq.gz;	ftp.sra.ebi.ac.uk/vol1/err/ERR868/ERR868371
SAMEA2622804	Nucleic acids preparations	Euk_DNA_RNA_ext	Sequencing library preparation	MetaG	AHX_BBNIOSF_r1	Sequencing and data quality control	ERR868491	PRJEB4352	European Nucleotide Archive	PRJEB402	http://www.ebi.ac.uk/ena/data/view/PRJEB402	protists; metazoans	ftp.sra.ebi.ac.uk/vol1/fastq/ERR868/ERR868491/ERR868491_1.fastq.gz;ftp.sra.ebi.ac.uk/vol1/fastq/ERR868/ERR868491/ERR868491_2.fastq.gz;	ftp.sra.ebi.ac.uk/vol1/err/ERR868/ERR868491
SAMEA2622804	Nucleic acids preparations	Euk_DNA_RNA_ext	Sequencing library preparation	MetaG	AHX_BBNIOSF_r1	Sequencing and data quality control	ERR868494	PRJEB4352	European Nucleotide Archive	PRJEB402	http://www.ebi.ac.uk/ena/data/view/PRJEB402	protists; metazoans	ftp.sra.ebi.ac.uk/vol1/fastq/ERR868/ERR868494/ERR868494_1.fastq.gz;ftp.sra.ebi.ac.uk/vol1/fastq/ERR868/ERR868494/ERR868494_2.fastq.gz;	ftp.sra.ebi.ac.uk/vol1/err/ERR868/ERR868494
SAMEA2622826	Nucleic acids preparations	Euk_DNA_RNA_ext	Sequencing library preparation	MetaG	AHX_BBRIOSF_r1	Sequencing and data quality control	ERR868382	PRJEB4352	European Nucleotide Archive	PRJEB402	http://www.ebi.ac.uk/ena/data/view/PRJEB402	protists; metazoans	ftp.sra.ebi.ac.uk/vol1/fastq/ERR868/ERR868382/ERR868382_1.fastq.gz;ftp.sra.ebi.ac.uk/vol1/fastq/ERR868/ERR868382/ERR868382_2.fastq.gz;	ftp.sra.ebi.ac.uk/vol1/err/ERR868/ERR868382
SAMEA2622826	Nucleic acids preparations	Euk_DNA_RNA_ext	Sequencing library preparation	MetaG	AHX_BBRIOSF_r1	Sequencing and data quality control	ERR868352	PRJEB4352	European Nucleotide Archive	PRJEB402	http://www.ebi.ac.uk/ena/data/view/PRJEB402	protists; metazoans	ftp.sra.ebi.ac.uk/vol1/fastq/ERR868/ERR868352/ERR868352_1.fastq.gz;ftp.sra.ebi.ac.uk/vol1/fastq/ERR868/ERR868352/ERR868352_2.fastq.gz;	ftp.sra.ebi.ac.uk/vol1/err/ERR868/ERR868352
SAMEA2656982	Nucleic acids preparations	Euk_DNA_RNA_ext	Sequencing library preparation	MetaG	AHX_BBSIOSF_r2	Sequencing and data quality control	ERR1726822	PRJEB4352	European Nucleotide Archive	PRJEB402	http://www.ebi.ac.uk/ena/data/view/PRJEB402	protists; metazoans	ftp.sra.ebi.ac.uk/vol1/fastq/ERR172/002/ERR1726822/ERR1726822_1.fastq.gz;ftp.sra.ebi.ac.uk/vol1/fastq/ERR172/002/ERR1726822/ERR1726822_2.fastq.gz;	ftp.sra.ebi.ac.uk/vol1/err/ERR172/002/ERR1726822
SAMEA2656982	Nucleic acids preparations	Euk_DNA_RNA_ext	Sequencing library preparation	MetaG	AHX_BBSIOSF_r2	Sequencing and data quality control	ERR1726691	PRJEB4352	European Nucleotide Archive	PRJEB402	http://www.ebi.ac.uk/ena/data/view/PRJEB402	protists; metazoans	ftp.sra.ebi.ac.uk/vol1/fastq/ERR172/001/ERR1726691/ERR1726691_1.fastq.gz;ftp.sra.ebi.ac.uk/vol1/fastq/ERR172/001/ERR1726691/ERR1726691_2.fastq.gz;	ftp.sra.ebi.ac.uk/vol1/err/ERR172/001/ERR1726691
SAMEA2656982	Nucleic acids preparations	Euk_DNA_RNA_ext	Sequencing library preparation	MetaG	AHX_BBSIOSF_r2	Sequencing and data quality control	ERR1726912	PRJEB4352	European Nucleotide Archive	PRJEB402	http://www.ebi.ac.uk/ena/data/view/PRJEB402	protists; metazoans	ftp.sra.ebi.ac.uk/vol1/fastq/ERR172/002/ERR1726912/ERR1726912_1.fastq.gz;ftp.sra.ebi.ac.uk/vol1/fastq/ERR172/002/ERR1726912/ERR1726912_2.fastq.gz;	ftp.sra.ebi.ac.uk/vol1/err/ERR172/002/ERR1726912
SAMEA2657032	Nucleic acids preparations	Euk_DNA_RNA_ext	Sequencing library preparation	MetaG	AHX_BBTIOSF_r2	Sequencing and data quality control	ERR1726666	PRJEB4352	European Nucleotide Archive	PRJEB402	http://www.ebi.ac.uk/ena/data/view/PRJEB402	protists; metazoans	ftp.sra.ebi.ac.uk/vol1/fastq/ERR172/006/ERR1726666/ERR1726666_1.fastq.gz;ftp.sra.ebi.ac.uk/vol1/fastq/ERR172/006/ERR1726666/ERR1726666_2.fastq.gz;	ftp.sra.ebi.ac.uk/vol1/err/ERR172/006/ERR1726666
SAMEA2657032	Nucleic acids preparations	Euk_DNA_RNA_ext	Sequencing library preparation	MetaG	AHX_BBTIOSF_r2	Sequencing and data quality control	ERR1726903	PRJEB4352	European Nucleotide Archive	PRJEB402	http://www.ebi.ac.uk/ena/data/view/PRJEB402	protists; metazoans	ftp.sra.ebi.ac.uk/vol1/fastq/ERR172/003/ERR1726903/ERR1726903_1.fastq.gz;ftp.sra.ebi.ac.uk/vol1/fastq/ERR172/003/ERR1726903/ERR1726903_2.fastq.gz;	ftp.sra.ebi.ac.uk/vol1/err/ERR172/003/ERR1726903
SAMEA2657032	Nucleic acids preparations	Euk_DNA_RNA_ext	Sequencing library preparation	MetaG	AHX_BBTIOSF_r2	Sequencing and data quality control	ERR1726695	PRJEB4352	European Nucleotide Archive	PRJEB402	http://www.ebi.ac.uk/ena/data/view/PRJEB402	protists; metazoans	ftp.sra.ebi.ac.uk/vol1/fastq/ERR172/005/ERR1726695/ERR1726695_1.fastq.gz;ftp.sra.ebi.ac.uk/vol1/fastq/ERR172/005/ERR1726695/ERR1726695_2.fastq.gz;	ftp.sra.ebi.ac.uk/vol1/err/ERR172/005/ERR1726695
SAMEA2657071	Nucleic acids preparations	Euk_DNA_RNA_ext	Sequencing library preparation	MetaG	AHX_BBVIOSF_r1	Sequencing and data quality control	ERR1726745	PRJEB4352	European Nucleotide Archive	PRJEB402	http://www.ebi.ac.uk/ena/data/view/PRJEB402	protists; metazoans	ftp.sra.ebi.ac.uk/vol1/fastq/ERR172/005/ERR1726745/ERR1726745_1.fastq.gz;ftp.sra.ebi.ac.uk/vol1/fastq/ERR172/005/ERR1726745/ERR1726745_2.fastq.gz;	ftp.sra.ebi.ac.uk/vol1/err/ERR172/005/ERR1726745
SAMEA2657071	Nucleic acids preparations	Euk_DNA_RNA_ext	Sequencing library preparation	MetaG	AHX_BBVIOSF_r1	Sequencing and data quality control	ERR1726765	PRJEB4352	European Nucleotide Archive	PRJEB402	http://www.ebi.ac.uk/ena/data/view/PRJEB402	protists; metazoans	ftp.sra.ebi.ac.uk/vol1/fastq/ERR172/005/ERR1726765/ERR1726765_1.fastq.gz;ftp.sra.ebi.ac.uk/vol1/fastq/ERR172/005/ERR1726765/ERR1726765_2.fastq.gz;	ftp.sra.ebi.ac.uk/vol1/err/ERR172/005/ERR1726765
SAMEA2657071	Nucleic acids preparations	Euk_DNA_RNA_ext	Sequencing library preparation	MetaG	AHX_BBVIOSF_r1	Sequencing and data quality control	ERR1726946	PRJEB4352	European Nucleotide Archive	PRJEB402	http://www.ebi.ac.uk/ena/data/view/PRJEB402	protists; metazoans	ftp.sra.ebi.ac.uk/vol1/fastq/ERR172/006/ERR1726946/ERR1726946_1.fastq.gz;ftp.sra.ebi.ac.uk/vol1/fastq/ERR172/006/ERR1726946/ERR1726946_2.fastq.gz;	ftp.sra.ebi.ac.uk/vol1/err/ERR172/006/ERR1726946
SAMEA2622824	Nucleic acids preparations	Euk_DNA_RNA_ext	Sequencing library preparation	MetaG	AHX_BBXIOSF_r1	Sequencing and data quality control	ERR1726643	PRJEB4352	European Nucleotide Archive	PRJEB402	http://www.ebi.ac.uk/ena/data/view/PRJEB402	protists; metazoans	ftp.sra.ebi.ac.uk/vol1/fastq/ERR172/003/ERR1726643/ERR1726643_1.fastq.gz;ftp.sra.ebi.ac.uk/vol1/fastq/ERR172/003/ERR1726643/ERR1726643_2.fastq.gz;	ftp.sra.ebi.ac.uk/vol1/err/ERR172/003/ERR1726643
SAMEA2622824	Nucleic acids preparations	Euk_DNA_RNA_ext	Sequencing library preparation	MetaG	AHX_BBXIOSF_r1	Sequencing and data quality control	ERR1726714	PRJEB4352	European Nucleotide Archive	PRJEB402	http://www.ebi.ac.uk/ena/data/view/PRJEB402	protists; metazoans	ftp.sra.ebi.ac.uk/vol1/fastq/ERR172/004/ERR1726714/ERR1726714_1.fastq.gz;ftp.sra.ebi.ac.uk/vol1/fastq/ERR172/004/ERR1726714/ERR1726714_2.fastq.gz;	ftp.sra.ebi.ac.uk/vol1/err/ERR172/004/ERR1726714
SAMEA2622824	Nucleic acids preparations	Euk_DNA_RNA_ext	Sequencing library preparation	MetaG	AHX_BBXIOSF_r1	Sequencing and data quality control	ERR1726846	PRJEB4352	European Nucleotide Archive	PRJEB402	http://www.ebi.ac.uk/ena/data/view/PRJEB402	protists; metazoans	ftp.sra.ebi.ac.uk/vol1/fastq/ERR172/006/ERR1726846/ERR1726846_1.fastq.gz;ftp.sra.ebi.ac.uk/vol1/fastq/ERR172/006/ERR1726846/ERR1726846_2.fastq.gz;	ftp.sra.ebi.ac.uk/vol1/err/ERR172/006/ERR1726846
SAMEA2622846	Nucleic acids preparations	Euk_DNA_RNA_ext	Sequencing library preparation	MetaG	AHX_BCAIOSF_r1	Sequencing and data quality control	ERR868426	PRJEB4352	European Nucleotide Archive	PRJEB402	http://www.ebi.ac.uk/ena/data/view/PRJEB402	protists; metazoans	ftp.sra.ebi.ac.uk/vol1/fastq/ERR868/ERR868426/ERR868426_1.fastq.gz;ftp.sra.ebi.ac.uk/vol1/fastq/ERR868/ERR868426/ERR868426_2.fastq.gz;	ftp.sra.ebi.ac.uk/vol1/err/ERR868/ERR868426
SAMEA2622846	Nucleic acids preparations	Euk_DNA_RNA_ext	Sequencing library preparation	MetaG	AHX_BCAIOSF_r1	Sequencing and data quality control	ERR868359	PRJEB4352	European Nucleotide Archive	PRJEB402	http://www.ebi.ac.uk/ena/data/view/PRJEB402	protists; metazoans	ftp.sra.ebi.ac.uk/vol1/fastq/ERR868/ERR868359/ERR868359_1.fastq.gz;ftp.sra.ebi.ac.uk/vol1/fastq/ERR868/ERR868359/ERR868359_2.fastq.gz;	ftp.sra.ebi.ac.uk/vol1/err/ERR868/ERR868359
SAMEA2622278	Nucleic acids preparations	Euk_DNA_RNA_ext	Sequencing library preparation	MetaG	AHX_BCFIOSF_r1	Sequencing and data quality control	ERR868505	PRJEB4352	European Nucleotide Archive	PRJEB402	http://www.ebi.ac.uk/ena/data/view/PRJEB402	protists; metazoans	ftp.sra.ebi.ac.uk/vol1/fastq/ERR868/ERR868505/ERR868505_1.fastq.gz;ftp.sra.ebi.ac.uk/vol1/fastq/ERR868/ERR868505/ERR868505_2.fastq.gz;	ftp.sra.ebi.ac.uk/vol1/err/ERR868/ERR868505
SAMEA2622280	Nucleic acids preparations	Euk_DNA_RNA_ext	Sequencing library preparation	MetaG	AHX_BCGIOSF_r1	Sequencing and data quality control	ERR1726828	PRJEB4352	European Nucleotide Archive	PRJEB402	http://www.ebi.ac.uk/ena/data/view/PRJEB402	protists; metazoans	ftp.sra.ebi.ac.uk/vol1/fastq/ERR172/008/ERR1726828/ERR1726828_1.fastq.gz;ftp.sra.ebi.ac.uk/vol1/fastq/ERR172/008/ERR1726828/ERR1726828_2.fastq.gz;	ftp.sra.ebi.ac.uk/vol1/err/ERR172/008/ERR1726828
SAMEA2732775	Nucleic acids preparations	Euk_DNA_RNA_ext	Sequencing library preparation	MetaG	AHX_BCHIOSF_r1	Sequencing and data quality control	ERR1726830	PRJEB4352	European Nucleotide Archive	PRJEB402	http://www.ebi.ac.uk/ena/data/view/PRJEB402	protists; metazoans	ftp.sra.ebi.ac.uk/vol1/fastq/ERR172/000/ERR1726830/ERR1726830_1.fastq.gz;ftp.sra.ebi.ac.uk/vol1/fastq/ERR172/000/ERR1726830/ERR1726830_2.fastq.gz;	ftp.sra.ebi.ac.uk/vol1/err/ERR172/000/ERR1726830
SAMEA2732708	Nucleic acids preparations	Euk_DNA_RNA_ext	Sequencing library preparation	MetaG	AHX_BCIIOSF_r1	Sequencing and data quality control	ERR1726566	PRJEB4352	European Nucleotide Archive	PRJEB402	http://www.ebi.ac.uk/ena/data/view/PRJEB402	protists; metazoans	ftp.sra.ebi.ac.uk/vol1/fastq/ERR172/006/ERR1726566/ERR1726566_1.fastq.gz;ftp.sra.ebi.ac.uk/vol1/fastq/ERR172/006/ERR1726566/ERR1726566_2.fastq.gz;	ftp.sra.ebi.ac.uk/vol1/err/ERR172/006/ERR1726566
SAMEA2622305	Nucleic acids preparations	Euk_DNA_RNA_ext	Sequencing library preparation	MetaG	AHX_BCLIOSF_r1	Sequencing and data quality control	ERR868377	PRJEB4352	European Nucleotide Archive	PRJEB402	http://www.ebi.ac.uk/ena/data/view/PRJEB402	protists; metazoans	ftp.sra.ebi.ac.uk/vol1/fastq/ERR868/ERR868377/ERR868377_1.fastq.gz;ftp.sra.ebi.ac.uk/vol1/fastq/ERR868/ERR868377/ERR868377_2.fastq.gz;	ftp.sra.ebi.ac.uk/vol1/err/ERR868/ERR868377
SAMEA2622258	Nucleic acids preparations	Euk_DNA_RNA_ext	Sequencing library preparation	MetaG	AHX_BCNIOSF_r1	Sequencing and data quality control	ERR868502	PRJEB4352	European Nucleotide Archive	PRJEB402	http://www.ebi.ac.uk/ena/data/view/PRJEB402	protists; metazoans	ftp.sra.ebi.ac.uk/vol1/fastq/ERR868/ERR868502/ERR868502_1.fastq.gz;ftp.sra.ebi.ac.uk/vol1/fastq/ERR868/ERR868502/ERR868502_2.fastq.gz;	ftp.sra.ebi.ac.uk/vol1/err/ERR868/ERR868502
SAMEA2732589	Nucleic acids preparations	Euk_DNA_RNA_ext	Sequencing library preparation	MetaG	AHX_BCPIOSF_r1	Sequencing and data quality control	ERR1726713	PRJEB4352	European Nucleotide Archive	PRJEB402	http://www.ebi.ac.uk/ena/data/view/PRJEB402	protists; metazoans	ftp.sra.ebi.ac.uk/vol1/fastq/ERR172/003/ERR1726713/ERR1726713_1.fastq.gz;ftp.sra.ebi.ac.uk/vol1/fastq/ERR172/003/ERR1726713/ERR1726713_2.fastq.gz;	ftp.sra.ebi.ac.uk/vol1/err/ERR172/003/ERR1726713
SAMEA2732548	Nucleic acids preparations	Euk_DNA_RNA_ext	Sequencing library preparation	MetaG	AHX_BCQIOSF_r1	Sequencing and data quality control	ERR1726525	PRJEB4352	European Nucleotide Archive	PRJEB402	http://www.ebi.ac.uk/ena/data/view/PRJEB402	protists; metazoans	ftp.sra.ebi.ac.uk/vol1/fastq/ERR172/005/ERR1726525/ERR1726525_1.fastq.gz;ftp.sra.ebi.ac.uk/vol1/fastq/ERR172/005/ERR1726525/ERR1726525_2.fastq.gz;	ftp.sra.ebi.ac.uk/vol1/err/ERR172/005/ERR1726525
SAMEA2732643	Nucleic acids preparations	Euk_DNA_RNA_ext	Sequencing library preparation	MetaG	AHX_BCRIOSF_r1	Sequencing and data quality control	ERR1726740	PRJEB4352	European Nucleotide Archive	PRJEB402	http://www.ebi.ac.uk/ena/data/view/PRJEB402	protists; metazoans	ftp.sra.ebi.ac.uk/vol1/fastq/ERR172/000/ERR1726740/ERR1726740_1.fastq.gz;ftp.sra.ebi.ac.uk/vol1/fastq/ERR172/000/ERR1726740/ERR1726740_2.fastq.gz;	ftp.sra.ebi.ac.uk/vol1/err/ERR172/000/ERR1726740
SAMEA2622391	Nucleic acids preparations	Euk_DNA_RNA_ext	Sequencing library preparation	MetaG	AHX_BCTIOSF_r1	Sequencing and data quality control	ERR868442	PRJEB4352	European Nucleotide Archive	PRJEB402	http://www.ebi.ac.uk/ena/data/view/PRJEB402	protists; metazoans	ftp.sra.ebi.ac.uk/vol1/fastq/ERR868/ERR868442/ERR868442_1.fastq.gz;ftp.sra.ebi.ac.uk/vol1/fastq/ERR868/ERR868442/ERR868442_2.fastq.gz;	ftp.sra.ebi.ac.uk/vol1/err/ERR868/ERR868442
SAMEA2622393	Nucleic acids preparations	Euk_DNA_RNA_ext	Sequencing library preparation	MetaG	AHX_BCVIOSF_r1	Sequencing and data quality control	ERR1726732	PRJEB4352	European Nucleotide Archive	PRJEB402	http://www.ebi.ac.uk/ena/data/view/PRJEB402	protists; metazoans	ftp.sra.ebi.ac.uk/vol1/fastq/ERR172/002/ERR1726732/ERR1726732_1.fastq.gz;ftp.sra.ebi.ac.uk/vol1/fastq/ERR172/002/ERR1726732/ERR1726732_2.fastq.gz;	ftp.sra.ebi.ac.uk/vol1/err/ERR172/002/ERR1726732
SAMEA2622393	Nucleic acids preparations	Euk_DNA_RNA_ext	Sequencing library preparation	MetaG	AHX_BCVIOSF_r1	Sequencing and data quality control	ERR1726890	PRJEB4352	European Nucleotide Archive	PRJEB402	http://www.ebi.ac.uk/ena/data/view/PRJEB402	protists; metazoans	ftp.sra.ebi.ac.uk/vol1/fastq/ERR172/000/ERR1726890/ERR1726890_1.fastq.gz;ftp.sra.ebi.ac.uk/vol1/fastq/ERR172/000/ERR1726890/ERR1726890_2.fastq.gz;	ftp.sra.ebi.ac.uk/vol1/err/ERR172/000/ERR1726890
SAMEA2731795	Nucleic acids preparations	Euk_DNA_RNA_ext	Sequencing library preparation	MetaG	AHX_BCXIOSF_r1	Sequencing and data quality control	ERR1726528	PRJEB4352	European Nucleotide Archive	PRJEB402	http://www.ebi.ac.uk/ena/data/view/PRJEB402	protists; metazoans	ftp.sra.ebi.ac.uk/vol1/fastq/ERR172/008/ERR1726528/ERR1726528_1.fastq.gz;ftp.sra.ebi.ac.uk/vol1/fastq/ERR172/008/ERR1726528/ERR1726528_2.fastq.gz;	ftp.sra.ebi.ac.uk/vol1/err/ERR172/008/ERR1726528
SAMEA2731833	Nucleic acids preparations	Euk_DNA_RNA_ext	Sequencing library preparation	MetaG	AHX_BDAIOSF_r1	Sequencing and data quality control	ERR1726739	PRJEB4352	European Nucleotide Archive	PRJEB402	http://www.ebi.ac.uk/ena/data/view/PRJEB402	protists; metazoans	ftp.sra.ebi.ac.uk/vol1/fastq/ERR172/009/ERR1726739/ERR1726739_1.fastq.gz;ftp.sra.ebi.ac.uk/vol1/fastq/ERR172/009/ERR1726739/ERR1726739_2.fastq.gz;	ftp.sra.ebi.ac.uk/vol1/err/ERR172/009/ERR1726739
SAMEA2731833	Nucleic acids preparations	Euk_DNA_RNA_ext	Sequencing library preparation	MetaG	AHX_BDAIOSF_r1	Sequencing and data quality control	ERR1726775	PRJEB4352	European Nucleotide Archive	PRJEB402	http://www.ebi.ac.uk/ena/data/view/PRJEB402	protists; metazoans	ftp.sra.ebi.ac.uk/vol1/fastq/ERR172/005/ERR1726775/ERR1726775_1.fastq.gz;ftp.sra.ebi.ac.uk/vol1/fastq/ERR172/005/ERR1726775/ERR1726775_2.fastq.gz;	ftp.sra.ebi.ac.uk/vol1/err/ERR172/005/ERR1726775
SAMEA2622389	Nucleic acids preparations	Euk_DNA_RNA_ext	Sequencing library preparation	MetaG	AHX_BDBIOSF_r1	Sequencing and data quality control	ERR1726602	PRJEB4352	European Nucleotide Archive	PRJEB402	http://www.ebi.ac.uk/ena/data/view/PRJEB402	protists; metazoans	ftp.sra.ebi.ac.uk/vol1/fastq/ERR172/002/ERR1726602/ERR1726602_1.fastq.gz;ftp.sra.ebi.ac.uk/vol1/fastq/ERR172/002/ERR1726602/ERR1726602_2.fastq.gz;	ftp.sra.ebi.ac.uk/vol1/err/ERR172/002/ERR1726602
SAMEA2622389	Nucleic acids preparations	Euk_DNA_RNA_ext	Sequencing library preparation	MetaG	AHX_BDBIOSF_r1	Sequencing and data quality control	ERR1726907	PRJEB4352	European Nucleotide Archive	PRJEB402	http://www.ebi.ac.uk/ena/data/view/PRJEB402	protists; metazoans	ftp.sra.ebi.ac.uk/vol1/fastq/ERR172/007/ERR1726907/ERR1726907_1.fastq.gz;ftp.sra.ebi.ac.uk/vol1/fastq/ERR172/007/ERR1726907/ERR1726907_2.fastq.gz;	ftp.sra.ebi.ac.uk/vol1/err/ERR172/007/ERR1726907
SAMEA2622417	Nucleic acids preparations	Euk_DNA_RNA_ext	Sequencing library preparation	MetaG	AHX_BDCIOSF_r1	Sequencing and data quality control	ERR868438	PRJEB4352	European Nucleotide Archive	PRJEB402	http://www.ebi.ac.uk/ena/data/view/PRJEB402	protists; metazoans	ftp.sra.ebi.ac.uk/vol1/fastq/ERR868/ERR868438/ERR868438_1.fastq.gz;ftp.sra.ebi.ac.uk/vol1/fastq/ERR868/ERR868438/ERR868438_2.fastq.gz;	ftp.sra.ebi.ac.uk/vol1/err/ERR868/ERR868438
SAMEA2622417	Nucleic acids preparations	Euk_DNA_RNA_ext	Sequencing library preparation	MetaG	AHX_BDCIOSF_r1	Sequencing and data quality control	ERR868364	PRJEB4352	European Nucleotide Archive	PRJEB402	http://www.ebi.ac.uk/ena/data/view/PRJEB402	protists; metazoans	ftp.sra.ebi.ac.uk/vol1/fastq/ERR868/ERR868364/ERR868364_1.fastq.gz;ftp.sra.ebi.ac.uk/vol1/fastq/ERR868/ERR868364/ERR868364_2.fastq.gz;	ftp.sra.ebi.ac.uk/vol1/err/ERR868/ERR868364
SAMEA2622419	Nucleic acids preparations	Euk_DNA_RNA_ext	Sequencing library preparation	MetaG	AHX_BDDIOSF_r1	Sequencing and data quality control	ERR1726668	PRJEB4352	European Nucleotide Archive	PRJEB402	http://www.ebi.ac.uk/ena/data/view/PRJEB402	protists; metazoans	ftp.sra.ebi.ac.uk/vol1/fastq/ERR172/008/ERR1726668/ERR1726668_1.fastq.gz;ftp.sra.ebi.ac.uk/vol1/fastq/ERR172/008/ERR1726668/ERR1726668_2.fastq.gz;	ftp.sra.ebi.ac.uk/vol1/err/ERR172/008/ERR1726668
SAMEA2622419	Nucleic acids preparations	Euk_DNA_RNA_ext	Sequencing library preparation	MetaG	AHX_BDDIOSF_r1	Sequencing and data quality control	ERR1726773	PRJEB4352	European Nucleotide Archive	PRJEB402	http://www.ebi.ac.uk/ena/data/view/PRJEB402	protists; metazoans	ftp.sra.ebi.ac.uk/vol1/fastq/ERR172/003/ERR1726773/ERR1726773_1.fastq.gz;ftp.sra.ebi.ac.uk/vol1/fastq/ERR172/003/ERR1726773/ERR1726773_2.fastq.gz;	ftp.sra.ebi.ac.uk/vol1/err/ERR172/003/ERR1726773
SAMEA2622441	Nucleic acids preparations	Euk_DNA_RNA_ext	Sequencing library preparation	MetaG	AHX_BDEIOSF_r1	Sequencing and data quality control	ERR868443	PRJEB4352	European Nucleotide Archive	PRJEB402	http://www.ebi.ac.uk/ena/data/view/PRJEB402	protists; metazoans	ftp.sra.ebi.ac.uk/vol1/fastq/ERR868/ERR868443/ERR868443_1.fastq.gz;ftp.sra.ebi.ac.uk/vol1/fastq/ERR868/ERR868443/ERR868443_2.fastq.gz;	ftp.sra.ebi.ac.uk/vol1/err/ERR868/ERR868443
SAMEA2620378	Nucleic acids preparations	Euk_DNA_RNA_ext	Sequencing library preparation	MetaG	AHX_BDFIOSF_r1	Sequencing and data quality control	ERR868478	PRJEB4352	European Nucleotide Archive	PRJEB402	http://www.ebi.ac.uk/ena/data/view/PRJEB402	protists; metazoans	ftp.sra.ebi.ac.uk/vol1/fastq/ERR868/ERR868478/ERR868478_1.fastq.gz;ftp.sra.ebi.ac.uk/vol1/fastq/ERR868/ERR868478/ERR868478_2.fastq.gz;	ftp.sra.ebi.ac.uk/vol1/err/ERR868/ERR868478
SAMEA2620379	Nucleic acids preparations	Euk_DNA_RNA_ext	Sequencing library preparation	MetaG	AHX_BDGIOSF_r1	Sequencing and data quality control	ERR1726784	PRJEB4352	European Nucleotide Archive	PRJEB402	http://www.ebi.ac.uk/ena/data/view/PRJEB402	protists; metazoans	ftp.sra.ebi.ac.uk/vol1/fastq/ERR172/004/ERR1726784/ERR1726784_1.fastq.gz;ftp.sra.ebi.ac.uk/vol1/fastq/ERR172/004/ERR1726784/ERR1726784_2.fastq.gz;	ftp.sra.ebi.ac.uk/vol1/err/ERR172/004/ERR1726784
SAMEA2730898	Nucleic acids preparations	Euk_DNA_RNA_ext	Sequencing library preparation	MetaG	AHX_BDHIOSF_r1	Sequencing and data quality control	ERR1726729	PRJEB4352	European Nucleotide Archive	PRJEB402	http://www.ebi.ac.uk/ena/data/view/PRJEB402	protists; metazoans	ftp.sra.ebi.ac.uk/vol1/fastq/ERR172/009/ERR1726729/ERR1726729_1.fastq.gz;ftp.sra.ebi.ac.uk/vol1/fastq/ERR172/009/ERR1726729/ERR1726729_2.fastq.gz;	ftp.sra.ebi.ac.uk/vol1/err/ERR172/009/ERR1726729
SAMEA2730900	Nucleic acids preparations	Euk_DNA_RNA_ext	Sequencing library preparation	MetaG	AHX_BDIIOSF_r1	Sequencing and data quality control	ERR1726614	PRJEB4352	European Nucleotide Archive	PRJEB402	http://www.ebi.ac.uk/ena/data/view/PRJEB402	protists; metazoans	ftp.sra.ebi.ac.uk/vol1/fastq/ERR172/004/ERR1726614/ERR1726614_1.fastq.gz;ftp.sra.ebi.ac.uk/vol1/fastq/ERR172/004/ERR1726614/ERR1726614_2.fastq.gz;	ftp.sra.ebi.ac.uk/vol1/err/ERR172/004/ERR1726614
SAMEA2622605	Nucleic acids preparations	Euk_DNA_RNA_ext	Sequencing library preparation	MetaG	AHX_BDKIOSF_r1	Sequencing and data quality control	ERR868405	PRJEB4352	European Nucleotide Archive	PRJEB402	http://www.ebi.ac.uk/ena/data/view/PRJEB402	protists; metazoans	ftp.sra.ebi.ac.uk/vol1/fastq/ERR868/ERR868405/ERR868405_1.fastq.gz;ftp.sra.ebi.ac.uk/vol1/fastq/ERR868/ERR868405/ERR868405_2.fastq.gz;	ftp.sra.ebi.ac.uk/vol1/err/ERR868/ERR868405
SAMEA2731517	Nucleic acids preparations	Euk_DNA_RNA_ext	Sequencing library preparation	MetaG	AHX_BDMIOSF_r1	Sequencing and data quality control	ERR1726615	PRJEB4352	European Nucleotide Archive	PRJEB402	http://www.ebi.ac.uk/ena/data/view/PRJEB402	protists; metazoans	ftp.sra.ebi.ac.uk/vol1/fastq/ERR172/005/ERR1726615/ERR1726615_1.fastq.gz;ftp.sra.ebi.ac.uk/vol1/fastq/ERR172/005/ERR1726615/ERR1726615_2.fastq.gz;	ftp.sra.ebi.ac.uk/vol1/err/ERR172/005/ERR1726615
SAMEA2731573	Nucleic acids preparations	Euk_DNA_RNA_ext	Sequencing library preparation	MetaG	AHX_BDNIOSF_r1	Sequencing and data quality control	ERR1726586	PRJEB4352	European Nucleotide Archive	PRJEB402	http://www.ebi.ac.uk/ena/data/view/PRJEB402	protists; metazoans	ftp.sra.ebi.ac.uk/vol1/fastq/ERR172/006/ERR1726586/ERR1726586_1.fastq.gz;ftp.sra.ebi.ac.uk/vol1/fastq/ERR172/006/ERR1726586/ERR1726586_2.fastq.gz;	ftp.sra.ebi.ac.uk/vol1/err/ERR172/006/ERR1726586
SAMEA2731617	Nucleic acids preparations	Euk_DNA_RNA_ext	Sequencing library preparation	MetaG	AHX_BDQIOSF_r1	Sequencing and data quality control	ERR1726605	PRJEB4352	European Nucleotide Archive	PRJEB402	http://www.ebi.ac.uk/ena/data/view/PRJEB402	protists; metazoans	ftp.sra.ebi.ac.uk/vol1/fastq/ERR172/005/ERR1726605/ERR1726605_1.fastq.gz;ftp.sra.ebi.ac.uk/vol1/fastq/ERR172/005/ERR1726605/ERR1726605_2.fastq.gz;	ftp.sra.ebi.ac.uk/vol1/err/ERR172/005/ERR1726605
SAMEA2731618	Nucleic acids preparations	Euk_DNA_RNA_ext	Sequencing library preparation	MetaG	AHX_BDRIOSF_r1	Sequencing and data quality control	ERR1726685	PRJEB4352	European Nucleotide Archive	PRJEB402	http://www.ebi.ac.uk/ena/data/view/PRJEB402	protists; metazoans	ftp.sra.ebi.ac.uk/vol1/fastq/ERR172/005/ERR1726685/ERR1726685_1.fastq.gz;ftp.sra.ebi.ac.uk/vol1/fastq/ERR172/005/ERR1726685/ERR1726685_2.fastq.gz;	ftp.sra.ebi.ac.uk/vol1/err/ERR172/005/ERR1726685
SAMEA2731524	Nucleic acids preparations	Euk_DNA_RNA_ext	Sequencing library preparation	MetaG	AHX_BDTIOSF_r1	Sequencing and data quality control	ERR1726592	PRJEB4352	European Nucleotide Archive	PRJEB402	http://www.ebi.ac.uk/ena/data/view/PRJEB402	protists; metazoans	ftp.sra.ebi.ac.uk/vol1/fastq/ERR172/002/ERR1726592/ERR1726592_1.fastq.gz;ftp.sra.ebi.ac.uk/vol1/fastq/ERR172/002/ERR1726592/ERR1726592_2.fastq.gz;	ftp.sra.ebi.ac.uk/vol1/err/ERR172/002/ERR1726592
SAMEA2731525	Nucleic acids preparations	Euk_DNA_RNA_ext	Sequencing library preparation	MetaG	AHX_BDVIOSF_r1	Sequencing and data quality control	ERR1726620	PRJEB4352	European Nucleotide Archive	PRJEB402	http://www.ebi.ac.uk/ena/data/view/PRJEB402	protists; metazoans	ftp.sra.ebi.ac.uk/vol1/fastq/ERR172/000/ERR1726620/ERR1726620_1.fastq.gz;ftp.sra.ebi.ac.uk/vol1/fastq/ERR172/000/ERR1726620/ERR1726620_2.fastq.gz;	ftp.sra.ebi.ac.uk/vol1/err/ERR172/000/ERR1726620
SAMEA2622766	Nucleic acids preparations	Euk_DNA_RNA_ext	Sequencing library preparation	MetaG	AHX_BEGIOSF_r1	Sequencing and data quality control	ERR588857	PRJEB4352	European Nucleotide Archive	PRJEB402	http://www.ebi.ac.uk/ena/data/view/PRJEB402	protists; metazoans	ftp.sra.ebi.ac.uk/vol1/fastq/ERR588/ERR588857/ERR588857_1.fastq.gz;ftp.sra.ebi.ac.uk/vol1/fastq/ERR588/ERR588857/ERR588857_2.fastq.gz;	ftp.sra.ebi.ac.uk/vol1/err/ERR588/ERR588857
SAMEA2620822	Nucleic acids preparations	Euk_DNA_RNA_ext	Sequencing library preparation	MetaG	AHX_BEIAOSF_r1	Sequencing and data quality control	ERR599212	PRJEB4352	European Nucleotide Archive	PRJEB402	http://www.ebi.ac.uk/ena/data/view/PRJEB402	protists; metazoans	ftp.sra.ebi.ac.uk/vol1/fastq/ERR599/ERR599212/ERR599212_1.fastq.gz;ftp.sra.ebi.ac.uk/vol1/fastq/ERR599/ERR599212/ERR599212_2.fastq.gz;	ftp.sra.ebi.ac.uk/vol1/err/ERR599/ERR599212
SAMEA2619654	Nucleic acids preparations	Euk_DNA_RNA_ext	Sequencing library preparation	MetaG	AHX_BEKIOSF_r1	Sequencing and data quality control	ERR868412	PRJEB4352	European Nucleotide Archive	PRJEB402	http://www.ebi.ac.uk/ena/data/view/PRJEB402	protists; metazoans	ftp.sra.ebi.ac.uk/vol1/fastq/ERR868/ERR868412/ERR868412_1.fastq.gz;ftp.sra.ebi.ac.uk/vol1/fastq/ERR868/ERR868412/ERR868412_2.fastq.gz;	ftp.sra.ebi.ac.uk/vol1/err/ERR868/ERR868412
SAMEA2731692	Nucleic acids preparations	Euk_DNA_RNA_ext	Sequencing library preparation	MetaG	AHX_BELIOSF_r1	Sequencing and data quality control	ERR1726604	PRJEB4352	European Nucleotide Archive	PRJEB402	http://www.ebi.ac.uk/ena/data/view/PRJEB402	protists; metazoans	ftp.sra.ebi.ac.uk/vol1/fastq/ERR172/004/ERR1726604/ERR1726604_1.fastq.gz;ftp.sra.ebi.ac.uk/vol1/fastq/ERR172/004/ERR1726604/ERR1726604_2.fastq.gz;	ftp.sra.ebi.ac.uk/vol1/err/ERR172/004/ERR1726604
SAMEA2622415	Nucleic acids preparations	Euk_DNA_RNA_ext	Sequencing library preparation	MetaG	AHX_BEMIOSF_r1	Sequencing and data quality control	ERR1726579	PRJEB4352	European Nucleotide Archive	PRJEB402	http://www.ebi.ac.uk/ena/data/view/PRJEB402	protists; metazoans	ftp.sra.ebi.ac.uk/vol1/fastq/ERR172/009/ERR1726579/ERR1726579_1.fastq.gz;ftp.sra.ebi.ac.uk/vol1/fastq/ERR172/009/ERR1726579/ERR1726579_2.fastq.gz;	ftp.sra.ebi.ac.uk/vol1/err/ERR172/009/ERR1726579
SAMEA2731626	Nucleic acids preparations	Euk_DNA_RNA_ext	Sequencing library preparation	MetaG	AHX_BEQIOSF_r1	Sequencing and data quality control	ERR1726857	PRJEB4352	European Nucleotide Archive	PRJEB402	http://www.ebi.ac.uk/ena/data/view/PRJEB402	protists; metazoans	ftp.sra.ebi.ac.uk/vol1/fastq/ERR172/007/ERR1726857/ERR1726857_1.fastq.gz;ftp.sra.ebi.ac.uk/vol1/fastq/ERR172/007/ERR1726857/ERR1726857_2.fastq.gz;	ftp.sra.ebi.ac.uk/vol1/err/ERR172/007/ERR1726857
SAMEA2731658	Nucleic acids preparations	Euk_DNA_RNA_ext	Sequencing library preparation	MetaG	AHX_BERIOSF_r1	Sequencing and data quality control	ERR1726664	PRJEB4352	European Nucleotide Archive	PRJEB402	http://www.ebi.ac.uk/ena/data/view/PRJEB402	protists; metazoans	ftp.sra.ebi.ac.uk/vol1/fastq/ERR172/004/ERR1726664/ERR1726664_1.fastq.gz;ftp.sra.ebi.ac.uk/vol1/fastq/ERR172/004/ERR1726664/ERR1726664_2.fastq.gz;	ftp.sra.ebi.ac.uk/vol1/err/ERR172/004/ERR1726664
SAMEA2731658	Nucleic acids preparations	Euk_DNA_RNA_ext	Sequencing library preparation	MetaG	AHX_BERIOSF_r1	Sequencing and data quality control	ERR1726931	PRJEB4352	European Nucleotide Archive	PRJEB402	http://www.ebi.ac.uk/ena/data/view/PRJEB402	protists; metazoans	ftp.sra.ebi.ac.uk/vol1/fastq/ERR172/001/ERR1726931/ERR1726931_1.fastq.gz;ftp.sra.ebi.ac.uk/vol1/fastq/ERR172/001/ERR1726931/ERR1726931_2.fastq.gz;	ftp.sra.ebi.ac.uk/vol1/err/ERR172/001/ERR1726931
SAMEA2731720	Nucleic acids preparations	Euk_DNA_RNA_ext	Sequencing library preparation	MetaG	AHX_BETIOSF_r1	Sequencing and data quality control	ERR1726785	PRJEB4352	European Nucleotide Archive	PRJEB402	http://www.ebi.ac.uk/ena/data/view/PRJEB402	protists; metazoans	ftp.sra.ebi.ac.uk/vol1/fastq/ERR172/005/ERR1726785/ERR1726785_1.fastq.gz;ftp.sra.ebi.ac.uk/vol1/fastq/ERR172/005/ERR1726785/ERR1726785_2.fastq.gz;	ftp.sra.ebi.ac.uk/vol1/err/ERR172/005/ERR1726785
SAMEA2731721	Nucleic acids preparations	Euk_DNA_RNA_ext	Sequencing library preparation	MetaG	AHX_BEVIOSF_r1	Sequencing and data quality control	ERR1726600	PRJEB4352	European Nucleotide Archive	PRJEB402	http://www.ebi.ac.uk/ena/data/view/PRJEB402	protists; metazoans	ftp.sra.ebi.ac.uk/vol1/fastq/ERR172/000/ERR1726600/ERR1726600_1.fastq.gz;ftp.sra.ebi.ac.uk/vol1/fastq/ERR172/000/ERR1726600/ERR1726600_2.fastq.gz;	ftp.sra.ebi.ac.uk/vol1/err/ERR172/000/ERR1726600
SAMEA2620292	Nucleic acids preparations	Euk_DNA_RNA_ext	Sequencing library preparation	MetaG	AHX_BFAIOSF_r1	Sequencing and data quality control	ERR868508	PRJEB4352	European Nucleotide Archive	PRJEB402	http://www.ebi.ac.uk/ena/data/view/PRJEB402	protists; metazoans	ftp.sra.ebi.ac.uk/vol1/fastq/ERR868/ERR868508/ERR868508_1.fastq.gz;ftp.sra.ebi.ac.uk/vol1/fastq/ERR868/ERR868508/ERR868508_2.fastq.gz;	ftp.sra.ebi.ac.uk/vol1/err/ERR868/ERR868508
SAMEA2620293	Nucleic acids preparations	Euk_DNA_RNA_ext	Sequencing library preparation	MetaG	AHX_BFBIOSF_r1	Sequencing and data quality control	ERR1726575	PRJEB4352	European Nucleotide Archive	PRJEB402	http://www.ebi.ac.uk/ena/data/view/PRJEB402	protists; metazoans	ftp.sra.ebi.ac.uk/vol1/fastq/ERR172/005/ERR1726575/ERR1726575_1.fastq.gz;ftp.sra.ebi.ac.uk/vol1/fastq/ERR172/005/ERR1726575/ERR1726575_2.fastq.gz;	ftp.sra.ebi.ac.uk/vol1/err/ERR172/005/ERR1726575
SAMEA2730470	Nucleic acids preparations	Euk_DNA_RNA_ext	Sequencing library preparation	MetaG	AHX_BFCIOSF_r1	Sequencing and data quality control	ERR1726644	PRJEB4352	European Nucleotide Archive	PRJEB402	http://www.ebi.ac.uk/ena/data/view/PRJEB402	protists; metazoans	ftp.sra.ebi.ac.uk/vol1/fastq/ERR172/004/ERR1726644/ERR1726644_1.fastq.gz;ftp.sra.ebi.ac.uk/vol1/fastq/ERR172/004/ERR1726644/ERR1726644_2.fastq.gz;	ftp.sra.ebi.ac.uk/vol1/err/ERR172/004/ERR1726644
SAMEA2730472	Nucleic acids preparations	Euk_DNA_RNA_ext	Sequencing library preparation	MetaG	AHX_BFDIOSF_r1	Sequencing and data quality control	ERR1726814	PRJEB4352	European Nucleotide Archive	PRJEB402	http://www.ebi.ac.uk/ena/data/view/PRJEB402	protists; metazoans	ftp.sra.ebi.ac.uk/vol1/fastq/ERR172/004/ERR1726814/ERR1726814_1.fastq.gz;ftp.sra.ebi.ac.uk/vol1/fastq/ERR172/004/ERR1726814/ERR1726814_2.fastq.gz;	ftp.sra.ebi.ac.uk/vol1/err/ERR172/004/ERR1726814
SAMEA2730472	Nucleic acids preparations	Euk_DNA_RNA_ext	Sequencing library preparation	MetaG	AHX_BFDIOSF_r1	Sequencing and data quality control	ERR1726538	PRJEB4352	European Nucleotide Archive	PRJEB402	http://www.ebi.ac.uk/ena/data/view/PRJEB402	protists; metazoans	ftp.sra.ebi.ac.uk/vol1/fastq/ERR172/008/ERR1726538/ERR1726538_1.fastq.gz;ftp.sra.ebi.ac.uk/vol1/fastq/ERR172/008/ERR1726538/ERR1726538_2.fastq.gz;	ftp.sra.ebi.ac.uk/vol1/err/ERR172/008/ERR1726538
SAMEA2731262	Nucleic acids preparations	Euk_DNA_RNA_ext	Sequencing library preparation	MetaG	AHX_BFEIOSF_r1	Sequencing and data quality control	ERR1726870	PRJEB4352	European Nucleotide Archive	PRJEB402	http://www.ebi.ac.uk/ena/data/view/PRJEB402	protists; metazoans	ftp.sra.ebi.ac.uk/vol1/fastq/ERR172/000/ERR1726870/ERR1726870_1.fastq.gz;ftp.sra.ebi.ac.uk/vol1/fastq/ERR172/000/ERR1726870/ERR1726870_2.fastq.gz;	ftp.sra.ebi.ac.uk/vol1/err/ERR172/000/ERR1726870
SAMEA2730647	Nucleic acids preparations	Euk_DNA_RNA_ext	Sequencing library preparation	MetaG	AHX_BFFIOSF_r1	Sequencing and data quality control	ERR1726840	PRJEB4352	European Nucleotide Archive	PRJEB402	http://www.ebi.ac.uk/ena/data/view/PRJEB402	protists; metazoans	ftp.sra.ebi.ac.uk/vol1/fastq/ERR172/000/ERR1726840/ERR1726840_1.fastq.gz;ftp.sra.ebi.ac.uk/vol1/fastq/ERR172/000/ERR1726840/ERR1726840_2.fastq.gz;	ftp.sra.ebi.ac.uk/vol1/err/ERR172/000/ERR1726840
SAMEA2622936	Nucleic acids preparations	Euk_DNA_RNA_ext	Sequencing library preparation	MetaG	AHX_BFIIOSF_r1	Sequencing and data quality control	ERR868458	PRJEB4352	European Nucleotide Archive	PRJEB402	http://www.ebi.ac.uk/ena/data/view/PRJEB402	protists; metazoans	ftp.sra.ebi.ac.uk/vol1/fastq/ERR868/ERR868458/ERR868458_1.fastq.gz;ftp.sra.ebi.ac.uk/vol1/fastq/ERR868/ERR868458/ERR868458_2.fastq.gz;	ftp.sra.ebi.ac.uk/vol1/err/ERR868/ERR868458
SAMEA2732042	Nucleic acids preparations	Euk_DNA_RNA_ext	Sequencing library preparation	MetaG	AHX_BFKIOSF_r1	Sequencing and data quality control	ERR1726562	PRJEB4352	European Nucleotide Archive	PRJEB402	http://www.ebi.ac.uk/ena/data/view/PRJEB402	protists; metazoans	ftp.sra.ebi.ac.uk/vol1/fastq/ERR172/002/ERR1726562/ERR1726562_1.fastq.gz;ftp.sra.ebi.ac.uk/vol1/fastq/ERR172/002/ERR1726562/ERR1726562_2.fastq.gz;	ftp.sra.ebi.ac.uk/vol1/err/ERR172/002/ERR1726562
SAMEA2731945	Nucleic acids preparations	Euk_DNA_RNA_ext	Sequencing library preparation	MetaG	AHX_BFLIOSF_r1	Sequencing and data quality control	ERR1726727	PRJEB4352	European Nucleotide Archive	PRJEB402	http://www.ebi.ac.uk/ena/data/view/PRJEB402	protists; metazoans	ftp.sra.ebi.ac.uk/vol1/fastq/ERR172/007/ERR1726727/ERR1726727_1.fastq.gz;ftp.sra.ebi.ac.uk/vol1/fastq/ERR172/007/ERR1726727/ERR1726727_2.fastq.gz;	ftp.sra.ebi.ac.uk/vol1/err/ERR172/007/ERR1726727
SAMEA2731900	Nucleic acids preparations	Euk_DNA_RNA_ext	Sequencing library preparation	MetaG	AHX_BFMIOSF_r1	Sequencing and data quality control	ERR1726962	PRJEB4352	European Nucleotide Archive	PRJEB402	http://www.ebi.ac.uk/ena/data/view/PRJEB402	protists; metazoans	ftp.sra.ebi.ac.uk/vol1/fastq/ERR172/002/ERR1726962/ERR1726962_1.fastq.gz;ftp.sra.ebi.ac.uk/vol1/fastq/ERR172/002/ERR1726962/ERR1726962_2.fastq.gz;	ftp.sra.ebi.ac.uk/vol1/err/ERR172/002/ERR1726962
SAMEA2622914	Nucleic acids preparations	Euk_DNA_RNA_ext	Sequencing library preparation	MetaG	AHX_BFNIOSF_r1	Sequencing and data quality control	ERR868462	PRJEB4352	European Nucleotide Archive	PRJEB402	http://www.ebi.ac.uk/ena/data/view/PRJEB402	protists; metazoans	ftp.sra.ebi.ac.uk/vol1/fastq/ERR868/ERR868462/ERR868462_1.fastq.gz;ftp.sra.ebi.ac.uk/vol1/fastq/ERR868/ERR868462/ERR868462_2.fastq.gz;	ftp.sra.ebi.ac.uk/vol1/err/ERR868/ERR868462
SAMEA2731992	Nucleic acids preparations	Euk_DNA_RNA_ext	Sequencing library preparation	MetaG	AHX_BFPIOSF_r1	Sequencing and data quality control	ERR1726594	PRJEB4352	European Nucleotide Archive	PRJEB402	http://www.ebi.ac.uk/ena/data/view/PRJEB402	protists; metazoans	ftp.sra.ebi.ac.uk/vol1/fastq/ERR172/004/ERR1726594/ERR1726594_1.fastq.gz;ftp.sra.ebi.ac.uk/vol1/fastq/ERR172/004/ERR1726594/ERR1726594_2.fastq.gz;	ftp.sra.ebi.ac.uk/vol1/err/ERR172/004/ERR1726594
SAMEA2732035	Nucleic acids preparations	Euk_DNA_RNA_ext	Sequencing library preparation	MetaG	AHX_BFQIOSF_r1	Sequencing and data quality control	ERR1726577	PRJEB4352	European Nucleotide Archive	PRJEB402	http://www.ebi.ac.uk/ena/data/view/PRJEB402	protists; metazoans	ftp.sra.ebi.ac.uk/vol1/fastq/ERR172/007/ERR1726577/ERR1726577_1.fastq.gz;ftp.sra.ebi.ac.uk/vol1/fastq/ERR172/007/ERR1726577/ERR1726577_2.fastq.gz;	ftp.sra.ebi.ac.uk/vol1/err/ERR172/007/ERR1726577
SAMEA2731987	Nucleic acids preparations	Euk_DNA_RNA_ext	Sequencing library preparation	MetaG	AHX_BFRIOSF_r1	Sequencing and data quality control	ERR1726795	PRJEB4352	European Nucleotide Archive	PRJEB402	http://www.ebi.ac.uk/ena/data/view/PRJEB402	protists; metazoans	ftp.sra.ebi.ac.uk/vol1/fastq/ERR172/005/ERR1726795/ERR1726795_1.fastq.gz;ftp.sra.ebi.ac.uk/vol1/fastq/ERR172/005/ERR1726795/ERR1726795_2.fastq.gz;	ftp.sra.ebi.ac.uk/vol1/err/ERR172/005/ERR1726795
SAMEA2622912	Nucleic acids preparations	Euk_DNA_RNA_ext	Sequencing library preparation	MetaG	AHX_BFSIOSF_r1	Sequencing and data quality control	ERR1726851	PRJEB4352	European Nucleotide Archive	PRJEB402	http://www.ebi.ac.uk/ena/data/view/PRJEB402	protists; metazoans	ftp.sra.ebi.ac.uk/vol1/fastq/ERR172/001/ERR1726851/ERR1726851_1.fastq.gz;ftp.sra.ebi.ac.uk/vol1/fastq/ERR172/001/ERR1726851/ERR1726851_2.fastq.gz;	ftp.sra.ebi.ac.uk/vol1/err/ERR172/001/ERR1726851
SAMEA2622934	Nucleic acids preparations	Euk_DNA_RNA_ext	Sequencing library preparation	MetaG	AHX_BFTIOSF_r1	Sequencing and data quality control	ERR1726858	PRJEB4352	European Nucleotide Archive	PRJEB402	http://www.ebi.ac.uk/ena/data/view/PRJEB402	protists; metazoans	ftp.sra.ebi.ac.uk/vol1/fastq/ERR172/008/ERR1726858/ERR1726858_1.fastq.gz;ftp.sra.ebi.ac.uk/vol1/fastq/ERR172/008/ERR1726858/ERR1726858_2.fastq.gz;	ftp.sra.ebi.ac.uk/vol1/err/ERR172/008/ERR1726858
SAMEA2732732	Nucleic acids preparations	Euk_DNA_RNA_ext	Sequencing library preparation	MetaG	AHX_BFVIOSF_r1	Sequencing and data quality control	ERR1726595	PRJEB4352	European Nucleotide Archive	PRJEB402	http://www.ebi.ac.uk/ena/data/view/PRJEB402	protists; metazoans	ftp.sra.ebi.ac.uk/vol1/fastq/ERR172/005/ERR1726595/ERR1726595_1.fastq.gz;ftp.sra.ebi.ac.uk/vol1/fastq/ERR172/005/ERR1726595/ERR1726595_2.fastq.gz;	ftp.sra.ebi.ac.uk/vol1/err/ERR172/005/ERR1726595
SAMEA2732785	Nucleic acids preparations	Euk_DNA_RNA_ext	Sequencing library preparation	MetaG	AHX_BFXIOSF_r1	Sequencing and data quality control	ERR1726767	PRJEB4352	European Nucleotide Archive	PRJEB402	http://www.ebi.ac.uk/ena/data/view/PRJEB402	protists; metazoans	ftp.sra.ebi.ac.uk/vol1/fastq/ERR172/007/ERR1726767/ERR1726767_1.fastq.gz;ftp.sra.ebi.ac.uk/vol1/fastq/ERR172/007/ERR1726767/ERR1726767_2.fastq.gz;	ftp.sra.ebi.ac.uk/vol1/err/ERR172/007/ERR1726767
SAMEA2732729	Nucleic acids preparations	Euk_DNA_RNA_ext	Sequencing library preparation	MetaG	AHX_BGAIOSF_r1	Sequencing and data quality control	ERR1726966	PRJEB4352	European Nucleotide Archive	PRJEB402	http://www.ebi.ac.uk/ena/data/view/PRJEB402	protists; metazoans	ftp.sra.ebi.ac.uk/vol1/fastq/ERR172/006/ERR1726966/ERR1726966_1.fastq.gz;ftp.sra.ebi.ac.uk/vol1/fastq/ERR172/006/ERR1726966/ERR1726966_2.fastq.gz;	ftp.sra.ebi.ac.uk/vol1/err/ERR172/006/ERR1726966
SAMEA2623037	Nucleic acids preparations	Euk_DNA_RNA_ext	Sequencing library preparation	MetaG	AHX_BGBIOSF_r1	Sequencing and data quality control	ERR868386	PRJEB4352	European Nucleotide Archive	PRJEB402	http://www.ebi.ac.uk/ena/data/view/PRJEB402	protists; metazoans	ftp.sra.ebi.ac.uk/vol1/fastq/ERR868/ERR868386/ERR868386_1.fastq.gz;ftp.sra.ebi.ac.uk/vol1/fastq/ERR868/ERR868386/ERR868386_2.fastq.gz;	ftp.sra.ebi.ac.uk/vol1/err/ERR868/ERR868386
SAMEA2623037	Nucleic acids preparations	Euk_DNA_RNA_ext	Sequencing library preparation	MetaG	AHX_BGBIOSF_r1	Sequencing and data quality control	ERR868464	PRJEB4352	European Nucleotide Archive	PRJEB402	http://www.ebi.ac.uk/ena/data/view/PRJEB402	protists; metazoans	ftp.sra.ebi.ac.uk/vol1/fastq/ERR868/ERR868464/ERR868464_1.fastq.gz;ftp.sra.ebi.ac.uk/vol1/fastq/ERR868/ERR868464/ERR868464_2.fastq.gz;	ftp.sra.ebi.ac.uk/vol1/err/ERR868/ERR868464
SAMEA2623035	Nucleic acids preparations	Euk_DNA_RNA_ext	Sequencing library preparation	MetaG	AHX_BGCIOSF_r1	Sequencing and data quality control	ERR1726845	PRJEB4352	European Nucleotide Archive	PRJEB402	http://www.ebi.ac.uk/ena/data/view/PRJEB402	protists; metazoans	ftp.sra.ebi.ac.uk/vol1/fastq/ERR172/005/ERR1726845/ERR1726845_1.fastq.gz;ftp.sra.ebi.ac.uk/vol1/fastq/ERR172/005/ERR1726845/ERR1726845_2.fastq.gz;	ftp.sra.ebi.ac.uk/vol1/err/ERR172/005/ERR1726845
SAMEA2623035	Nucleic acids preparations	Euk_DNA_RNA_ext	Sequencing library preparation	MetaG	AHX_BGCIOSF_r1	Sequencing and data quality control	ERR1726724	PRJEB4352	European Nucleotide Archive	PRJEB402	http://www.ebi.ac.uk/ena/data/view/PRJEB402	protists; metazoans	ftp.sra.ebi.ac.uk/vol1/fastq/ERR172/004/ERR1726724/ERR1726724_1.fastq.gz;ftp.sra.ebi.ac.uk/vol1/fastq/ERR172/004/ERR1726724/ERR1726724_2.fastq.gz;	ftp.sra.ebi.ac.uk/vol1/err/ERR172/004/ERR1726724
SAMEA2623054	Nucleic acids preparations	Euk_DNA_RNA_ext	Sequencing library preparation	MetaG	AHX_BGDIOSF_r1	Sequencing and data quality control	ERR868384	PRJEB4352	European Nucleotide Archive	PRJEB402	http://www.ebi.ac.uk/ena/data/view/PRJEB402	protists; metazoans	ftp.sra.ebi.ac.uk/vol1/fastq/ERR868/ERR868384/ERR868384_1.fastq.gz;ftp.sra.ebi.ac.uk/vol1/fastq/ERR868/ERR868384/ERR868384_2.fastq.gz;	ftp.sra.ebi.ac.uk/vol1/err/ERR868/ERR868384
SAMEA2732139	Nucleic acids preparations	Euk_DNA_RNA_ext	Sequencing library preparation	MetaG	AHX_BGFIOSF_r1	Sequencing and data quality control	ERR1726640	PRJEB4352	European Nucleotide Archive	PRJEB402	http://www.ebi.ac.uk/ena/data/view/PRJEB402	protists; metazoans	ftp.sra.ebi.ac.uk/vol1/fastq/ERR172/000/ERR1726640/ERR1726640_1.fastq.gz;ftp.sra.ebi.ac.uk/vol1/fastq/ERR172/000/ERR1726640/ERR1726640_2.fastq.gz;	ftp.sra.ebi.ac.uk/vol1/err/ERR172/000/ERR1726640
SAMEA2732139	Nucleic acids preparations	Euk_DNA_RNA_ext	Sequencing library preparation	MetaG	AHX_BGFIOSF_r1	Sequencing and data quality control	ERR1726924	PRJEB4352	European Nucleotide Archive	PRJEB402	http://www.ebi.ac.uk/ena/data/view/PRJEB402	protists; metazoans	ftp.sra.ebi.ac.uk/vol1/fastq/ERR172/004/ERR1726924/ERR1726924_1.fastq.gz;ftp.sra.ebi.ac.uk/vol1/fastq/ERR172/004/ERR1726924/ERR1726924_2.fastq.gz;	ftp.sra.ebi.ac.uk/vol1/err/ERR172/004/ERR1726924
SAMEA2732135	Nucleic acids preparations	Euk_DNA_RNA_ext	Sequencing library preparation	MetaG	AHX_BGGIOSF_r1	Sequencing and data quality control	ERR1726621	PRJEB4352	European Nucleotide Archive	PRJEB402	http://www.ebi.ac.uk/ena/data/view/PRJEB402	protists; metazoans	ftp.sra.ebi.ac.uk/vol1/fastq/ERR172/001/ERR1726621/ERR1726621_1.fastq.gz;ftp.sra.ebi.ac.uk/vol1/fastq/ERR172/001/ERR1726621/ERR1726621_2.fastq.gz;	ftp.sra.ebi.ac.uk/vol1/err/ERR172/001/ERR1726621
SAMEA2732906	Nucleic acids preparations	Euk_DNA_RNA_ext	Sequencing library preparation	MetaG	AHX_BGHIOSF_r1	Sequencing and data quality control	ERR1726823	PRJEB4352	European Nucleotide Archive	PRJEB402	http://www.ebi.ac.uk/ena/data/view/PRJEB402	protists; metazoans	ftp.sra.ebi.ac.uk/vol1/fastq/ERR172/003/ERR1726823/ERR1726823_1.fastq.gz;ftp.sra.ebi.ac.uk/vol1/fastq/ERR172/003/ERR1726823/ERR1726823_2.fastq.gz;	ftp.sra.ebi.ac.uk/vol1/err/ERR172/003/ERR1726823
SAMEA2623018	Nucleic acids preparations	Euk_DNA_RNA_ext	Sequencing library preparation	MetaG	AHX_BGIIOSF_r1	Sequencing and data quality control	ERR868485	PRJEB4352	European Nucleotide Archive	PRJEB402	http://www.ebi.ac.uk/ena/data/view/PRJEB402	protists; metazoans	ftp.sra.ebi.ac.uk/vol1/fastq/ERR868/ERR868485/ERR868485_1.fastq.gz;ftp.sra.ebi.ac.uk/vol1/fastq/ERR868/ERR868485/ERR868485_2.fastq.gz;	ftp.sra.ebi.ac.uk/vol1/err/ERR868/ERR868485
SAMEA2623016	Nucleic acids preparations	Euk_DNA_RNA_ext	Sequencing library preparation	MetaG	AHX_BGKIOSF_r1	Sequencing and data quality control	ERR1726914	PRJEB4352	European Nucleotide Archive	PRJEB402	http://www.ebi.ac.uk/ena/data/view/PRJEB402	protists; metazoans	ftp.sra.ebi.ac.uk/vol1/fastq/ERR172/004/ERR1726914/ERR1726914_1.fastq.gz;ftp.sra.ebi.ac.uk/vol1/fastq/ERR172/004/ERR1726914/ERR1726914_2.fastq.gz;	ftp.sra.ebi.ac.uk/vol1/err/ERR172/004/ERR1726914
SAMEA2623228	Nucleic acids preparations	Euk_DNA_RNA_ext	Sequencing library preparation	MetaG	AHX_BGLIOSF_r1	Sequencing and data quality control	ERR868346	PRJEB4352	European Nucleotide Archive	PRJEB402	http://www.ebi.ac.uk/ena/data/view/PRJEB402	protists; metazoans	ftp.sra.ebi.ac.uk/vol1/fastq/ERR868/ERR868346/ERR868346_1.fastq.gz;ftp.sra.ebi.ac.uk/vol1/fastq/ERR868/ERR868346/ERR868346_2.fastq.gz;	ftp.sra.ebi.ac.uk/vol1/err/ERR868/ERR868346
SAMEA2732994	Nucleic acids preparations	Euk_DNA_RNA_ext	Sequencing library preparation	MetaG	AHX_BGMIOSF_r1	Sequencing and data quality control	ERR1726616	PRJEB4352	European Nucleotide Archive	PRJEB402	http://www.ebi.ac.uk/ena/data/view/PRJEB402	protists; metazoans	ftp.sra.ebi.ac.uk/vol1/fastq/ERR172/006/ERR1726616/ERR1726616_1.fastq.gz;ftp.sra.ebi.ac.uk/vol1/fastq/ERR172/006/ERR1726616/ERR1726616_2.fastq.gz;	ftp.sra.ebi.ac.uk/vol1/err/ERR172/006/ERR1726616
SAMEA2732990	Nucleic acids preparations	Euk_DNA_RNA_ext	Sequencing library preparation	MetaG	AHX_BGNIOSF_r1	Sequencing and data quality control	ERR1726680	PRJEB4352	European Nucleotide Archive	PRJEB402	http://www.ebi.ac.uk/ena/data/view/PRJEB402	protists; metazoans	ftp.sra.ebi.ac.uk/vol1/fastq/ERR172/000/ERR1726680/ERR1726680_1.fastq.gz;ftp.sra.ebi.ac.uk/vol1/fastq/ERR172/000/ERR1726680/ERR1726680_2.fastq.gz;	ftp.sra.ebi.ac.uk/vol1/err/ERR172/000/ERR1726680
SAMEA2732990	Nucleic acids preparations	Euk_DNA_RNA_ext	Sequencing library preparation	MetaG	AHX_BGNIOSF_r1	Sequencing and data quality control	ERR1726641	PRJEB4352	European Nucleotide Archive	PRJEB402	http://www.ebi.ac.uk/ena/data/view/PRJEB402	protists; metazoans	ftp.sra.ebi.ac.uk/vol1/fastq/ERR172/001/ERR1726641/ERR1726641_1.fastq.gz;ftp.sra.ebi.ac.uk/vol1/fastq/ERR172/001/ERR1726641/ERR1726641_2.fastq.gz;	ftp.sra.ebi.ac.uk/vol1/err/ERR172/001/ERR1726641
SAMEA2732986	Nucleic acids preparations	Euk_DNA_RNA_ext	Sequencing library preparation	MetaG	AHX_BGPIOSF_r1	Sequencing and data quality control	ERR1726930	PRJEB4352	European Nucleotide Archive	PRJEB402	http://www.ebi.ac.uk/ena/data/view/PRJEB402	protists; metazoans	ftp.sra.ebi.ac.uk/vol1/fastq/ERR172/000/ERR1726930/ERR1726930_1.fastq.gz;ftp.sra.ebi.ac.uk/vol1/fastq/ERR172/000/ERR1726930/ERR1726930_2.fastq.gz;	ftp.sra.ebi.ac.uk/vol1/err/ERR172/000/ERR1726930
SAMEA2623226	Nucleic acids preparations	Euk_DNA_RNA_ext	Sequencing library preparation	MetaG	AHX_BGQIOSF_r1	Sequencing and data quality control	ERR1726848	PRJEB4352	European Nucleotide Archive	PRJEB402	http://www.ebi.ac.uk/ena/data/view/PRJEB402	protists; metazoans	ftp.sra.ebi.ac.uk/vol1/fastq/ERR172/008/ERR1726848/ERR1726848_1.fastq.gz;ftp.sra.ebi.ac.uk/vol1/fastq/ERR172/008/ERR1726848/ERR1726848_2.fastq.gz;	ftp.sra.ebi.ac.uk/vol1/err/ERR172/008/ERR1726848
SAMEA2623246	Nucleic acids preparations	Euk_DNA_RNA_ext	Sequencing library preparation	MetaG	AHX_BGRAOSF_r1	Sequencing and data quality control	ERR873960	PRJEB4352	European Nucleotide Archive	PRJEB402	http://www.ebi.ac.uk/ena/data/view/PRJEB402	protists; metazoans	ftp.sra.ebi.ac.uk/vol1/fastq/ERR873/ERR873960/ERR873960_1.fastq.gz;ftp.sra.ebi.ac.uk/vol1/fastq/ERR873/ERR873960/ERR873960_2.fastq.gz;	ftp.sra.ebi.ac.uk/vol1/err/ERR873/ERR873960
SAMEA2623246	Nucleic acids preparations	Euk_DNA_RNA_ext	Sequencing library preparation	MetaG	AHX_BGRAOSF_r1	Sequencing and data quality control	ERR873967	PRJEB4352	European Nucleotide Archive	PRJEB402	http://www.ebi.ac.uk/ena/data/view/PRJEB402	protists; metazoans	ftp.sra.ebi.ac.uk/vol1/fastq/ERR873/ERR873967/ERR873967_1.fastq.gz;ftp.sra.ebi.ac.uk/vol1/fastq/ERR873/ERR873967/ERR873967_2.fastq.gz;	ftp.sra.ebi.ac.uk/vol1/err/ERR873/ERR873967
SAMEA2623206	Nucleic acids preparations	Euk_DNA_RNA_ext	Sequencing library preparation	MetaG	AHX_BGSIOSF_r2	Sequencing and data quality control	ERR868433	PRJEB4352	European Nucleotide Archive	PRJEB402	http://www.ebi.ac.uk/ena/data/view/PRJEB402	protists; metazoans	ftp.sra.ebi.ac.uk/vol1/fastq/ERR868/ERR868433/ERR868433_1.fastq.gz;ftp.sra.ebi.ac.uk/vol1/fastq/ERR868/ERR868433/ERR868433_2.fastq.gz;	ftp.sra.ebi.ac.uk/vol1/err/ERR868/ERR868433
SAMEA2732214	Nucleic acids preparations	Euk_DNA_RNA_ext	Sequencing library preparation	MetaG	AHX_BGTIOSF_r1	Sequencing and data quality control	ERR1726888	PRJEB4352	European Nucleotide Archive	PRJEB402	http://www.ebi.ac.uk/ena/data/view/PRJEB402	protists; metazoans	ftp.sra.ebi.ac.uk/vol1/fastq/ERR172/008/ERR1726888/ERR1726888_1.fastq.gz;ftp.sra.ebi.ac.uk/vol1/fastq/ERR172/008/ERR1726888/ERR1726888_2.fastq.gz;	ftp.sra.ebi.ac.uk/vol1/err/ERR172/008/ERR1726888
SAMEA2732214	Nucleic acids preparations	Euk_DNA_RNA_ext	Sequencing library preparation	MetaG	AHX_BGTIOSF_r1	Sequencing and data quality control	ERR1726702	PRJEB4352	European Nucleotide Archive	PRJEB402	http://www.ebi.ac.uk/ena/data/view/PRJEB402	protists; metazoans	ftp.sra.ebi.ac.uk/vol1/fastq/ERR172/002/ERR1726702/ERR1726702_1.fastq.gz;ftp.sra.ebi.ac.uk/vol1/fastq/ERR172/002/ERR1726702/ERR1726702_2.fastq.gz;	ftp.sra.ebi.ac.uk/vol1/err/ERR172/002/ERR1726702
SAMEA2732980	Nucleic acids preparations	Euk_DNA_RNA_ext	Sequencing library preparation	MetaG	AHX_BGVIOSF_r2	Sequencing and data quality control	ERR1726750	PRJEB4352	European Nucleotide Archive	PRJEB402	http://www.ebi.ac.uk/ena/data/view/PRJEB402	protists; metazoans	ftp.sra.ebi.ac.uk/vol1/fastq/ERR172/000/ERR1726750/ERR1726750_1.fastq.gz;ftp.sra.ebi.ac.uk/vol1/fastq/ERR172/000/ERR1726750/ERR1726750_2.fastq.gz;	ftp.sra.ebi.ac.uk/vol1/err/ERR172/000/ERR1726750
SAMEA2732932	Nucleic acids preparations	Euk_DNA_RNA_ext	Sequencing library preparation	MetaG	AHX_BGXIOSF_r1	Sequencing and data quality control	ERR1726747	PRJEB4352	European Nucleotide Archive	PRJEB402	http://www.ebi.ac.uk/ena/data/view/PRJEB402	protists; metazoans	ftp.sra.ebi.ac.uk/vol1/fastq/ERR172/007/ERR1726747/ERR1726747_1.fastq.gz;ftp.sra.ebi.ac.uk/vol1/fastq/ERR172/007/ERR1726747/ERR1726747_2.fastq.gz;	ftp.sra.ebi.ac.uk/vol1/err/ERR172/007/ERR1726747
SAMEA2732932	Nucleic acids preparations	Euk_DNA_RNA_ext	Sequencing library preparation	MetaG	AHX_BGXIOSF_r1	Sequencing and data quality control	ERR1726923	PRJEB4352	European Nucleotide Archive	PRJEB402	http://www.ebi.ac.uk/ena/data/view/PRJEB402	protists; metazoans	ftp.sra.ebi.ac.uk/vol1/fastq/ERR172/003/ERR1726923/ERR1726923_1.fastq.gz;ftp.sra.ebi.ac.uk/vol1/fastq/ERR172/003/ERR1726923/ERR1726923_2.fastq.gz;	ftp.sra.ebi.ac.uk/vol1/err/ERR172/003/ERR1726923
SAMEA2623204	Nucleic acids preparations	Euk_DNA_RNA_ext	Sequencing library preparation	MetaG	AHX_BHAIOSF_r1	Sequencing and data quality control	ERR1726884	PRJEB4352	European Nucleotide Archive	PRJEB402	http://www.ebi.ac.uk/ena/data/view/PRJEB402	protists; metazoans	ftp.sra.ebi.ac.uk/vol1/fastq/ERR172/004/ERR1726884/ERR1726884_1.fastq.gz;ftp.sra.ebi.ac.uk/vol1/fastq/ERR172/004/ERR1726884/ERR1726884_2.fastq.gz;	ftp.sra.ebi.ac.uk/vol1/err/ERR172/004/ERR1726884
SAMEA2623247	Nucleic acids preparations	Euk_DNA_RNA_ext	Sequencing library preparation	MetaG	AHX_BHBIOSF_r1	Sequencing and data quality control	ERR1726869	PRJEB4352	European Nucleotide Archive	PRJEB402	http://www.ebi.ac.uk/ena/data/view/PRJEB402	protists; metazoans	ftp.sra.ebi.ac.uk/vol1/fastq/ERR172/009/ERR1726869/ERR1726869_1.fastq.gz;ftp.sra.ebi.ac.uk/vol1/fastq/ERR172/009/ERR1726869/ERR1726869_2.fastq.gz;	ftp.sra.ebi.ac.uk/vol1/err/ERR172/009/ERR1726869
SAMEA2620821	Nucleic acids preparations	Euk_DNA_RNA_ext	Sequencing library preparation	MetaG	AHX_BHDAOSF_r1	Sequencing and data quality control	ERR599225	PRJEB4352	European Nucleotide Archive	PRJEB402	http://www.ebi.ac.uk/ena/data/view/PRJEB402	protists; metazoans	ftp.sra.ebi.ac.uk/vol1/fastq/ERR599/ERR599225/ERR599225_1.fastq.gz;ftp.sra.ebi.ac.uk/vol1/fastq/ERR599/ERR599225/ERR599225_2.fastq.gz;	ftp.sra.ebi.ac.uk/vol1/err/ERR599/ERR599225
SAMEA2731531	Nucleic acids preparations	Euk_DNA_RNA_ext	Sequencing library preparation	MetaG	AHX_BHFIOSF_r1	Sequencing and data quality control	ERR1726544	PRJEB4352	European Nucleotide Archive	PRJEB402	http://www.ebi.ac.uk/ena/data/view/PRJEB402	protists; metazoans	ftp.sra.ebi.ac.uk/vol1/fastq/ERR172/004/ERR1726544/ERR1726544_1.fastq.gz;ftp.sra.ebi.ac.uk/vol1/fastq/ERR172/004/ERR1726544/ERR1726544_2.fastq.gz;	ftp.sra.ebi.ac.uk/vol1/err/ERR172/004/ERR1726544
SAMEA2731578	Nucleic acids preparations	Euk_DNA_RNA_ext	Sequencing library preparation	MetaG	AHX_BHGIOSF_r1	Sequencing and data quality control	ERR1726741	PRJEB4352	European Nucleotide Archive	PRJEB402	http://www.ebi.ac.uk/ena/data/view/PRJEB402	protists; metazoans	ftp.sra.ebi.ac.uk/vol1/fastq/ERR172/001/ERR1726741/ERR1726741_1.fastq.gz;ftp.sra.ebi.ac.uk/vol1/fastq/ERR172/001/ERR1726741/ERR1726741_2.fastq.gz;	ftp.sra.ebi.ac.uk/vol1/err/ERR172/001/ERR1726741
SAMEA2619486	Nucleic acids preparations	Euk_DNA_RNA_ext	Sequencing library preparation	MetaG	AHX_BHIIOSF_r1	Sequencing and data quality control	ERR868448	PRJEB4352	European Nucleotide Archive	PRJEB402	http://www.ebi.ac.uk/ena/data/view/PRJEB402	protists; metazoans	ftp.sra.ebi.ac.uk/vol1/fastq/ERR868/ERR868448/ERR868448_1.fastq.gz;ftp.sra.ebi.ac.uk/vol1/fastq/ERR868/ERR868448/ERR868448_2.fastq.gz;	ftp.sra.ebi.ac.uk/vol1/err/ERR868/ERR868448
SAMEA2730531	Nucleic acids preparations	Euk_DNA_RNA_ext	Sequencing library preparation	MetaG	AHX_BHLIOSF_r1	Sequencing and data quality control	ERR1726887	PRJEB4352	European Nucleotide Archive	PRJEB402	http://www.ebi.ac.uk/ena/data/view/PRJEB402	protists; metazoans	ftp.sra.ebi.ac.uk/vol1/fastq/ERR172/007/ERR1726887/ERR1726887_1.fastq.gz;ftp.sra.ebi.ac.uk/vol1/fastq/ERR172/007/ERR1726887/ERR1726887_2.fastq.gz;	ftp.sra.ebi.ac.uk/vol1/err/ERR172/007/ERR1726887
SAMEA2619467	Nucleic acids preparations	Euk_DNA_RNA_ext	Sequencing library preparation	MetaG	AHX_BHMIOSF_r1	Sequencing and data quality control	ERR868431	PRJEB4352	European Nucleotide Archive	PRJEB402	http://www.ebi.ac.uk/ena/data/view/PRJEB402	protists; metazoans	ftp.sra.ebi.ac.uk/vol1/fastq/ERR868/ERR868431/ERR868431_1.fastq.gz;ftp.sra.ebi.ac.uk/vol1/fastq/ERR868/ERR868431/ERR868431_2.fastq.gz;	ftp.sra.ebi.ac.uk/vol1/err/ERR868/ERR868431
SAMEA2730491	Nucleic acids preparations	Euk_DNA_RNA_ext	Sequencing library preparation	MetaG	AHX_BHPIOSF_r1	Sequencing and data quality control	ERR1726612	PRJEB4352	European Nucleotide Archive	PRJEB402	http://www.ebi.ac.uk/ena/data/view/PRJEB402	protists; metazoans	ftp.sra.ebi.ac.uk/vol1/fastq/ERR172/002/ERR1726612/ERR1726612_1.fastq.gz;ftp.sra.ebi.ac.uk/vol1/fastq/ERR172/002/ERR1726612/ERR1726612_2.fastq.gz;	ftp.sra.ebi.ac.uk/vol1/err/ERR172/002/ERR1726612
SAMEA2732634	Nucleic acids preparations	Euk_DNA_RNA_ext	Sequencing library preparation	MetaG	AHX_BHSIOSF_r1	Sequencing and data quality control	ERR1726880	PRJEB4352	European Nucleotide Archive	PRJEB402	http://www.ebi.ac.uk/ena/data/view/PRJEB402	protists; metazoans	ftp.sra.ebi.ac.uk/vol1/fastq/ERR172/000/ERR1726880/ERR1726880_1.fastq.gz;ftp.sra.ebi.ac.uk/vol1/fastq/ERR172/000/ERR1726880/ERR1726880_2.fastq.gz;	ftp.sra.ebi.ac.uk/vol1/err/ERR172/000/ERR1726880
SAMEA2621948	Nucleic acids preparations	Euk_DNA_RNA_ext	Sequencing library preparation	MetaG	AHX_BHVIOSF_r1	Sequencing and data quality control	ERR868417	PRJEB4352	European Nucleotide Archive	PRJEB402	http://www.ebi.ac.uk/ena/data/view/PRJEB402	protists; metazoans	ftp.sra.ebi.ac.uk/vol1/fastq/ERR868/ERR868417/ERR868417_1.fastq.gz;ftp.sra.ebi.ac.uk/vol1/fastq/ERR868/ERR868417/ERR868417_2.fastq.gz;	ftp.sra.ebi.ac.uk/vol1/err/ERR868/ERR868417
SAMEA2621922	Nucleic acids preparations	Euk_DNA_RNA_ext	Sequencing library preparation	MetaG	AHX_BIAIOSF_r1	Sequencing and data quality control	ERR868444	PRJEB4352	European Nucleotide Archive	PRJEB402	http://www.ebi.ac.uk/ena/data/view/PRJEB402	protists; metazoans	ftp.sra.ebi.ac.uk/vol1/fastq/ERR868/ERR868444/ERR868444_1.fastq.gz;ftp.sra.ebi.ac.uk/vol1/fastq/ERR868/ERR868444/ERR868444_2.fastq.gz;	ftp.sra.ebi.ac.uk/vol1/err/ERR868/ERR868444
SAMEA2732195	Nucleic acids preparations	Euk_DNA_RNA_ext	Sequencing library preparation	MetaG	AHX_BICIOSF_r1	Sequencing and data quality control	ERR1726598	PRJEB4352	European Nucleotide Archive	PRJEB402	http://www.ebi.ac.uk/ena/data/view/PRJEB402	protists; metazoans	ftp.sra.ebi.ac.uk/vol1/fastq/ERR172/008/ERR1726598/ERR1726598_1.fastq.gz;ftp.sra.ebi.ac.uk/vol1/fastq/ERR172/008/ERR1726598/ERR1726598_2.fastq.gz;	ftp.sra.ebi.ac.uk/vol1/err/ERR172/008/ERR1726598
SAMEA2732369	Nucleic acids preparations	Euk_DNA_RNA_ext	Sequencing library preparation	MetaG	AHX_BIDIOSF_r1	Sequencing and data quality control	ERR1726593	PRJEB4352	European Nucleotide Archive	PRJEB402	http://www.ebi.ac.uk/ena/data/view/PRJEB402	protists; metazoans	ftp.sra.ebi.ac.uk/vol1/fastq/ERR172/003/ERR1726593/ERR1726593_1.fastq.gz;ftp.sra.ebi.ac.uk/vol1/fastq/ERR172/003/ERR1726593/ERR1726593_2.fastq.gz;	ftp.sra.ebi.ac.uk/vol1/err/ERR172/003/ERR1726593
SAMEA2622536	Nucleic acids preparations	Euk_DNA_RNA_ext	Sequencing library preparation	MetaG	AHX_BIFIOSF_r1	Sequencing and data quality control	ERR868501	PRJEB4352	European Nucleotide Archive	PRJEB402	http://www.ebi.ac.uk/ena/data/view/PRJEB402	protists; metazoans	ftp.sra.ebi.ac.uk/vol1/fastq/ERR868/ERR868501/ERR868501_1.fastq.gz;ftp.sra.ebi.ac.uk/vol1/fastq/ERR868/ERR868501/ERR868501_2.fastq.gz;	ftp.sra.ebi.ac.uk/vol1/err/ERR868/ERR868501
SAMEA2622538	Nucleic acids preparations	Euk_DNA_RNA_ext	Sequencing library preparation	MetaG	AHX_BIGIOSF_r1	Sequencing and data quality control	ERR1726535	PRJEB4352	European Nucleotide Archive	PRJEB402	http://www.ebi.ac.uk/ena/data/view/PRJEB402	protists; metazoans	ftp.sra.ebi.ac.uk/vol1/fastq/ERR172/005/ERR1726535/ERR1726535_1.fastq.gz;ftp.sra.ebi.ac.uk/vol1/fastq/ERR172/005/ERR1726535/ERR1726535_2.fastq.gz;	ftp.sra.ebi.ac.uk/vol1/err/ERR172/005/ERR1726535
SAMEA2731613	Nucleic acids preparations	Euk_DNA_RNA_ext	Sequencing library preparation	MetaG	AHX_BIHIOSF_r1	Sequencing and data quality control	ERR1726834	PRJEB4352	European Nucleotide Archive	PRJEB402	http://www.ebi.ac.uk/ena/data/view/PRJEB402	protists; metazoans	ftp.sra.ebi.ac.uk/vol1/fastq/ERR172/004/ERR1726834/ERR1726834_1.fastq.gz;ftp.sra.ebi.ac.uk/vol1/fastq/ERR172/004/ERR1726834/ERR1726834_2.fastq.gz;	ftp.sra.ebi.ac.uk/vol1/err/ERR172/004/ERR1726834
SAMEA2731973	Nucleic acids preparations	Euk_DNA_RNA_ext	Sequencing library preparation	MetaG	AHX_BIIIOSF_r1	Sequencing and data quality control	ERR1726694	PRJEB4352	European Nucleotide Archive	PRJEB402	http://www.ebi.ac.uk/ena/data/view/PRJEB402	protists; metazoans	ftp.sra.ebi.ac.uk/vol1/fastq/ERR172/004/ERR1726694/ERR1726694_1.fastq.gz;ftp.sra.ebi.ac.uk/vol1/fastq/ERR172/004/ERR1726694/ERR1726694_2.fastq.gz;	ftp.sra.ebi.ac.uk/vol1/err/ERR172/004/ERR1726694
SAMEA2622561	Nucleic acids preparations	Euk_DNA_RNA_ext	Sequencing library preparation	MetaG	AHX_BIKIOSF_r1	Sequencing and data quality control	ERR868432	PRJEB4352	European Nucleotide Archive	PRJEB402	http://www.ebi.ac.uk/ena/data/view/PRJEB402	protists; metazoans	ftp.sra.ebi.ac.uk/vol1/fastq/ERR868/ERR868432/ERR868432_1.fastq.gz;ftp.sra.ebi.ac.uk/vol1/fastq/ERR868/ERR868432/ERR868432_2.fastq.gz;	ftp.sra.ebi.ac.uk/vol1/err/ERR868/ERR868432
SAMEA2731477	Nucleic acids preparations	Euk_DNA_RNA_ext	Sequencing library preparation	MetaG	AHX_BIMIOSF_r1	Sequencing and data quality control	ERR1726977	PRJEB4352	European Nucleotide Archive	PRJEB402	http://www.ebi.ac.uk/ena/data/view/PRJEB402	protists; metazoans	ftp.sra.ebi.ac.uk/vol1/fastq/ERR172/007/ERR1726977/ERR1726977_1.fastq.gz;ftp.sra.ebi.ac.uk/vol1/fastq/ERR172/007/ERR1726977/ERR1726977_2.fastq.gz;	ftp.sra.ebi.ac.uk/vol1/err/ERR172/007/ERR1726977
SAMEA2732026	Nucleic acids preparations	Euk_DNA_RNA_ext	Sequencing library preparation	MetaG	AHX_BINIOSF_r1	Sequencing and data quality control	ERR1726778	PRJEB4352	European Nucleotide Archive	PRJEB402	http://www.ebi.ac.uk/ena/data/view/PRJEB402	protists; metazoans	ftp.sra.ebi.ac.uk/vol1/fastq/ERR172/008/ERR1726778/ERR1726778_1.fastq.gz;ftp.sra.ebi.ac.uk/vol1/fastq/ERR172/008/ERR1726778/ERR1726778_2.fastq.gz;	ftp.sra.ebi.ac.uk/vol1/err/ERR172/008/ERR1726778
SAMEA2622584	Nucleic acids preparations	Euk_DNA_RNA_ext	Sequencing library preparation	MetaG	AHX_BIPIOSF_r1	Sequencing and data quality control	ERR868365	PRJEB4352	European Nucleotide Archive	PRJEB402	http://www.ebi.ac.uk/ena/data/view/PRJEB402	protists; metazoans	ftp.sra.ebi.ac.uk/vol1/fastq/ERR868/ERR868365/ERR868365_1.fastq.gz;ftp.sra.ebi.ac.uk/vol1/fastq/ERR868/ERR868365/ERR868365_2.fastq.gz;	ftp.sra.ebi.ac.uk/vol1/err/ERR868/ERR868365
SAMEA2619456	Nucleic acids preparations	Euk_DNA_RNA_ext	Sequencing library preparation	MetaG	AHX_BIRIOSF_r1	Sequencing and data quality control	ERR868373	PRJEB4352	European Nucleotide Archive	PRJEB402	http://www.ebi.ac.uk/ena/data/view/PRJEB402	protists; metazoans	ftp.sra.ebi.ac.uk/vol1/fastq/ERR868/ERR868373/ERR868373_1.fastq.gz;ftp.sra.ebi.ac.uk/vol1/fastq/ERR868/ERR868373/ERR868373_2.fastq.gz;	ftp.sra.ebi.ac.uk/vol1/err/ERR868/ERR868373
SAMEA2730824	Nucleic acids preparations	Euk_DNA_RNA_ext	Sequencing library preparation	MetaG	AHX_BITIOSF_r1	Sequencing and data quality control	ERR1726936	PRJEB4352	European Nucleotide Archive	PRJEB402	http://www.ebi.ac.uk/ena/data/view/PRJEB402	protists; metazoans	ftp.sra.ebi.ac.uk/vol1/fastq/ERR172/006/ERR1726936/ERR1726936_1.fastq.gz;ftp.sra.ebi.ac.uk/vol1/fastq/ERR172/006/ERR1726936/ERR1726936_2.fastq.gz;	ftp.sra.ebi.ac.uk/vol1/err/ERR172/006/ERR1726936
SAMEA2619443	Nucleic acids preparations	Euk_DNA_RNA_ext	Sequencing library preparation	MetaG	AHX_BIVIOSF_r1	Sequencing and data quality control	ERR868497	PRJEB4352	European Nucleotide Archive	PRJEB402	http://www.ebi.ac.uk/ena/data/view/PRJEB402	protists; metazoans	ftp.sra.ebi.ac.uk/vol1/fastq/ERR868/ERR868497/ERR868497_1.fastq.gz;ftp.sra.ebi.ac.uk/vol1/fastq/ERR868/ERR868497/ERR868497_2.fastq.gz;	ftp.sra.ebi.ac.uk/vol1/err/ERR868/ERR868497
SAMEA2621439	Nucleic acids preparations	Euk_DNA_RNA_ext	Sequencing library preparation	MetaG	AHX_BKXAOSF_r1	Sequencing and data quality control	ERR599219	PRJEB4352	European Nucleotide Archive	PRJEB402	http://www.ebi.ac.uk/ena/data/view/PRJEB402	protists; metazoans	ftp.sra.ebi.ac.uk/vol1/fastq/ERR599/ERR599219/ERR599219_1.fastq.gz;ftp.sra.ebi.ac.uk/vol1/fastq/ERR599/ERR599219/ERR599219_2.fastq.gz;	ftp.sra.ebi.ac.uk/vol1/err/ERR599/ERR599219
SAMEA2621791	Nucleic acids preparations	Euk_DNA_RNA_ext	Sequencing library preparation	MetaG	AHX_BLAIOSF_r1	Sequencing and data quality control	ERR868416	PRJEB4352	European Nucleotide Archive	PRJEB402	http://www.ebi.ac.uk/ena/data/view/PRJEB402	protists; metazoans	ftp.sra.ebi.ac.uk/vol1/fastq/ERR868/ERR868416/ERR868416_1.fastq.gz;ftp.sra.ebi.ac.uk/vol1/fastq/ERR868/ERR868416/ERR868416_2.fastq.gz;	ftp.sra.ebi.ac.uk/vol1/err/ERR868/ERR868416
SAMEA2621795	Nucleic acids preparations	Euk_DNA_RNA_ext	Sequencing library preparation	MetaG	AHX_BLBIOSF_r1	Sequencing and data quality control	ERR1726878	PRJEB4352	European Nucleotide Archive	PRJEB402	http://www.ebi.ac.uk/ena/data/view/PRJEB402	protists; metazoans	ftp.sra.ebi.ac.uk/vol1/fastq/ERR172/008/ERR1726878/ERR1726878_1.fastq.gz;ftp.sra.ebi.ac.uk/vol1/fastq/ERR172/008/ERR1726878/ERR1726878_2.fastq.gz;	ftp.sra.ebi.ac.uk/vol1/err/ERR172/008/ERR1726878
SAMEA2621793	Nucleic acids preparations	Euk_DNA_RNA_ext	Sequencing library preparation	MetaG	AHX_BLCIOSF_r1	Sequencing and data quality control	ERR1726952	PRJEB4352	European Nucleotide Archive	PRJEB402	http://www.ebi.ac.uk/ena/data/view/PRJEB402	protists; metazoans	ftp.sra.ebi.ac.uk/vol1/fastq/ERR172/002/ERR1726952/ERR1726952_1.fastq.gz;ftp.sra.ebi.ac.uk/vol1/fastq/ERR172/002/ERR1726952/ERR1726952_2.fastq.gz;	ftp.sra.ebi.ac.uk/vol1/err/ERR172/002/ERR1726952
SAMEA2732192	Nucleic acids preparations	Euk_DNA_RNA_ext	Sequencing library preparation	MetaG	AHX_BLDIOSF_r1	Sequencing and data quality control	ERR1726876	PRJEB4352	European Nucleotide Archive	PRJEB402	http://www.ebi.ac.uk/ena/data/view/PRJEB402	protists; metazoans	ftp.sra.ebi.ac.uk/vol1/fastq/ERR172/006/ERR1726876/ERR1726876_1.fastq.gz;ftp.sra.ebi.ac.uk/vol1/fastq/ERR172/006/ERR1726876/ERR1726876_2.fastq.gz;	ftp.sra.ebi.ac.uk/vol1/err/ERR172/006/ERR1726876
SAMEA2621823	Nucleic acids preparations	Euk_DNA_RNA_ext	Sequencing library preparation	MetaG	AHX_BLEIOSF_r1	Sequencing and data quality control	ERR868358	PRJEB4352	European Nucleotide Archive	PRJEB402	http://www.ebi.ac.uk/ena/data/view/PRJEB402	protists; metazoans	ftp.sra.ebi.ac.uk/vol1/fastq/ERR868/ERR868358/ERR868358_1.fastq.gz;ftp.sra.ebi.ac.uk/vol1/fastq/ERR868/ERR868358/ERR868358_2.fastq.gz;	ftp.sra.ebi.ac.uk/vol1/err/ERR868/ERR868358
SAMEA2621827	Nucleic acids preparations	Euk_DNA_RNA_ext	Sequencing library preparation	MetaG	AHX_BLFAOSF_r1	Sequencing and data quality control	ERR1700901	PRJEB4352	European Nucleotide Archive	PRJEB402	http://www.ebi.ac.uk/ena/data/view/PRJEB402	protists; metazoans	ftp.sra.ebi.ac.uk/vol1/fastq/ERR170/001/ERR1700901/ERR1700901_1.fastq.gz;ftp.sra.ebi.ac.uk/vol1/fastq/ERR170/001/ERR1700901/ERR1700901_2.fastq.gz;	ftp.sra.ebi.ac.uk/vol1/err/ERR170/001/ERR1700901
SAMEA2732245	Nucleic acids preparations	Euk_DNA_RNA_ext	Sequencing library preparation	MetaG	AHX_BLHIOSF_r1	Sequencing and data quality control	ERR1726627	PRJEB4352	European Nucleotide Archive	PRJEB402	http://www.ebi.ac.uk/ena/data/view/PRJEB402	protists; metazoans	ftp.sra.ebi.ac.uk/vol1/fastq/ERR172/007/ERR1726627/ERR1726627_1.fastq.gz;ftp.sra.ebi.ac.uk/vol1/fastq/ERR172/007/ERR1726627/ERR1726627_2.fastq.gz;	ftp.sra.ebi.ac.uk/vol1/err/ERR172/007/ERR1726627
SAMEA2621789	Nucleic acids preparations	Euk_DNA_RNA_ext	Sequencing library preparation	MetaG	AHX_BLIIOSF_r1	Sequencing and data quality control	ERR1726719	PRJEB4352	European Nucleotide Archive	PRJEB402	http://www.ebi.ac.uk/ena/data/view/PRJEB402	protists; metazoans	ftp.sra.ebi.ac.uk/vol1/fastq/ERR172/009/ERR1726719/ERR1726719_1.fastq.gz;ftp.sra.ebi.ac.uk/vol1/fastq/ERR172/009/ERR1726719/ERR1726719_2.fastq.gz;	ftp.sra.ebi.ac.uk/vol1/err/ERR172/009/ERR1726719
SAMEA2619554	Nucleic acids preparations	Euk_DNA_RNA_ext	Sequencing library preparation	MetaG	AHX_BLKAOSF_r1	Sequencing and data quality control	ERR1700894	PRJEB4352	European Nucleotide Archive	PRJEB402	http://www.ebi.ac.uk/ena/data/view/PRJEB402	protists; metazoans	ftp.sra.ebi.ac.uk/vol1/fastq/ERR170/004/ERR1700894/ERR1700894_1.fastq.gz;ftp.sra.ebi.ac.uk/vol1/fastq/ERR170/004/ERR1700894/ERR1700894_2.fastq.gz;	ftp.sra.ebi.ac.uk/vol1/err/ERR170/004/ERR1700894
SAMEA2732536	Nucleic acids preparations	Euk_DNA_RNA_ext	Sequencing library preparation	MetaG	AHX_BLLIOSF_r1	Sequencing and data quality control	ERR599288	PRJEB4352	European Nucleotide Archive	PRJEB402	http://www.ebi.ac.uk/ena/data/view/PRJEB402	protists; metazoans	ftp.sra.ebi.ac.uk/vol1/fastq/ERR599/ERR599288/ERR599288_1.fastq.gz;ftp.sra.ebi.ac.uk/vol1/fastq/ERR599/ERR599288/ERR599288_2.fastq.gz;	ftp.sra.ebi.ac.uk/vol1/err/ERR599/ERR599288
SAMEA2732415	Nucleic acids preparations	Euk_DNA_RNA_ext	Sequencing library preparation	MetaG	AHX_BLMIOSF_r1	Sequencing and data quality control	ERR599264	PRJEB4352	European Nucleotide Archive	PRJEB402	http://www.ebi.ac.uk/ena/data/view/PRJEB402	protists; metazoans	ftp.sra.ebi.ac.uk/vol1/fastq/ERR599/ERR599264/ERR599264_1.fastq.gz;ftp.sra.ebi.ac.uk/vol1/fastq/ERR599/ERR599264/ERR599264_2.fastq.gz;	ftp.sra.ebi.ac.uk/vol1/err/ERR599/ERR599264
SAMEA2621855	Nucleic acids preparations	Euk_DNA_RNA_ext	Sequencing library preparation	MetaG	AHX_BLNIOSF_r1	Sequencing and data quality control	ERR1726963	PRJEB4352	European Nucleotide Archive	PRJEB402	http://www.ebi.ac.uk/ena/data/view/PRJEB402	protists; metazoans	ftp.sra.ebi.ac.uk/vol1/fastq/ERR172/003/ERR1726963/ERR1726963_1.fastq.gz;ftp.sra.ebi.ac.uk/vol1/fastq/ERR172/003/ERR1726963/ERR1726963_2.fastq.gz;	ftp.sra.ebi.ac.uk/vol1/err/ERR172/003/ERR1726963
SAMEA2732120	Nucleic acids preparations	Euk_DNA_RNA_ext	Sequencing library preparation	MetaG	AHX_BLPIOSF_r1	Sequencing and data quality control	ERR1726779	PRJEB4352	European Nucleotide Archive	PRJEB402	http://www.ebi.ac.uk/ena/data/view/PRJEB402	protists; metazoans	ftp.sra.ebi.ac.uk/vol1/fastq/ERR172/009/ERR1726779/ERR1726779_1.fastq.gz;ftp.sra.ebi.ac.uk/vol1/fastq/ERR172/009/ERR1726779/ERR1726779_2.fastq.gz;	ftp.sra.ebi.ac.uk/vol1/err/ERR172/009/ERR1726779
SAMEA2621854	Nucleic acids preparations	Euk_DNA_RNA_ext	Sequencing library preparation	MetaG	AHX_BLQIOSF_r1	Sequencing and data quality control	ERR868436	PRJEB4352	European Nucleotide Archive	PRJEB402	http://www.ebi.ac.uk/ena/data/view/PRJEB402	protists; metazoans	ftp.sra.ebi.ac.uk/vol1/fastq/ERR868/ERR868436/ERR868436_1.fastq.gz;ftp.sra.ebi.ac.uk/vol1/fastq/ERR868/ERR868436/ERR868436_2.fastq.gz;	ftp.sra.ebi.ac.uk/vol1/err/ERR868/ERR868436
SAMEA2732968	Nucleic acids preparations	Euk_DNA_RNA_ext	Sequencing library preparation	MetaG	AHX_BLRIOSF_r1	Sequencing and data quality control	ERR1726543	PRJEB4352	European Nucleotide Archive	PRJEB402	http://www.ebi.ac.uk/ena/data/view/PRJEB402	protists; metazoans	ftp.sra.ebi.ac.uk/vol1/fastq/ERR172/003/ERR1726543/ERR1726543_1.fastq.gz;ftp.sra.ebi.ac.uk/vol1/fastq/ERR172/003/ERR1726543/ERR1726543_2.fastq.gz;	ftp.sra.ebi.ac.uk/vol1/err/ERR172/003/ERR1726543
SAMEA2731167	Nucleic acids preparations	Euk_DNA_RNA_ext	Sequencing library preparation	MetaG	AHX_BMGIOSF_r1	Sequencing and data quality control	ERR1726802	PRJEB4352	European Nucleotide Archive	PRJEB402	http://www.ebi.ac.uk/ena/data/view/PRJEB402	protists; metazoans	ftp.sra.ebi.ac.uk/vol1/fastq/ERR172/002/ERR1726802/ERR1726802_1.fastq.gz;ftp.sra.ebi.ac.uk/vol1/fastq/ERR172/002/ERR1726802/ERR1726802_2.fastq.gz;	ftp.sra.ebi.ac.uk/vol1/err/ERR172/002/ERR1726802
SAMEA2731167	Nucleic acids preparations	Euk_DNA_RNA_ext	Sequencing library preparation	MetaG	AHX_BMGIOSF_r1	Sequencing and data quality control	ERR1726810	PRJEB4352	European Nucleotide Archive	PRJEB402	http://www.ebi.ac.uk/ena/data/view/PRJEB402	protists; metazoans	ftp.sra.ebi.ac.uk/vol1/fastq/ERR172/000/ERR1726810/ERR1726810_1.fastq.gz;ftp.sra.ebi.ac.uk/vol1/fastq/ERR172/000/ERR1726810/ERR1726810_2.fastq.gz;	ftp.sra.ebi.ac.uk/vol1/err/ERR172/000/ERR1726810
SAMEA2620745	Nucleic acids preparations	Euk_DNA_RNA_ext	Sequencing library preparation	MetaG	AHX_BNMIOSF_r1	Sequencing and data quality control	ERR868350	PRJEB4352	European Nucleotide Archive	PRJEB402	http://www.ebi.ac.uk/ena/data/view/PRJEB402	protists; metazoans	ftp.sra.ebi.ac.uk/vol1/fastq/ERR868/ERR868350/ERR868350_1.fastq.gz;ftp.sra.ebi.ac.uk/vol1/fastq/ERR868/ERR868350/ERR868350_2.fastq.gz;	ftp.sra.ebi.ac.uk/vol1/err/ERR868/ERR868350
SAMEA2731419	Nucleic acids preparations	Euk_DNA_RNA_ext	Sequencing library preparation	MetaG	AHX_BNPIOSF_r1	Sequencing and data quality control	ERR1726590	PRJEB4352	European Nucleotide Archive	PRJEB402	http://www.ebi.ac.uk/ena/data/view/PRJEB402	protists; metazoans	ftp.sra.ebi.ac.uk/vol1/fastq/ERR172/000/ERR1726590/ERR1726590_1.fastq.gz;ftp.sra.ebi.ac.uk/vol1/fastq/ERR172/000/ERR1726590/ERR1726590_2.fastq.gz;	ftp.sra.ebi.ac.uk/vol1/err/ERR172/000/ERR1726590
SAMEA2731359	Nucleic acids preparations	Euk_DNA_RNA_ext	Sequencing library preparation	MetaG	AHX_BNQIOSF_r1	Sequencing and data quality control	ERR1726798	PRJEB4352	European Nucleotide Archive	PRJEB402	http://www.ebi.ac.uk/ena/data/view/PRJEB402	protists; metazoans	ftp.sra.ebi.ac.uk/vol1/fastq/ERR172/008/ERR1726798/ERR1726798_1.fastq.gz;ftp.sra.ebi.ac.uk/vol1/fastq/ERR172/008/ERR1726798/ERR1726798_2.fastq.gz;	ftp.sra.ebi.ac.uk/vol1/err/ERR172/008/ERR1726798
SAMEA2620711	Nucleic acids preparations	Euk_DNA_RNA_ext	Sequencing library preparation	MetaG	AHX_BNRIOSF_r1	Sequencing and data quality control	ERR868452	PRJEB4352	European Nucleotide Archive	PRJEB402	http://www.ebi.ac.uk/ena/data/view/PRJEB402	protists; metazoans	ftp.sra.ebi.ac.uk/vol1/fastq/ERR868/ERR868452/ERR868452_1.fastq.gz;ftp.sra.ebi.ac.uk/vol1/fastq/ERR868/ERR868452/ERR868452_2.fastq.gz;	ftp.sra.ebi.ac.uk/vol1/err/ERR868/ERR868452
SAMEA2731356	Nucleic acids preparations	Euk_DNA_RNA_ext	Sequencing library preparation	MetaG	AHX_BNSIOSF_r2	Sequencing and data quality control	ERR1726677	PRJEB4352	European Nucleotide Archive	PRJEB402	http://www.ebi.ac.uk/ena/data/view/PRJEB402	protists; metazoans	ftp.sra.ebi.ac.uk/vol1/fastq/ERR172/007/ERR1726677/ERR1726677_1.fastq.gz;ftp.sra.ebi.ac.uk/vol1/fastq/ERR172/007/ERR1726677/ERR1726677_2.fastq.gz;	ftp.sra.ebi.ac.uk/vol1/err/ERR172/007/ERR1726677
SAMEA2731380	Nucleic acids preparations	Euk_DNA_RNA_ext	Sequencing library preparation	MetaG	AHX_BNTIOSF_r2	Sequencing and data quality control	ERR1726728	PRJEB4352	European Nucleotide Archive	PRJEB402	http://www.ebi.ac.uk/ena/data/view/PRJEB402	protists; metazoans	ftp.sra.ebi.ac.uk/vol1/fastq/ERR172/008/ERR1726728/ERR1726728_1.fastq.gz;ftp.sra.ebi.ac.uk/vol1/fastq/ERR172/008/ERR1726728/ERR1726728_2.fastq.gz;	ftp.sra.ebi.ac.uk/vol1/err/ERR172/008/ERR1726728
SAMEA2731348	Nucleic acids preparations	Euk_DNA_RNA_ext	Sequencing library preparation	MetaG	AHX_BNVIOSF_r1	Sequencing and data quality control	ERR1726674	PRJEB4352	European Nucleotide Archive	PRJEB402	http://www.ebi.ac.uk/ena/data/view/PRJEB402	protists; metazoans	ftp.sra.ebi.ac.uk/vol1/fastq/ERR172/004/ERR1726674/ERR1726674_1.fastq.gz;ftp.sra.ebi.ac.uk/vol1/fastq/ERR172/004/ERR1726674/ERR1726674_2.fastq.gz;	ftp.sra.ebi.ac.uk/vol1/err/ERR172/004/ERR1726674
SAMEA2621388	Nucleic acids preparations	Euk_DNA_RNA_ext	Sequencing library preparation	MetaG	AHX_BPIIOSF_r1	Sequencing and data quality control	ERR868461	PRJEB4352	European Nucleotide Archive	PRJEB402	http://www.ebi.ac.uk/ena/data/view/PRJEB402	protists; metazoans	ftp.sra.ebi.ac.uk/vol1/fastq/ERR868/ERR868461/ERR868461_1.fastq.gz;ftp.sra.ebi.ac.uk/vol1/fastq/ERR868/ERR868461/ERR868461_2.fastq.gz;	ftp.sra.ebi.ac.uk/vol1/err/ERR868/ERR868461
SAMEA2732895	Nucleic acids preparations	Euk_DNA_RNA_ext	Sequencing library preparation	MetaG	AHX_BPKIOSF_r1	Sequencing and data quality control	ERR1726958	PRJEB4352	European Nucleotide Archive	PRJEB402	http://www.ebi.ac.uk/ena/data/view/PRJEB402	protists; metazoans	ftp.sra.ebi.ac.uk/vol1/fastq/ERR172/008/ERR1726958/ERR1726958_1.fastq.gz;ftp.sra.ebi.ac.uk/vol1/fastq/ERR172/008/ERR1726958/ERR1726958_2.fastq.gz;	ftp.sra.ebi.ac.uk/vol1/err/ERR172/008/ERR1726958
SAMEA2732468	Nucleic acids preparations	Euk_DNA_RNA_ext	Sequencing library preparation	MetaG	AHX_BPLIOSF_r1	Sequencing and data quality control	ERR1726706	PRJEB4352	European Nucleotide Archive	PRJEB402	http://www.ebi.ac.uk/ena/data/view/PRJEB402	protists; metazoans	ftp.sra.ebi.ac.uk/vol1/fastq/ERR172/006/ERR1726706/ERR1726706_1.fastq.gz;ftp.sra.ebi.ac.uk/vol1/fastq/ERR172/006/ERR1726706/ERR1726706_2.fastq.gz;	ftp.sra.ebi.ac.uk/vol1/err/ERR172/006/ERR1726706
SAMEA2732530	Nucleic acids preparations	Euk_DNA_RNA_ext	Sequencing library preparation	MetaG	AHX_BPMIOSF_r1	Sequencing and data quality control	ERR1726530	PRJEB4352	European Nucleotide Archive	PRJEB402	http://www.ebi.ac.uk/ena/data/view/PRJEB402	protists; metazoans	ftp.sra.ebi.ac.uk/vol1/fastq/ERR172/000/ERR1726530/ERR1726530_1.fastq.gz;ftp.sra.ebi.ac.uk/vol1/fastq/ERR172/000/ERR1726530/ERR1726530_2.fastq.gz;	ftp.sra.ebi.ac.uk/vol1/err/ERR172/000/ERR1726530
SAMEA2621362	Nucleic acids preparations	Euk_DNA_RNA_ext	Sequencing library preparation	MetaG	AHX_BPNIOSF_r1	Sequencing and data quality control	ERR868372	PRJEB4352	European Nucleotide Archive	PRJEB402	http://www.ebi.ac.uk/ena/data/view/PRJEB402	protists; metazoans	ftp.sra.ebi.ac.uk/vol1/fastq/ERR868/ERR868372/ERR868372_1.fastq.gz;ftp.sra.ebi.ac.uk/vol1/fastq/ERR868/ERR868372/ERR868372_2.fastq.gz;	ftp.sra.ebi.ac.uk/vol1/err/ERR868/ERR868372
SAMEA2732401	Nucleic acids preparations	Euk_DNA_RNA_ext	Sequencing library preparation	MetaG	AHX_BPPIOSF_r1	Sequencing and data quality control	ERR1726573	PRJEB4352	European Nucleotide Archive	PRJEB402	http://www.ebi.ac.uk/ena/data/view/PRJEB402	protists; metazoans	ftp.sra.ebi.ac.uk/vol1/fastq/ERR172/003/ERR1726573/ERR1726573_1.fastq.gz;ftp.sra.ebi.ac.uk/vol1/fastq/ERR172/003/ERR1726573/ERR1726573_2.fastq.gz;	ftp.sra.ebi.ac.uk/vol1/err/ERR172/003/ERR1726573
SAMEA2732891	Nucleic acids preparations	Euk_DNA_RNA_ext	Sequencing library preparation	MetaG	AHX_BPQIOSF_r1	Sequencing and data quality control	ERR1726853	PRJEB4352	European Nucleotide Archive	PRJEB402	http://www.ebi.ac.uk/ena/data/view/PRJEB402	protists; metazoans	ftp.sra.ebi.ac.uk/vol1/fastq/ERR172/003/ERR1726853/ERR1726853_1.fastq.gz;ftp.sra.ebi.ac.uk/vol1/fastq/ERR172/003/ERR1726853/ERR1726853_2.fastq.gz;	ftp.sra.ebi.ac.uk/vol1/err/ERR172/003/ERR1726853
SAMEA2621364	Nucleic acids preparations	Euk_DNA_RNA_ext	Sequencing library preparation	MetaG	AHX_BPRIOSF_r1	Sequencing and data quality control	ERR1726881	PRJEB4352	European Nucleotide Archive	PRJEB402	http://www.ebi.ac.uk/ena/data/view/PRJEB402	protists; metazoans	ftp.sra.ebi.ac.uk/vol1/fastq/ERR172/001/ERR1726881/ERR1726881_1.fastq.gz;ftp.sra.ebi.ac.uk/vol1/fastq/ERR172/001/ERR1726881/ERR1726881_2.fastq.gz;	ftp.sra.ebi.ac.uk/vol1/err/ERR172/001/ERR1726881
SAMEA2621609	Nucleic acids preparations	Euk_DNA_RNA_ext	Sequencing library preparation	MetaG	AHX_BPTIOSF_r1	Sequencing and data quality control	ERR868361	PRJEB4352	European Nucleotide Archive	PRJEB402	http://www.ebi.ac.uk/ena/data/view/PRJEB402	protists; metazoans	ftp.sra.ebi.ac.uk/vol1/fastq/ERR868/ERR868361/ERR868361_1.fastq.gz;ftp.sra.ebi.ac.uk/vol1/fastq/ERR868/ERR868361/ERR868361_2.fastq.gz;	ftp.sra.ebi.ac.uk/vol1/err/ERR868/ERR868361
SAMEA2732581	Nucleic acids preparations	Euk_DNA_RNA_ext	Sequencing library preparation	MetaG	AHX_BPXIOSF_r1	Sequencing and data quality control	ERR1726812	PRJEB4352	European Nucleotide Archive	PRJEB402	http://www.ebi.ac.uk/ena/data/view/PRJEB402	protists; metazoans	ftp.sra.ebi.ac.uk/vol1/fastq/ERR172/002/ERR1726812/ERR1726812_1.fastq.gz;ftp.sra.ebi.ac.uk/vol1/fastq/ERR172/002/ERR1726812/ERR1726812_2.fastq.gz;	ftp.sra.ebi.ac.uk/vol1/err/ERR172/002/ERR1726812
SAMEA2621583	Nucleic acids preparations	Euk_DNA_RNA_ext	Sequencing library preparation	MetaG	AHX_BQBIOSF_r1	Sequencing and data quality control	ERR868376	PRJEB4352	European Nucleotide Archive	PRJEB402	http://www.ebi.ac.uk/ena/data/view/PRJEB402	protists; metazoans	ftp.sra.ebi.ac.uk/vol1/fastq/ERR868/ERR868376/ERR868376_1.fastq.gz;ftp.sra.ebi.ac.uk/vol1/fastq/ERR868/ERR868376/ERR868376_2.fastq.gz;	ftp.sra.ebi.ac.uk/vol1/err/ERR868/ERR868376
SAMEA2732484	Nucleic acids preparations	Euk_DNA_RNA_ext	Sequencing library preparation	MetaG	AHX_BQCIOSF_r1	Sequencing and data quality control	ERR1726939	PRJEB4352	European Nucleotide Archive	PRJEB402	http://www.ebi.ac.uk/ena/data/view/PRJEB402	protists; metazoans	ftp.sra.ebi.ac.uk/vol1/fastq/ERR172/009/ERR1726939/ERR1726939_1.fastq.gz;ftp.sra.ebi.ac.uk/vol1/fastq/ERR172/009/ERR1726939/ERR1726939_2.fastq.gz;	ftp.sra.ebi.ac.uk/vol1/err/ERR172/009/ERR1726939
SAMEA2732484	Nucleic acids preparations	Euk_DNA_RNA_ext	Sequencing library preparation	MetaG	AHX_BQCIOSF_r1	Sequencing and data quality control	ERR1726968	PRJEB4352	European Nucleotide Archive	PRJEB402	http://www.ebi.ac.uk/ena/data/view/PRJEB402	protists; metazoans	ftp.sra.ebi.ac.uk/vol1/fastq/ERR172/008/ERR1726968/ERR1726968_1.fastq.gz;ftp.sra.ebi.ac.uk/vol1/fastq/ERR172/008/ERR1726968/ERR1726968_2.fastq.gz;	ftp.sra.ebi.ac.uk/vol1/err/ERR172/008/ERR1726968
SAMEA2732419	Nucleic acids preparations	Euk_DNA_RNA_ext	Sequencing library preparation	MetaG	AHX_BQDIOSF_r1	Sequencing and data quality control	ERR1726781	PRJEB4352	European Nucleotide Archive	PRJEB402	http://www.ebi.ac.uk/ena/data/view/PRJEB402	protists; metazoans	ftp.sra.ebi.ac.uk/vol1/fastq/ERR172/001/ERR1726781/ERR1726781_1.fastq.gz;ftp.sra.ebi.ac.uk/vol1/fastq/ERR172/001/ERR1726781/ERR1726781_2.fastq.gz;	ftp.sra.ebi.ac.uk/vol1/err/ERR172/001/ERR1726781
SAMEA2732419	Nucleic acids preparations	Euk_DNA_RNA_ext	Sequencing library preparation	MetaG	AHX_BQDIOSF_r1	Sequencing and data quality control	ERR1726901	PRJEB4352	European Nucleotide Archive	PRJEB402	http://www.ebi.ac.uk/ena/data/view/PRJEB402	protists; metazoans	ftp.sra.ebi.ac.uk/vol1/fastq/ERR172/001/ERR1726901/ERR1726901_1.fastq.gz;ftp.sra.ebi.ac.uk/vol1/fastq/ERR172/001/ERR1726901/ERR1726901_2.fastq.gz;	ftp.sra.ebi.ac.uk/vol1/err/ERR172/001/ERR1726901
SAMEA2732543	Nucleic acids preparations	Euk_DNA_RNA_ext	Sequencing library preparation	MetaG	AHX_BQEIOSF_r1	Sequencing and data quality control	ERR1726683	PRJEB4352	European Nucleotide Archive	PRJEB402	http://www.ebi.ac.uk/ena/data/view/PRJEB402	protists; metazoans	ftp.sra.ebi.ac.uk/vol1/fastq/ERR172/003/ERR1726683/ERR1726683_1.fastq.gz;ftp.sra.ebi.ac.uk/vol1/fastq/ERR172/003/ERR1726683/ERR1726683_2.fastq.gz;	ftp.sra.ebi.ac.uk/vol1/err/ERR172/003/ERR1726683
SAMEA2621772	Nucleic acids preparations	Euk_DNA_RNA_ext	Sequencing library preparation	MetaG	AHX_BQFIOSF_r2	Sequencing and data quality control	ERR868413	PRJEB4352	European Nucleotide Archive	PRJEB402	http://www.ebi.ac.uk/ena/data/view/PRJEB402	protists; metazoans	ftp.sra.ebi.ac.uk/vol1/fastq/ERR868/ERR868413/ERR868413_1.fastq.gz;ftp.sra.ebi.ac.uk/vol1/fastq/ERR868/ERR868413/ERR868413_2.fastq.gz;	ftp.sra.ebi.ac.uk/vol1/err/ERR868/ERR868413
SAMEA2732696	Nucleic acids preparations	Euk_DNA_RNA_ext	Sequencing library preparation	MetaG	AHX_BQGIOSF_r2	Sequencing and data quality control	ERR1726632	PRJEB4352	European Nucleotide Archive	PRJEB402	http://www.ebi.ac.uk/ena/data/view/PRJEB402	protists; metazoans	ftp.sra.ebi.ac.uk/vol1/fastq/ERR172/002/ERR1726632/ERR1726632_1.fastq.gz;ftp.sra.ebi.ac.uk/vol1/fastq/ERR172/002/ERR1726632/ERR1726632_2.fastq.gz;	ftp.sra.ebi.ac.uk/vol1/err/ERR172/002/ERR1726632
SAMEA2732628	Nucleic acids preparations	Euk_DNA_RNA_ext	Sequencing library preparation	MetaG	AHX_BQHIOSF_r2	Sequencing and data quality control	ERR1726850	PRJEB4352	European Nucleotide Archive	PRJEB402	http://www.ebi.ac.uk/ena/data/view/PRJEB402	protists; metazoans	ftp.sra.ebi.ac.uk/vol1/fastq/ERR172/000/ERR1726850/ERR1726850_1.fastq.gz;ftp.sra.ebi.ac.uk/vol1/fastq/ERR172/000/ERR1726850/ERR1726850_2.fastq.gz;	ftp.sra.ebi.ac.uk/vol1/err/ERR172/000/ERR1726850
SAMEA2732583	Nucleic acids preparations	Euk_DNA_RNA_ext	Sequencing library preparation	MetaG	AHX_BQIIOSF_r2	Sequencing and data quality control	ERR1726790	PRJEB4352	European Nucleotide Archive	PRJEB402	http://www.ebi.ac.uk/ena/data/view/PRJEB402	protists; metazoans	ftp.sra.ebi.ac.uk/vol1/fastq/ERR172/000/ERR1726790/ERR1726790_1.fastq.gz;ftp.sra.ebi.ac.uk/vol1/fastq/ERR172/000/ERR1726790/ERR1726790_2.fastq.gz;	ftp.sra.ebi.ac.uk/vol1/err/ERR172/000/ERR1726790
SAMEA2732583	Nucleic acids preparations	Euk_DNA_RNA_ext	Sequencing library preparation	MetaG	AHX_BQIIOSF_r2	Sequencing and data quality control	ERR1726895	PRJEB4352	European Nucleotide Archive	PRJEB402	http://www.ebi.ac.uk/ena/data/view/PRJEB402	protists; metazoans	ftp.sra.ebi.ac.uk/vol1/fastq/ERR172/005/ERR1726895/ERR1726895_1.fastq.gz;ftp.sra.ebi.ac.uk/vol1/fastq/ERR172/005/ERR1726895/ERR1726895_2.fastq.gz;	ftp.sra.ebi.ac.uk/vol1/err/ERR172/005/ERR1726895
SAMEA2621696	Nucleic acids preparations	Euk_DNA_RNA_ext	Sequencing library preparation	MetaG	AHX_BQRIOSF_r1	Sequencing and data quality control	ERR868394	PRJEB4352	European Nucleotide Archive	PRJEB402	http://www.ebi.ac.uk/ena/data/view/PRJEB402	protists; metazoans	ftp.sra.ebi.ac.uk/vol1/fastq/ERR868/ERR868394/ERR868394_1.fastq.gz;ftp.sra.ebi.ac.uk/vol1/fastq/ERR868/ERR868394/ERR868394_2.fastq.gz;	ftp.sra.ebi.ac.uk/vol1/err/ERR868/ERR868394
SAMEA2732362	Nucleic acids preparations	Euk_DNA_RNA_ext	Sequencing library preparation	MetaG	AHX_BQTIOSF_r1	Sequencing and data quality control	ERR1726799	PRJEB4352	European Nucleotide Archive	PRJEB402	http://www.ebi.ac.uk/ena/data/view/PRJEB402	protists; metazoans	ftp.sra.ebi.ac.uk/vol1/fastq/ERR172/009/ERR1726799/ERR1726799_1.fastq.gz;ftp.sra.ebi.ac.uk/vol1/fastq/ERR172/009/ERR1726799/ERR1726799_2.fastq.gz;	ftp.sra.ebi.ac.uk/vol1/err/ERR172/009/ERR1726799
SAMEA2732304	Nucleic acids preparations	Euk_DNA_RNA_ext	Sequencing library preparation	MetaG	AHX_BQVIOSF_r1	Sequencing and data quality control	ERR1726774	PRJEB4352	European Nucleotide Archive	PRJEB402	http://www.ebi.ac.uk/ena/data/view/PRJEB402	protists; metazoans	ftp.sra.ebi.ac.uk/vol1/fastq/ERR172/004/ERR1726774/ERR1726774_1.fastq.gz;ftp.sra.ebi.ac.uk/vol1/fastq/ERR172/004/ERR1726774/ERR1726774_2.fastq.gz;	ftp.sra.ebi.ac.uk/vol1/err/ERR172/004/ERR1726774
SAMEA2621894	Nucleic acids preparations	Euk_DNA_RNA_ext	Sequencing library preparation	MetaG	AHX_BQXIOSF_r1	Sequencing and data quality control	ERR868415	PRJEB4352	European Nucleotide Archive	PRJEB402	http://www.ebi.ac.uk/ena/data/view/PRJEB402	protists; metazoans	ftp.sra.ebi.ac.uk/vol1/fastq/ERR868/ERR868415/ERR868415_1.fastq.gz;ftp.sra.ebi.ac.uk/vol1/fastq/ERR868/ERR868415/ERR868415_2.fastq.gz;	ftp.sra.ebi.ac.uk/vol1/err/ERR868/ERR868415
SAMEA2732902	Nucleic acids preparations	Euk_DNA_RNA_ext	Sequencing library preparation	MetaG	AHX_BRBIOSF_r1	Sequencing and data quality control	ERR1726806	PRJEB4352	European Nucleotide Archive	PRJEB402	http://www.ebi.ac.uk/ena/data/view/PRJEB402	protists; metazoans	ftp.sra.ebi.ac.uk/vol1/fastq/ERR172/006/ERR1726806/ERR1726806_1.fastq.gz;ftp.sra.ebi.ac.uk/vol1/fastq/ERR172/006/ERR1726806/ERR1726806_2.fastq.gz;	ftp.sra.ebi.ac.uk/vol1/err/ERR172/006/ERR1726806
SAMEA2621872	Nucleic acids preparations	Euk_DNA_RNA_ext	Sequencing library preparation	MetaG	AHX_BRDIOSF_r1	Sequencing and data quality control	ERR868404	PRJEB4352	European Nucleotide Archive	PRJEB402	http://www.ebi.ac.uk/ena/data/view/PRJEB402	protists; metazoans	ftp.sra.ebi.ac.uk/vol1/fastq/ERR868/ERR868404/ERR868404_1.fastq.gz;ftp.sra.ebi.ac.uk/vol1/fastq/ERR868/ERR868404/ERR868404_2.fastq.gz;	ftp.sra.ebi.ac.uk/vol1/err/ERR868/ERR868404
SAMEA2732425	Nucleic acids preparations	Euk_DNA_RNA_ext	Sequencing library preparation	MetaG	AHX_BREIOSF_r1	Sequencing and data quality control	ERR1726943	PRJEB4352	European Nucleotide Archive	PRJEB402	http://www.ebi.ac.uk/ena/data/view/PRJEB402	protists; metazoans	ftp.sra.ebi.ac.uk/vol1/fastq/ERR172/003/ERR1726943/ERR1726943_1.fastq.gz;ftp.sra.ebi.ac.uk/vol1/fastq/ERR172/003/ERR1726943/ERR1726943_2.fastq.gz;	ftp.sra.ebi.ac.uk/vol1/err/ERR172/003/ERR1726943
SAMEA2732363	Nucleic acids preparations	Euk_DNA_RNA_ext	Sequencing library preparation	MetaG	AHX_BRFIOSF_r1	Sequencing and data quality control	ERR1726558	PRJEB4352	European Nucleotide Archive	PRJEB402	http://www.ebi.ac.uk/ena/data/view/PRJEB402	protists; metazoans	ftp.sra.ebi.ac.uk/vol1/fastq/ERR172/008/ERR1726558/ERR1726558_1.fastq.gz;ftp.sra.ebi.ac.uk/vol1/fastq/ERR172/008/ERR1726558/ERR1726558_2.fastq.gz;	ftp.sra.ebi.ac.uk/vol1/err/ERR172/008/ERR1726558
SAMEA2732838	Nucleic acids preparations	Euk_DNA_RNA_ext	Sequencing library preparation	MetaG	AHX_BRGIOSF_r1	Sequencing and data quality control	ERR1726716	PRJEB4352	European Nucleotide Archive	PRJEB402	http://www.ebi.ac.uk/ena/data/view/PRJEB402	protists; metazoans	ftp.sra.ebi.ac.uk/vol1/fastq/ERR172/006/ERR1726716/ERR1726716_1.fastq.gz;ftp.sra.ebi.ac.uk/vol1/fastq/ERR172/006/ERR1726716/ERR1726716_2.fastq.gz;	ftp.sra.ebi.ac.uk/vol1/err/ERR172/006/ERR1726716
SAMEA2732267	Nucleic acids preparations	Euk_DNA_RNA_ext	Sequencing library preparation	MetaG	AHX_BSHIOSF_r2	Sequencing and data quality control	ERR1726637	PRJEB4352	European Nucleotide Archive	PRJEB402	http://www.ebi.ac.uk/ena/data/view/PRJEB402	protists; metazoans	ftp.sra.ebi.ac.uk/vol1/fastq/ERR172/007/ERR1726637/ERR1726637_1.fastq.gz;ftp.sra.ebi.ac.uk/vol1/fastq/ERR172/007/ERR1726637/ERR1726637_2.fastq.gz;	ftp.sra.ebi.ac.uk/vol1/err/ERR172/007/ERR1726637
SAMEA2732208	Nucleic acids preparations	Euk_DNA_RNA_ext	Sequencing library preparation	MetaG	AHX_BSIIOSF_r1	Sequencing and data quality control	ERR1726647	PRJEB4352	European Nucleotide Archive	PRJEB402	http://www.ebi.ac.uk/ena/data/view/PRJEB402	protists; metazoans	ftp.sra.ebi.ac.uk/vol1/fastq/ERR172/007/ERR1726647/ERR1726647_1.fastq.gz;ftp.sra.ebi.ac.uk/vol1/fastq/ERR172/007/ERR1726647/ERR1726647_2.fastq.gz;	ftp.sra.ebi.ac.uk/vol1/err/ERR172/007/ERR1726647
SAMEA2732644	Nucleic acids preparations	Euk_DNA_RNA_ext	Sequencing library preparation	MetaG	AHX_BSKIOSF_r1	Sequencing and data quality control	ERR1726539	PRJEB4352	European Nucleotide Archive	PRJEB402	http://www.ebi.ac.uk/ena/data/view/PRJEB402	protists; metazoans	ftp.sra.ebi.ac.uk/vol1/fastq/ERR172/009/ERR1726539/ERR1726539_1.fastq.gz;ftp.sra.ebi.ac.uk/vol1/fastq/ERR172/009/ERR1726539/ERR1726539_2.fastq.gz;	ftp.sra.ebi.ac.uk/vol1/err/ERR172/009/ERR1726539
SAMEA2622983	Nucleic acids preparations	Euk_DNA_RNA_ext	Sequencing library preparation	MetaG	AHX_BSLIOSF_r1	Sequencing and data quality control	ERR868427	PRJEB4352	European Nucleotide Archive	PRJEB402	http://www.ebi.ac.uk/ena/data/view/PRJEB402	protists; metazoans	ftp.sra.ebi.ac.uk/vol1/fastq/ERR868/ERR868427/ERR868427_1.fastq.gz;ftp.sra.ebi.ac.uk/vol1/fastq/ERR868/ERR868427/ERR868427_2.fastq.gz;	ftp.sra.ebi.ac.uk/vol1/err/ERR868/ERR868427
SAMEA2622959	Nucleic acids preparations	Euk_DNA_RNA_ext	Sequencing library preparation	MetaG	AHX_BSNIOSF_r1	Sequencing and data quality control	ERR1726805	PRJEB4352	European Nucleotide Archive	PRJEB402	http://www.ebi.ac.uk/ena/data/view/PRJEB402	protists; metazoans	ftp.sra.ebi.ac.uk/vol1/fastq/ERR172/005/ERR1726805/ERR1726805_1.fastq.gz;ftp.sra.ebi.ac.uk/vol1/fastq/ERR172/005/ERR1726805/ERR1726805_2.fastq.gz;	ftp.sra.ebi.ac.uk/vol1/err/ERR172/005/ERR1726805
SAMEA2732648	Nucleic acids preparations	Euk_DNA_RNA_ext	Sequencing library preparation	MetaG	AHX_BSPIOSF_r1	Sequencing and data quality control	ERR1726894	PRJEB4352	European Nucleotide Archive	PRJEB402	http://www.ebi.ac.uk/ena/data/view/PRJEB402	protists; metazoans	ftp.sra.ebi.ac.uk/vol1/fastq/ERR172/004/ERR1726894/ERR1726894_1.fastq.gz;ftp.sra.ebi.ac.uk/vol1/fastq/ERR172/004/ERR1726894/ERR1726894_2.fastq.gz;	ftp.sra.ebi.ac.uk/vol1/err/ERR172/004/ERR1726894
SAMEA2732441	Nucleic acids preparations	Euk_DNA_RNA_ext	Sequencing library preparation	MetaG	AHX_BSQIOSF_r2	Sequencing and data quality control	ERR1726935	PRJEB4352	European Nucleotide Archive	PRJEB402	http://www.ebi.ac.uk/ena/data/view/PRJEB402	protists; metazoans	ftp.sra.ebi.ac.uk/vol1/fastq/ERR172/005/ERR1726935/ERR1726935_1.fastq.gz;ftp.sra.ebi.ac.uk/vol1/fastq/ERR172/005/ERR1726935/ERR1726935_2.fastq.gz;	ftp.sra.ebi.ac.uk/vol1/err/ERR172/005/ERR1726935
SAMEA2622957	Nucleic acids preparations	Euk_DNA_RNA_ext	Sequencing library preparation	MetaG	AHX_BSRIOSF_r1	Sequencing and data quality control	ERR868347	PRJEB4352	European Nucleotide Archive	PRJEB402	http://www.ebi.ac.uk/ena/data/view/PRJEB402	protists; metazoans	ftp.sra.ebi.ac.uk/vol1/fastq/ERR868/ERR868347/ERR868347_1.fastq.gz;ftp.sra.ebi.ac.uk/vol1/fastq/ERR868/ERR868347/ERR868347_2.fastq.gz;	ftp.sra.ebi.ac.uk/vol1/err/ERR868/ERR868347
SAMEA2732914	Nucleic acids preparations	Euk_DNA_RNA_ext	Sequencing library preparation	MetaG	AHX_BTCIOSF_r1	Sequencing and data quality control	ERR1726837	PRJEB4352	European Nucleotide Archive	PRJEB402	http://www.ebi.ac.uk/ena/data/view/PRJEB402	protists; metazoans	ftp.sra.ebi.ac.uk/vol1/fastq/ERR172/007/ERR1726837/ERR1726837_1.fastq.gz;ftp.sra.ebi.ac.uk/vol1/fastq/ERR172/007/ERR1726837/ERR1726837_2.fastq.gz;	ftp.sra.ebi.ac.uk/vol1/err/ERR172/007/ERR1726837
SAMEA2732910	Nucleic acids preparations	Euk_DNA_RNA_ext	Sequencing library preparation	MetaG	AHX_BTDIOSF_r1	Sequencing and data quality control	ERR1726769	PRJEB4352	European Nucleotide Archive	PRJEB402	http://www.ebi.ac.uk/ena/data/view/PRJEB402	protists; metazoans	ftp.sra.ebi.ac.uk/vol1/fastq/ERR172/009/ERR1726769/ERR1726769_1.fastq.gz;ftp.sra.ebi.ac.uk/vol1/fastq/ERR172/009/ERR1726769/ERR1726769_2.fastq.gz;	ftp.sra.ebi.ac.uk/vol1/err/ERR172/009/ERR1726769
SAMEA2732797	Nucleic acids preparations	Euk_DNA_RNA_ext	Sequencing library preparation	MetaG	AHX_BTEIOSF_r1	Sequencing and data quality control	ERR1726818	PRJEB4352	European Nucleotide Archive	PRJEB402	http://www.ebi.ac.uk/ena/data/view/PRJEB402	protists; metazoans	ftp.sra.ebi.ac.uk/vol1/fastq/ERR172/008/ERR1726818/ERR1726818_1.fastq.gz;ftp.sra.ebi.ac.uk/vol1/fastq/ERR172/008/ERR1726818/ERR1726818_2.fastq.gz;	ftp.sra.ebi.ac.uk/vol1/err/ERR172/008/ERR1726818
SAMEA2623092	Nucleic acids preparations	Euk_DNA_RNA_ext	Sequencing library preparation	MetaG	AHX_BTFIOSF_r1	Sequencing and data quality control	ERR868385	PRJEB4352	European Nucleotide Archive	PRJEB402	http://www.ebi.ac.uk/ena/data/view/PRJEB402	protists; metazoans	ftp.sra.ebi.ac.uk/vol1/fastq/ERR868/ERR868385/ERR868385_1.fastq.gz;ftp.sra.ebi.ac.uk/vol1/fastq/ERR868/ERR868385/ERR868385_2.fastq.gz;	ftp.sra.ebi.ac.uk/vol1/err/ERR868/ERR868385
SAMEA2623090	Nucleic acids preparations	Euk_DNA_RNA_ext	Sequencing library preparation	MetaG	AHX_BTGIOSF_r1	Sequencing and data quality control	ERR1726570	PRJEB4352	European Nucleotide Archive	PRJEB402	http://www.ebi.ac.uk/ena/data/view/PRJEB402	protists; metazoans	ftp.sra.ebi.ac.uk/vol1/fastq/ERR172/000/ERR1726570/ERR1726570_1.fastq.gz;ftp.sra.ebi.ac.uk/vol1/fastq/ERR172/000/ERR1726570/ERR1726570_2.fastq.gz;	ftp.sra.ebi.ac.uk/vol1/err/ERR172/000/ERR1726570
SAMEA2623108	Nucleic acids preparations	Euk_DNA_RNA_ext	Sequencing library preparation	MetaG	AHX_BTHIOSF_r1	Sequencing and data quality control	ERR868490	PRJEB4352	European Nucleotide Archive	PRJEB402	http://www.ebi.ac.uk/ena/data/view/PRJEB402	protists; metazoans	ftp.sra.ebi.ac.uk/vol1/fastq/ERR868/ERR868490/ERR868490_1.fastq.gz;ftp.sra.ebi.ac.uk/vol1/fastq/ERR868/ERR868490/ERR868490_2.fastq.gz;	ftp.sra.ebi.ac.uk/vol1/err/ERR868/ERR868490
SAMEA2732843	Nucleic acids preparations	Euk_DNA_RNA_ext	Sequencing library preparation	MetaG	AHX_BTKIOSF_r1	Sequencing and data quality control	ERR1726559	PRJEB4352	European Nucleotide Archive	PRJEB402	http://www.ebi.ac.uk/ena/data/view/PRJEB402	protists; metazoans	ftp.sra.ebi.ac.uk/vol1/fastq/ERR172/009/ERR1726559/ERR1726559_1.fastq.gz;ftp.sra.ebi.ac.uk/vol1/fastq/ERR172/009/ERR1726559/ERR1726559_2.fastq.gz;	ftp.sra.ebi.ac.uk/vol1/err/ERR172/009/ERR1726559
SAMEA2732843	Nucleic acids preparations	Euk_DNA_RNA_ext	Sequencing library preparation	MetaG	AHX_BTKIOSF_r1	Sequencing and data quality control	ERR1726849	PRJEB4352	European Nucleotide Archive	PRJEB402	http://www.ebi.ac.uk/ena/data/view/PRJEB402	protists; metazoans	ftp.sra.ebi.ac.uk/vol1/fastq/ERR172/009/ERR1726849/ERR1726849_1.fastq.gz;ftp.sra.ebi.ac.uk/vol1/fastq/ERR172/009/ERR1726849/ERR1726849_2.fastq.gz;	ftp.sra.ebi.ac.uk/vol1/err/ERR172/009/ERR1726849
SAMEA2732790	Nucleic acids preparations	Euk_DNA_RNA_ext	Sequencing library preparation	MetaG	AHX_BTLIOSF_r1	Sequencing and data quality control	ERR1726872	PRJEB4352	European Nucleotide Archive	PRJEB402	http://www.ebi.ac.uk/ena/data/view/PRJEB402	protists; metazoans	ftp.sra.ebi.ac.uk/vol1/fastq/ERR172/002/ERR1726872/ERR1726872_1.fastq.gz;ftp.sra.ebi.ac.uk/vol1/fastq/ERR172/002/ERR1726872/ERR1726872_2.fastq.gz;	ftp.sra.ebi.ac.uk/vol1/err/ERR172/002/ERR1726872
SAMEA2732790	Nucleic acids preparations	Euk_DNA_RNA_ext	Sequencing library preparation	MetaG	AHX_BTLIOSF_r1	Sequencing and data quality control	ERR1726580	PRJEB4352	European Nucleotide Archive	PRJEB402	http://www.ebi.ac.uk/ena/data/view/PRJEB402	protists; metazoans	ftp.sra.ebi.ac.uk/vol1/fastq/ERR172/000/ERR1726580/ERR1726580_1.fastq.gz;ftp.sra.ebi.ac.uk/vol1/fastq/ERR172/000/ERR1726580/ERR1726580_2.fastq.gz;	ftp.sra.ebi.ac.uk/vol1/err/ERR172/000/ERR1726580
SAMEA2732736	Nucleic acids preparations	Euk_DNA_RNA_ext	Sequencing library preparation	MetaG	AHX_BTMIOSF_r1	Sequencing and data quality control	ERR1726782	PRJEB4352	European Nucleotide Archive	PRJEB402	http://www.ebi.ac.uk/ena/data/view/PRJEB402	protists; metazoans	ftp.sra.ebi.ac.uk/vol1/fastq/ERR172/002/ERR1726782/ERR1726782_1.fastq.gz;ftp.sra.ebi.ac.uk/vol1/fastq/ERR172/002/ERR1726782/ERR1726782_2.fastq.gz;	ftp.sra.ebi.ac.uk/vol1/err/ERR172/002/ERR1726782
SAMEA2623072	Nucleic acids preparations	Euk_DNA_RNA_ext	Sequencing library preparation	MetaG	AHX_BTNIOSF_r1	Sequencing and data quality control	ERR868480	PRJEB4352	European Nucleotide Archive	PRJEB402	http://www.ebi.ac.uk/ena/data/view/PRJEB402	protists; metazoans	ftp.sra.ebi.ac.uk/vol1/fastq/ERR868/ERR868480/ERR868480_1.fastq.gz;ftp.sra.ebi.ac.uk/vol1/fastq/ERR868/ERR868480/ERR868480_2.fastq.gz;	ftp.sra.ebi.ac.uk/vol1/err/ERR868/ERR868480
SAMEA2623070	Nucleic acids preparations	Euk_DNA_RNA_ext	Sequencing library preparation	MetaG	AHX_BTPIOSF_r1	Sequencing and data quality control	ERR1726816	PRJEB4352	European Nucleotide Archive	PRJEB402	http://www.ebi.ac.uk/ena/data/view/PRJEB402	protists; metazoans	ftp.sra.ebi.ac.uk/vol1/fastq/ERR172/006/ERR1726816/ERR1726816_1.fastq.gz;ftp.sra.ebi.ac.uk/vol1/fastq/ERR172/006/ERR1726816/ERR1726816_2.fastq.gz;	ftp.sra.ebi.ac.uk/vol1/err/ERR172/006/ERR1726816
SAMEA2623266	Nucleic acids preparations	Euk_DNA_RNA_ext	Sequencing library preparation	MetaG	AHX_BVTIOSF_r1	Sequencing and data quality control	ERR868378	PRJEB4352	European Nucleotide Archive	PRJEB402	http://www.ebi.ac.uk/ena/data/view/PRJEB402	protists; metazoans	ftp.sra.ebi.ac.uk/vol1/fastq/ERR868/ERR868378/ERR868378_1.fastq.gz;ftp.sra.ebi.ac.uk/vol1/fastq/ERR868/ERR868378/ERR868378_2.fastq.gz;	ftp.sra.ebi.ac.uk/vol1/err/ERR868/ERR868378
SAMEA2732373	Nucleic acids preparations	Euk_DNA_RNA_ext	Sequencing library preparation	MetaG	AHX_BVVIOSF_r1	Sequencing and data quality control	ERR1726723	PRJEB4352	European Nucleotide Archive	PRJEB402	http://www.ebi.ac.uk/ena/data/view/PRJEB402	protists; metazoans	ftp.sra.ebi.ac.uk/vol1/fastq/ERR172/003/ERR1726723/ERR1726723_1.fastq.gz;ftp.sra.ebi.ac.uk/vol1/fastq/ERR172/003/ERR1726723/ERR1726723_2.fastq.gz;	ftp.sra.ebi.ac.uk/vol1/err/ERR172/003/ERR1726723
SAMEA2732598	Nucleic acids preparations	Euk_DNA_RNA_ext	Sequencing library preparation	MetaG	AHX_BVXIOSF_r1	Sequencing and data quality control	ERR1726873	PRJEB4352	European Nucleotide Archive	PRJEB402	http://www.ebi.ac.uk/ena/data/view/PRJEB402	protists; metazoans	ftp.sra.ebi.ac.uk/vol1/fastq/ERR172/003/ERR1726873/ERR1726873_1.fastq.gz;ftp.sra.ebi.ac.uk/vol1/fastq/ERR172/003/ERR1726873/ERR1726873_2.fastq.gz;	ftp.sra.ebi.ac.uk/vol1/err/ERR172/003/ERR1726873
SAMEA2732594	Nucleic acids preparations	Euk_DNA_RNA_ext	Sequencing library preparation	MetaG	AHX_BXAIOSF_r1	Sequencing and data quality control	ERR1726776	PRJEB4352	European Nucleotide Archive	PRJEB402	http://www.ebi.ac.uk/ena/data/view/PRJEB402	protists; metazoans	ftp.sra.ebi.ac.uk/vol1/fastq/ERR172/006/ERR1726776/ERR1726776_1.fastq.gz;ftp.sra.ebi.ac.uk/vol1/fastq/ERR172/006/ERR1726776/ERR1726776_2.fastq.gz;	ftp.sra.ebi.ac.uk/vol1/err/ERR172/006/ERR1726776
SAMEA2623264	Nucleic acids preparations	Euk_DNA_RNA_ext	Sequencing library preparation	MetaG	AHX_BXBIOSF_r1	Sequencing and data quality control	ERR1726576	PRJEB4352	European Nucleotide Archive	PRJEB402	http://www.ebi.ac.uk/ena/data/view/PRJEB402	protists; metazoans	ftp.sra.ebi.ac.uk/vol1/fastq/ERR172/006/ERR1726576/ERR1726576_1.fastq.gz;ftp.sra.ebi.ac.uk/vol1/fastq/ERR172/006/ERR1726576/ERR1726576_2.fastq.gz;	ftp.sra.ebi.ac.uk/vol1/err/ERR172/006/ERR1726576
SAMEA2623302	Nucleic acids preparations	Euk_DNA_RNA_ext	Sequencing library preparation	MetaG	AHX_BXCIOSF_r1	Sequencing and data quality control	ERR1726523	PRJEB4352	European Nucleotide Archive	PRJEB402	http://www.ebi.ac.uk/ena/data/view/PRJEB402	protists; metazoans	ftp.sra.ebi.ac.uk/vol1/fastq/ERR172/003/ERR1726523/ERR1726523_1.fastq.gz;ftp.sra.ebi.ac.uk/vol1/fastq/ERR172/003/ERR1726523/ERR1726523_2.fastq.gz;	ftp.sra.ebi.ac.uk/vol1/err/ERR172/003/ERR1726523
SAMEA2623304	Nucleic acids preparations	Euk_DNA_RNA_ext	Sequencing library preparation	MetaG	AHX_BXDIOSF_r1	Sequencing and data quality control	ERR868492	PRJEB4352	European Nucleotide Archive	PRJEB402	http://www.ebi.ac.uk/ena/data/view/PRJEB402	protists; metazoans	ftp.sra.ebi.ac.uk/vol1/fastq/ERR868/ERR868492/ERR868492_1.fastq.gz;ftp.sra.ebi.ac.uk/vol1/fastq/ERR868/ERR868492/ERR868492_2.fastq.gz;	ftp.sra.ebi.ac.uk/vol1/err/ERR868/ERR868492
SAMEA2732866	Nucleic acids preparations	Euk_DNA_RNA_ext	Sequencing library preparation	MetaG	AHX_BXEIOSF_r1	Sequencing and data quality control	ERR1726583	PRJEB4352	European Nucleotide Archive	PRJEB402	http://www.ebi.ac.uk/ena/data/view/PRJEB402	protists; metazoans	ftp.sra.ebi.ac.uk/vol1/fastq/ERR172/003/ERR1726583/ERR1726583_1.fastq.gz;ftp.sra.ebi.ac.uk/vol1/fastq/ERR172/003/ERR1726583/ERR1726583_2.fastq.gz;	ftp.sra.ebi.ac.uk/vol1/err/ERR172/003/ERR1726583
SAMEA2732613	Nucleic acids preparations	Euk_DNA_RNA_ext	Sequencing library preparation	MetaG	AHX_BXFIOSF_r1	Sequencing and data quality control	ERR1726954	PRJEB4352	European Nucleotide Archive	PRJEB402	http://www.ebi.ac.uk/ena/data/view/PRJEB402	protists; metazoans	ftp.sra.ebi.ac.uk/vol1/fastq/ERR172/004/ERR1726954/ERR1726954_1.fastq.gz;ftp.sra.ebi.ac.uk/vol1/fastq/ERR172/004/ERR1726954/ERR1726954_2.fastq.gz;	ftp.sra.ebi.ac.uk/vol1/err/ERR172/004/ERR1726954
SAMEA2732863	Nucleic acids preparations	Euk_DNA_RNA_ext	Sequencing library preparation	MetaG	AHX_BXGIOSF_r1	Sequencing and data quality control	ERR1726796	PRJEB4352	European Nucleotide Archive	PRJEB402	http://www.ebi.ac.uk/ena/data/view/PRJEB402	protists; metazoans	ftp.sra.ebi.ac.uk/vol1/fastq/ERR172/006/ERR1726796/ERR1726796_1.fastq.gz;ftp.sra.ebi.ac.uk/vol1/fastq/ERR172/006/ERR1726796/ERR1726796_2.fastq.gz;	ftp.sra.ebi.ac.uk/vol1/err/ERR172/006/ERR1726796
SAMEA2732716	Nucleic acids preparations	Euk_DNA_RNA_ext	Sequencing library preparation	MetaG	AHX_BXLIOSF_r1	Sequencing and data quality control	ERR1726560	PRJEB4352	European Nucleotide Archive	PRJEB402	http://www.ebi.ac.uk/ena/data/view/PRJEB402	protists; metazoans	ftp.sra.ebi.ac.uk/vol1/fastq/ERR172/000/ERR1726560/ERR1726560_1.fastq.gz;ftp.sra.ebi.ac.uk/vol1/fastq/ERR172/000/ERR1726560/ERR1726560_2.fastq.gz;	ftp.sra.ebi.ac.uk/vol1/err/ERR172/000/ERR1726560
SAMEA2623379	Nucleic acids preparations	Euk_DNA_RNA_ext	Sequencing library preparation	MetaG	AHX_BXMIOSF_r1	Sequencing and data quality control	ERR868398	PRJEB4352	European Nucleotide Archive	PRJEB402	http://www.ebi.ac.uk/ena/data/view/PRJEB402	protists; metazoans	ftp.sra.ebi.ac.uk/vol1/fastq/ERR868/ERR868398/ERR868398_1.fastq.gz;ftp.sra.ebi.ac.uk/vol1/fastq/ERR868/ERR868398/ERR868398_2.fastq.gz;	ftp.sra.ebi.ac.uk/vol1/err/ERR868/ERR868398
SAMEA2732721	Nucleic acids preparations	Euk_DNA_RNA_ext	Sequencing library preparation	MetaG	AHX_BXNIOSF_r1	Sequencing and data quality control	ERR1726874	PRJEB4352	European Nucleotide Archive	PRJEB402	http://www.ebi.ac.uk/ena/data/view/PRJEB402	protists; metazoans	ftp.sra.ebi.ac.uk/vol1/fastq/ERR172/004/ERR1726874/ERR1726874_1.fastq.gz;ftp.sra.ebi.ac.uk/vol1/fastq/ERR172/004/ERR1726874/ERR1726874_2.fastq.gz;	ftp.sra.ebi.ac.uk/vol1/err/ERR172/004/ERR1726874
SAMEA2732508	Nucleic acids preparations	Euk_DNA_RNA_ext	Sequencing library preparation	MetaG	AHX_BXPIOSF_r1	Sequencing and data quality control	ERR1726650	PRJEB4352	European Nucleotide Archive	PRJEB402	http://www.ebi.ac.uk/ena/data/view/PRJEB402	protists; metazoans	ftp.sra.ebi.ac.uk/vol1/fastq/ERR172/000/ERR1726650/ERR1726650_1.fastq.gz;ftp.sra.ebi.ac.uk/vol1/fastq/ERR172/000/ERR1726650/ERR1726650_2.fastq.gz;	ftp.sra.ebi.ac.uk/vol1/err/ERR172/000/ERR1726650
SAMEA2623397	Nucleic acids preparations	Euk_DNA_RNA_ext	Sequencing library preparation	MetaG	AHX_BXRIOSF_r1	Sequencing and data quality control	ERR868467	PRJEB4352	European Nucleotide Archive	PRJEB402	http://www.ebi.ac.uk/ena/data/view/PRJEB402	protists; metazoans	ftp.sra.ebi.ac.uk/vol1/fastq/ERR868/ERR868467/ERR868467_1.fastq.gz;ftp.sra.ebi.ac.uk/vol1/fastq/ERR868/ERR868467/ERR868467_2.fastq.gz;	ftp.sra.ebi.ac.uk/vol1/err/ERR868/ERR868467
SAMEA2623359	Nucleic acids preparations	Euk_DNA_RNA_ext	Sequencing library preparation	MetaG	AHX_BXTIOSF_r1	Sequencing and data quality control	ERR868390	PRJEB4352	European Nucleotide Archive	PRJEB402	http://www.ebi.ac.uk/ena/data/view/PRJEB402	protists; metazoans	ftp.sra.ebi.ac.uk/vol1/fastq/ERR868/ERR868390/ERR868390_1.fastq.gz;ftp.sra.ebi.ac.uk/vol1/fastq/ERR868/ERR868390/ERR868390_2.fastq.gz;	ftp.sra.ebi.ac.uk/vol1/err/ERR868/ERR868390
SAMEA2732453	Nucleic acids preparations	Euk_DNA_RNA_ext	Sequencing library preparation	MetaG	AHX_BXVAOSF_r1	Sequencing and data quality control	ERR1700910	PRJEB4352	European Nucleotide Archive	PRJEB402	http://www.ebi.ac.uk/ena/data/view/PRJEB402	protists; metazoans	ftp.sra.ebi.ac.uk/vol1/fastq/ERR170/000/ERR1700910/ERR1700910_1.fastq.gz;ftp.sra.ebi.ac.uk/vol1/fastq/ERR170/000/ERR1700910/ERR1700910_2.fastq.gz;	ftp.sra.ebi.ac.uk/vol1/err/ERR170/000/ERR1700910
SAMEA2732658	Nucleic acids preparations	Euk_DNA_RNA_ext	Sequencing library preparation	MetaG	AHX_BXXIOSF_r1	Sequencing and data quality control	ERR1726948	PRJEB4352	European Nucleotide Archive	PRJEB402	http://www.ebi.ac.uk/ena/data/view/PRJEB402	protists; metazoans	ftp.sra.ebi.ac.uk/vol1/fastq/ERR172/008/ERR1726948/ERR1726948_1.fastq.gz;ftp.sra.ebi.ac.uk/vol1/fastq/ERR172/008/ERR1726948/ERR1726948_2.fastq.gz;	ftp.sra.ebi.ac.uk/vol1/err/ERR172/008/ERR1726948
SAMEA2732658	Nucleic acids preparations	Euk_DNA_RNA_ext	Sequencing library preparation	MetaG	AHX_BXXIOSF_r1	Sequencing and data quality control	ERR1726967	PRJEB4352	European Nucleotide Archive	PRJEB402	http://www.ebi.ac.uk/ena/data/view/PRJEB402	protists; metazoans	ftp.sra.ebi.ac.uk/vol1/fastq/ERR172/007/ERR1726967/ERR1726967_1.fastq.gz;ftp.sra.ebi.ac.uk/vol1/fastq/ERR172/007/ERR1726967/ERR1726967_2.fastq.gz;	ftp.sra.ebi.ac.uk/vol1/err/ERR172/007/ERR1726967
SAMEA2732654	Nucleic acids preparations	Euk_DNA_RNA_ext	Sequencing library preparation	MetaG	AHX_CAAIOSF_r1	Sequencing and data quality control	ERR1726619	PRJEB4352	European Nucleotide Archive	PRJEB402	http://www.ebi.ac.uk/ena/data/view/PRJEB402	protists; metazoans	ftp.sra.ebi.ac.uk/vol1/fastq/ERR172/009/ERR1726619/ERR1726619_1.fastq.gz;ftp.sra.ebi.ac.uk/vol1/fastq/ERR172/009/ERR1726619/ERR1726619_2.fastq.gz;	ftp.sra.ebi.ac.uk/vol1/err/ERR172/009/ERR1726619
SAMEA2623419	Nucleic acids preparations	Euk_DNA_RNA_ext	Sequencing library preparation	MetaG	AHX_CACIOSF_r1	Sequencing and data quality control	ERR868420	PRJEB4352	European Nucleotide Archive	PRJEB402	http://www.ebi.ac.uk/ena/data/view/PRJEB402	protists; metazoans	ftp.sra.ebi.ac.uk/vol1/fastq/ERR868/ERR868420/ERR868420_1.fastq.gz;ftp.sra.ebi.ac.uk/vol1/fastq/ERR868/ERR868420/ERR868420_2.fastq.gz;	ftp.sra.ebi.ac.uk/vol1/err/ERR868/ERR868420
SAMEA2732983	Nucleic acids preparations	Euk_DNA_RNA_ext	Sequencing library preparation	MetaG	AHX_CADIOSF_r1	Sequencing and data quality control	ERR1726886	PRJEB4352	European Nucleotide Archive	PRJEB402	http://www.ebi.ac.uk/ena/data/view/PRJEB402	protists; metazoans	ftp.sra.ebi.ac.uk/vol1/fastq/ERR172/006/ERR1726886/ERR1726886_1.fastq.gz;ftp.sra.ebi.ac.uk/vol1/fastq/ERR172/006/ERR1726886/ERR1726886_2.fastq.gz;	ftp.sra.ebi.ac.uk/vol1/err/ERR172/006/ERR1726886
SAMEA2732277	Nucleic acids preparations	Euk_DNA_RNA_ext	Sequencing library preparation	MetaG	AHX_CAEIOSF_r1	Sequencing and data quality control	ERR1726661	PRJEB4352	European Nucleotide Archive	PRJEB402	http://www.ebi.ac.uk/ena/data/view/PRJEB402	protists; metazoans	ftp.sra.ebi.ac.uk/vol1/fastq/ERR172/001/ERR1726661/ERR1726661_1.fastq.gz;ftp.sra.ebi.ac.uk/vol1/fastq/ERR172/001/ERR1726661/ERR1726661_2.fastq.gz;	ftp.sra.ebi.ac.uk/vol1/err/ERR172/001/ERR1726661
SAMEA2623417	Nucleic acids preparations	Euk_DNA_RNA_ext	Sequencing library preparation	MetaG	AHX_CAGIOSF_r1	Sequencing and data quality control	ERR1726730	PRJEB4352	European Nucleotide Archive	PRJEB402	http://www.ebi.ac.uk/ena/data/view/PRJEB402	protists; metazoans	ftp.sra.ebi.ac.uk/vol1/fastq/ERR172/000/ERR1726730/ERR1726730_1.fastq.gz;ftp.sra.ebi.ac.uk/vol1/fastq/ERR172/000/ERR1726730/ERR1726730_2.fastq.gz;	ftp.sra.ebi.ac.uk/vol1/err/ERR172/000/ERR1726730
SAMEA2623504	Nucleic acids preparations	Euk_DNA_RNA_ext	Sequencing library preparation	MetaG	AHX_CAHIOSF_r1	Sequencing and data quality control	ERR868367	PRJEB4352	European Nucleotide Archive	PRJEB402	http://www.ebi.ac.uk/ena/data/view/PRJEB402	protists; metazoans	ftp.sra.ebi.ac.uk/vol1/fastq/ERR868/ERR868367/ERR868367_1.fastq.gz;ftp.sra.ebi.ac.uk/vol1/fastq/ERR868/ERR868367/ERR868367_2.fastq.gz;	ftp.sra.ebi.ac.uk/vol1/err/ERR868/ERR868367
SAMEA2623506	Nucleic acids preparations	Euk_DNA_RNA_ext	Sequencing library preparation	MetaG	AHX_CAIAOSF_r1	Sequencing and data quality control	ERR1700891	PRJEB4352	European Nucleotide Archive	PRJEB402	http://www.ebi.ac.uk/ena/data/view/PRJEB402	protists; metazoans	ftp.sra.ebi.ac.uk/vol1/fastq/ERR170/001/ERR1700891/ERR1700891_1.fastq.gz;ftp.sra.ebi.ac.uk/vol1/fastq/ERR170/001/ERR1700891/ERR1700891_2.fastq.gz;	ftp.sra.ebi.ac.uk/vol1/err/ERR170/001/ERR1700891
SAMEA2730652	Nucleic acids preparations	Euk_DNA_RNA_ext	Sequencing library preparation	MetaG	AHX_CAKIOSF_r1	Sequencing and data quality control	ERR1726529	PRJEB4352	European Nucleotide Archive	PRJEB402	http://www.ebi.ac.uk/ena/data/view/PRJEB402	protists; metazoans	ftp.sra.ebi.ac.uk/vol1/fastq/ERR172/009/ERR1726529/ERR1726529_1.fastq.gz;ftp.sra.ebi.ac.uk/vol1/fastq/ERR172/009/ERR1726529/ERR1726529_2.fastq.gz;	ftp.sra.ebi.ac.uk/vol1/err/ERR172/009/ERR1726529
SAMEA2730939	Nucleic acids preparations	Euk_DNA_RNA_ext	Sequencing library preparation	MetaG	AHX_CALIOSF_r1	Sequencing and data quality control	ERR1726957	PRJEB4352	European Nucleotide Archive	PRJEB402	http://www.ebi.ac.uk/ena/data/view/PRJEB402	protists; metazoans	ftp.sra.ebi.ac.uk/vol1/fastq/ERR172/007/ERR1726957/ERR1726957_1.fastq.gz;ftp.sra.ebi.ac.uk/vol1/fastq/ERR172/007/ERR1726957/ERR1726957_2.fastq.gz;	ftp.sra.ebi.ac.uk/vol1/err/ERR172/007/ERR1726957
SAMEA2623523	Nucleic acids preparations	Euk_DNA_RNA_ext	Sequencing library preparation	MetaG	AHX_CAMIOSF_r1	Sequencing and data quality control	ERR868474	PRJEB4352	European Nucleotide Archive	PRJEB402	http://www.ebi.ac.uk/ena/data/view/PRJEB402	protists; metazoans	ftp.sra.ebi.ac.uk/vol1/fastq/ERR868/ERR868474/ERR868474_1.fastq.gz;ftp.sra.ebi.ac.uk/vol1/fastq/ERR868/ERR868474/ERR868474_2.fastq.gz;	ftp.sra.ebi.ac.uk/vol1/err/ERR868/ERR868474
SAMEA2623479	Nucleic acids preparations	Euk_DNA_RNA_ext	Sequencing library preparation	MetaG	AHX_CAPIOSF_r1	Sequencing and data quality control	ERR868430	PRJEB4352	European Nucleotide Archive	PRJEB402	http://www.ebi.ac.uk/ena/data/view/PRJEB402	protists; metazoans	ftp.sra.ebi.ac.uk/vol1/fastq/ERR868/ERR868430/ERR868430_1.fastq.gz;ftp.sra.ebi.ac.uk/vol1/fastq/ERR868/ERR868430/ERR868430_2.fastq.gz;	ftp.sra.ebi.ac.uk/vol1/err/ERR868/ERR868430
SAMEA2730804	Nucleic acids preparations	Euk_DNA_RNA_ext	Sequencing library preparation	MetaG	AHX_CARIOSF_r1	Sequencing and data quality control	ERR1726768	PRJEB4352	European Nucleotide Archive	PRJEB402	http://www.ebi.ac.uk/ena/data/view/PRJEB402	protists; metazoans	ftp.sra.ebi.ac.uk/vol1/fastq/ERR172/008/ERR1726768/ERR1726768_1.fastq.gz;ftp.sra.ebi.ac.uk/vol1/fastq/ERR172/008/ERR1726768/ERR1726768_2.fastq.gz;	ftp.sra.ebi.ac.uk/vol1/err/ERR172/008/ERR1726768
SAMEA2730918	Nucleic acids preparations	Euk_DNA_RNA_ext	Sequencing library preparation	MetaG	AHX_CASIOSF_r1	Sequencing and data quality control	ERR1726944	PRJEB4352	European Nucleotide Archive	PRJEB402	http://www.ebi.ac.uk/ena/data/view/PRJEB402	protists; metazoans	ftp.sra.ebi.ac.uk/vol1/fastq/ERR172/004/ERR1726944/ERR1726944_1.fastq.gz;ftp.sra.ebi.ac.uk/vol1/fastq/ERR172/004/ERR1726944/ERR1726944_2.fastq.gz;	ftp.sra.ebi.ac.uk/vol1/err/ERR172/004/ERR1726944
SAMEA2623477	Nucleic acids preparations	Euk_DNA_RNA_ext	Sequencing library preparation	MetaG	AHX_CATIOSF_r1	Sequencing and data quality control	ERR1726676	PRJEB4352	European Nucleotide Archive	PRJEB402	http://www.ebi.ac.uk/ena/data/view/PRJEB402	protists; metazoans	ftp.sra.ebi.ac.uk/vol1/fastq/ERR172/006/ERR1726676/ERR1726676_1.fastq.gz;ftp.sra.ebi.ac.uk/vol1/fastq/ERR172/006/ERR1726676/ERR1726676_2.fastq.gz;	ftp.sra.ebi.ac.uk/vol1/err/ERR172/006/ERR1726676
SAMEA2730960	Nucleic acids preparations	Euk_DNA_RNA_ext	Sequencing library preparation	MetaG	AHX_CAVIOSF_r1	Sequencing and data quality control	ERR1726684	PRJEB4352	European Nucleotide Archive	PRJEB402	http://www.ebi.ac.uk/ena/data/view/PRJEB402	protists; metazoans	ftp.sra.ebi.ac.uk/vol1/fastq/ERR172/004/ERR1726684/ERR1726684_1.fastq.gz;ftp.sra.ebi.ac.uk/vol1/fastq/ERR172/004/ERR1726684/ERR1726684_2.fastq.gz;	ftp.sra.ebi.ac.uk/vol1/err/ERR172/004/ERR1726684
SAMEA2730834	Nucleic acids preparations	Euk_DNA_RNA_ext	Sequencing library preparation	MetaG	AHX_CAXIOSF_r2	Sequencing and data quality control	ERR1726893	PRJEB4352	European Nucleotide Archive	PRJEB402	http://www.ebi.ac.uk/ena/data/view/PRJEB402	protists; metazoans	ftp.sra.ebi.ac.uk/vol1/fastq/ERR172/003/ERR1726893/ERR1726893_1.fastq.gz;ftp.sra.ebi.ac.uk/vol1/fastq/ERR172/003/ERR1726893/ERR1726893_2.fastq.gz;	ftp.sra.ebi.ac.uk/vol1/err/ERR172/003/ERR1726893
SAMEA2623564	Nucleic acids preparations	Euk_DNA_RNA_ext	Sequencing library preparation	MetaG	AHX_CBBIOSF_r1	Sequencing and data quality control	ERR868509	PRJEB4352	European Nucleotide Archive	PRJEB402	http://www.ebi.ac.uk/ena/data/view/PRJEB402	protists; metazoans	ftp.sra.ebi.ac.uk/vol1/fastq/ERR868/ERR868509/ERR868509_1.fastq.gz;ftp.sra.ebi.ac.uk/vol1/fastq/ERR868/ERR868509/ERR868509_2.fastq.gz;	ftp.sra.ebi.ac.uk/vol1/err/ERR868/ERR868509
SAMEA2623579	Nucleic acids preparations	Euk_DNA_RNA_ext	Sequencing library preparation	MetaG	AHX_CBDAOSF_r1	Sequencing and data quality control	ERR873965	PRJEB4352	European Nucleotide Archive	PRJEB402	http://www.ebi.ac.uk/ena/data/view/PRJEB402	protists; metazoans	ftp.sra.ebi.ac.uk/vol1/fastq/ERR873/ERR873965/ERR873965_1.fastq.gz;ftp.sra.ebi.ac.uk/vol1/fastq/ERR873/ERR873965/ERR873965_2.fastq.gz;	ftp.sra.ebi.ac.uk/vol1/err/ERR873/ERR873965
SAMEA2623581	Nucleic acids preparations	Euk_DNA_RNA_ext	Sequencing library preparation	MetaG	AHX_CBEIOSF_r1	Sequencing and data quality control	ERR868349	PRJEB4352	European Nucleotide Archive	PRJEB402	http://www.ebi.ac.uk/ena/data/view/PRJEB402	protists; metazoans	ftp.sra.ebi.ac.uk/vol1/fastq/ERR868/ERR868349/ERR868349_1.fastq.gz;ftp.sra.ebi.ac.uk/vol1/fastq/ERR868/ERR868349/ERR868349_2.fastq.gz;	ftp.sra.ebi.ac.uk/vol1/err/ERR868/ERR868349
SAMEA2730950	Nucleic acids preparations	Euk_DNA_RNA_ext	Sequencing library preparation	MetaG	AHX_CBFAOSF_r1	Sequencing and data quality control	ERR1700893	PRJEB4352	European Nucleotide Archive	PRJEB402	http://www.ebi.ac.uk/ena/data/view/PRJEB402	protists; metazoans	ftp.sra.ebi.ac.uk/vol1/fastq/ERR170/003/ERR1700893/ERR1700893_1.fastq.gz;ftp.sra.ebi.ac.uk/vol1/fastq/ERR170/003/ERR1700893/ERR1700893_2.fastq.gz;	ftp.sra.ebi.ac.uk/vol1/err/ERR170/003/ERR1700893
SAMEA2730657	Nucleic acids preparations	Euk_DNA_RNA_ext	Sequencing library preparation	MetaG	AHX_CBHIOSF_r1	Sequencing and data quality control	ERR1726638	PRJEB4352	European Nucleotide Archive	PRJEB402	http://www.ebi.ac.uk/ena/data/view/PRJEB402	protists; metazoans	ftp.sra.ebi.ac.uk/vol1/fastq/ERR172/008/ERR1726638/ERR1726638_1.fastq.gz;ftp.sra.ebi.ac.uk/vol1/fastq/ERR172/008/ERR1726638/ERR1726638_2.fastq.gz;	ftp.sra.ebi.ac.uk/vol1/err/ERR172/008/ERR1726638
SAMEA2623543	Nucleic acids preparations	Euk_DNA_RNA_ext	Sequencing library preparation	MetaG	AHX_CBIIOSF_r1	Sequencing and data quality control	ERR868421	PRJEB4352	European Nucleotide Archive	PRJEB402	http://www.ebi.ac.uk/ena/data/view/PRJEB402	protists; metazoans	ftp.sra.ebi.ac.uk/vol1/fastq/ERR868/ERR868421/ERR868421_1.fastq.gz;ftp.sra.ebi.ac.uk/vol1/fastq/ERR868/ERR868421/ERR868421_2.fastq.gz;	ftp.sra.ebi.ac.uk/vol1/err/ERR868/ERR868421
SAMEA2621768	Nucleic acids preparations	Euk_DNA_RNA_ext	Sequencing library preparation	MetaG	AHX_CBLIOSF_r1	Sequencing and data quality control	ERR1726749	PRJEB4352	European Nucleotide Archive	PRJEB402	http://www.ebi.ac.uk/ena/data/view/PRJEB402	protists; metazoans	ftp.sra.ebi.ac.uk/vol1/fastq/ERR172/009/ERR1726749/ERR1726749_1.fastq.gz;ftp.sra.ebi.ac.uk/vol1/fastq/ERR172/009/ERR1726749/ERR1726749_2.fastq.gz;	ftp.sra.ebi.ac.uk/vol1/err/ERR172/009/ERR1726749
SAMEA2621768	Nucleic acids preparations	Euk_DNA_RNA_ext	Sequencing library preparation	MetaG	AHX_CBLIOSF_r1	Sequencing and data quality control	ERR1726645	PRJEB4352	European Nucleotide Archive	PRJEB402	http://www.ebi.ac.uk/ena/data/view/PRJEB402	protists; metazoans	ftp.sra.ebi.ac.uk/vol1/fastq/ERR172/005/ERR1726645/ERR1726645_1.fastq.gz;ftp.sra.ebi.ac.uk/vol1/fastq/ERR172/005/ERR1726645/ERR1726645_2.fastq.gz;	ftp.sra.ebi.ac.uk/vol1/err/ERR172/005/ERR1726645
SAMEA2732322	Nucleic acids preparations	Euk_DNA_RNA_ext	Sequencing library preparation	MetaG	AHX_CBMIOSF_r1	Sequencing and data quality control	ERR1726536	PRJEB4352	European Nucleotide Archive	PRJEB402	http://www.ebi.ac.uk/ena/data/view/PRJEB402	protists; metazoans	ftp.sra.ebi.ac.uk/vol1/fastq/ERR172/006/ERR1726536/ERR1726536_1.fastq.gz;ftp.sra.ebi.ac.uk/vol1/fastq/ERR172/006/ERR1726536/ERR1726536_2.fastq.gz;	ftp.sra.ebi.ac.uk/vol1/err/ERR172/006/ERR1726536
SAMEA2622997	Nucleic acids preparations	Euk_DNA_RNA_ext	Sequencing library preparation	MetaG	AHX_CBNIOSF_r1	Sequencing and data quality control	ERR868500	PRJEB4352	European Nucleotide Archive	PRJEB402	http://www.ebi.ac.uk/ena/data/view/PRJEB402	protists; metazoans	ftp.sra.ebi.ac.uk/vol1/fastq/ERR868/ERR868500/ERR868500_1.fastq.gz;ftp.sra.ebi.ac.uk/vol1/fastq/ERR868/ERR868500/ERR868500_2.fastq.gz;	ftp.sra.ebi.ac.uk/vol1/err/ERR868/ERR868500
SAMEA2732443	Nucleic acids preparations	Euk_DNA_RNA_ext	Sequencing library preparation	MetaG	AHX_CBQIOSF_r1	Sequencing and data quality control	ERR1726687	PRJEB4352	European Nucleotide Archive	PRJEB402	http://www.ebi.ac.uk/ena/data/view/PRJEB402	protists; metazoans	ftp.sra.ebi.ac.uk/vol1/fastq/ERR172/007/ERR1726687/ERR1726687_1.fastq.gz;ftp.sra.ebi.ac.uk/vol1/fastq/ERR172/007/ERR1726687/ERR1726687_2.fastq.gz;	ftp.sra.ebi.ac.uk/vol1/err/ERR172/007/ERR1726687
SAMEA2732442	Nucleic acids preparations	Euk_DNA_RNA_ext	Sequencing library preparation	MetaG	AHX_CBRIOSF_r1	Sequencing and data quality control	ERR1726797	PRJEB4352	European Nucleotide Archive	PRJEB402	http://www.ebi.ac.uk/ena/data/view/PRJEB402	protists; metazoans	ftp.sra.ebi.ac.uk/vol1/fastq/ERR172/007/ERR1726797/ERR1726797_1.fastq.gz;ftp.sra.ebi.ac.uk/vol1/fastq/ERR172/007/ERR1726797/ERR1726797_2.fastq.gz;	ftp.sra.ebi.ac.uk/vol1/err/ERR172/007/ERR1726797
SAMEA2623321	Nucleic acids preparations	Euk_DNA_RNA_ext	Sequencing library preparation	MetaG	AHX_CBTIOSF_r1	Sequencing and data quality control	ERR868512	PRJEB4352	European Nucleotide Archive	PRJEB402	http://www.ebi.ac.uk/ena/data/view/PRJEB402	protists; metazoans	ftp.sra.ebi.ac.uk/vol1/fastq/ERR868/ERR868512/ERR868512_1.fastq.gz;ftp.sra.ebi.ac.uk/vol1/fastq/ERR868/ERR868512/ERR868512_2.fastq.gz;	ftp.sra.ebi.ac.uk/vol1/err/ERR868/ERR868512
SAMEA2623284	Nucleic acids preparations	Euk_DNA_RNA_ext	Sequencing library preparation	MetaG	AHX_CBXIOSF_r1	Sequencing and data quality control	ERR868477	PRJEB4352	European Nucleotide Archive	PRJEB402	http://www.ebi.ac.uk/ena/data/view/PRJEB402	protists; metazoans	ftp.sra.ebi.ac.uk/vol1/fastq/ERR868/ERR868477/ERR868477_1.fastq.gz;ftp.sra.ebi.ac.uk/vol1/fastq/ERR868/ERR868477/ERR868477_2.fastq.gz;	ftp.sra.ebi.ac.uk/vol1/err/ERR868/ERR868477
SAMEA2732607	Nucleic acids preparations	Euk_DNA_RNA_ext	Sequencing library preparation	MetaG	AHX_CCAIOSF_r1	Sequencing and data quality control	ERR1726669	PRJEB4352	European Nucleotide Archive	PRJEB402	http://www.ebi.ac.uk/ena/data/view/PRJEB402	protists; metazoans	ftp.sra.ebi.ac.uk/vol1/fastq/ERR172/009/ERR1726669/ERR1726669_1.fastq.gz;ftp.sra.ebi.ac.uk/vol1/fastq/ERR172/009/ERR1726669/ERR1726669_2.fastq.gz;	ftp.sra.ebi.ac.uk/vol1/err/ERR172/009/ERR1726669
SAMEA2732378	Nucleic acids preparations	Euk_DNA_RNA_ext	Sequencing library preparation	MetaG	AHX_CCBIOSF_r1	Sequencing and data quality control	ERR1726692	PRJEB4352	European Nucleotide Archive	PRJEB402	http://www.ebi.ac.uk/ena/data/view/PRJEB402	protists; metazoans	ftp.sra.ebi.ac.uk/vol1/fastq/ERR172/002/ERR1726692/ERR1726692_1.fastq.gz;ftp.sra.ebi.ac.uk/vol1/fastq/ERR172/002/ERR1726692/ERR1726692_2.fastq.gz;	ftp.sra.ebi.ac.uk/vol1/err/ERR172/002/ERR1726692
SAMEA2621897	Nucleic acids preparations	Euk_DNA_RNA_ext	Sequencing library preparation	MetaG	AHX_CCCIOSF_r1	Sequencing and data quality control	ERR1726815	PRJEB4352	European Nucleotide Archive	PRJEB402	http://www.ebi.ac.uk/ena/data/view/PRJEB402	protists; metazoans	ftp.sra.ebi.ac.uk/vol1/fastq/ERR172/005/ERR1726815/ERR1726815_1.fastq.gz;ftp.sra.ebi.ac.uk/vol1/fastq/ERR172/005/ERR1726815/ERR1726815_2.fastq.gz;	ftp.sra.ebi.ac.uk/vol1/err/ERR172/005/ERR1726815
SAMEA2732604	Nucleic acids preparations	Euk_DNA_RNA_ext	Sequencing library preparation	MetaG	AHX_CCDIOSF_r1	Sequencing and data quality control	ERR1726738	PRJEB4352	European Nucleotide Archive	PRJEB402	http://www.ebi.ac.uk/ena/data/view/PRJEB402	protists; metazoans	ftp.sra.ebi.ac.uk/vol1/fastq/ERR172/008/ERR1726738/ERR1726738_1.fastq.gz;ftp.sra.ebi.ac.uk/vol1/fastq/ERR172/008/ERR1726738/ERR1726738_2.fastq.gz;	ftp.sra.ebi.ac.uk/vol1/err/ERR172/008/ERR1726738
SAMEA2623282	Nucleic acids preparations	Euk_DNA_RNA_ext	Sequencing library preparation	MetaG	AHX_CCEIOSF_r1	Sequencing and data quality control	ERR1726864	PRJEB4352	European Nucleotide Archive	PRJEB402	http://www.ebi.ac.uk/ena/data/view/PRJEB402	protists; metazoans	ftp.sra.ebi.ac.uk/vol1/fastq/ERR172/004/ERR1726864/ERR1726864_1.fastq.gz;ftp.sra.ebi.ac.uk/vol1/fastq/ERR172/004/ERR1726864/ERR1726864_2.fastq.gz;	ftp.sra.ebi.ac.uk/vol1/err/ERR172/004/ERR1726864
SAMEA2623621	Nucleic acids preparations	Euk_DNA_RNA_ext	Sequencing library preparation	MetaG	AHX_CCRIOSF_r1	Sequencing and data quality control	ERR868451	PRJEB4352	European Nucleotide Archive	PRJEB402	http://www.ebi.ac.uk/ena/data/view/PRJEB402	protists; metazoans	ftp.sra.ebi.ac.uk/vol1/fastq/ERR868/ERR868451/ERR868451_1.fastq.gz;ftp.sra.ebi.ac.uk/vol1/fastq/ERR868/ERR868451/ERR868451_2.fastq.gz;	ftp.sra.ebi.ac.uk/vol1/err/ERR868/ERR868451
SAMEA2623603	Nucleic acids preparations	Euk_DNA_RNA_ext	Sequencing library preparation	MetaG	AHX_CCTAOSF_r1	Sequencing and data quality control	ERR873964	PRJEB4352	European Nucleotide Archive	PRJEB402	http://www.ebi.ac.uk/ena/data/view/PRJEB402	protists; metazoans	ftp.sra.ebi.ac.uk/vol1/fastq/ERR873/ERR873964/ERR873964_1.fastq.gz;ftp.sra.ebi.ac.uk/vol1/fastq/ERR873/ERR873964/ERR873964_2.fastq.gz;	ftp.sra.ebi.ac.uk/vol1/err/ERR873/ERR873964
SAMEA2731011	Nucleic acids preparations	Euk_DNA_RNA_ext	Sequencing library preparation	MetaG	AHX_CCVAOSF_r1	Sequencing and data quality control	ERR1700902	PRJEB4352	European Nucleotide Archive	PRJEB402	http://www.ebi.ac.uk/ena/data/view/PRJEB402	protists; metazoans	ftp.sra.ebi.ac.uk/vol1/fastq/ERR170/002/ERR1700902/ERR1700902_1.fastq.gz;ftp.sra.ebi.ac.uk/vol1/fastq/ERR170/002/ERR1700902/ERR1700902_2.fastq.gz;	ftp.sra.ebi.ac.uk/vol1/err/ERR170/002/ERR1700902
SAMEA2730686	Nucleic acids preparations	Euk_DNA_RNA_ext	Sequencing library preparation	MetaG	AHX_CCXIOSF_r1	Sequencing and data quality control	ERR1726581	PRJEB4352	European Nucleotide Archive	PRJEB402	http://www.ebi.ac.uk/ena/data/view/PRJEB402	protists; metazoans	ftp.sra.ebi.ac.uk/vol1/fastq/ERR172/001/ERR1726581/ERR1726581_1.fastq.gz;ftp.sra.ebi.ac.uk/vol1/fastq/ERR172/001/ERR1726581/ERR1726581_2.fastq.gz;	ftp.sra.ebi.ac.uk/vol1/err/ERR172/001/ERR1726581
SAMEA2730691	Nucleic acids preparations	Euk_DNA_RNA_ext	Sequencing library preparation	MetaG	AHX_CDAIOSF_r1	Sequencing and data quality control	ERR1726654	PRJEB4352	European Nucleotide Archive	PRJEB402	http://www.ebi.ac.uk/ena/data/view/PRJEB402	protists; metazoans	ftp.sra.ebi.ac.uk/vol1/fastq/ERR172/004/ERR1726654/ERR1726654_1.fastq.gz;ftp.sra.ebi.ac.uk/vol1/fastq/ERR172/004/ERR1726654/ERR1726654_2.fastq.gz;	ftp.sra.ebi.ac.uk/vol1/err/ERR172/004/ERR1726654
SAMEA2623601	Nucleic acids preparations	Euk_DNA_RNA_ext	Sequencing library preparation	MetaG	AHX_CDBIOSF_r1	Sequencing and data quality control	ERR1726835	PRJEB4352	European Nucleotide Archive	PRJEB402	http://www.ebi.ac.uk/ena/data/view/PRJEB402	protists; metazoans	ftp.sra.ebi.ac.uk/vol1/fastq/ERR172/005/ERR1726835/ERR1726835_1.fastq.gz;ftp.sra.ebi.ac.uk/vol1/fastq/ERR172/005/ERR1726835/ERR1726835_2.fastq.gz;	ftp.sra.ebi.ac.uk/vol1/err/ERR172/005/ERR1726835
SAMEA2623703	Nucleic acids preparations	Euk_DNA_RNA_ext	Sequencing library preparation	MetaG	AHX_CDCIOSF_r1	Sequencing and data quality control	ERR868449	PRJEB4352	European Nucleotide Archive	PRJEB402	http://www.ebi.ac.uk/ena/data/view/PRJEB402	protists; metazoans	ftp.sra.ebi.ac.uk/vol1/fastq/ERR868/ERR868449/ERR868449_1.fastq.gz;ftp.sra.ebi.ac.uk/vol1/fastq/ERR868/ERR868449/ERR868449_2.fastq.gz;	ftp.sra.ebi.ac.uk/vol1/err/ERR868/ERR868449
SAMEA2623685	Nucleic acids preparations	Euk_DNA_RNA_ext	Sequencing library preparation	MetaG	AHX_CDDIOSF_r1	Sequencing and data quality control	ERR868351	PRJEB4352	European Nucleotide Archive	PRJEB402	http://www.ebi.ac.uk/ena/data/view/PRJEB402	protists; metazoans	ftp.sra.ebi.ac.uk/vol1/fastq/ERR868/ERR868351/ERR868351_1.fastq.gz;ftp.sra.ebi.ac.uk/vol1/fastq/ERR868/ERR868351/ERR868351_2.fastq.gz;	ftp.sra.ebi.ac.uk/vol1/err/ERR868/ERR868351
SAMEA2730877	Nucleic acids preparations	Euk_DNA_RNA_ext	Sequencing library preparation	MetaG	AHX_CDFIOSF_r1	Sequencing and data quality control	ERR1726548	PRJEB4352	European Nucleotide Archive	PRJEB402	http://www.ebi.ac.uk/ena/data/view/PRJEB402	protists; metazoans	ftp.sra.ebi.ac.uk/vol1/fastq/ERR172/008/ERR1726548/ERR1726548_1.fastq.gz;ftp.sra.ebi.ac.uk/vol1/fastq/ERR172/008/ERR1726548/ERR1726548_2.fastq.gz;	ftp.sra.ebi.ac.uk/vol1/err/ERR172/008/ERR1726548
SAMEA2730873	Nucleic acids preparations	Euk_DNA_RNA_ext	Sequencing library preparation	MetaG	AHX_CDGIOSF_r1	Sequencing and data quality control	ERR1726757	PRJEB4352	European Nucleotide Archive	PRJEB402	http://www.ebi.ac.uk/ena/data/view/PRJEB402	protists; metazoans	ftp.sra.ebi.ac.uk/vol1/fastq/ERR172/007/ERR1726757/ERR1726757_1.fastq.gz;ftp.sra.ebi.ac.uk/vol1/fastq/ERR172/007/ERR1726757/ERR1726757_2.fastq.gz;	ftp.sra.ebi.ac.uk/vol1/err/ERR172/007/ERR1726757
SAMEA2730869	Nucleic acids preparations	Euk_DNA_RNA_ext	Sequencing library preparation	MetaG	AHX_CDHIOSF_r1	Sequencing and data quality control	ERR1726764	PRJEB4352	European Nucleotide Archive	PRJEB402	http://www.ebi.ac.uk/ena/data/view/PRJEB402	protists; metazoans	ftp.sra.ebi.ac.uk/vol1/fastq/ERR172/004/ERR1726764/ERR1726764_1.fastq.gz;ftp.sra.ebi.ac.uk/vol1/fastq/ERR172/004/ERR1726764/ERR1726764_2.fastq.gz;	ftp.sra.ebi.ac.uk/vol1/err/ERR172/004/ERR1726764
SAMEA2623667	Nucleic acids preparations	Euk_DNA_RNA_ext	Sequencing library preparation	MetaG	AHX_CDKIOSF_r1	Sequencing and data quality control	ERR868495	PRJEB4352	European Nucleotide Archive	PRJEB402	http://www.ebi.ac.uk/ena/data/view/PRJEB402	protists; metazoans	ftp.sra.ebi.ac.uk/vol1/fastq/ERR868/ERR868495/ERR868495_1.fastq.gz;ftp.sra.ebi.ac.uk/vol1/fastq/ERR868/ERR868495/ERR868495_2.fastq.gz;	ftp.sra.ebi.ac.uk/vol1/err/ERR868/ERR868495
SAMEA2623641	Nucleic acids preparations	Euk_DNA_RNA_ext	Sequencing library preparation	MetaG	AHX_CDMIOSF_r1	Sequencing and data quality control	ERR868411	PRJEB4352	European Nucleotide Archive	PRJEB402	http://www.ebi.ac.uk/ena/data/view/PRJEB402	protists; metazoans	ftp.sra.ebi.ac.uk/vol1/fastq/ERR868/ERR868411/ERR868411_1.fastq.gz;ftp.sra.ebi.ac.uk/vol1/fastq/ERR868/ERR868411/ERR868411_2.fastq.gz;	ftp.sra.ebi.ac.uk/vol1/err/ERR868/ERR868411
SAMEA2730594	Nucleic acids preparations	Euk_DNA_RNA_ext	Sequencing library preparation	MetaG	AHX_CDNIOSF_r1	Sequencing and data quality control	ERR1726547	PRJEB4352	European Nucleotide Archive	PRJEB402	http://www.ebi.ac.uk/ena/data/view/PRJEB402	protists; metazoans	ftp.sra.ebi.ac.uk/vol1/fastq/ERR172/007/ERR1726547/ERR1726547_1.fastq.gz;ftp.sra.ebi.ac.uk/vol1/fastq/ERR172/007/ERR1726547/ERR1726547_2.fastq.gz;	ftp.sra.ebi.ac.uk/vol1/err/ERR172/007/ERR1726547
SAMEA2731035	Nucleic acids preparations	Euk_DNA_RNA_ext	Sequencing library preparation	MetaG	AHX_CDPIOSF_r1	Sequencing and data quality control	ERR1726971	PRJEB4352	European Nucleotide Archive	PRJEB402	http://www.ebi.ac.uk/ena/data/view/PRJEB402	protists; metazoans	ftp.sra.ebi.ac.uk/vol1/fastq/ERR172/001/ERR1726971/ERR1726971_1.fastq.gz;ftp.sra.ebi.ac.uk/vol1/fastq/ERR172/001/ERR1726971/ERR1726971_2.fastq.gz;	ftp.sra.ebi.ac.uk/vol1/err/ERR172/001/ERR1726971
SAMEA2731031	Nucleic acids preparations	Euk_DNA_RNA_ext	Sequencing library preparation	MetaG	AHX_CDQIOSF_r1	Sequencing and data quality control	ERR1726885	PRJEB4352	European Nucleotide Archive	PRJEB402	http://www.ebi.ac.uk/ena/data/view/PRJEB402	protists; metazoans	ftp.sra.ebi.ac.uk/vol1/fastq/ERR172/005/ERR1726885/ERR1726885_1.fastq.gz;ftp.sra.ebi.ac.uk/vol1/fastq/ERR172/005/ERR1726885/ERR1726885_2.fastq.gz;	ftp.sra.ebi.ac.uk/vol1/err/ERR172/005/ERR1726885
SAMEA2623639	Nucleic acids preparations	Euk_DNA_RNA_ext	Sequencing library preparation	MetaG	AHX_CDRIOSF_r1	Sequencing and data quality control	ERR1726693	PRJEB4352	European Nucleotide Archive	PRJEB402	http://www.ebi.ac.uk/ena/data/view/PRJEB402	protists; metazoans	ftp.sra.ebi.ac.uk/vol1/fastq/ERR172/003/ERR1726693/ERR1726693_1.fastq.gz;ftp.sra.ebi.ac.uk/vol1/fastq/ERR172/003/ERR1726693/ERR1726693_2.fastq.gz;	ftp.sra.ebi.ac.uk/vol1/err/ERR172/003/ERR1726693
SAMEA2623723	Nucleic acids preparations	Euk_DNA_RNA_ext	Sequencing library preparation	MetaG	AHX_CDVIOSF_r1	Sequencing and data quality control	ERR868366	PRJEB4352	European Nucleotide Archive	PRJEB402	http://www.ebi.ac.uk/ena/data/view/PRJEB402	protists; metazoans	ftp.sra.ebi.ac.uk/vol1/fastq/ERR868/ERR868366/ERR868366_1.fastq.gz;ftp.sra.ebi.ac.uk/vol1/fastq/ERR868/ERR868366/ERR868366_2.fastq.gz;	ftp.sra.ebi.ac.uk/vol1/err/ERR868/ERR868366
SAMEA2732044	Nucleic acids preparations	Euk_DNA_RNA_ext	Sequencing library preparation	MetaG	AHX_CEAIOSF_r1	Sequencing and data quality control	ERR1726720	PRJEB4352	European Nucleotide Archive	PRJEB402	http://www.ebi.ac.uk/ena/data/view/PRJEB402	protists; metazoans	ftp.sra.ebi.ac.uk/vol1/fastq/ERR172/000/ERR1726720/ERR1726720_1.fastq.gz;ftp.sra.ebi.ac.uk/vol1/fastq/ERR172/000/ERR1726720/ERR1726720_2.fastq.gz;	ftp.sra.ebi.ac.uk/vol1/err/ERR172/000/ERR1726720
SAMEA2731996	Nucleic acids preparations	Euk_DNA_RNA_ext	Sequencing library preparation	MetaG	AHX_CEBIOSF_r1	Sequencing and data quality control	ERR1726877	PRJEB4352	European Nucleotide Archive	PRJEB402	http://www.ebi.ac.uk/ena/data/view/PRJEB402	protists; metazoans	ftp.sra.ebi.ac.uk/vol1/fastq/ERR172/007/ERR1726877/ERR1726877_1.fastq.gz;ftp.sra.ebi.ac.uk/vol1/fastq/ERR172/007/ERR1726877/ERR1726877_2.fastq.gz;	ftp.sra.ebi.ac.uk/vol1/err/ERR172/007/ERR1726877
SAMEA2731996	Nucleic acids preparations	Euk_DNA_RNA_ext	Sequencing library preparation	MetaG	AHX_CEBIOSF_r1	Sequencing and data quality control	ERR1726831	PRJEB4352	European Nucleotide Archive	PRJEB402	http://www.ebi.ac.uk/ena/data/view/PRJEB402	protists; metazoans	ftp.sra.ebi.ac.uk/vol1/fastq/ERR172/001/ERR1726831/ERR1726831_1.fastq.gz;ftp.sra.ebi.ac.uk/vol1/fastq/ERR172/001/ERR1726831/ERR1726831_2.fastq.gz;	ftp.sra.ebi.ac.uk/vol1/err/ERR172/001/ERR1726831
SAMEA2623721	Nucleic acids preparations	Euk_DNA_RNA_ext	Sequencing library preparation	MetaG	AHX_CECIOSF_r1	Sequencing and data quality control	ERR1726679	PRJEB4352	European Nucleotide Archive	PRJEB402	http://www.ebi.ac.uk/ena/data/view/PRJEB402	protists; metazoans	ftp.sra.ebi.ac.uk/vol1/fastq/ERR172/009/ERR1726679/ERR1726679_1.fastq.gz;ftp.sra.ebi.ac.uk/vol1/fastq/ERR172/009/ERR1726679/ERR1726679_2.fastq.gz;	ftp.sra.ebi.ac.uk/vol1/err/ERR172/009/ERR1726679
SAMEA2623763	Nucleic acids preparations	Euk_DNA_RNA_ext	Sequencing library preparation	MetaG	AHX_CEDIOSF_r1	Sequencing and data quality control	ERR868479	PRJEB4352	European Nucleotide Archive	PRJEB402	http://www.ebi.ac.uk/ena/data/view/PRJEB402	protists; metazoans	ftp.sra.ebi.ac.uk/vol1/fastq/ERR868/ERR868479/ERR868479_1.fastq.gz;ftp.sra.ebi.ac.uk/vol1/fastq/ERR868/ERR868479/ERR868479_2.fastq.gz;	ftp.sra.ebi.ac.uk/vol1/err/ERR868/ERR868479
SAMEA2623743	Nucleic acids preparations	Euk_DNA_RNA_ext	Sequencing library preparation	MetaG	AHX_CEFIOSF_r1	Sequencing and data quality control	ERR868395	PRJEB4352	European Nucleotide Archive	PRJEB402	http://www.ebi.ac.uk/ena/data/view/PRJEB402	protists; metazoans	ftp.sra.ebi.ac.uk/vol1/fastq/ERR868/ERR868395/ERR868395_1.fastq.gz;ftp.sra.ebi.ac.uk/vol1/fastq/ERR868/ERR868395/ERR868395_2.fastq.gz;	ftp.sra.ebi.ac.uk/vol1/err/ERR868/ERR868395
SAMEA2731821	Nucleic acids preparations	Euk_DNA_RNA_ext	Sequencing library preparation	MetaG	AHX_CEGIOSF_r1	Sequencing and data quality control	ERR1726534	PRJEB4352	European Nucleotide Archive	PRJEB402	http://www.ebi.ac.uk/ena/data/view/PRJEB402	protists; metazoans	ftp.sra.ebi.ac.uk/vol1/fastq/ERR172/004/ERR1726534/ERR1726534_1.fastq.gz;ftp.sra.ebi.ac.uk/vol1/fastq/ERR172/004/ERR1726534/ERR1726534_2.fastq.gz;	ftp.sra.ebi.ac.uk/vol1/err/ERR172/004/ERR1726534
SAMEA2731634	Nucleic acids preparations	Euk_DNA_RNA_ext	Sequencing library preparation	MetaG	AHX_CEHIOSF_r1	Sequencing and data quality control	ERR1726625	PRJEB4352	European Nucleotide Archive	PRJEB402	http://www.ebi.ac.uk/ena/data/view/PRJEB402	protists; metazoans	ftp.sra.ebi.ac.uk/vol1/fastq/ERR172/005/ERR1726625/ERR1726625_1.fastq.gz;ftp.sra.ebi.ac.uk/vol1/fastq/ERR172/005/ERR1726625/ERR1726625_2.fastq.gz;	ftp.sra.ebi.ac.uk/vol1/err/ERR172/005/ERR1726625
SAMEA2732099	Nucleic acids preparations	Euk_DNA_RNA_ext	Sequencing library preparation	MetaG	AHX_CEIIOSF_r1	Sequencing and data quality control	ERR1726889	PRJEB4352	European Nucleotide Archive	PRJEB402	http://www.ebi.ac.uk/ena/data/view/PRJEB402	protists; metazoans	ftp.sra.ebi.ac.uk/vol1/fastq/ERR172/009/ERR1726889/ERR1726889_1.fastq.gz;ftp.sra.ebi.ac.uk/vol1/fastq/ERR172/009/ERR1726889/ERR1726889_2.fastq.gz;	ftp.sra.ebi.ac.uk/vol1/err/ERR172/009/ERR1726889
SAMEA2623741	Nucleic acids preparations	Euk_DNA_RNA_ext	Sequencing library preparation	MetaG	AHX_CEKIOSF_r1	Sequencing and data quality control	ERR1726863	PRJEB4352	European Nucleotide Archive	PRJEB402	http://www.ebi.ac.uk/ena/data/view/PRJEB402	protists; metazoans	ftp.sra.ebi.ac.uk/vol1/fastq/ERR172/003/ERR1726863/ERR1726863_1.fastq.gz;ftp.sra.ebi.ac.uk/vol1/fastq/ERR172/003/ERR1726863/ERR1726863_2.fastq.gz;	ftp.sra.ebi.ac.uk/vol1/err/ERR172/003/ERR1726863
SAMEA2623799	Nucleic acids preparations	Euk_DNA_RNA_ext	Sequencing library preparation	MetaG	AHX_CELIOSF_r1	Sequencing and data quality control	ERR868380	PRJEB4352	European Nucleotide Archive	PRJEB402	http://www.ebi.ac.uk/ena/data/view/PRJEB402	protists; metazoans	ftp.sra.ebi.ac.uk/vol1/fastq/ERR868/ERR868380/ERR868380_1.fastq.gz;ftp.sra.ebi.ac.uk/vol1/fastq/ERR868/ERR868380/ERR868380_2.fastq.gz;	ftp.sra.ebi.ac.uk/vol1/err/ERR868/ERR868380
SAMEA2623783	Nucleic acids preparations	Euk_DNA_RNA_ext	Sequencing library preparation	MetaG	AHX_CENIOSF_r1	Sequencing and data quality control	ERR868392	PRJEB4352	European Nucleotide Archive	PRJEB402	http://www.ebi.ac.uk/ena/data/view/PRJEB402	protists; metazoans	ftp.sra.ebi.ac.uk/vol1/fastq/ERR868/ERR868392/ERR868392_1.fastq.gz;ftp.sra.ebi.ac.uk/vol1/fastq/ERR868/ERR868392/ERR868392_2.fastq.gz;	ftp.sra.ebi.ac.uk/vol1/err/ERR868/ERR868392
SAMEA2731851	Nucleic acids preparations	Euk_DNA_RNA_ext	Sequencing library preparation	MetaG	AHX_CEPIOSF_r1	Sequencing and data quality control	ERR1726772	PRJEB4352	European Nucleotide Archive	PRJEB402	http://www.ebi.ac.uk/ena/data/view/PRJEB402	protists; metazoans	ftp.sra.ebi.ac.uk/vol1/fastq/ERR172/002/ERR1726772/ERR1726772_1.fastq.gz;ftp.sra.ebi.ac.uk/vol1/fastq/ERR172/002/ERR1726772/ERR1726772_2.fastq.gz;	ftp.sra.ebi.ac.uk/vol1/err/ERR172/002/ERR1726772
SAMEA2731641	Nucleic acids preparations	Euk_DNA_RNA_ext	Sequencing library preparation	MetaG	AHX_CEQIOSF_r1	Sequencing and data quality control	ERR1726867	PRJEB4352	European Nucleotide Archive	PRJEB402	http://www.ebi.ac.uk/ena/data/view/PRJEB402	protists; metazoans	ftp.sra.ebi.ac.uk/vol1/fastq/ERR172/007/ERR1726867/ERR1726867_1.fastq.gz;ftp.sra.ebi.ac.uk/vol1/fastq/ERR172/007/ERR1726867/ERR1726867_2.fastq.gz;	ftp.sra.ebi.ac.uk/vol1/err/ERR172/007/ERR1726867
SAMEA2731846	Nucleic acids preparations	Euk_DNA_RNA_ext	Sequencing library preparation	MetaG	AHX_CERIOSF_r1	Sequencing and data quality control	ERR1726949	PRJEB4352	European Nucleotide Archive	PRJEB402	http://www.ebi.ac.uk/ena/data/view/PRJEB402	protists; metazoans	ftp.sra.ebi.ac.uk/vol1/fastq/ERR172/009/ERR1726949/ERR1726949_1.fastq.gz;ftp.sra.ebi.ac.uk/vol1/fastq/ERR172/009/ERR1726949/ERR1726949_2.fastq.gz;	ftp.sra.ebi.ac.uk/vol1/err/ERR172/009/ERR1726949
SAMEA2623839	Nucleic acids preparations	Euk_DNA_RNA_ext	Sequencing library preparation	MetaG	AHX_CEXIOSF_r1	Sequencing and data quality control	ERR868511	PRJEB4352	European Nucleotide Archive	PRJEB402	http://www.ebi.ac.uk/ena/data/view/PRJEB402	protists; metazoans	ftp.sra.ebi.ac.uk/vol1/fastq/ERR868/ERR868511/ERR868511_1.fastq.gz;ftp.sra.ebi.ac.uk/vol1/fastq/ERR868/ERR868511/ERR868511_2.fastq.gz;	ftp.sra.ebi.ac.uk/vol1/err/ERR868/ERR868511
SAMEA2731999	Nucleic acids preparations	Euk_DNA_RNA_ext	Sequencing library preparation	MetaG	AHX_CFAIOSF_r1	Sequencing and data quality control	ERR1726551	PRJEB4352	European Nucleotide Archive	PRJEB402	http://www.ebi.ac.uk/ena/data/view/PRJEB402	protists; metazoans	ftp.sra.ebi.ac.uk/vol1/fastq/ERR172/001/ERR1726551/ERR1726551_1.fastq.gz;ftp.sra.ebi.ac.uk/vol1/fastq/ERR172/001/ERR1726551/ERR1726551_2.fastq.gz;	ftp.sra.ebi.ac.uk/vol1/err/ERR172/001/ERR1726551
SAMEA2732005	Nucleic acids preparations	Euk_DNA_RNA_ext	Sequencing library preparation	MetaG	AHX_CFBIOSF_r1	Sequencing and data quality control	ERR1726852	PRJEB4352	European Nucleotide Archive	PRJEB402	http://www.ebi.ac.uk/ena/data/view/PRJEB402	protists; metazoans	ftp.sra.ebi.ac.uk/vol1/fastq/ERR172/002/ERR1726852/ERR1726852_1.fastq.gz;ftp.sra.ebi.ac.uk/vol1/fastq/ERR172/002/ERR1726852/ERR1726852_2.fastq.gz;	ftp.sra.ebi.ac.uk/vol1/err/ERR172/002/ERR1726852
SAMEA2732073	Nucleic acids preparations	Euk_DNA_RNA_ext	Sequencing library preparation	MetaG	AHX_CFCIOSF_r1	Sequencing and data quality control	ERR1726783	PRJEB4352	European Nucleotide Archive	PRJEB402	http://www.ebi.ac.uk/ena/data/view/PRJEB402	protists; metazoans	ftp.sra.ebi.ac.uk/vol1/fastq/ERR172/003/ERR1726783/ERR1726783_1.fastq.gz;ftp.sra.ebi.ac.uk/vol1/fastq/ERR172/003/ERR1726783/ERR1726783_2.fastq.gz;	ftp.sra.ebi.ac.uk/vol1/err/ERR172/003/ERR1726783
SAMEA2732058	Nucleic acids preparations	Euk_DNA_RNA_ext	Sequencing library preparation	MetaG	AHX_CFEIOSF_r2	Sequencing and data quality control	ERR1726824	PRJEB4352	European Nucleotide Archive	PRJEB402	http://www.ebi.ac.uk/ena/data/view/PRJEB402	protists; metazoans	ftp.sra.ebi.ac.uk/vol1/fastq/ERR172/004/ERR1726824/ERR1726824_1.fastq.gz;ftp.sra.ebi.ac.uk/vol1/fastq/ERR172/004/ERR1726824/ERR1726824_2.fastq.gz;	ftp.sra.ebi.ac.uk/vol1/err/ERR172/004/ERR1726824
SAMEA2732088	Nucleic acids preparations	Euk_DNA_RNA_ext	Sequencing library preparation	MetaG	AHX_CFFIOSF_r2	Sequencing and data quality control	ERR1726911	PRJEB4352	European Nucleotide Archive	PRJEB402	http://www.ebi.ac.uk/ena/data/view/PRJEB402	protists; metazoans	ftp.sra.ebi.ac.uk/vol1/fastq/ERR172/001/ERR1726911/ERR1726911_1.fastq.gz;ftp.sra.ebi.ac.uk/vol1/fastq/ERR172/001/ERR1726911/ERR1726911_2.fastq.gz;	ftp.sra.ebi.ac.uk/vol1/err/ERR172/001/ERR1726911
SAMEA2623881	Nucleic acids preparations	Euk_DNA_RNA_ext	Sequencing library preparation	MetaG	AHX_CFGIOSF_r2	Sequencing and data quality control	ERR1726596	PRJEB4352	European Nucleotide Archive	PRJEB402	http://www.ebi.ac.uk/ena/data/view/PRJEB402	protists; metazoans	ftp.sra.ebi.ac.uk/vol1/fastq/ERR172/006/ERR1726596/ERR1726596_1.fastq.gz;ftp.sra.ebi.ac.uk/vol1/fastq/ERR172/006/ERR1726596/ERR1726596_2.fastq.gz;	ftp.sra.ebi.ac.uk/vol1/err/ERR172/006/ERR1726596
SAMEA2623861	Nucleic acids preparations	Euk_DNA_RNA_ext	Sequencing library preparation	MetaG	AHX_CFHIOSF_r2	Sequencing and data quality control	ERR868459	PRJEB4352	European Nucleotide Archive	PRJEB402	http://www.ebi.ac.uk/ena/data/view/PRJEB402	protists; metazoans	ftp.sra.ebi.ac.uk/vol1/fastq/ERR868/ERR868459/ERR868459_1.fastq.gz;ftp.sra.ebi.ac.uk/vol1/fastq/ERR868/ERR868459/ERR868459_2.fastq.gz;	ftp.sra.ebi.ac.uk/vol1/err/ERR868/ERR868459
SAMEA2732085	Nucleic acids preparations	Euk_DNA_RNA_ext	Sequencing library preparation	MetaG	AHX_CFIIOSF_r1	Sequencing and data quality control	ERR1726847	PRJEB4352	European Nucleotide Archive	PRJEB402	http://www.ebi.ac.uk/ena/data/view/PRJEB402	protists; metazoans	ftp.sra.ebi.ac.uk/vol1/fastq/ERR172/007/ERR1726847/ERR1726847_1.fastq.gz;ftp.sra.ebi.ac.uk/vol1/fastq/ERR172/007/ERR1726847/ERR1726847_2.fastq.gz;	ftp.sra.ebi.ac.uk/vol1/err/ERR172/007/ERR1726847
SAMEA2732056	Nucleic acids preparations	Euk_DNA_RNA_ext	Sequencing library preparation	MetaG	AHX_CFKIOSF_r2	Sequencing and data quality control	ERR1726744	PRJEB4352	European Nucleotide Archive	PRJEB402	http://www.ebi.ac.uk/ena/data/view/PRJEB402	protists; metazoans	ftp.sra.ebi.ac.uk/vol1/fastq/ERR172/004/ERR1726744/ERR1726744_1.fastq.gz;ftp.sra.ebi.ac.uk/vol1/fastq/ERR172/004/ERR1726744/ERR1726744_2.fastq.gz;	ftp.sra.ebi.ac.uk/vol1/err/ERR172/004/ERR1726744
SAMEA2732052	Nucleic acids preparations	Euk_DNA_RNA_ext	Sequencing library preparation	MetaG	AHX_CFLIOSF_r1	Sequencing and data quality control	ERR1726712	PRJEB4352	European Nucleotide Archive	PRJEB402	http://www.ebi.ac.uk/ena/data/view/PRJEB402	protists; metazoans	ftp.sra.ebi.ac.uk/vol1/fastq/ERR172/002/ERR1726712/ERR1726712_1.fastq.gz;ftp.sra.ebi.ac.uk/vol1/fastq/ERR172/002/ERR1726712/ERR1726712_2.fastq.gz;	ftp.sra.ebi.ac.uk/vol1/err/ERR172/002/ERR1726712
SAMEA2623859	Nucleic acids preparations	Euk_DNA_RNA_ext	Sequencing library preparation	MetaG	AHX_CFMIOSF_r2	Sequencing and data quality control	ERR1726589	PRJEB4352	European Nucleotide Archive	PRJEB402	http://www.ebi.ac.uk/ena/data/view/PRJEB402	protists; metazoans	ftp.sra.ebi.ac.uk/vol1/fastq/ERR172/009/ERR1726589/ERR1726589_1.fastq.gz;ftp.sra.ebi.ac.uk/vol1/fastq/ERR172/009/ERR1726589/ERR1726589_2.fastq.gz;	ftp.sra.ebi.ac.uk/vol1/err/ERR172/009/ERR1726589
SAMEA2621048	Nucleic acids preparations	Euk_DNA_RNA_ext	Sequencing library preparation	MetaG	AHX_CFNIOSF_r1	Sequencing and data quality control	ERR599284	PRJEB4352	European Nucleotide Archive	PRJEB402	http://www.ebi.ac.uk/ena/data/view/PRJEB402	protists; metazoans	ftp.sra.ebi.ac.uk/vol1/fastq/ERR599/ERR599284/ERR599284_1.fastq.gz;ftp.sra.ebi.ac.uk/vol1/fastq/ERR599/ERR599284/ERR599284_2.fastq.gz;	ftp.sra.ebi.ac.uk/vol1/err/ERR599/ERR599284
SAMEA2623817	Nucleic acids preparations	Euk_DNA_RNA_ext	Sequencing library preparation	MetaG	AHX_CFPIOSF_r1	Sequencing and data quality control	ERR868354	PRJEB4352	European Nucleotide Archive	PRJEB402	http://www.ebi.ac.uk/ena/data/view/PRJEB402	protists; metazoans	ftp.sra.ebi.ac.uk/vol1/fastq/ERR868/ERR868354/ERR868354_1.fastq.gz;ftp.sra.ebi.ac.uk/vol1/fastq/ERR868/ERR868354/ERR868354_2.fastq.gz;	ftp.sra.ebi.ac.uk/vol1/err/ERR868/ERR868354
SAMEA2732095	Nucleic acids preparations	Euk_DNA_RNA_ext	Sequencing library preparation	MetaG	AHX_CFQIOSF_r2	Sequencing and data quality control	ERR1726973	PRJEB4352	European Nucleotide Archive	PRJEB402	http://www.ebi.ac.uk/ena/data/view/PRJEB402	protists; metazoans	ftp.sra.ebi.ac.uk/vol1/fastq/ERR172/003/ERR1726973/ERR1726973_1.fastq.gz;ftp.sra.ebi.ac.uk/vol1/fastq/ERR172/003/ERR1726973/ERR1726973_2.fastq.gz;	ftp.sra.ebi.ac.uk/vol1/err/ERR172/003/ERR1726973
SAMEA2731788	Nucleic acids preparations	Euk_DNA_RNA_ext	Sequencing library preparation	MetaG	AHX_CFRIOSF_r2	Sequencing and data quality control	ERR1726860	PRJEB4352	European Nucleotide Archive	PRJEB402	http://www.ebi.ac.uk/ena/data/view/PRJEB402	protists; metazoans	ftp.sra.ebi.ac.uk/vol1/fastq/ERR172/000/ERR1726860/ERR1726860_1.fastq.gz;ftp.sra.ebi.ac.uk/vol1/fastq/ERR172/000/ERR1726860/ERR1726860_2.fastq.gz;	ftp.sra.ebi.ac.uk/vol1/err/ERR172/000/ERR1726860
SAMEA2731784	Nucleic acids preparations	Euk_DNA_RNA_ext	Sequencing library preparation	MetaG	AHX_CFSIOSF_r2	Sequencing and data quality control	ERR1726859	PRJEB4352	European Nucleotide Archive	PRJEB402	http://www.ebi.ac.uk/ena/data/view/PRJEB402	protists; metazoans	ftp.sra.ebi.ac.uk/vol1/fastq/ERR172/009/ERR1726859/ERR1726859_1.fastq.gz;ftp.sra.ebi.ac.uk/vol1/fastq/ERR172/009/ERR1726859/ERR1726859_2.fastq.gz;	ftp.sra.ebi.ac.uk/vol1/err/ERR172/009/ERR1726859
SAMEA2623815	Nucleic acids preparations	Euk_DNA_RNA_ext	Sequencing library preparation	MetaG	AHX_CFTIOSF_r1	Sequencing and data quality control	ERR1726817	PRJEB4352	European Nucleotide Archive	PRJEB402	http://www.ebi.ac.uk/ena/data/view/PRJEB402	protists; metazoans	ftp.sra.ebi.ac.uk/vol1/fastq/ERR172/007/ERR1726817/ERR1726817_1.fastq.gz;ftp.sra.ebi.ac.uk/vol1/fastq/ERR172/007/ERR1726817/ERR1726817_2.fastq.gz;	ftp.sra.ebi.ac.uk/vol1/err/ERR172/007/ERR1726817
SAMEA2624011	Nucleic acids preparations	Euk_DNA_RNA_ext	Sequencing library preparation	MetaG	AHX_CFVIOSF_r1	Sequencing and data quality control	ERR868429	PRJEB4352	European Nucleotide Archive	PRJEB402	http://www.ebi.ac.uk/ena/data/view/PRJEB402	protists; metazoans	ftp.sra.ebi.ac.uk/vol1/fastq/ERR868/ERR868429/ERR868429_1.fastq.gz;ftp.sra.ebi.ac.uk/vol1/fastq/ERR868/ERR868429/ERR868429_2.fastq.gz;	ftp.sra.ebi.ac.uk/vol1/err/ERR868/ERR868429
SAMEA2731935	Nucleic acids preparations	Euk_DNA_RNA_ext	Sequencing library preparation	MetaG	AHX_CFXIOSF_r1	Sequencing and data quality control	ERR1726803	PRJEB4352	European Nucleotide Archive	PRJEB402	http://www.ebi.ac.uk/ena/data/view/PRJEB402	protists; metazoans	ftp.sra.ebi.ac.uk/vol1/fastq/ERR172/003/ERR1726803/ERR1726803_1.fastq.gz;ftp.sra.ebi.ac.uk/vol1/fastq/ERR172/003/ERR1726803/ERR1726803_2.fastq.gz;	ftp.sra.ebi.ac.uk/vol1/err/ERR172/003/ERR1726803
SAMEA2731933	Nucleic acids preparations	Euk_DNA_RNA_ext	Sequencing library preparation	MetaG	AHX_CGAIOSF_r1	Sequencing and data quality control	ERR1726941	PRJEB4352	European Nucleotide Archive	PRJEB402	http://www.ebi.ac.uk/ena/data/view/PRJEB402	protists; metazoans	ftp.sra.ebi.ac.uk/vol1/fastq/ERR172/001/ERR1726941/ERR1726941_1.fastq.gz;ftp.sra.ebi.ac.uk/vol1/fastq/ERR172/001/ERR1726941/ERR1726941_2.fastq.gz;	ftp.sra.ebi.ac.uk/vol1/err/ERR172/001/ERR1726941
SAMEA2624009	Nucleic acids preparations	Euk_DNA_RNA_ext	Sequencing library preparation	MetaG	AHX_CGBIOSF_r1	Sequencing and data quality control	ERR1726919	PRJEB4352	European Nucleotide Archive	PRJEB402	http://www.ebi.ac.uk/ena/data/view/PRJEB402	protists; metazoans	ftp.sra.ebi.ac.uk/vol1/fastq/ERR172/009/ERR1726919/ERR1726919_1.fastq.gz;ftp.sra.ebi.ac.uk/vol1/fastq/ERR172/009/ERR1726919/ERR1726919_2.fastq.gz;	ftp.sra.ebi.ac.uk/vol1/err/ERR172/009/ERR1726919
SAMEA2623901	Nucleic acids preparations	Euk_DNA_RNA_ext	Sequencing library preparation	MetaG	AHX_CGCIOSF_r1	Sequencing and data quality control	ERR868445	PRJEB4352	European Nucleotide Archive	PRJEB402	http://www.ebi.ac.uk/ena/data/view/PRJEB402	protists; metazoans	ftp.sra.ebi.ac.uk/vol1/fastq/ERR868/ERR868445/ERR868445_1.fastq.gz;ftp.sra.ebi.ac.uk/vol1/fastq/ERR868/ERR868445/ERR868445_2.fastq.gz;	ftp.sra.ebi.ac.uk/vol1/err/ERR868/ERR868445
SAMEA2731676	Nucleic acids preparations	Euk_DNA_RNA_ext	Sequencing library preparation	MetaG	AHX_CGDIOSF_r1	Sequencing and data quality control	ERR1726861	PRJEB4352	European Nucleotide Archive	PRJEB402	http://www.ebi.ac.uk/ena/data/view/PRJEB402	protists; metazoans	ftp.sra.ebi.ac.uk/vol1/fastq/ERR172/001/ERR1726861/ERR1726861_1.fastq.gz;ftp.sra.ebi.ac.uk/vol1/fastq/ERR172/001/ERR1726861/ERR1726861_2.fastq.gz;	ftp.sra.ebi.ac.uk/vol1/err/ERR172/001/ERR1726861
SAMEA2731859	Nucleic acids preparations	Euk_DNA_RNA_ext	Sequencing library preparation	MetaG	AHX_CGEIOSF_r2	Sequencing and data quality control	ERR1726635	PRJEB4352	European Nucleotide Archive	PRJEB402	http://www.ebi.ac.uk/ena/data/view/PRJEB402	protists; metazoans	ftp.sra.ebi.ac.uk/vol1/fastq/ERR172/005/ERR1726635/ERR1726635_1.fastq.gz;ftp.sra.ebi.ac.uk/vol1/fastq/ERR172/005/ERR1726635/ERR1726635_2.fastq.gz;	ftp.sra.ebi.ac.uk/vol1/err/ERR172/005/ERR1726635
SAMEA2731672	Nucleic acids preparations	Euk_DNA_RNA_ext	Sequencing library preparation	MetaG	AHX_CGFIOSF_r1	Sequencing and data quality control	ERR1726553	PRJEB4352	European Nucleotide Archive	PRJEB402	http://www.ebi.ac.uk/ena/data/view/PRJEB402	protists; metazoans	ftp.sra.ebi.ac.uk/vol1/fastq/ERR172/003/ERR1726553/ERR1726553_1.fastq.gz;ftp.sra.ebi.ac.uk/vol1/fastq/ERR172/003/ERR1726553/ERR1726553_2.fastq.gz;	ftp.sra.ebi.ac.uk/vol1/err/ERR172/003/ERR1726553
SAMEA2623899	Nucleic acids preparations	Euk_DNA_RNA_ext	Sequencing library preparation	MetaG	AHX_CGGIOSF_r1	Sequencing and data quality control	ERR1726980	PRJEB4352	European Nucleotide Archive	PRJEB402	http://www.ebi.ac.uk/ena/data/view/PRJEB402	protists; metazoans	ftp.sra.ebi.ac.uk/vol1/fastq/ERR172/000/ERR1726980/ERR1726980_1.fastq.gz;ftp.sra.ebi.ac.uk/vol1/fastq/ERR172/000/ERR1726980/ERR1726980_2.fastq.gz;	ftp.sra.ebi.ac.uk/vol1/err/ERR172/000/ERR1726980
SAMEA2621315	Nucleic acids preparations	Euk_DNA_RNA_ext	Sequencing library preparation	MetaG	AHX_CGHIOSF_r1	Sequencing and data quality control	ERR868387	PRJEB4352	European Nucleotide Archive	PRJEB402	http://www.ebi.ac.uk/ena/data/view/PRJEB402	protists; metazoans	ftp.sra.ebi.ac.uk/vol1/fastq/ERR868/ERR868387/ERR868387_1.fastq.gz;ftp.sra.ebi.ac.uk/vol1/fastq/ERR868/ERR868387/ERR868387_2.fastq.gz;	ftp.sra.ebi.ac.uk/vol1/err/ERR868/ERR868387
SAMEA2732299	Nucleic acids preparations	Euk_DNA_RNA_ext	Sequencing library preparation	MetaG	AHX_CGIIOSF_r1	Sequencing and data quality control	ERR1726636	PRJEB4352	European Nucleotide Archive	PRJEB402	http://www.ebi.ac.uk/ena/data/view/PRJEB402	protists; metazoans	ftp.sra.ebi.ac.uk/vol1/fastq/ERR172/006/ERR1726636/ERR1726636_1.fastq.gz;ftp.sra.ebi.ac.uk/vol1/fastq/ERR172/006/ERR1726636/ERR1726636_2.fastq.gz;	ftp.sra.ebi.ac.uk/vol1/err/ERR172/006/ERR1726636
SAMEA2732231	Nucleic acids preparations	Euk_DNA_RNA_ext	Sequencing library preparation	MetaG	AHX_CGKIOSF_r1	Sequencing and data quality control	ERR1726819	PRJEB4352	European Nucleotide Archive	PRJEB402	http://www.ebi.ac.uk/ena/data/view/PRJEB402	protists; metazoans	ftp.sra.ebi.ac.uk/vol1/fastq/ERR172/009/ERR1726819/ERR1726819_1.fastq.gz;ftp.sra.ebi.ac.uk/vol1/fastq/ERR172/009/ERR1726819/ERR1726819_2.fastq.gz;	ftp.sra.ebi.ac.uk/vol1/err/ERR172/009/ERR1726819
SAMEA2621337	Nucleic acids preparations	Euk_DNA_RNA_ext	Sequencing library preparation	MetaG	AHX_CGLIOSF_r1	Sequencing and data quality control	ERR868483	PRJEB4352	European Nucleotide Archive	PRJEB402	http://www.ebi.ac.uk/ena/data/view/PRJEB402	protists; metazoans	ftp.sra.ebi.ac.uk/vol1/fastq/ERR868/ERR868483/ERR868483_1.fastq.gz;ftp.sra.ebi.ac.uk/vol1/fastq/ERR868/ERR868483/ERR868483_2.fastq.gz;	ftp.sra.ebi.ac.uk/vol1/err/ERR868/ERR868483
SAMEA2621339	Nucleic acids preparations	Euk_DNA_RNA_ext	Sequencing library preparation	MetaG	AHX_CGMIOSF_r1	Sequencing and data quality control	ERR1726906	PRJEB4352	European Nucleotide Archive	PRJEB402	http://www.ebi.ac.uk/ena/data/view/PRJEB402	protists; metazoans	ftp.sra.ebi.ac.uk/vol1/fastq/ERR172/006/ERR1726906/ERR1726906_1.fastq.gz;ftp.sra.ebi.ac.uk/vol1/fastq/ERR172/006/ERR1726906/ERR1726906_2.fastq.gz;	ftp.sra.ebi.ac.uk/vol1/err/ERR172/006/ERR1726906
SAMEA2732399	Nucleic acids preparations	Euk_DNA_RNA_ext	Sequencing library preparation	MetaG	AHX_CGNIOSF_r1	Sequencing and data quality control	ERR1726758	PRJEB4352	European Nucleotide Archive	PRJEB402	http://www.ebi.ac.uk/ena/data/view/PRJEB402	protists; metazoans	ftp.sra.ebi.ac.uk/vol1/fastq/ERR172/008/ERR1726758/ERR1726758_1.fastq.gz;ftp.sra.ebi.ac.uk/vol1/fastq/ERR172/008/ERR1726758/ERR1726758_2.fastq.gz;	ftp.sra.ebi.ac.uk/vol1/err/ERR172/008/ERR1726758
SAMEA2732344	Nucleic acids preparations	Euk_DNA_RNA_ext	Sequencing library preparation	MetaG	AHX_CGPIOSF_r1	Sequencing and data quality control	ERR1726648	PRJEB4352	European Nucleotide Archive	PRJEB402	http://www.ebi.ac.uk/ena/data/view/PRJEB402	protists; metazoans	ftp.sra.ebi.ac.uk/vol1/fastq/ERR172/008/ERR1726648/ERR1726648_1.fastq.gz;ftp.sra.ebi.ac.uk/vol1/fastq/ERR172/008/ERR1726648/ERR1726648_2.fastq.gz;	ftp.sra.ebi.ac.uk/vol1/err/ERR172/008/ERR1726648
SAMEA2623914	Nucleic acids preparations	Euk_DNA_RNA_ext	Sequencing library preparation	MetaG	AHX_CGQIOSF_r1	Sequencing and data quality control	ERR868434	PRJEB4352	European Nucleotide Archive	PRJEB402	http://www.ebi.ac.uk/ena/data/view/PRJEB402	protists; metazoans	ftp.sra.ebi.ac.uk/vol1/fastq/ERR868/ERR868434/ERR868434_1.fastq.gz;ftp.sra.ebi.ac.uk/vol1/fastq/ERR868/ERR868434/ERR868434_2.fastq.gz;	ftp.sra.ebi.ac.uk/vol1/err/ERR868/ERR868434
SAMEA2623946	Nucleic acids preparations	Euk_DNA_RNA_ext	Sequencing library preparation	MetaG	AHX_CGVIOSF_r1	Sequencing and data quality control	ERR1726761	PRJEB4352	European Nucleotide Archive	PRJEB402	http://www.ebi.ac.uk/ena/data/view/PRJEB402	protists; metazoans	ftp.sra.ebi.ac.uk/vol1/fastq/ERR172/001/ERR1726761/ERR1726761_1.fastq.gz;ftp.sra.ebi.ac.uk/vol1/fastq/ERR172/001/ERR1726761/ERR1726761_2.fastq.gz;	ftp.sra.ebi.ac.uk/vol1/err/ERR172/001/ERR1726761
SAMEA2623954	Nucleic acids preparations	Euk_DNA_RNA_ext	Sequencing library preparation	MetaG	AHX_CHDIOSF_r1	Sequencing and data quality control	ERR1726629	PRJEB4352	European Nucleotide Archive	PRJEB402	http://www.ebi.ac.uk/ena/data/view/PRJEB402	protists; metazoans	ftp.sra.ebi.ac.uk/vol1/fastq/ERR172/009/ERR1726629/ERR1726629_1.fastq.gz;ftp.sra.ebi.ac.uk/vol1/fastq/ERR172/009/ERR1726629/ERR1726629_2.fastq.gz;	ftp.sra.ebi.ac.uk/vol1/err/ERR172/009/ERR1726629
SAMEA2623987	Nucleic acids preparations	Euk_DNA_RNA_ext	Sequencing library preparation	MetaG	AHX_CHEIOSF_r1	Sequencing and data quality control	ERR868410	PRJEB4352	European Nucleotide Archive	PRJEB402	http://www.ebi.ac.uk/ena/data/view/PRJEB402	protists; metazoans	ftp.sra.ebi.ac.uk/vol1/fastq/ERR868/ERR868410/ERR868410_1.fastq.gz;ftp.sra.ebi.ac.uk/vol1/fastq/ERR868/ERR868410/ERR868410_2.fastq.gz;	ftp.sra.ebi.ac.uk/vol1/err/ERR868/ERR868410
SAMEA2623989	Nucleic acids preparations	Euk_DNA_RNA_ext	Sequencing library preparation	MetaG	AHX_CHFIOSF_r1	Sequencing and data quality control	ERR1726756	PRJEB4352	European Nucleotide Archive	PRJEB402	http://www.ebi.ac.uk/ena/data/view/PRJEB402	protists; metazoans	ftp.sra.ebi.ac.uk/vol1/fastq/ERR172/006/ERR1726756/ERR1726756_1.fastq.gz;ftp.sra.ebi.ac.uk/vol1/fastq/ERR172/006/ERR1726756/ERR1726756_2.fastq.gz;	ftp.sra.ebi.ac.uk/vol1/err/ERR172/006/ERR1726756
SAMEA2731730	Nucleic acids preparations	Euk_DNA_RNA_ext	Sequencing library preparation	MetaG	AHX_CHGIOSF_r1	Sequencing and data quality control	ERR1726653	PRJEB4352	European Nucleotide Archive	PRJEB402	http://www.ebi.ac.uk/ena/data/view/PRJEB402	protists; metazoans	ftp.sra.ebi.ac.uk/vol1/fastq/ERR172/003/ERR1726653/ERR1726653_1.fastq.gz;ftp.sra.ebi.ac.uk/vol1/fastq/ERR172/003/ERR1726653/ERR1726653_2.fastq.gz;	ftp.sra.ebi.ac.uk/vol1/err/ERR172/003/ERR1726653
SAMEA2731729	Nucleic acids preparations	Euk_DNA_RNA_ext	Sequencing library preparation	MetaG	AHX_CHHIOSF_r1	Sequencing and data quality control	ERR1726532	PRJEB4352	European Nucleotide Archive	PRJEB402	http://www.ebi.ac.uk/ena/data/view/PRJEB402	protists; metazoans	ftp.sra.ebi.ac.uk/vol1/fastq/ERR172/002/ERR1726532/ERR1726532_1.fastq.gz;ftp.sra.ebi.ac.uk/vol1/fastq/ERR172/002/ERR1726532/ERR1726532_2.fastq.gz;	ftp.sra.ebi.ac.uk/vol1/err/ERR172/002/ERR1726532
SAMEA2623985	Nucleic acids preparations	Euk_DNA_RNA_ext	Sequencing library preparation	MetaG	AHX_CHIIOSF_r1	Sequencing and data quality control	ERR1726821	PRJEB4352	European Nucleotide Archive	PRJEB402	http://www.ebi.ac.uk/ena/data/view/PRJEB402	protists; metazoans	ftp.sra.ebi.ac.uk/vol1/fastq/ERR172/001/ERR1726821/ERR1726821_1.fastq.gz;ftp.sra.ebi.ac.uk/vol1/fastq/ERR172/001/ERR1726821/ERR1726821_2.fastq.gz;	ftp.sra.ebi.ac.uk/vol1/err/ERR172/001/ERR1726821
SAMEA2621470	Nucleic acids preparations	Euk_DNA_RNA_ext	Sequencing library preparation	MetaG	AHX_CHKIOSF_r1	Sequencing and data quality control	ERR868388	PRJEB4352	European Nucleotide Archive	PRJEB402	http://www.ebi.ac.uk/ena/data/view/PRJEB402	protists; metazoans	ftp.sra.ebi.ac.uk/vol1/fastq/ERR868/ERR868388/ERR868388_1.fastq.gz;ftp.sra.ebi.ac.uk/vol1/fastq/ERR868/ERR868388/ERR868388_2.fastq.gz;	ftp.sra.ebi.ac.uk/vol1/err/ERR868/ERR868388
SAMEA2621468	Nucleic acids preparations	Euk_DNA_RNA_ext	Sequencing library preparation	MetaG	AHX_CHLIOSF_r1	Sequencing and data quality control	ERR1726572	PRJEB4352	European Nucleotide Archive	PRJEB402	http://www.ebi.ac.uk/ena/data/view/PRJEB402	protists; metazoans	ftp.sra.ebi.ac.uk/vol1/fastq/ERR172/002/ERR1726572/ERR1726572_1.fastq.gz;ftp.sra.ebi.ac.uk/vol1/fastq/ERR172/002/ERR1726572/ERR1726572_2.fastq.gz;	ftp.sra.ebi.ac.uk/vol1/err/ERR172/002/ERR1726572
SAMEA2623879	Nucleic acids preparations	Euk_DNA_RNA_ext	Sequencing library preparation	MetaG	AHX_CIAIOSF_r2	Sequencing and data quality control	ERR868423	PRJEB4352	European Nucleotide Archive	PRJEB402	http://www.ebi.ac.uk/ena/data/view/PRJEB402	protists; metazoans	ftp.sra.ebi.ac.uk/vol1/fastq/ERR868/ERR868423/ERR868423_1.fastq.gz;ftp.sra.ebi.ac.uk/vol1/fastq/ERR868/ERR868423/ERR868423_2.fastq.gz;	ftp.sra.ebi.ac.uk/vol1/err/ERR868/ERR868423
SAMEA2621316	Nucleic acids preparations	Euk_DNA_RNA_ext	Sequencing library preparation	MetaG	AHX_CIBIOSF_r1	Sequencing and data quality control	ERR1726733	PRJEB4352	European Nucleotide Archive	PRJEB402	http://www.ebi.ac.uk/ena/data/view/PRJEB402	protists; metazoans	ftp.sra.ebi.ac.uk/vol1/fastq/ERR172/003/ERR1726733/ERR1726733_1.fastq.gz;ftp.sra.ebi.ac.uk/vol1/fastq/ERR172/003/ERR1726733/ERR1726733_2.fastq.gz;	ftp.sra.ebi.ac.uk/vol1/err/ERR172/003/ERR1726733
SAMEA2621474	Nucleic acids preparations	Euk_DNA_RNA_ext	Sequencing library preparation	MetaG	AHX_CICAOSF_r1	Sequencing and data quality control	ERR1700898	PRJEB4352	European Nucleotide Archive	PRJEB402	http://www.ebi.ac.uk/ena/data/view/PRJEB402	protists; metazoans	ftp.sra.ebi.ac.uk/vol1/fastq/ERR170/008/ERR1700898/ERR1700898_1.fastq.gz;ftp.sra.ebi.ac.uk/vol1/fastq/ERR170/008/ERR1700898/ERR1700898_2.fastq.gz;	ftp.sra.ebi.ac.uk/vol1/err/ERR170/008/ERR1700898
SAMEA2732412	Nucleic acids preparations	Euk_DNA_RNA_ext	Sequencing library preparation	MetaG	AHX_CIEIOSF_r1	Sequencing and data quality control	ERR1726928	PRJEB4352	European Nucleotide Archive	PRJEB402	http://www.ebi.ac.uk/ena/data/view/PRJEB402	protists; metazoans	ftp.sra.ebi.ac.uk/vol1/fastq/ERR172/008/ERR1726928/ERR1726928_1.fastq.gz;ftp.sra.ebi.ac.uk/vol1/fastq/ERR172/008/ERR1726928/ERR1726928_2.fastq.gz;	ftp.sra.ebi.ac.uk/vol1/err/ERR172/008/ERR1726928
SAMEA2620403	Nucleic acids preparations	Euk_DNA_RNA_ext	Sequencing library preparation	MetaG	AHX_CIFIOSF_r1	Sequencing and data quality control	ERR1726897	PRJEB4352	European Nucleotide Archive	PRJEB402	http://www.ebi.ac.uk/ena/data/view/PRJEB402	protists; metazoans	ftp.sra.ebi.ac.uk/vol1/fastq/ERR172/007/ERR1726897/ERR1726897_1.fastq.gz;ftp.sra.ebi.ac.uk/vol1/fastq/ERR172/007/ERR1726897/ERR1726897_2.fastq.gz;	ftp.sra.ebi.ac.uk/vol1/err/ERR172/007/ERR1726897
SAMEA2732078	Nucleic acids preparations	Euk_DNA_RNA_ext	Sequencing library preparation	MetaG	AHX_CKRIOSF_r1	Sequencing and data quality control	ERR1726703	PRJEB4352	European Nucleotide Archive	PRJEB402	http://www.ebi.ac.uk/ena/data/view/PRJEB402	protists; metazoans	ftp.sra.ebi.ac.uk/vol1/fastq/ERR172/003/ERR1726703/ERR1726703_1.fastq.gz;ftp.sra.ebi.ac.uk/vol1/fastq/ERR172/003/ERR1726703/ERR1726703_2.fastq.gz;	ftp.sra.ebi.ac.uk/vol1/err/ERR172/003/ERR1726703
SAMEA2620528	Nucleic acids preparations	Euk_DNA_RNA_ext	Sequencing library preparation	MetaG	AHX_CKVIOSF_r1	Sequencing and data quality control	ERR1726665	PRJEB4352	European Nucleotide Archive	PRJEB402	http://www.ebi.ac.uk/ena/data/view/PRJEB402	protists; metazoans	ftp.sra.ebi.ac.uk/vol1/fastq/ERR172/005/ERR1726665/ERR1726665_1.fastq.gz;ftp.sra.ebi.ac.uk/vol1/fastq/ERR172/005/ERR1726665/ERR1726665_2.fastq.gz;	ftp.sra.ebi.ac.uk/vol1/err/ERR172/005/ERR1726665
SAMEA2620503	Nucleic acids preparations	Euk_DNA_RNA_ext	Sequencing library preparation	MetaG	AHX_CLCIOSF_r1	Sequencing and data quality control	ERR868391	PRJEB4352	European Nucleotide Archive	PRJEB402	http://www.ebi.ac.uk/ena/data/view/PRJEB402	protists; metazoans	ftp.sra.ebi.ac.uk/vol1/fastq/ERR868/ERR868391/ERR868391_1.fastq.gz;ftp.sra.ebi.ac.uk/vol1/fastq/ERR868/ERR868391/ERR868391_2.fastq.gz;	ftp.sra.ebi.ac.uk/vol1/err/ERR868/ERR868391
SAMEA2620505	Nucleic acids preparations	Euk_DNA_RNA_ext	Sequencing library preparation	MetaG	AHX_CLDIOSF_r1	Sequencing and data quality control	ERR1726854	PRJEB4352	European Nucleotide Archive	PRJEB402	http://www.ebi.ac.uk/ena/data/view/PRJEB402	protists; metazoans	ftp.sra.ebi.ac.uk/vol1/fastq/ERR172/004/ERR1726854/ERR1726854_1.fastq.gz;ftp.sra.ebi.ac.uk/vol1/fastq/ERR172/004/ERR1726854/ERR1726854_2.fastq.gz;	ftp.sra.ebi.ac.uk/vol1/err/ERR172/004/ERR1726854
SAMEA2621971	Nucleic acids preparations	Euk_DNA_RNA_ext	Sequencing library preparation	MetaG	AHX_CMBIOSF_r1	Sequencing and data quality control	ERR868446	PRJEB4352	European Nucleotide Archive	PRJEB402	http://www.ebi.ac.uk/ena/data/view/PRJEB402	protists; metazoans	ftp.sra.ebi.ac.uk/vol1/fastq/ERR868/ERR868446/ERR868446_1.fastq.gz;ftp.sra.ebi.ac.uk/vol1/fastq/ERR868/ERR868446/ERR868446_2.fastq.gz;	ftp.sra.ebi.ac.uk/vol1/err/ERR868/ERR868446
SAMEA2621794	Nucleic acids preparations	Euk_DNA_RNA_ext	Sequencing library preparation	MetaG	AHX_CNBIOSF_r1	Sequencing and data quality control	ERR1726524	PRJEB4352	European Nucleotide Archive	PRJEB402	http://www.ebi.ac.uk/ena/data/view/PRJEB402	protists; metazoans	ftp.sra.ebi.ac.uk/vol1/fastq/ERR172/004/ERR1726524/ERR1726524_1.fastq.gz;ftp.sra.ebi.ac.uk/vol1/fastq/ERR172/004/ERR1726524/ERR1726524_2.fastq.gz;	ftp.sra.ebi.ac.uk/vol1/err/ERR172/004/ERR1726524
SAMEA2189672	Nucleic acids preparations	Euk_DNA_RNA_ext	Sequencing library preparation	MetaG	AHXAAAOSU	Sequencing and data quality control	ERR315803	PRJEB4352	European Nucleotide Archive	PRJEB402	http://www.ebi.ac.uk/ena/data/view/PRJEB402	protists; metazoans	ftp.sra.ebi.ac.uk/vol1/fastq/ERR315/ERR315803/ERR315803_1.fastq.gz;ftp.sra.ebi.ac.uk/vol1/fastq/ERR315/ERR315803/ERR315803_2.fastq.gz;	ftp.sra.ebi.ac.uk/vol1/err/ERR315/ERR315803
SAMEA2189672	Nucleic acids preparations	Euk_DNA_RNA_ext	Sequencing library preparation	MetaG	AHXAAAOSU	Sequencing and data quality control	ERR315811	PRJEB4352	European Nucleotide Archive	PRJEB402	http://www.ebi.ac.uk/ena/data/view/PRJEB402	protists; metazoans	ftp.sra.ebi.ac.uk/vol1/fastq/ERR315/ERR315811/ERR315811_1.fastq.gz;ftp.sra.ebi.ac.uk/vol1/fastq/ERR315/ERR315811/ERR315811_2.fastq.gz;	ftp.sra.ebi.ac.uk/vol1/err/ERR315/ERR315811
SAMEA2591082	Nucleic acids preparations	Euk_DNA_RNA_ext	Sequencing library preparation	MetaG_virus	AHXAABOSS	Sequencing and data quality control	ERR538187	PRJEB4352	European Nucleotide Archive	PRJEB402	http://www.ebi.ac.uk/ena/data/view/PRJEB402	protists; metazoans	ftp://ftp.sra.ebi.ac.uk/vol1/fastq/ERR538/ERR538187/ERR538187.fastq.gz	ftp.sra.ebi.ac.uk/vol1/err/ERR538/ERR538187
SAMEA2611382	Nucleic acids preparations	Euk_DNA_RNA_ext	Sequencing library preparation	MetaG	AHXAACOSU	Sequencing and data quality control	ERR538176	PRJEB4352	European Nucleotide Archive	PRJEB402	http://www.ebi.ac.uk/ena/data/view/PRJEB402	protists; metazoans	ftp.sra.ebi.ac.uk/vol1/fastq/ERR538/ERR538176/ERR538176_1.fastq.gz;ftp.sra.ebi.ac.uk/vol1/fastq/ERR538/ERR538176/ERR538176_2.fastq.gz;	ftp.sra.ebi.ac.uk/vol1/err/ERR538/ERR538176
SAMEA2189667	Nucleic acids preparations	Euk_DNA_RNA_ext	Sequencing library preparation	MetaG	AHXAACOSU	Sequencing and data quality control	ERR315809	PRJEB4352	European Nucleotide Archive	PRJEB402	http://www.ebi.ac.uk/ena/data/view/PRJEB402	protists; metazoans	ftp.sra.ebi.ac.uk/vol1/fastq/ERR315/ERR315809/ERR315809_1.fastq.gz;ftp.sra.ebi.ac.uk/vol1/fastq/ERR315/ERR315809/ERR315809_2.fastq.gz;	ftp.sra.ebi.ac.uk/vol1/err/ERR315/ERR315809
SAMEA2189669	Nucleic acids preparations	Euk_DNA_RNA_ext	Sequencing library preparation	MetaG	AHXAADOSP	Sequencing and data quality control	ERR315819	PRJEB4352	European Nucleotide Archive	PRJEB402	http://www.ebi.ac.uk/ena/data/view/PRJEB402	protists; metazoans	ftp.sra.ebi.ac.uk/vol1/fastq/ERR315/ERR315819/ERR315819_1.fastq.gz;ftp.sra.ebi.ac.uk/vol1/fastq/ERR315/ERR315819/ERR315819_2.fastq.gz;	ftp.sra.ebi.ac.uk/vol1/err/ERR315/ERR315819
SAMEA2189669	Nucleic acids preparations	Euk_DNA_RNA_ext	Sequencing library preparation	MetaG	AHXAADOSP	Sequencing and data quality control	ERR315810	PRJEB4352	European Nucleotide Archive	PRJEB402	http://www.ebi.ac.uk/ena/data/view/PRJEB402	protists; metazoans	ftp.sra.ebi.ac.uk/vol1/fastq/ERR315/ERR315810/ERR315810_1.fastq.gz;ftp.sra.ebi.ac.uk/vol1/fastq/ERR315/ERR315810/ERR315810_2.fastq.gz;	ftp.sra.ebi.ac.uk/vol1/err/ERR315/ERR315810
SAMEA2189669	Nucleic acids preparations	Euk_DNA_RNA_ext	Sequencing library preparation	MetaG	AHXAADOSP	Sequencing and data quality control	ERR315807	PRJEB4352	European Nucleotide Archive	PRJEB402	http://www.ebi.ac.uk/ena/data/view/PRJEB402	protists; metazoans	ftp.sra.ebi.ac.uk/vol1/fastq/ERR315/ERR315807/ERR315807_1.fastq.gz;ftp.sra.ebi.ac.uk/vol1/fastq/ERR315/ERR315807/ERR315807_2.fastq.gz;	ftp.sra.ebi.ac.uk/vol1/err/ERR315/ERR315807
SAMEA2189669	Nucleic acids preparations	Euk_DNA_RNA_ext	Sequencing library preparation	MetaG	AHXAADOSP	Sequencing and data quality control	ERR315813	PRJEB4352	European Nucleotide Archive	PRJEB402	http://www.ebi.ac.uk/ena/data/view/PRJEB402	protists; metazoans	ftp.sra.ebi.ac.uk/vol1/fastq/ERR315/ERR315813/ERR315813_1.fastq.gz;ftp.sra.ebi.ac.uk/vol1/fastq/ERR315/ERR315813/ERR315813_2.fastq.gz;	ftp.sra.ebi.ac.uk/vol1/err/ERR315/ERR315813
SAMEA2189669	Nucleic acids preparations	Euk_DNA_RNA_ext	Sequencing library preparation	MetaG	AHXAADOSP	Sequencing and data quality control	ERR315826	PRJEB4352	European Nucleotide Archive	PRJEB402	http://www.ebi.ac.uk/ena/data/view/PRJEB402	protists; metazoans	ftp.sra.ebi.ac.uk/vol1/fastq/ERR315/ERR315826/ERR315826_1.fastq.gz;ftp.sra.ebi.ac.uk/vol1/fastq/ERR315/ERR315826/ERR315826_2.fastq.gz;	ftp.sra.ebi.ac.uk/vol1/err/ERR315/ERR315826
SAMEA2189670	Nucleic acids preparations	Euk_DNA_RNA_ext	Sequencing library preparation	MetaG	AHXAAEOSU	Sequencing and data quality control	ERR315814	PRJEB4352	European Nucleotide Archive	PRJEB402	http://www.ebi.ac.uk/ena/data/view/PRJEB402	protists; metazoans	ftp.sra.ebi.ac.uk/vol1/fastq/ERR315/ERR315814/ERR315814_1.fastq.gz;ftp.sra.ebi.ac.uk/vol1/fastq/ERR315/ERR315814/ERR315814_2.fastq.gz;	ftp.sra.ebi.ac.uk/vol1/err/ERR315/ERR315814
SAMEA2189670	Nucleic acids preparations	Euk_DNA_RNA_ext	Sequencing library preparation	MetaG	AHXAAEOSU	Sequencing and data quality control	ERR315825	PRJEB4352	European Nucleotide Archive	PRJEB402	http://www.ebi.ac.uk/ena/data/view/PRJEB402	protists; metazoans	ftp.sra.ebi.ac.uk/vol1/fastq/ERR315/ERR315825/ERR315825_1.fastq.gz;ftp.sra.ebi.ac.uk/vol1/fastq/ERR315/ERR315825/ERR315825_2.fastq.gz;	ftp.sra.ebi.ac.uk/vol1/err/ERR315/ERR315825
SAMEA2189670	Nucleic acids preparations	Euk_DNA_RNA_ext	Sequencing library preparation	MetaG	AHXAAEOSU	Sequencing and data quality control	ERR315801	PRJEB4352	European Nucleotide Archive	PRJEB402	http://www.ebi.ac.uk/ena/data/view/PRJEB402	protists; metazoans	ftp.sra.ebi.ac.uk/vol1/fastq/ERR315/ERR315801/ERR315801_1.fastq.gz;ftp.sra.ebi.ac.uk/vol1/fastq/ERR315/ERR315801/ERR315801_2.fastq.gz;	ftp.sra.ebi.ac.uk/vol1/err/ERR315/ERR315801
SAMEA2189670	Nucleic acids preparations	Euk_DNA_RNA_ext	Sequencing library preparation	MetaG	AHXAAEOSU	Sequencing and data quality control	ERR315798	PRJEB4352	European Nucleotide Archive	PRJEB402	http://www.ebi.ac.uk/ena/data/view/PRJEB402	protists; metazoans	ftp.sra.ebi.ac.uk/vol1/fastq/ERR315/ERR315798/ERR315798_1.fastq.gz;ftp.sra.ebi.ac.uk/vol1/fastq/ERR315/ERR315798/ERR315798_2.fastq.gz;	ftp.sra.ebi.ac.uk/vol1/err/ERR315/ERR315798
SAMEA2189670	Nucleic acids preparations	Euk_DNA_RNA_ext	Sequencing library preparation	MetaG	AHXAAEOSW	Sequencing and data quality control	ERR315824	PRJEB4352	European Nucleotide Archive	PRJEB402	http://www.ebi.ac.uk/ena/data/view/PRJEB402	protists; metazoans	ftp.sra.ebi.ac.uk/vol1/fastq/ERR315/ERR315824/ERR315824_1.fastq.gz;ftp.sra.ebi.ac.uk/vol1/fastq/ERR315/ERR315824/ERR315824_2.fastq.gz;	ftp.sra.ebi.ac.uk/vol1/err/ERR315/ERR315824
SAMEA2189670	Nucleic acids preparations	Euk_DNA_RNA_ext	Sequencing library preparation	MetaG	AHXAAEOSW	Sequencing and data quality control	ERR315812	PRJEB4352	European Nucleotide Archive	PRJEB402	http://www.ebi.ac.uk/ena/data/view/PRJEB402	protists; metazoans	ftp.sra.ebi.ac.uk/vol1/fastq/ERR315/ERR315812/ERR315812_1.fastq.gz;ftp.sra.ebi.ac.uk/vol1/fastq/ERR315/ERR315812/ERR315812_2.fastq.gz;	ftp.sra.ebi.ac.uk/vol1/err/ERR315/ERR315812
SAMEA2189670	Nucleic acids preparations	Euk_DNA_RNA_ext	Sequencing library preparation	MetaG	AHXAAEOSW	Sequencing and data quality control	ERR315800	PRJEB4352	European Nucleotide Archive	PRJEB402	http://www.ebi.ac.uk/ena/data/view/PRJEB402	protists; metazoans	ftp.sra.ebi.ac.uk/vol1/fastq/ERR315/ERR315800/ERR315800_1.fastq.gz;ftp.sra.ebi.ac.uk/vol1/fastq/ERR315/ERR315800/ERR315800_2.fastq.gz;	ftp.sra.ebi.ac.uk/vol1/err/ERR315/ERR315800
SAMEA2189670	Nucleic acids preparations	Euk_DNA_RNA_ext	Sequencing library preparation	MetaG	AHXAAEOSW	Sequencing and data quality control	ERR315805	PRJEB4352	European Nucleotide Archive	PRJEB402	http://www.ebi.ac.uk/ena/data/view/PRJEB402	protists; metazoans	ftp.sra.ebi.ac.uk/vol1/fastq/ERR315/ERR315805/ERR315805_1.fastq.gz;ftp.sra.ebi.ac.uk/vol1/fastq/ERR315/ERR315805/ERR315805_2.fastq.gz;	ftp.sra.ebi.ac.uk/vol1/err/ERR315/ERR315805
SAMEA2611380	Nucleic acids preparations	Euk_DNA_RNA_ext	Sequencing library preparation	MetaG	AHXAAGOSU	Sequencing and data quality control	ERR538183	PRJEB4352	European Nucleotide Archive	PRJEB402	http://www.ebi.ac.uk/ena/data/view/PRJEB402	protists; metazoans	ftp.sra.ebi.ac.uk/vol1/fastq/ERR538/ERR538183/ERR538183_1.fastq.gz;ftp.sra.ebi.ac.uk/vol1/fastq/ERR538/ERR538183/ERR538183_2.fastq.gz;	ftp.sra.ebi.ac.uk/vol1/err/ERR538/ERR538183
SAMEA2189665	Nucleic acids preparations	Euk_DNA_RNA_ext	Sequencing library preparation	MetaG	AHXAAGOSU	Sequencing and data quality control	ERR315827	PRJEB4352	European Nucleotide Archive	PRJEB402	http://www.ebi.ac.uk/ena/data/view/PRJEB402	protists; metazoans	ftp.sra.ebi.ac.uk/vol1/fastq/ERR315/ERR315827/ERR315827_1.fastq.gz;ftp.sra.ebi.ac.uk/vol1/fastq/ERR315/ERR315827/ERR315827_2.fastq.gz;	ftp.sra.ebi.ac.uk/vol1/err/ERR315/ERR315827
SAMEA2189671	Nucleic acids preparations	Euk_DNA_RNA_ext	Sequencing library preparation	MetaG	AHXAAHOSU	Sequencing and data quality control	ERR315823	PRJEB4352	European Nucleotide Archive	PRJEB402	http://www.ebi.ac.uk/ena/data/view/PRJEB402	protists; metazoans	ftp.sra.ebi.ac.uk/vol1/fastq/ERR315/ERR315823/ERR315823_1.fastq.gz;ftp.sra.ebi.ac.uk/vol1/fastq/ERR315/ERR315823/ERR315823_2.fastq.gz;	ftp.sra.ebi.ac.uk/vol1/err/ERR315/ERR315823
SAMEA2611378	Nucleic acids preparations	Euk_DNA_RNA_ext	Sequencing library preparation	MetaG	AHXAAHOSU	Sequencing and data quality control	ERR538180	PRJEB4352	European Nucleotide Archive	PRJEB402	http://www.ebi.ac.uk/ena/data/view/PRJEB402	protists; metazoans	ftp.sra.ebi.ac.uk/vol1/fastq/ERR538/ERR538180/ERR538180_1.fastq.gz;ftp.sra.ebi.ac.uk/vol1/fastq/ERR538/ERR538180/ERR538180_2.fastq.gz;	ftp.sra.ebi.ac.uk/vol1/err/ERR538/ERR538180
SAMEA2189666	Nucleic acids preparations	Euk_DNA_RNA_ext	Sequencing library preparation	MetaG	AHXAAIOSU	Sequencing and data quality control	ERR315804	PRJEB4352	European Nucleotide Archive	PRJEB402	http://www.ebi.ac.uk/ena/data/view/PRJEB402	protists; metazoans	ftp.sra.ebi.ac.uk/vol1/fastq/ERR315/ERR315804/ERR315804_1.fastq.gz;ftp.sra.ebi.ac.uk/vol1/fastq/ERR315/ERR315804/ERR315804_2.fastq.gz;	ftp.sra.ebi.ac.uk/vol1/err/ERR315/ERR315804
SAMEA2189666	Nucleic acids preparations	Euk_DNA_RNA_ext	Sequencing library preparation	MetaG	AHXAAIOSU	Sequencing and data quality control	ERR315799	PRJEB4352	European Nucleotide Archive	PRJEB402	http://www.ebi.ac.uk/ena/data/view/PRJEB402	protists; metazoans	ftp.sra.ebi.ac.uk/vol1/fastq/ERR315/ERR315799/ERR315799_1.fastq.gz;ftp.sra.ebi.ac.uk/vol1/fastq/ERR315/ERR315799/ERR315799_2.fastq.gz;	ftp.sra.ebi.ac.uk/vol1/err/ERR315/ERR315799
SAMEA2189666	Nucleic acids preparations	Euk_DNA_RNA_ext	Sequencing library preparation	MetaG	AHXAAIOSU	Sequencing and data quality control	ERR315816	PRJEB4352	European Nucleotide Archive	PRJEB402	http://www.ebi.ac.uk/ena/data/view/PRJEB402	protists; metazoans	ftp.sra.ebi.ac.uk/vol1/fastq/ERR315/ERR315816/ERR315816_1.fastq.gz;ftp.sra.ebi.ac.uk/vol1/fastq/ERR315/ERR315816/ERR315816_2.fastq.gz;	ftp.sra.ebi.ac.uk/vol1/err/ERR315/ERR315816
SAMEA2189666	Nucleic acids preparations	Euk_DNA_RNA_ext	Sequencing library preparation	MetaG	AHXAAIOSU	Sequencing and data quality control	ERR315806	PRJEB4352	European Nucleotide Archive	PRJEB402	http://www.ebi.ac.uk/ena/data/view/PRJEB402	protists; metazoans	ftp.sra.ebi.ac.uk/vol1/fastq/ERR315/ERR315806/ERR315806_1.fastq.gz;ftp.sra.ebi.ac.uk/vol1/fastq/ERR315/ERR315806/ERR315806_2.fastq.gz;	ftp.sra.ebi.ac.uk/vol1/err/ERR315/ERR315806
SAMEA2189666	Nucleic acids preparations	Euk_DNA_RNA_ext	Sequencing library preparation	MetaG	AHXAAIOSU	Sequencing and data quality control	ERR315818	PRJEB4352	European Nucleotide Archive	PRJEB402	http://www.ebi.ac.uk/ena/data/view/PRJEB402	protists; metazoans	ftp.sra.ebi.ac.uk/vol1/fastq/ERR315/ERR315818/ERR315818_1.fastq.gz;ftp.sra.ebi.ac.uk/vol1/fastq/ERR315/ERR315818/ERR315818_2.fastq.gz;	ftp.sra.ebi.ac.uk/vol1/err/ERR315/ERR315818
SAMEA2591063	Nucleic acids preparations	Euk_DNA_RNA_ext	Sequencing library preparation	MetaG	AHXAAKOSE	Sequencing and data quality control	ERR538190	PRJEB4352	European Nucleotide Archive	PRJEB402	http://www.ebi.ac.uk/ena/data/view/PRJEB402	protists; metazoans	ftp.sra.ebi.ac.uk/vol1/fastq/ERR538/ERR538190/ERR538190_1.fastq.gz;ftp.sra.ebi.ac.uk/vol1/fastq/ERR538/ERR538190/ERR538190_2.fastq.gz;	ftp.sra.ebi.ac.uk/vol1/err/ERR538/ERR538190
SAMEA2189668	Nucleic acids preparations	Euk_DNA_RNA_ext	Sequencing library preparation	MetaG	AHXAAKOSE	Sequencing and data quality control	ERR315808	PRJEB4352	European Nucleotide Archive	PRJEB402	http://www.ebi.ac.uk/ena/data/view/PRJEB402	protists; metazoans	ftp.sra.ebi.ac.uk/vol1/fastq/ERR315/ERR315808/ERR315808_1.fastq.gz;ftp.sra.ebi.ac.uk/vol1/fastq/ERR315/ERR315808/ERR315808_2.fastq.gz;	ftp.sra.ebi.ac.uk/vol1/err/ERR315/ERR315808
SAMEA2189662	Nucleic acids preparations	Euk_DNA_RNA_ext	Sequencing library preparation	MetaG	AHXAALOSU	Sequencing and data quality control	ERR318605	PRJEB4352	European Nucleotide Archive	PRJEB402	http://www.ebi.ac.uk/ena/data/view/PRJEB402	protists; metazoans	ftp.sra.ebi.ac.uk/vol1/fastq/ERR318/ERR318605/ERR318605_1.fastq.gz;ftp.sra.ebi.ac.uk/vol1/fastq/ERR318/ERR318605/ERR318605_2.fastq.gz;	ftp.sra.ebi.ac.uk/vol1/err/ERR318/ERR318605
SAMEA2189662	Nucleic acids preparations	Euk_DNA_RNA_ext	Sequencing library preparation	MetaG	AHXAALOSU	Sequencing and data quality control	ERR318603	PRJEB4352	European Nucleotide Archive	PRJEB402	http://www.ebi.ac.uk/ena/data/view/PRJEB402	protists; metazoans	ftp.sra.ebi.ac.uk/vol1/fastq/ERR318/ERR318603/ERR318603_1.fastq.gz;ftp.sra.ebi.ac.uk/vol1/fastq/ERR318/ERR318603/ERR318603_2.fastq.gz;	ftp.sra.ebi.ac.uk/vol1/err/ERR318/ERR318603
SAMEA2591103	Nucleic acids preparations	Euk_DNA_RNA_ext	Sequencing library preparation	MetaG	AHXAALOSU	Sequencing and data quality control	ERR538175	PRJEB4352	European Nucleotide Archive	PRJEB402	http://www.ebi.ac.uk/ena/data/view/PRJEB402	protists; metazoans	ftp.sra.ebi.ac.uk/vol1/fastq/ERR538/ERR538175/ERR538175_1.fastq.gz;ftp.sra.ebi.ac.uk/vol1/fastq/ERR538/ERR538175/ERR538175_2.fastq.gz;	ftp.sra.ebi.ac.uk/vol1/err/ERR538/ERR538175
SAMEA2189657	Nucleic acids preparations	Euk_DNA_RNA_ext	Sequencing library preparation	MetaG	AHXAAMOSU	Sequencing and data quality control	ERR318613	PRJEB4352	European Nucleotide Archive	PRJEB402	http://www.ebi.ac.uk/ena/data/view/PRJEB402	protists; metazoans	ftp.sra.ebi.ac.uk/vol1/fastq/ERR318/ERR318613/ERR318613_1.fastq.gz;ftp.sra.ebi.ac.uk/vol1/fastq/ERR318/ERR318613/ERR318613_2.fastq.gz;	ftp.sra.ebi.ac.uk/vol1/err/ERR318/ERR318613
SAMEA2591104	Nucleic acids preparations	Euk_DNA_RNA_ext	Sequencing library preparation	MetaG	AHXAAMOSU	Sequencing and data quality control	ERR538172	PRJEB4352	European Nucleotide Archive	PRJEB402	http://www.ebi.ac.uk/ena/data/view/PRJEB402	protists; metazoans	ftp.sra.ebi.ac.uk/vol1/fastq/ERR538/ERR538172/ERR538172_1.fastq.gz;ftp.sra.ebi.ac.uk/vol1/fastq/ERR538/ERR538172/ERR538172_2.fastq.gz;	ftp.sra.ebi.ac.uk/vol1/err/ERR538/ERR538172
SAMEA2189664	Nucleic acids preparations	Euk_DNA_RNA_ext	Sequencing library preparation	MetaG	AHXAANOSU	Sequencing and data quality control	ERR318593	PRJEB4352	European Nucleotide Archive	PRJEB402	http://www.ebi.ac.uk/ena/data/view/PRJEB402	protists; metazoans	ftp.sra.ebi.ac.uk/vol1/fastq/ERR318/ERR318593/ERR318593_1.fastq.gz;ftp.sra.ebi.ac.uk/vol1/fastq/ERR318/ERR318593/ERR318593_2.fastq.gz;	ftp.sra.ebi.ac.uk/vol1/err/ERR318/ERR318593
SAMEA2611379	Nucleic acids preparations	Euk_DNA_RNA_ext	Sequencing library preparation	MetaG	AHXAANOSU	Sequencing and data quality control	ERR538177	PRJEB4352	European Nucleotide Archive	PRJEB402	http://www.ebi.ac.uk/ena/data/view/PRJEB402	protists; metazoans	ftp.sra.ebi.ac.uk/vol1/fastq/ERR538/ERR538177/ERR538177_1.fastq.gz;ftp.sra.ebi.ac.uk/vol1/fastq/ERR538/ERR538177/ERR538177_2.fastq.gz;	ftp.sra.ebi.ac.uk/vol1/err/ERR538/ERR538177
SAMEA2189664	Nucleic acids preparations	Euk_DNA_RNA_ext	Sequencing library preparation	MetaG	AHXAANOSU	Sequencing and data quality control	ERR318595	PRJEB4352	European Nucleotide Archive	PRJEB402	http://www.ebi.ac.uk/ena/data/view/PRJEB402	protists; metazoans	ftp.sra.ebi.ac.uk/vol1/fastq/ERR318/ERR318595/ERR318595_1.fastq.gz;ftp.sra.ebi.ac.uk/vol1/fastq/ERR318/ERR318595/ERR318595_2.fastq.gz;	ftp.sra.ebi.ac.uk/vol1/err/ERR318/ERR318595
SAMEA2189650	Nucleic acids preparations	Euk_DNA_RNA_ext	Sequencing library preparation	MetaG	AHXAAPOSU	Sequencing and data quality control	ERR318615	PRJEB4352	European Nucleotide Archive	PRJEB402	http://www.ebi.ac.uk/ena/data/view/PRJEB402	protists; metazoans	ftp.sra.ebi.ac.uk/vol1/fastq/ERR318/ERR318615/ERR318615_1.fastq.gz;ftp.sra.ebi.ac.uk/vol1/fastq/ERR318/ERR318615/ERR318615_2.fastq.gz;	ftp.sra.ebi.ac.uk/vol1/err/ERR318/ERR318615
SAMEA2189650	Nucleic acids preparations	Euk_DNA_RNA_ext	Sequencing library preparation	MetaG	AHXAAPOSU	Sequencing and data quality control	ERR318598	PRJEB4352	European Nucleotide Archive	PRJEB402	http://www.ebi.ac.uk/ena/data/view/PRJEB402	protists; metazoans	ftp.sra.ebi.ac.uk/vol1/fastq/ERR318/ERR318598/ERR318598_1.fastq.gz;ftp.sra.ebi.ac.uk/vol1/fastq/ERR318/ERR318598/ERR318598_2.fastq.gz;	ftp.sra.ebi.ac.uk/vol1/err/ERR318/ERR318598
SAMEA2611381	Nucleic acids preparations	Euk_DNA_RNA_ext	Sequencing library preparation	MetaG	AHXAAPOSU	Sequencing and data quality control	ERR538174	PRJEB4352	European Nucleotide Archive	PRJEB402	http://www.ebi.ac.uk/ena/data/view/PRJEB402	protists; metazoans	ftp.sra.ebi.ac.uk/vol1/fastq/ERR538/ERR538174/ERR538174_1.fastq.gz;ftp.sra.ebi.ac.uk/vol1/fastq/ERR538/ERR538174/ERR538174_2.fastq.gz;	ftp.sra.ebi.ac.uk/vol1/err/ERR538/ERR538174
SAMEA2189659	Nucleic acids preparations	Euk_DNA_RNA_ext	Sequencing library preparation	MetaG	AHXAAQOSU	Sequencing and data quality control	ERR318582	PRJEB4352	European Nucleotide Archive	PRJEB402	http://www.ebi.ac.uk/ena/data/view/PRJEB402	protists; metazoans	ftp.sra.ebi.ac.uk/vol1/fastq/ERR318/ERR318582/ERR318582_1.fastq.gz;ftp.sra.ebi.ac.uk/vol1/fastq/ERR318/ERR318582/ERR318582_2.fastq.gz;	ftp.sra.ebi.ac.uk/vol1/err/ERR318/ERR318582
SAMEA2189651	Nucleic acids preparations	Euk_DNA_RNA_ext	Sequencing library preparation	MetaG	AHXAAROSU	Sequencing and data quality control	ERR318601	PRJEB4352	European Nucleotide Archive	PRJEB402	http://www.ebi.ac.uk/ena/data/view/PRJEB402	protists; metazoans	ftp.sra.ebi.ac.uk/vol1/fastq/ERR318/ERR318601/ERR318601_1.fastq.gz;ftp.sra.ebi.ac.uk/vol1/fastq/ERR318/ERR318601/ERR318601_2.fastq.gz;	ftp.sra.ebi.ac.uk/vol1/err/ERR318/ERR318601
SAMEA2189660	Nucleic acids preparations	Euk_DNA_RNA_ext	Sequencing library preparation	MetaG	AHXAASOSU	Sequencing and data quality control	ERR318594	PRJEB4352	European Nucleotide Archive	PRJEB402	http://www.ebi.ac.uk/ena/data/view/PRJEB402	protists; metazoans	ftp.sra.ebi.ac.uk/vol1/fastq/ERR318/ERR318594/ERR318594_1.fastq.gz;ftp.sra.ebi.ac.uk/vol1/fastq/ERR318/ERR318594/ERR318594_2.fastq.gz;	ftp.sra.ebi.ac.uk/vol1/err/ERR318/ERR318594
SAMEA2189660	Nucleic acids preparations	Euk_DNA_RNA_ext	Sequencing library preparation	MetaG	AHXAASOSU	Sequencing and data quality control	ERR318583	PRJEB4352	European Nucleotide Archive	PRJEB402	http://www.ebi.ac.uk/ena/data/view/PRJEB402	protists; metazoans	ftp.sra.ebi.ac.uk/vol1/fastq/ERR318/ERR318583/ERR318583_1.fastq.gz;ftp.sra.ebi.ac.uk/vol1/fastq/ERR318/ERR318583/ERR318583_2.fastq.gz;	ftp.sra.ebi.ac.uk/vol1/err/ERR318/ERR318583
SAMEA2189653	Nucleic acids preparations	Euk_DNA_RNA_ext	Sequencing library preparation	MetaG	AHXAATOSU	Sequencing and data quality control	ERR318600	PRJEB4352	European Nucleotide Archive	PRJEB402	http://www.ebi.ac.uk/ena/data/view/PRJEB402	protists; metazoans	ftp.sra.ebi.ac.uk/vol1/fastq/ERR318/ERR318600/ERR318600_1.fastq.gz;ftp.sra.ebi.ac.uk/vol1/fastq/ERR318/ERR318600/ERR318600_2.fastq.gz;	ftp.sra.ebi.ac.uk/vol1/err/ERR318/ERR318600
SAMEA2189655	Nucleic acids preparations	Euk_DNA_RNA_ext	Sequencing library preparation	MetaG	AHXAAVOSU	Sequencing and data quality control	ERR318599	PRJEB4352	European Nucleotide Archive	PRJEB402	http://www.ebi.ac.uk/ena/data/view/PRJEB402	protists; metazoans	ftp.sra.ebi.ac.uk/vol1/fastq/ERR318/ERR318599/ERR318599_1.fastq.gz;ftp.sra.ebi.ac.uk/vol1/fastq/ERR318/ERR318599/ERR318599_2.fastq.gz;	ftp.sra.ebi.ac.uk/vol1/err/ERR318/ERR318599
SAMEA2189655	Nucleic acids preparations	Euk_DNA_RNA_ext	Sequencing library preparation	MetaG	AHXAAVOSU	Sequencing and data quality control	ERR318590	PRJEB4352	European Nucleotide Archive	PRJEB402	http://www.ebi.ac.uk/ena/data/view/PRJEB402	protists; metazoans	ftp.sra.ebi.ac.uk/vol1/fastq/ERR318/ERR318590/ERR318590_1.fastq.gz;ftp.sra.ebi.ac.uk/vol1/fastq/ERR318/ERR318590/ERR318590_2.fastq.gz;	ftp.sra.ebi.ac.uk/vol1/err/ERR318/ERR318590
SAMEA2189655	Nucleic acids preparations	Euk_DNA_RNA_ext	Sequencing library preparation	MetaG	AHXAAVOSW	Sequencing and data quality control	ERR318597	PRJEB4352	European Nucleotide Archive	PRJEB402	http://www.ebi.ac.uk/ena/data/view/PRJEB402	protists; metazoans	ftp.sra.ebi.ac.uk/vol1/fastq/ERR318/ERR318597/ERR318597_1.fastq.gz;ftp.sra.ebi.ac.uk/vol1/fastq/ERR318/ERR318597/ERR318597_2.fastq.gz;	ftp.sra.ebi.ac.uk/vol1/err/ERR318/ERR318597
SAMEA2189655	Nucleic acids preparations	Euk_DNA_RNA_ext	Sequencing library preparation	MetaG	AHXAAVOSW	Sequencing and data quality control	ERR318586	PRJEB4352	European Nucleotide Archive	PRJEB402	http://www.ebi.ac.uk/ena/data/view/PRJEB402	protists; metazoans	ftp.sra.ebi.ac.uk/vol1/fastq/ERR318/ERR318586/ERR318586_1.fastq.gz;ftp.sra.ebi.ac.uk/vol1/fastq/ERR318/ERR318586/ERR318586_2.fastq.gz;	ftp.sra.ebi.ac.uk/vol1/err/ERR318/ERR318586
SAMEA2189661	Nucleic acids preparations	Euk_DNA_RNA_ext	Sequencing library preparation	MetaG	AHXABAOSU	Sequencing and data quality control	ERR318611	PRJEB4352	European Nucleotide Archive	PRJEB402	http://www.ebi.ac.uk/ena/data/view/PRJEB402	protists; metazoans	ftp.sra.ebi.ac.uk/vol1/fastq/ERR318/ERR318611/ERR318611_1.fastq.gz;ftp.sra.ebi.ac.uk/vol1/fastq/ERR318/ERR318611/ERR318611_2.fastq.gz;	ftp.sra.ebi.ac.uk/vol1/err/ERR318/ERR318611
SAMEA2189661	Nucleic acids preparations	Euk_DNA_RNA_ext	Sequencing library preparation	MetaG	AHXABAOSU	Sequencing and data quality control	ERR318584	PRJEB4352	European Nucleotide Archive	PRJEB402	http://www.ebi.ac.uk/ena/data/view/PRJEB402	protists; metazoans	ftp.sra.ebi.ac.uk/vol1/fastq/ERR318/ERR318584/ERR318584_1.fastq.gz;ftp.sra.ebi.ac.uk/vol1/fastq/ERR318/ERR318584/ERR318584_2.fastq.gz;	ftp.sra.ebi.ac.uk/vol1/err/ERR318/ERR318584
SAMEA2189652	Nucleic acids preparations	Euk_DNA_RNA_ext	Sequencing library preparation	MetaG	AHXABBOSW	Sequencing and data quality control	ERR318592	PRJEB4352	European Nucleotide Archive	PRJEB402	http://www.ebi.ac.uk/ena/data/view/PRJEB402	protists; metazoans	ftp.sra.ebi.ac.uk/vol1/fastq/ERR318/ERR318592/ERR318592_1.fastq.gz;ftp.sra.ebi.ac.uk/vol1/fastq/ERR318/ERR318592/ERR318592_2.fastq.gz;	ftp.sra.ebi.ac.uk/vol1/err/ERR318/ERR318592
SAMEA2189652	Nucleic acids preparations	Euk_DNA_RNA_ext	Sequencing library preparation	MetaG	AHXABBOSW	Sequencing and data quality control	ERR318617	PRJEB4352	European Nucleotide Archive	PRJEB402	http://www.ebi.ac.uk/ena/data/view/PRJEB402	protists; metazoans	ftp.sra.ebi.ac.uk/vol1/fastq/ERR318/ERR318617/ERR318617_1.fastq.gz;ftp.sra.ebi.ac.uk/vol1/fastq/ERR318/ERR318617/ERR318617_2.fastq.gz;	ftp.sra.ebi.ac.uk/vol1/err/ERR318/ERR318617
SAMEA2189652	Nucleic acids preparations	Euk_DNA_RNA_ext	Sequencing library preparation	MetaG	AHXABBOSW	Sequencing and data quality control	ERR318612	PRJEB4352	European Nucleotide Archive	PRJEB402	http://www.ebi.ac.uk/ena/data/view/PRJEB402	protists; metazoans	ftp.sra.ebi.ac.uk/vol1/fastq/ERR318/ERR318612/ERR318612_1.fastq.gz;ftp.sra.ebi.ac.uk/vol1/fastq/ERR318/ERR318612/ERR318612_2.fastq.gz;	ftp.sra.ebi.ac.uk/vol1/err/ERR318/ERR318612
SAMEA2189652	Nucleic acids preparations	Euk_DNA_RNA_ext	Sequencing library preparation	MetaG	AHXABBOSW	Sequencing and data quality control	ERR318588	PRJEB4352	European Nucleotide Archive	PRJEB402	http://www.ebi.ac.uk/ena/data/view/PRJEB402	protists; metazoans	ftp.sra.ebi.ac.uk/vol1/fastq/ERR318/ERR318588/ERR318588_1.fastq.gz;ftp.sra.ebi.ac.uk/vol1/fastq/ERR318/ERR318588/ERR318588_2.fastq.gz;	ftp.sra.ebi.ac.uk/vol1/err/ERR318/ERR318588
SAMEA2189652	Nucleic acids preparations	Euk_DNA_RNA_ext	Sequencing library preparation	MetaG	AHXABBOSW	Sequencing and data quality control	ERR318606	PRJEB4352	European Nucleotide Archive	PRJEB402	http://www.ebi.ac.uk/ena/data/view/PRJEB402	protists; metazoans	ftp.sra.ebi.ac.uk/vol1/fastq/ERR318/ERR318606/ERR318606_1.fastq.gz;ftp.sra.ebi.ac.uk/vol1/fastq/ERR318/ERR318606/ERR318606_2.fastq.gz;	ftp.sra.ebi.ac.uk/vol1/err/ERR318/ERR318606
SAMEA2189652	Nucleic acids preparations	Euk_DNA_RNA_ext	Sequencing library preparation	MetaG	AHXABBOSW	Sequencing and data quality control	ERR318591	PRJEB4352	European Nucleotide Archive	PRJEB402	http://www.ebi.ac.uk/ena/data/view/PRJEB402	protists; metazoans	ftp.sra.ebi.ac.uk/vol1/fastq/ERR318/ERR318591/ERR318591_1.fastq.gz;ftp.sra.ebi.ac.uk/vol1/fastq/ERR318/ERR318591/ERR318591_2.fastq.gz;	ftp.sra.ebi.ac.uk/vol1/err/ERR318/ERR318591
SAMEA2189663	Nucleic acids preparations	Euk_DNA_RNA_ext	Sequencing library preparation	MetaG	AHXABCOSU	Sequencing and data quality control	ERR318604	PRJEB4352	European Nucleotide Archive	PRJEB402	http://www.ebi.ac.uk/ena/data/view/PRJEB402	protists; metazoans	ftp.sra.ebi.ac.uk/vol1/fastq/ERR318/ERR318604/ERR318604_1.fastq.gz;ftp.sra.ebi.ac.uk/vol1/fastq/ERR318/ERR318604/ERR318604_2.fastq.gz;	ftp.sra.ebi.ac.uk/vol1/err/ERR318/ERR318604
SAMEA2189663	Nucleic acids preparations	Euk_DNA_RNA_ext	Sequencing library preparation	MetaG	AHXABCOSU	Sequencing and data quality control	ERR318607	PRJEB4352	European Nucleotide Archive	PRJEB402	http://www.ebi.ac.uk/ena/data/view/PRJEB402	protists; metazoans	ftp.sra.ebi.ac.uk/vol1/fastq/ERR318/ERR318607/ERR318607_1.fastq.gz;ftp.sra.ebi.ac.uk/vol1/fastq/ERR318/ERR318607/ERR318607_2.fastq.gz;	ftp.sra.ebi.ac.uk/vol1/err/ERR318/ERR318607
SAMEA2189656	Nucleic acids preparations	Euk_DNA_RNA_ext	Sequencing library preparation	MetaG	AHXABDOSU	Sequencing and data quality control	ERR318589	PRJEB4352	European Nucleotide Archive	PRJEB402	http://www.ebi.ac.uk/ena/data/view/PRJEB402	protists; metazoans	ftp.sra.ebi.ac.uk/vol1/fastq/ERR318/ERR318589/ERR318589_1.fastq.gz;ftp.sra.ebi.ac.uk/vol1/fastq/ERR318/ERR318589/ERR318589_2.fastq.gz;	ftp.sra.ebi.ac.uk/vol1/err/ERR318/ERR318589
[truncated: 442 more rows]
