# Supplementary material for: Viral to metazoan marine plankton nucleotide sequences from the Tara Oceans expedition
Source: Sci Data. 2017 Aug 1;4:170093. doi: 10.1038/sdata.2017.93 (PMC5538240; doi:10.1038/sdata.2017.93)
Supplement: Supplementary file 1 [file sdata201793-isa1.zip › a_amplicon_Alberti.txt]

Sample Name	Protocol REF	Comment[amplicon method]	Protocol REF	Comment[Illumina library]	Comment[library name]	Protocol REF	Assay Name	Raw Data File	Comment[Data Repository]	Comment[Data Record Accession]	Comment[Data Record URI]	Comment[fastq ftp]	Comment[sra ftp]
SAMEA2619534	18S and 16S rRNA genes amplicon generation for eukaryotic and prokaryotic metabarcoding	18S_PCR	Sequencing library preparation	MetaBar_18S	ARG_ACGOSW_r1	Sequencing and data quality control	ERR562566	PRJEB6610	European Nucleotide Archive	PRJEB402	http://www.ebi.ac.uk/ena/data/view/PRJEB402	ftp.sra.ebi.ac.uk/vol1/fastq/ERR562/ERR562566/ERR562566_1.fastq.gz;ftp.sra.ebi.ac.uk/vol1/fastq/ERR562/ERR562566/ERR562566_2.fastq.gz;	ftp.sra.ebi.ac.uk/vol1/err/ERR562/ERR562566
SAMEA2619540	18S and 16S rRNA genes amplicon generation for eukaryotic and prokaryotic metabarcoding	18S_PCR	Sequencing library preparation	MetaBar_18S	ARG_ACHOSW_r1	Sequencing and data quality control	ERR562504	PRJEB6610	European Nucleotide Archive	PRJEB402	http://www.ebi.ac.uk/ena/data/view/PRJEB402	ftp.sra.ebi.ac.uk/vol1/fastq/ERR562/ERR562504/ERR562504_1.fastq.gz;ftp.sra.ebi.ac.uk/vol1/fastq/ERR562/ERR562504/ERR562504_2.fastq.gz;	ftp.sra.ebi.ac.uk/vol1/err/ERR562/ERR562504
SAMEA2657011	18S and 16S rRNA genes amplicon generation for eukaryotic and prokaryotic metabarcoding	18S_PCR	Sequencing library preparation	MetaBar_18S	ARG_ACIOSW_r1	Sequencing and data quality control	ERR562595	PRJEB6610	European Nucleotide Archive	PRJEB402	http://www.ebi.ac.uk/ena/data/view/PRJEB402	ftp.sra.ebi.ac.uk/vol1/fastq/ERR562/ERR562595/ERR562595_1.fastq.gz;ftp.sra.ebi.ac.uk/vol1/fastq/ERR562/ERR562595/ERR562595_2.fastq.gz;	ftp.sra.ebi.ac.uk/vol1/err/ERR562/ERR562595
SAMEA2619551	18S and 16S rRNA genes amplicon generation for eukaryotic and prokaryotic metabarcoding	18S_PCR	Sequencing library preparation	MetaBar_18S	ARG_ACKOSW_r1	Sequencing and data quality control	ERR562475	PRJEB6610	European Nucleotide Archive	PRJEB402	http://www.ebi.ac.uk/ena/data/view/PRJEB402	ftp.sra.ebi.ac.uk/vol1/fastq/ERR562/ERR562475/ERR562475_1.fastq.gz;ftp.sra.ebi.ac.uk/vol1/fastq/ERR562/ERR562475/ERR562475_2.fastq.gz;	ftp.sra.ebi.ac.uk/vol1/err/ERR562/ERR562475
SAMEA2619557	18S and 16S rRNA genes amplicon generation for eukaryotic and prokaryotic metabarcoding	18S_PCR	Sequencing library preparation	MetaBar_18S	ARG_ACLOSW_r1	Sequencing and data quality control	ERR562658	PRJEB6610	European Nucleotide Archive	PRJEB402	http://www.ebi.ac.uk/ena/data/view/PRJEB402	ftp.sra.ebi.ac.uk/vol1/fastq/ERR562/ERR562658/ERR562658_1.fastq.gz;ftp.sra.ebi.ac.uk/vol1/fastq/ERR562/ERR562658/ERR562658_2.fastq.gz;	ftp.sra.ebi.ac.uk/vol1/err/ERR562/ERR562658
SAMEA2619557	18S and 16S rRNA genes amplicon generation for eukaryotic and prokaryotic metabarcoding	18S_PCR	Sequencing library preparation	MetaBar_18S	ARG_ACLOSW_r1	Sequencing and data quality control	ERR562464	PRJEB6610	European Nucleotide Archive	PRJEB402	http://www.ebi.ac.uk/ena/data/view/PRJEB402	ftp.sra.ebi.ac.uk/vol1/fastq/ERR562/ERR562464/ERR562464_1.fastq.gz;ftp.sra.ebi.ac.uk/vol1/fastq/ERR562/ERR562464/ERR562464_2.fastq.gz;	ftp.sra.ebi.ac.uk/vol1/err/ERR562/ERR562464
SAMEA2619557	18S and 16S rRNA genes amplicon generation for eukaryotic and prokaryotic metabarcoding	18S_PCR	Sequencing library preparation	MetaBar_18S	ARG_ACLOSW_r1	Sequencing and data quality control	ERR562709	PRJEB6610	European Nucleotide Archive	PRJEB402	http://www.ebi.ac.uk/ena/data/view/PRJEB402	ftp.sra.ebi.ac.uk/vol1/fastq/ERR562/ERR562709/ERR562709_1.fastq.gz;ftp.sra.ebi.ac.uk/vol1/fastq/ERR562/ERR562709/ERR562709_2.fastq.gz;	ftp.sra.ebi.ac.uk/vol1/err/ERR562/ERR562709
SAMEA2619557	18S and 16S rRNA genes amplicon generation for eukaryotic and prokaryotic metabarcoding	18S_PCR	Sequencing library preparation	MetaBar_18S	ARG_ACLOSW_r1	Sequencing and data quality control	ERR562455	PRJEB6610	European Nucleotide Archive	PRJEB402	http://www.ebi.ac.uk/ena/data/view/PRJEB402	ftp.sra.ebi.ac.uk/vol1/fastq/ERR562/ERR562455/ERR562455_1.fastq.gz;ftp.sra.ebi.ac.uk/vol1/fastq/ERR562/ERR562455/ERR562455_2.fastq.gz;	ftp.sra.ebi.ac.uk/vol1/err/ERR562/ERR562455
SAMEA2619557	18S and 16S rRNA genes amplicon generation for eukaryotic and prokaryotic metabarcoding	18S_PCR	Sequencing library preparation	MetaBar_18S	ARG_ACLOSW_r1	Sequencing and data quality control	ERR562698	PRJEB6610	European Nucleotide Archive	PRJEB402	http://www.ebi.ac.uk/ena/data/view/PRJEB402	ftp.sra.ebi.ac.uk/vol1/fastq/ERR562/ERR562698/ERR562698_1.fastq.gz;ftp.sra.ebi.ac.uk/vol1/fastq/ERR562/ERR562698/ERR562698_2.fastq.gz;	ftp.sra.ebi.ac.uk/vol1/err/ERR562/ERR562698
SAMEA2656976	18S and 16S rRNA genes amplicon generation for eukaryotic and prokaryotic metabarcoding	18S_PCR	Sequencing library preparation	MetaBar_18S	ARG_ACMOSW_r1	Sequencing and data quality control	ERR562712	PRJEB6610	European Nucleotide Archive	PRJEB402	http://www.ebi.ac.uk/ena/data/view/PRJEB402	ftp.sra.ebi.ac.uk/vol1/fastq/ERR562/ERR562712/ERR562712_1.fastq.gz;ftp.sra.ebi.ac.uk/vol1/fastq/ERR562/ERR562712/ERR562712_2.fastq.gz;	ftp.sra.ebi.ac.uk/vol1/err/ERR562/ERR562712
SAMEA2591060	18S and 16S rRNA genes amplicon generation for eukaryotic and prokaryotic metabarcoding	18S_PCR	Sequencing library preparation	MetaBar_18S	ARG_ACNOSW_r1	Sequencing and data quality control	ERR562530	PRJEB6610	European Nucleotide Archive	PRJEB402	http://www.ebi.ac.uk/ena/data/view/PRJEB402	ftp.sra.ebi.ac.uk/vol1/fastq/ERR562/ERR562530/ERR562530_1.fastq.gz;ftp.sra.ebi.ac.uk/vol1/fastq/ERR562/ERR562530/ERR562530_2.fastq.gz;	ftp.sra.ebi.ac.uk/vol1/err/ERR562/ERR562530
SAMEA2591063	18S and 16S rRNA genes amplicon generation for eukaryotic and prokaryotic metabarcoding	18S_PCR	Sequencing library preparation	MetaBar_18S	ARG_ACQOSW_r1	Sequencing and data quality control	ERR562674	PRJEB6610	European Nucleotide Archive	PRJEB402	http://www.ebi.ac.uk/ena/data/view/PRJEB402	ftp.sra.ebi.ac.uk/vol1/fastq/ERR562/ERR562674/ERR562674_1.fastq.gz;ftp.sra.ebi.ac.uk/vol1/fastq/ERR562/ERR562674/ERR562674_2.fastq.gz;	ftp.sra.ebi.ac.uk/vol1/err/ERR562/ERR562674
SAMEA2611380	18S and 16S rRNA genes amplicon generation for eukaryotic and prokaryotic metabarcoding	18S_PCR	Sequencing library preparation	MetaBar_18S	ARG_ACROSW_r1	Sequencing and data quality control	ERR562558	PRJEB6610	European Nucleotide Archive	PRJEB402	http://www.ebi.ac.uk/ena/data/view/PRJEB402	ftp.sra.ebi.ac.uk/vol1/fastq/ERR562/ERR562558/ERR562558_1.fastq.gz;ftp.sra.ebi.ac.uk/vol1/fastq/ERR562/ERR562558/ERR562558_2.fastq.gz;	ftp.sra.ebi.ac.uk/vol1/err/ERR562/ERR562558
SAMEA2611378	18S and 16S rRNA genes amplicon generation for eukaryotic and prokaryotic metabarcoding	18S_PCR	Sequencing library preparation	MetaBar_18S	ARG_ACSOSW_r1	Sequencing and data quality control	ERR562428	PRJEB6610	European Nucleotide Archive	PRJEB402	http://www.ebi.ac.uk/ena/data/view/PRJEB402	ftp.sra.ebi.ac.uk/vol1/fastq/ERR562/ERR562428/ERR562428_1.fastq.gz;ftp.sra.ebi.ac.uk/vol1/fastq/ERR562/ERR562428/ERR562428_2.fastq.gz;	ftp.sra.ebi.ac.uk/vol1/err/ERR562/ERR562428
SAMEA2591077	18S and 16S rRNA genes amplicon generation for eukaryotic and prokaryotic metabarcoding	18S_PCR	Sequencing library preparation	MetaBar_18S	ARG_ACTOSW_r1	Sequencing and data quality control	ERR562726	PRJEB6610	European Nucleotide Archive	PRJEB402	http://www.ebi.ac.uk/ena/data/view/PRJEB402	ftp.sra.ebi.ac.uk/vol1/fastq/ERR562/ERR562726/ERR562726_1.fastq.gz;ftp.sra.ebi.ac.uk/vol1/fastq/ERR562/ERR562726/ERR562726_2.fastq.gz;	ftp.sra.ebi.ac.uk/vol1/err/ERR562/ERR562726
SAMEA2591082	18S and 16S rRNA genes amplicon generation for eukaryotic and prokaryotic metabarcoding	18S_PCR	Sequencing library preparation	MetaBar_18S	ARG_ACVOSW_r1	Sequencing and data quality control	ERR562575	PRJEB6610	European Nucleotide Archive	PRJEB402	http://www.ebi.ac.uk/ena/data/view/PRJEB402	ftp.sra.ebi.ac.uk/vol1/fastq/ERR562/ERR562575/ERR562575_1.fastq.gz;ftp.sra.ebi.ac.uk/vol1/fastq/ERR562/ERR562575/ERR562575_2.fastq.gz;	ftp.sra.ebi.ac.uk/vol1/err/ERR562/ERR562575
SAMEA2611382	18S and 16S rRNA genes amplicon generation for eukaryotic and prokaryotic metabarcoding	18S_PCR	Sequencing library preparation	MetaBar_18S	ARG_ADAOSW_r1	Sequencing and data quality control	ERR562425	PRJEB6610	European Nucleotide Archive	PRJEB402	http://www.ebi.ac.uk/ena/data/view/PRJEB402	ftp.sra.ebi.ac.uk/vol1/fastq/ERR562/ERR562425/ERR562425_1.fastq.gz;ftp.sra.ebi.ac.uk/vol1/fastq/ERR562/ERR562425/ERR562425_2.fastq.gz;	ftp.sra.ebi.ac.uk/vol1/err/ERR562/ERR562425
SAMEA2657074	18S and 16S rRNA genes amplicon generation for eukaryotic and prokaryotic metabarcoding	18S_PCR	Sequencing library preparation	MetaBar_18S	ARG_ADBOSW_r1	Sequencing and data quality control	ERR562545	PRJEB6610	European Nucleotide Archive	PRJEB402	http://www.ebi.ac.uk/ena/data/view/PRJEB402	ftp.sra.ebi.ac.uk/vol1/fastq/ERR562/ERR562545/ERR562545_1.fastq.gz;ftp.sra.ebi.ac.uk/vol1/fastq/ERR562/ERR562545/ERR562545_2.fastq.gz;	ftp.sra.ebi.ac.uk/vol1/err/ERR562/ERR562545
SAMEA2619621	18S and 16S rRNA genes amplicon generation for eukaryotic and prokaryotic metabarcoding	18S_PCR	Sequencing library preparation	MetaBar_18S	ARG_ADCOSW_r1	Sequencing and data quality control	ERR562590	PRJEB6610	European Nucleotide Archive	PRJEB402	http://www.ebi.ac.uk/ena/data/view/PRJEB402	ftp.sra.ebi.ac.uk/vol1/fastq/ERR562/ERR562590/ERR562590_1.fastq.gz;ftp.sra.ebi.ac.uk/vol1/fastq/ERR562/ERR562590/ERR562590_2.fastq.gz;	ftp.sra.ebi.ac.uk/vol1/err/ERR562/ERR562590
SAMEA2656955	18S and 16S rRNA genes amplicon generation for eukaryotic and prokaryotic metabarcoding	18S_PCR	Sequencing library preparation	MetaBar_18S	ARG_ADEOSW_r1	Sequencing and data quality control	ERR562727	PRJEB6610	European Nucleotide Archive	PRJEB402	http://www.ebi.ac.uk/ena/data/view/PRJEB402	ftp.sra.ebi.ac.uk/vol1/fastq/ERR562/ERR562727/ERR562727_1.fastq.gz;ftp.sra.ebi.ac.uk/vol1/fastq/ERR562/ERR562727/ERR562727_2.fastq.gz;	ftp.sra.ebi.ac.uk/vol1/err/ERR562/ERR562727
SAMEA2657003	18S and 16S rRNA genes amplicon generation for eukaryotic and prokaryotic metabarcoding	18S_PCR	Sequencing library preparation	MetaBar_18S	ARG_ADFOSW_r1	Sequencing and data quality control	ERR562474	PRJEB6610	European Nucleotide Archive	PRJEB402	http://www.ebi.ac.uk/ena/data/view/PRJEB402	ftp.sra.ebi.ac.uk/vol1/fastq/ERR562/ERR562474/ERR562474_1.fastq.gz;ftp.sra.ebi.ac.uk/vol1/fastq/ERR562/ERR562474/ERR562474_2.fastq.gz;	ftp.sra.ebi.ac.uk/vol1/err/ERR562/ERR562474
SAMEA2619664	18S and 16S rRNA genes amplicon generation for eukaryotic and prokaryotic metabarcoding	18S_PCR	Sequencing library preparation	MetaBar_18S	ARG_ADIOSW_r1	Sequencing and data quality control	ERR562662	PRJEB6610	European Nucleotide Archive	PRJEB402	http://www.ebi.ac.uk/ena/data/view/PRJEB402	ftp.sra.ebi.ac.uk/vol1/fastq/ERR562/ERR562662/ERR562662_1.fastq.gz;ftp.sra.ebi.ac.uk/vol1/fastq/ERR562/ERR562662/ERR562662_2.fastq.gz;	ftp.sra.ebi.ac.uk/vol1/err/ERR562/ERR562662
SAMEA2619675	18S and 16S rRNA genes amplicon generation for eukaryotic and prokaryotic metabarcoding	18S_PCR	Sequencing library preparation	MetaBar_18S	ARG_ADLOSW_r1	Sequencing and data quality control	ERR562643	PRJEB6610	European Nucleotide Archive	PRJEB402	http://www.ebi.ac.uk/ena/data/view/PRJEB402	ftp.sra.ebi.ac.uk/vol1/fastq/ERR562/ERR562643/ERR562643_1.fastq.gz;ftp.sra.ebi.ac.uk/vol1/fastq/ERR562/ERR562643/ERR562643_2.fastq.gz;	ftp.sra.ebi.ac.uk/vol1/err/ERR562/ERR562643
SAMEA2619676	18S and 16S rRNA genes amplicon generation for eukaryotic and prokaryotic metabarcoding	18S_PCR	Sequencing library preparation	MetaBar_18S	ARG_ADMOSW_r1	Sequencing and data quality control	ERR562427	PRJEB6610	European Nucleotide Archive	PRJEB402	http://www.ebi.ac.uk/ena/data/view/PRJEB402	ftp.sra.ebi.ac.uk/vol1/fastq/ERR562/ERR562427/ERR562427_1.fastq.gz;ftp.sra.ebi.ac.uk/vol1/fastq/ERR562/ERR562427/ERR562427_2.fastq.gz;	ftp.sra.ebi.ac.uk/vol1/err/ERR562/ERR562427
SAMEA2656983	18S and 16S rRNA genes amplicon generation for eukaryotic and prokaryotic metabarcoding	18S_PCR	Sequencing library preparation	MetaBar_18S	ARG_ADNOSW_r1	Sequencing and data quality control	ERR562448	PRJEB6610	European Nucleotide Archive	PRJEB402	http://www.ebi.ac.uk/ena/data/view/PRJEB402	ftp.sra.ebi.ac.uk/vol1/fastq/ERR562/ERR562448/ERR562448_1.fastq.gz;ftp.sra.ebi.ac.uk/vol1/fastq/ERR562/ERR562448/ERR562448_2.fastq.gz;	ftp.sra.ebi.ac.uk/vol1/err/ERR562/ERR562448
SAMEA2657084	18S and 16S rRNA genes amplicon generation for eukaryotic and prokaryotic metabarcoding	18S_PCR	Sequencing library preparation	MetaBar_18S	ARG_ADPOSW_r1	Sequencing and data quality control	ERR562510	PRJEB6610	European Nucleotide Archive	PRJEB402	http://www.ebi.ac.uk/ena/data/view/PRJEB402	ftp.sra.ebi.ac.uk/vol1/fastq/ERR562/ERR562510/ERR562510_1.fastq.gz;ftp.sra.ebi.ac.uk/vol1/fastq/ERR562/ERR562510/ERR562510_2.fastq.gz;	ftp.sra.ebi.ac.uk/vol1/err/ERR562/ERR562510
SAMEA2619684	18S and 16S rRNA genes amplicon generation for eukaryotic and prokaryotic metabarcoding	18S_PCR	Sequencing library preparation	MetaBar_18S	ARG_ADQOSW_r1	Sequencing and data quality control	ERR562543	PRJEB6610	European Nucleotide Archive	PRJEB402	http://www.ebi.ac.uk/ena/data/view/PRJEB402	ftp.sra.ebi.ac.uk/vol1/fastq/ERR562/ERR562543/ERR562543_1.fastq.gz;ftp.sra.ebi.ac.uk/vol1/fastq/ERR562/ERR562543/ERR562543_2.fastq.gz;	ftp.sra.ebi.ac.uk/vol1/err/ERR562/ERR562543
SAMEA2619685	18S and 16S rRNA genes amplicon generation for eukaryotic and prokaryotic metabarcoding	18S_PCR	Sequencing library preparation	MetaBar_18S	ARG_ADROSW_r1	Sequencing and data quality control	ERR562570	PRJEB6610	European Nucleotide Archive	PRJEB402	http://www.ebi.ac.uk/ena/data/view/PRJEB402	ftp.sra.ebi.ac.uk/vol1/fastq/ERR562/ERR562570/ERR562570_1.fastq.gz;ftp.sra.ebi.ac.uk/vol1/fastq/ERR562/ERR562570/ERR562570_2.fastq.gz;	ftp.sra.ebi.ac.uk/vol1/err/ERR562/ERR562570
SAMEA2657107	18S and 16S rRNA genes amplicon generation for eukaryotic and prokaryotic metabarcoding	18S_PCR	Sequencing library preparation	MetaBar_18S	ARG_ADSOSW_r1	Sequencing and data quality control	ERR562417	PRJEB6610	European Nucleotide Archive	PRJEB402	http://www.ebi.ac.uk/ena/data/view/PRJEB402	ftp.sra.ebi.ac.uk/vol1/fastq/ERR562/ERR562417/ERR562417_1.fastq.gz;ftp.sra.ebi.ac.uk/vol1/fastq/ERR562/ERR562417/ERR562417_2.fastq.gz;	ftp.sra.ebi.ac.uk/vol1/err/ERR562/ERR562417
SAMEA2657093	18S and 16S rRNA genes amplicon generation for eukaryotic and prokaryotic metabarcoding	18S_PCR	Sequencing library preparation	MetaBar_18S	ARG_ADTOSW_r1	Sequencing and data quality control	ERR562411	PRJEB6610	European Nucleotide Archive	PRJEB402	http://www.ebi.ac.uk/ena/data/view/PRJEB402	ftp.sra.ebi.ac.uk/vol1/fastq/ERR562/ERR562411/ERR562411_1.fastq.gz;ftp.sra.ebi.ac.uk/vol1/fastq/ERR562/ERR562411/ERR562411_2.fastq.gz;	ftp.sra.ebi.ac.uk/vol1/err/ERR562/ERR562411
SAMEA2591093	18S and 16S rRNA genes amplicon generation for eukaryotic and prokaryotic metabarcoding	18S_PCR	Sequencing library preparation	MetaBar_18S	ARG_ADVOSW_r1	Sequencing and data quality control	ERR562431	PRJEB6610	European Nucleotide Archive	PRJEB402	http://www.ebi.ac.uk/ena/data/view/PRJEB402	ftp.sra.ebi.ac.uk/vol1/fastq/ERR562/ERR562431/ERR562431_1.fastq.gz;ftp.sra.ebi.ac.uk/vol1/fastq/ERR562/ERR562431/ERR562431_2.fastq.gz;	ftp.sra.ebi.ac.uk/vol1/err/ERR562/ERR562431
SAMEA2591094	18S and 16S rRNA genes amplicon generation for eukaryotic and prokaryotic metabarcoding	18S_PCR	Sequencing library preparation	MetaBar_18S	ARG_AEAOSW_r1	Sequencing and data quality control	ERR562705	PRJEB6610	European Nucleotide Archive	PRJEB402	http://www.ebi.ac.uk/ena/data/view/PRJEB402	ftp.sra.ebi.ac.uk/vol1/fastq/ERR562/ERR562705/ERR562705_1.fastq.gz;ftp.sra.ebi.ac.uk/vol1/fastq/ERR562/ERR562705/ERR562705_2.fastq.gz;	ftp.sra.ebi.ac.uk/vol1/err/ERR562/ERR562705
SAMEA2611385	18S and 16S rRNA genes amplicon generation for eukaryotic and prokaryotic metabarcoding	18S_PCR	Sequencing library preparation	MetaBar_18S	ARG_AEBOSW_r1	Sequencing and data quality control	ERR562472	PRJEB6610	European Nucleotide Archive	PRJEB402	http://www.ebi.ac.uk/ena/data/view/PRJEB402	ftp.sra.ebi.ac.uk/vol1/fastq/ERR562/ERR562472/ERR562472_1.fastq.gz;ftp.sra.ebi.ac.uk/vol1/fastq/ERR562/ERR562472/ERR562472_2.fastq.gz;	ftp.sra.ebi.ac.uk/vol1/err/ERR562/ERR562472
SAMEA2611383	18S and 16S rRNA genes amplicon generation for eukaryotic and prokaryotic metabarcoding	18S_PCR	Sequencing library preparation	MetaBar_18S	ARG_AECOSW_r1	Sequencing and data quality control	ERR562571	PRJEB6610	European Nucleotide Archive	PRJEB402	http://www.ebi.ac.uk/ena/data/view/PRJEB402	ftp.sra.ebi.ac.uk/vol1/fastq/ERR562/ERR562571/ERR562571_1.fastq.gz;ftp.sra.ebi.ac.uk/vol1/fastq/ERR562/ERR562571/ERR562571_2.fastq.gz;	ftp.sra.ebi.ac.uk/vol1/err/ERR562/ERR562571
SAMEA2591103	18S and 16S rRNA genes amplicon generation for eukaryotic and prokaryotic metabarcoding	18S_PCR	Sequencing library preparation	MetaBar_18S	ARG_AEDOSW_r1	Sequencing and data quality control	ERR562436	PRJEB6610	European Nucleotide Archive	PRJEB402	http://www.ebi.ac.uk/ena/data/view/PRJEB402	ftp.sra.ebi.ac.uk/vol1/fastq/ERR562/ERR562436/ERR562436_1.fastq.gz;ftp.sra.ebi.ac.uk/vol1/fastq/ERR562/ERR562436/ERR562436_2.fastq.gz;	ftp.sra.ebi.ac.uk/vol1/err/ERR562/ERR562436
SAMEA2591104	18S and 16S rRNA genes amplicon generation for eukaryotic and prokaryotic metabarcoding	18S_PCR	Sequencing library preparation	MetaBar_18S	ARG_AEEOSW_r1	Sequencing and data quality control	ERR562582	PRJEB6610	European Nucleotide Archive	PRJEB402	http://www.ebi.ac.uk/ena/data/view/PRJEB402	ftp.sra.ebi.ac.uk/vol1/fastq/ERR562/ERR562582/ERR562582_1.fastq.gz;ftp.sra.ebi.ac.uk/vol1/fastq/ERR562/ERR562582/ERR562582_2.fastq.gz;	ftp.sra.ebi.ac.uk/vol1/err/ERR562/ERR562582
SAMEA2624976	18S and 16S rRNA genes amplicon generation for eukaryotic and prokaryotic metabarcoding	18S_PCR	Sequencing library preparation	MetaBar_18S	ARG_AEFOSW_r1	Sequencing and data quality control	ERR562533	PRJEB6610	European Nucleotide Archive	PRJEB402	http://www.ebi.ac.uk/ena/data/view/PRJEB402	ftp.sra.ebi.ac.uk/vol1/fastq/ERR562/ERR562533/ERR562533_1.fastq.gz;ftp.sra.ebi.ac.uk/vol1/fastq/ERR562/ERR562533/ERR562533_2.fastq.gz;	ftp.sra.ebi.ac.uk/vol1/err/ERR562/ERR562533
SAMEA2611381	18S and 16S rRNA genes amplicon generation for eukaryotic and prokaryotic metabarcoding	18S_PCR	Sequencing library preparation	MetaBar_18S	ARG_AEGOSW_r1	Sequencing and data quality control	ERR562633	PRJEB6610	European Nucleotide Archive	PRJEB402	http://www.ebi.ac.uk/ena/data/view/PRJEB402	ftp.sra.ebi.ac.uk/vol1/fastq/ERR562/ERR562633/ERR562633_1.fastq.gz;ftp.sra.ebi.ac.uk/vol1/fastq/ERR562/ERR562633/ERR562633_2.fastq.gz;	ftp.sra.ebi.ac.uk/vol1/err/ERR562/ERR562633
SAMEA2619777	18S and 16S rRNA genes amplicon generation for eukaryotic and prokaryotic metabarcoding	18S_PCR	Sequencing library preparation	MetaBar_18S	ARG_AEHOSW_r1	Sequencing and data quality control	ERR562619	PRJEB6610	European Nucleotide Archive	PRJEB402	http://www.ebi.ac.uk/ena/data/view/PRJEB402	ftp.sra.ebi.ac.uk/vol1/fastq/ERR562/ERR562619/ERR562619_1.fastq.gz;ftp.sra.ebi.ac.uk/vol1/fastq/ERR562/ERR562619/ERR562619_2.fastq.gz;	ftp.sra.ebi.ac.uk/vol1/err/ERR562/ERR562619
SAMEA2619778	18S and 16S rRNA genes amplicon generation for eukaryotic and prokaryotic metabarcoding	18S_PCR	Sequencing library preparation	MetaBar_18S	ARG_AEIOSW_r1	Sequencing and data quality control	ERR562410	PRJEB6610	European Nucleotide Archive	PRJEB402	http://www.ebi.ac.uk/ena/data/view/PRJEB402	ftp.sra.ebi.ac.uk/vol1/fastq/ERR562/ERR562410/ERR562410_1.fastq.gz;ftp.sra.ebi.ac.uk/vol1/fastq/ERR562/ERR562410/ERR562410_2.fastq.gz;	ftp.sra.ebi.ac.uk/vol1/err/ERR562/ERR562410
SAMEA2656999	18S and 16S rRNA genes amplicon generation for eukaryotic and prokaryotic metabarcoding	18S_PCR	Sequencing library preparation	MetaBar_18S	ARG_AEKOSW_r1	Sequencing and data quality control	ERR562608	PRJEB6610	European Nucleotide Archive	PRJEB402	http://www.ebi.ac.uk/ena/data/view/PRJEB402	ftp.sra.ebi.ac.uk/vol1/fastq/ERR562/ERR562608/ERR562608_1.fastq.gz;ftp.sra.ebi.ac.uk/vol1/fastq/ERR562/ERR562608/ERR562608_2.fastq.gz;	ftp.sra.ebi.ac.uk/vol1/err/ERR562/ERR562608
SAMEA2657015	18S and 16S rRNA genes amplicon generation for eukaryotic and prokaryotic metabarcoding	18S_PCR	Sequencing library preparation	MetaBar_18S	ARG_AELOSW_r1	Sequencing and data quality control	ERR562577	PRJEB6610	European Nucleotide Archive	PRJEB402	http://www.ebi.ac.uk/ena/data/view/PRJEB402	ftp.sra.ebi.ac.uk/vol1/fastq/ERR562/ERR562577/ERR562577_1.fastq.gz;ftp.sra.ebi.ac.uk/vol1/fastq/ERR562/ERR562577/ERR562577_2.fastq.gz;	ftp.sra.ebi.ac.uk/vol1/err/ERR562/ERR562577
SAMEA2619788	18S and 16S rRNA genes amplicon generation for eukaryotic and prokaryotic metabarcoding	18S_PCR	Sequencing library preparation	MetaBar_18S	ARG_AEMOSW_r1	Sequencing and data quality control	ERR562373	PRJEB6610	European Nucleotide Archive	PRJEB402	http://www.ebi.ac.uk/ena/data/view/PRJEB402	ftp.sra.ebi.ac.uk/vol1/fastq/ERR562/ERR562373/ERR562373_1.fastq.gz;ftp.sra.ebi.ac.uk/vol1/fastq/ERR562/ERR562373/ERR562373_2.fastq.gz;	ftp.sra.ebi.ac.uk/vol1/err/ERR562/ERR562373
SAMEA2619789	18S and 16S rRNA genes amplicon generation for eukaryotic and prokaryotic metabarcoding	18S_PCR	Sequencing library preparation	MetaBar_18S	ARG_AENOSW_r1	Sequencing and data quality control	ERR562679	PRJEB6610	European Nucleotide Archive	PRJEB402	http://www.ebi.ac.uk/ena/data/view/PRJEB402	ftp.sra.ebi.ac.uk/vol1/fastq/ERR562/ERR562679/ERR562679_1.fastq.gz;ftp.sra.ebi.ac.uk/vol1/fastq/ERR562/ERR562679/ERR562679_2.fastq.gz;	ftp.sra.ebi.ac.uk/vol1/err/ERR562/ERR562679
SAMEA2657037	18S and 16S rRNA genes amplicon generation for eukaryotic and prokaryotic metabarcoding	18S_PCR	Sequencing library preparation	MetaBar_18S	ARG_AEPOSW_r1	Sequencing and data quality control	ERR562639	PRJEB6610	European Nucleotide Archive	PRJEB402	http://www.ebi.ac.uk/ena/data/view/PRJEB402	ftp.sra.ebi.ac.uk/vol1/fastq/ERR562/ERR562639/ERR562639_1.fastq.gz;ftp.sra.ebi.ac.uk/vol1/fastq/ERR562/ERR562639/ERR562639_2.fastq.gz;	ftp.sra.ebi.ac.uk/vol1/err/ERR562/ERR562639
SAMEA2657045	18S and 16S rRNA genes amplicon generation for eukaryotic and prokaryotic metabarcoding	18S_PCR	Sequencing library preparation	MetaBar_18S	ARG_AEQOSW_r1	Sequencing and data quality control	ERR562708	PRJEB6610	European Nucleotide Archive	PRJEB402	http://www.ebi.ac.uk/ena/data/view/PRJEB402	ftp.sra.ebi.ac.uk/vol1/fastq/ERR562/ERR562708/ERR562708_1.fastq.gz;ftp.sra.ebi.ac.uk/vol1/fastq/ERR562/ERR562708/ERR562708_2.fastq.gz;	ftp.sra.ebi.ac.uk/vol1/err/ERR562/ERR562708
SAMEA2591115	18S and 16S rRNA genes amplicon generation for eukaryotic and prokaryotic metabarcoding	18S_PCR	Sequencing library preparation	MetaBar_18S	ARG_AEROSW_r1	Sequencing and data quality control	ERR562585	PRJEB6610	European Nucleotide Archive	PRJEB402	http://www.ebi.ac.uk/ena/data/view/PRJEB402	ftp.sra.ebi.ac.uk/vol1/fastq/ERR562/ERR562585/ERR562585_1.fastq.gz;ftp.sra.ebi.ac.uk/vol1/fastq/ERR562/ERR562585/ERR562585_2.fastq.gz;	ftp.sra.ebi.ac.uk/vol1/err/ERR562/ERR562585
SAMEA2591115	18S and 16S rRNA genes amplicon generation for eukaryotic and prokaryotic metabarcoding	18S_PCR	Sequencing library preparation	MetaBar_18S	ARG_AEROSW_r1	Sequencing and data quality control	ERR562471	PRJEB6610	European Nucleotide Archive	PRJEB402	http://www.ebi.ac.uk/ena/data/view/PRJEB402	ftp.sra.ebi.ac.uk/vol1/fastq/ERR562/ERR562471/ERR562471_1.fastq.gz;ftp.sra.ebi.ac.uk/vol1/fastq/ERR562/ERR562471/ERR562471_2.fastq.gz;	ftp.sra.ebi.ac.uk/vol1/err/ERR562/ERR562471
SAMEA2591116	18S and 16S rRNA genes amplicon generation for eukaryotic and prokaryotic metabarcoding	18S_PCR	Sequencing library preparation	MetaBar_18S	ARG_AESOSW_r1	Sequencing and data quality control	ERR562656	PRJEB6610	European Nucleotide Archive	PRJEB402	http://www.ebi.ac.uk/ena/data/view/PRJEB402	ftp.sra.ebi.ac.uk/vol1/fastq/ERR562/ERR562656/ERR562656_1.fastq.gz;ftp.sra.ebi.ac.uk/vol1/fastq/ERR562/ERR562656/ERR562656_2.fastq.gz;	ftp.sra.ebi.ac.uk/vol1/err/ERR562/ERR562656
SAMEA2611384	18S and 16S rRNA genes amplicon generation for eukaryotic and prokaryotic metabarcoding	18S_PCR	Sequencing library preparation	MetaBar_18S	ARG_AETOSW_r1	Sequencing and data quality control	ERR562515	PRJEB6610	European Nucleotide Archive	PRJEB402	http://www.ebi.ac.uk/ena/data/view/PRJEB402	ftp.sra.ebi.ac.uk/vol1/fastq/ERR562/ERR562515/ERR562515_1.fastq.gz;ftp.sra.ebi.ac.uk/vol1/fastq/ERR562/ERR562515/ERR562515_2.fastq.gz;	ftp.sra.ebi.ac.uk/vol1/err/ERR562/ERR562515
SAMEA2624980	18S and 16S rRNA genes amplicon generation for eukaryotic and prokaryotic metabarcoding	18S_PCR	Sequencing library preparation	MetaBar_18S	ARG_AEVOSW_r1	Sequencing and data quality control	ERR562529	PRJEB6610	European Nucleotide Archive	PRJEB402	http://www.ebi.ac.uk/ena/data/view/PRJEB402	ftp.sra.ebi.ac.uk/vol1/fastq/ERR562/ERR562529/ERR562529_1.fastq.gz;ftp.sra.ebi.ac.uk/vol1/fastq/ERR562/ERR562529/ERR562529_2.fastq.gz;	ftp.sra.ebi.ac.uk/vol1/err/ERR562/ERR562529
SAMEA2591128	18S and 16S rRNA genes amplicon generation for eukaryotic and prokaryotic metabarcoding	18S_PCR	Sequencing library preparation	MetaBar_18S	ARG_AFAOSW_r1	Sequencing and data quality control	ERR562618	PRJEB6610	European Nucleotide Archive	PRJEB402	http://www.ebi.ac.uk/ena/data/view/PRJEB402	ftp.sra.ebi.ac.uk/vol1/fastq/ERR562/ERR562618/ERR562618_1.fastq.gz;ftp.sra.ebi.ac.uk/vol1/fastq/ERR562/ERR562618/ERR562618_2.fastq.gz;	ftp.sra.ebi.ac.uk/vol1/err/ERR562/ERR562618
SAMEA2591131	18S and 16S rRNA genes amplicon generation for eukaryotic and prokaryotic metabarcoding	18S_PCR	Sequencing library preparation	MetaBar_18S	ARG_AFBOSW_r1	Sequencing and data quality control	ERR562447	PRJEB6610	European Nucleotide Archive	PRJEB402	http://www.ebi.ac.uk/ena/data/view/PRJEB402	ftp.sra.ebi.ac.uk/vol1/fastq/ERR562/ERR562447/ERR562447_1.fastq.gz;ftp.sra.ebi.ac.uk/vol1/fastq/ERR562/ERR562447/ERR562447_2.fastq.gz;	ftp.sra.ebi.ac.uk/vol1/err/ERR562/ERR562447
SAMEA2625587	18S and 16S rRNA genes amplicon generation for eukaryotic and prokaryotic metabarcoding	18S_PCR	Sequencing library preparation	MetaBar_18S	ARG_AFCOSW_r1	Sequencing and data quality control	ERR562469	PRJEB6610	European Nucleotide Archive	PRJEB402	http://www.ebi.ac.uk/ena/data/view/PRJEB402	ftp.sra.ebi.ac.uk/vol1/fastq/ERR562/ERR562469/ERR562469_1.fastq.gz;ftp.sra.ebi.ac.uk/vol1/fastq/ERR562/ERR562469/ERR562469_2.fastq.gz;	ftp.sra.ebi.ac.uk/vol1/err/ERR562/ERR562469
SAMEA2619832	18S and 16S rRNA genes amplicon generation for eukaryotic and prokaryotic metabarcoding	18S_PCR	Sequencing library preparation	MetaBar_18S	ARG_AFDOSW_r1	Sequencing and data quality control	ERR562451	PRJEB6610	European Nucleotide Archive	PRJEB402	http://www.ebi.ac.uk/ena/data/view/PRJEB402	ftp.sra.ebi.ac.uk/vol1/fastq/ERR562/ERR562451/ERR562451_1.fastq.gz;ftp.sra.ebi.ac.uk/vol1/fastq/ERR562/ERR562451/ERR562451_2.fastq.gz;	ftp.sra.ebi.ac.uk/vol1/err/ERR562/ERR562451
SAMEA2619832	18S and 16S rRNA genes amplicon generation for eukaryotic and prokaryotic metabarcoding	18S_PCR	Sequencing library preparation	MetaBar_18S	ARG_AFDOSW_r1	Sequencing and data quality control	ERR562516	PRJEB6610	European Nucleotide Archive	PRJEB402	http://www.ebi.ac.uk/ena/data/view/PRJEB402	ftp.sra.ebi.ac.uk/vol1/fastq/ERR562/ERR562516/ERR562516_1.fastq.gz;ftp.sra.ebi.ac.uk/vol1/fastq/ERR562/ERR562516/ERR562516_2.fastq.gz;	ftp.sra.ebi.ac.uk/vol1/err/ERR562/ERR562516
SAMEA2619833	18S and 16S rRNA genes amplicon generation for eukaryotic and prokaryotic metabarcoding	18S_PCR	Sequencing library preparation	MetaBar_18S	ARG_AFEOSW_r1	Sequencing and data quality control	ERR562443	PRJEB6610	European Nucleotide Archive	PRJEB402	http://www.ebi.ac.uk/ena/data/view/PRJEB402	ftp.sra.ebi.ac.uk/vol1/fastq/ERR562/ERR562443/ERR562443_1.fastq.gz;ftp.sra.ebi.ac.uk/vol1/fastq/ERR562/ERR562443/ERR562443_2.fastq.gz;	ftp.sra.ebi.ac.uk/vol1/err/ERR562/ERR562443
SAMEA2656957	18S and 16S rRNA genes amplicon generation for eukaryotic and prokaryotic metabarcoding	18S_PCR	Sequencing library preparation	MetaBar_18S	ARG_AFFOSW_r1	Sequencing and data quality control	ERR562652	PRJEB6610	European Nucleotide Archive	PRJEB402	http://www.ebi.ac.uk/ena/data/view/PRJEB402	ftp.sra.ebi.ac.uk/vol1/fastq/ERR562/ERR562652/ERR562652_1.fastq.gz;ftp.sra.ebi.ac.uk/vol1/fastq/ERR562/ERR562652/ERR562652_2.fastq.gz;	ftp.sra.ebi.ac.uk/vol1/err/ERR562/ERR562652
SAMEA2656970	18S and 16S rRNA genes amplicon generation for eukaryotic and prokaryotic metabarcoding	18S_PCR	Sequencing library preparation	MetaBar_18S	ARG_AFGOSW_r1	Sequencing and data quality control	ERR562368	PRJEB6610	European Nucleotide Archive	PRJEB402	http://www.ebi.ac.uk/ena/data/view/PRJEB402	ftp.sra.ebi.ac.uk/vol1/fastq/ERR562/ERR562368/ERR562368_1.fastq.gz;ftp.sra.ebi.ac.uk/vol1/fastq/ERR562/ERR562368/ERR562368_2.fastq.gz;	ftp.sra.ebi.ac.uk/vol1/err/ERR562/ERR562368
SAMEA2619850	18S and 16S rRNA genes amplicon generation for eukaryotic and prokaryotic metabarcoding	18S_PCR	Sequencing library preparation	MetaBar_18S	ARG_AFHOSW_r1	Sequencing and data quality control	ERR562678	PRJEB6610	European Nucleotide Archive	PRJEB402	http://www.ebi.ac.uk/ena/data/view/PRJEB402	ftp.sra.ebi.ac.uk/vol1/fastq/ERR562/ERR562678/ERR562678_1.fastq.gz;ftp.sra.ebi.ac.uk/vol1/fastq/ERR562/ERR562678/ERR562678_2.fastq.gz;	ftp.sra.ebi.ac.uk/vol1/err/ERR562/ERR562678
SAMEA2656987	18S and 16S rRNA genes amplicon generation for eukaryotic and prokaryotic metabarcoding	18S_PCR	Sequencing library preparation	MetaBar_18S	ARG_AFKOSW_r1	Sequencing and data quality control	ERR562691	PRJEB6610	European Nucleotide Archive	PRJEB402	http://www.ebi.ac.uk/ena/data/view/PRJEB402	ftp.sra.ebi.ac.uk/vol1/fastq/ERR562/ERR562691/ERR562691_1.fastq.gz;ftp.sra.ebi.ac.uk/vol1/fastq/ERR562/ERR562691/ERR562691_2.fastq.gz;	ftp.sra.ebi.ac.uk/vol1/err/ERR562/ERR562691
SAMEA2656993	18S and 16S rRNA genes amplicon generation for eukaryotic and prokaryotic metabarcoding	18S_PCR	Sequencing library preparation	MetaBar_18S	ARG_AFLOSW_r1	Sequencing and data quality control	ERR562424	PRJEB6610	European Nucleotide Archive	PRJEB402	http://www.ebi.ac.uk/ena/data/view/PRJEB402	ftp.sra.ebi.ac.uk/vol1/fastq/ERR562/ERR562424/ERR562424_1.fastq.gz;ftp.sra.ebi.ac.uk/vol1/fastq/ERR562/ERR562424/ERR562424_2.fastq.gz;	ftp.sra.ebi.ac.uk/vol1/err/ERR562/ERR562424
SAMEA2619869	18S and 16S rRNA genes amplicon generation for eukaryotic and prokaryotic metabarcoding	18S_PCR	Sequencing library preparation	MetaBar_18S	ARG_AFMOSW_r1	Sequencing and data quality control	ERR562728	PRJEB6610	European Nucleotide Archive	PRJEB402	http://www.ebi.ac.uk/ena/data/view/PRJEB402	ftp.sra.ebi.ac.uk/vol1/fastq/ERR562/ERR562728/ERR562728_1.fastq.gz;ftp.sra.ebi.ac.uk/vol1/fastq/ERR562/ERR562728/ERR562728_2.fastq.gz;	ftp.sra.ebi.ac.uk/vol1/err/ERR562/ERR562728
SAMEA2657055	18S and 16S rRNA genes amplicon generation for eukaryotic and prokaryotic metabarcoding	18S_PCR	Sequencing library preparation	MetaBar_18S	ARG_AFNOSW_r1	Sequencing and data quality control	ERR562615	PRJEB6610	European Nucleotide Archive	PRJEB402	http://www.ebi.ac.uk/ena/data/view/PRJEB402	ftp.sra.ebi.ac.uk/vol1/fastq/ERR562/ERR562615/ERR562615_1.fastq.gz;ftp.sra.ebi.ac.uk/vol1/fastq/ERR562/ERR562615/ERR562615_2.fastq.gz;	ftp.sra.ebi.ac.uk/vol1/err/ERR562/ERR562615
SAMEA2657012	18S and 16S rRNA genes amplicon generation for eukaryotic and prokaryotic metabarcoding	18S_PCR	Sequencing library preparation	MetaBar_18S	ARG_AFPOSW_r1	Sequencing and data quality control	ERR562628	PRJEB6610	European Nucleotide Archive	PRJEB402	http://www.ebi.ac.uk/ena/data/view/PRJEB402	ftp.sra.ebi.ac.uk/vol1/fastq/ERR562/ERR562628/ERR562628_1.fastq.gz;ftp.sra.ebi.ac.uk/vol1/fastq/ERR562/ERR562628/ERR562628_2.fastq.gz;	ftp.sra.ebi.ac.uk/vol1/err/ERR562/ERR562628
SAMEA2619878	18S and 16S rRNA genes amplicon generation for eukaryotic and prokaryotic metabarcoding	18S_PCR	Sequencing library preparation	MetaBar_18S	ARG_AFROSW_r1	Sequencing and data quality control	ERR562392	PRJEB6610	European Nucleotide Archive	PRJEB402	http://www.ebi.ac.uk/ena/data/view/PRJEB402	ftp.sra.ebi.ac.uk/vol1/fastq/ERR562/ERR562392/ERR562392_1.fastq.gz;ftp.sra.ebi.ac.uk/vol1/fastq/ERR562/ERR562392/ERR562392_2.fastq.gz;	ftp.sra.ebi.ac.uk/vol1/err/ERR562/ERR562392
SAMEA2619917	18S and 16S rRNA genes amplicon generation for eukaryotic and prokaryotic metabarcoding	18S_PCR	Sequencing library preparation	MetaBar_18S	ARG_AFSOSW_r1	Sequencing and data quality control	ERR562602	PRJEB6610	European Nucleotide Archive	PRJEB402	http://www.ebi.ac.uk/ena/data/view/PRJEB402	ftp.sra.ebi.ac.uk/vol1/fastq/ERR562/ERR562602/ERR562602_1.fastq.gz;ftp.sra.ebi.ac.uk/vol1/fastq/ERR562/ERR562602/ERR562602_2.fastq.gz;	ftp.sra.ebi.ac.uk/vol1/err/ERR562/ERR562602
SAMEA2619917	18S and 16S rRNA genes amplicon generation for eukaryotic and prokaryotic metabarcoding	18S_PCR	Sequencing library preparation	MetaBar_18S	ARG_AFSOSW_r1	Sequencing and data quality control	ERR562470	PRJEB6610	European Nucleotide Archive	PRJEB402	http://www.ebi.ac.uk/ena/data/view/PRJEB402	ftp.sra.ebi.ac.uk/vol1/fastq/ERR562/ERR562470/ERR562470_1.fastq.gz;ftp.sra.ebi.ac.uk/vol1/fastq/ERR562/ERR562470/ERR562470_2.fastq.gz;	ftp.sra.ebi.ac.uk/vol1/err/ERR562/ERR562470
SAMEA2619917	18S and 16S rRNA genes amplicon generation for eukaryotic and prokaryotic metabarcoding	18S_PCR	Sequencing library preparation	MetaBar_18S	ARG_AFSOSW_r1	Sequencing and data quality control	ERR562561	PRJEB6610	European Nucleotide Archive	PRJEB402	http://www.ebi.ac.uk/ena/data/view/PRJEB402	ftp.sra.ebi.ac.uk/vol1/fastq/ERR562/ERR562561/ERR562561_1.fastq.gz;ftp.sra.ebi.ac.uk/vol1/fastq/ERR562/ERR562561/ERR562561_2.fastq.gz;	ftp.sra.ebi.ac.uk/vol1/err/ERR562/ERR562561
SAMEA2619898	18S and 16S rRNA genes amplicon generation for eukaryotic and prokaryotic metabarcoding	18S_PCR	Sequencing library preparation	MetaBar_18S	ARG_AFTOSW_r1	Sequencing and data quality control	ERR562661	PRJEB6610	European Nucleotide Archive	PRJEB402	http://www.ebi.ac.uk/ena/data/view/PRJEB402	ftp.sra.ebi.ac.uk/vol1/fastq/ERR562/ERR562661/ERR562661_1.fastq.gz;ftp.sra.ebi.ac.uk/vol1/fastq/ERR562/ERR562661/ERR562661_2.fastq.gz;	ftp.sra.ebi.ac.uk/vol1/err/ERR562/ERR562661
SAMEA2656985	18S and 16S rRNA genes amplicon generation for eukaryotic and prokaryotic metabarcoding	18S_PCR	Sequencing library preparation	MetaBar_18S	ARG_AFVOSW_r1	Sequencing and data quality control	ERR562482	PRJEB6610	European Nucleotide Archive	PRJEB402	http://www.ebi.ac.uk/ena/data/view/PRJEB402	ftp.sra.ebi.ac.uk/vol1/fastq/ERR562/ERR562482/ERR562482_1.fastq.gz;ftp.sra.ebi.ac.uk/vol1/fastq/ERR562/ERR562482/ERR562482_2.fastq.gz;	ftp.sra.ebi.ac.uk/vol1/err/ERR562/ERR562482
SAMEA2657058	18S and 16S rRNA genes amplicon generation for eukaryotic and prokaryotic metabarcoding	18S_PCR	Sequencing library preparation	MetaBar_18S	ARG_AGAOSW_r1	Sequencing and data quality control	ERR562642	PRJEB6610	European Nucleotide Archive	PRJEB402	http://www.ebi.ac.uk/ena/data/view/PRJEB402	ftp.sra.ebi.ac.uk/vol1/fastq/ERR562/ERR562642/ERR562642_1.fastq.gz;ftp.sra.ebi.ac.uk/vol1/fastq/ERR562/ERR562642/ERR562642_2.fastq.gz;	ftp.sra.ebi.ac.uk/vol1/err/ERR562/ERR562642
SAMEA2619916	18S and 16S rRNA genes amplicon generation for eukaryotic and prokaryotic metabarcoding	18S_PCR	Sequencing library preparation	MetaBar_18S	ARG_AGBOSW_r1	Sequencing and data quality control	ERR562555	PRJEB6610	European Nucleotide Archive	PRJEB402	http://www.ebi.ac.uk/ena/data/view/PRJEB402	ftp.sra.ebi.ac.uk/vol1/fastq/ERR562/ERR562555/ERR562555_1.fastq.gz;ftp.sra.ebi.ac.uk/vol1/fastq/ERR562/ERR562555/ERR562555_2.fastq.gz;	ftp.sra.ebi.ac.uk/vol1/err/ERR562/ERR562555
SAMEA2619918	18S and 16S rRNA genes amplicon generation for eukaryotic and prokaryotic metabarcoding	18S_PCR	Sequencing library preparation	MetaBar_18S	ARG_AGCOSW_r1	Sequencing and data quality control	ERR562687	PRJEB6610	European Nucleotide Archive	PRJEB402	http://www.ebi.ac.uk/ena/data/view/PRJEB402	ftp.sra.ebi.ac.uk/vol1/fastq/ERR562/ERR562687/ERR562687_1.fastq.gz;ftp.sra.ebi.ac.uk/vol1/fastq/ERR562/ERR562687/ERR562687_2.fastq.gz;	ftp.sra.ebi.ac.uk/vol1/err/ERR562/ERR562687
SAMEA2657039	18S and 16S rRNA genes amplicon generation for eukaryotic and prokaryotic metabarcoding	18S_PCR	Sequencing library preparation	MetaBar_18S	ARG_AGDOSW_r1	Sequencing and data quality control	ERR562462	PRJEB6610	European Nucleotide Archive	PRJEB402	http://www.ebi.ac.uk/ena/data/view/PRJEB402	ftp.sra.ebi.ac.uk/vol1/fastq/ERR562/ERR562462/ERR562462_1.fastq.gz;ftp.sra.ebi.ac.uk/vol1/fastq/ERR562/ERR562462/ERR562462_2.fastq.gz;	ftp.sra.ebi.ac.uk/vol1/err/ERR562/ERR562462
SAMEA2657099	18S and 16S rRNA genes amplicon generation for eukaryotic and prokaryotic metabarcoding	18S_PCR	Sequencing library preparation	MetaBar_18S	ARG_AGEOSW_r1	Sequencing and data quality control	ERR562711	PRJEB6610	European Nucleotide Archive	PRJEB402	http://www.ebi.ac.uk/ena/data/view/PRJEB402	ftp.sra.ebi.ac.uk/vol1/fastq/ERR562/ERR562711/ERR562711_1.fastq.gz;ftp.sra.ebi.ac.uk/vol1/fastq/ERR562/ERR562711/ERR562711_2.fastq.gz;	ftp.sra.ebi.ac.uk/vol1/err/ERR562/ERR562711
SAMEA2657099	18S and 16S rRNA genes amplicon generation for eukaryotic and prokaryotic metabarcoding	18S_PCR	Sequencing library preparation	MetaBar_18S	ARG_AGEOSW_r1	Sequencing and data quality control	ERR562596	PRJEB6610	European Nucleotide Archive	PRJEB402	http://www.ebi.ac.uk/ena/data/view/PRJEB402	ftp.sra.ebi.ac.uk/vol1/fastq/ERR562/ERR562596/ERR562596_1.fastq.gz;ftp.sra.ebi.ac.uk/vol1/fastq/ERR562/ERR562596/ERR562596_2.fastq.gz;	ftp.sra.ebi.ac.uk/vol1/err/ERR562/ERR562596
SAMEA2620010	18S and 16S rRNA genes amplicon generation for eukaryotic and prokaryotic metabarcoding	18S_PCR	Sequencing library preparation	MetaBar_18S	ARG_AGFOSW_r1	Sequencing and data quality control	ERR562391	PRJEB6610	European Nucleotide Archive	PRJEB402	http://www.ebi.ac.uk/ena/data/view/PRJEB402	ftp.sra.ebi.ac.uk/vol1/fastq/ERR562/ERR562391/ERR562391_1.fastq.gz;ftp.sra.ebi.ac.uk/vol1/fastq/ERR562/ERR562391/ERR562391_2.fastq.gz;	ftp.sra.ebi.ac.uk/vol1/err/ERR562/ERR562391
SAMEA2620011	18S and 16S rRNA genes amplicon generation for eukaryotic and prokaryotic metabarcoding	18S_PCR	Sequencing library preparation	MetaBar_18S	ARG_AGGOSW_r1	Sequencing and data quality control	ERR562396	PRJEB6610	European Nucleotide Archive	PRJEB402	http://www.ebi.ac.uk/ena/data/view/PRJEB402	ftp.sra.ebi.ac.uk/vol1/fastq/ERR562/ERR562396/ERR562396_1.fastq.gz;ftp.sra.ebi.ac.uk/vol1/fastq/ERR562/ERR562396/ERR562396_2.fastq.gz;	ftp.sra.ebi.ac.uk/vol1/err/ERR562/ERR562396
SAMEA2656981	18S and 16S rRNA genes amplicon generation for eukaryotic and prokaryotic metabarcoding	18S_PCR	Sequencing library preparation	MetaBar_18S	ARG_AGHOSW_r1	Sequencing and data quality control	ERR562591	PRJEB6610	European Nucleotide Archive	PRJEB402	http://www.ebi.ac.uk/ena/data/view/PRJEB402	ftp.sra.ebi.ac.uk/vol1/fastq/ERR562/ERR562591/ERR562591_1.fastq.gz;ftp.sra.ebi.ac.uk/vol1/fastq/ERR562/ERR562591/ERR562591_2.fastq.gz;	ftp.sra.ebi.ac.uk/vol1/err/ERR562/ERR562591
SAMEA2657022	18S and 16S rRNA genes amplicon generation for eukaryotic and prokaryotic metabarcoding	18S_PCR	Sequencing library preparation	MetaBar_18S	ARG_AGIOSW_r1	Sequencing and data quality control	ERR562629	PRJEB6610	European Nucleotide Archive	PRJEB402	http://www.ebi.ac.uk/ena/data/view/PRJEB402	ftp.sra.ebi.ac.uk/vol1/fastq/ERR562/ERR562629/ERR562629_1.fastq.gz;ftp.sra.ebi.ac.uk/vol1/fastq/ERR562/ERR562629/ERR562629_2.fastq.gz;	ftp.sra.ebi.ac.uk/vol1/err/ERR562/ERR562629
SAMEA2620023	18S and 16S rRNA genes amplicon generation for eukaryotic and prokaryotic metabarcoding	18S_PCR	Sequencing library preparation	MetaBar_18S	ARG_AGKOSW_r1	Sequencing and data quality control	ERR562640	PRJEB6610	European Nucleotide Archive	PRJEB402	http://www.ebi.ac.uk/ena/data/view/PRJEB402	ftp.sra.ebi.ac.uk/vol1/fastq/ERR562/ERR562640/ERR562640_1.fastq.gz;ftp.sra.ebi.ac.uk/vol1/fastq/ERR562/ERR562640/ERR562640_2.fastq.gz;	ftp.sra.ebi.ac.uk/vol1/err/ERR562/ERR562640
SAMEA2620024	18S and 16S rRNA genes amplicon generation for eukaryotic and prokaryotic metabarcoding	18S_PCR	Sequencing library preparation	MetaBar_18S	ARG_AGLOSW_r1	Sequencing and data quality control	ERR562704	PRJEB6610	European Nucleotide Archive	PRJEB402	http://www.ebi.ac.uk/ena/data/view/PRJEB402	ftp.sra.ebi.ac.uk/vol1/fastq/ERR562/ERR562704/ERR562704_1.fastq.gz;ftp.sra.ebi.ac.uk/vol1/fastq/ERR562/ERR562704/ERR562704_2.fastq.gz;	ftp.sra.ebi.ac.uk/vol1/err/ERR562/ERR562704
SAMEA2657041	18S and 16S rRNA genes amplicon generation for eukaryotic and prokaryotic metabarcoding	18S_PCR	Sequencing library preparation	MetaBar_18S	ARG_AGMOSW_r1	Sequencing and data quality control	ERR562463	PRJEB6610	European Nucleotide Archive	PRJEB402	http://www.ebi.ac.uk/ena/data/view/PRJEB402	ftp.sra.ebi.ac.uk/vol1/fastq/ERR562/ERR562463/ERR562463_1.fastq.gz;ftp.sra.ebi.ac.uk/vol1/fastq/ERR562/ERR562463/ERR562463_2.fastq.gz;	ftp.sra.ebi.ac.uk/vol1/err/ERR562/ERR562463
SAMEA2657069	18S and 16S rRNA genes amplicon generation for eukaryotic and prokaryotic metabarcoding	18S_PCR	Sequencing library preparation	MetaBar_18S	ARG_AGNOSW_r1	Sequencing and data quality control	ERR562489	PRJEB6610	European Nucleotide Archive	PRJEB402	http://www.ebi.ac.uk/ena/data/view/PRJEB402	ftp.sra.ebi.ac.uk/vol1/fastq/ERR562/ERR562489/ERR562489_1.fastq.gz;ftp.sra.ebi.ac.uk/vol1/fastq/ERR562/ERR562489/ERR562489_2.fastq.gz;	ftp.sra.ebi.ac.uk/vol1/err/ERR562/ERR562489
SAMEA2620043	18S and 16S rRNA genes amplicon generation for eukaryotic and prokaryotic metabarcoding	18S_PCR	Sequencing library preparation	MetaBar_18S	ARG_AGPOSW_r1	Sequencing and data quality control	ERR1879763	PRJEB6610	European Nucleotide Archive	PRJEB402	http://www.ebi.ac.uk/ena/data/view/PRJEB402	ftp.sra.ebi.ac.uk/vol1/fastq/ERR187/003/ERR1879763/ERR1879763_1.fastq.gz;ftp.sra.ebi.ac.uk/vol1/fastq/ERR187/003/ERR1879763/ERR1879763_2.fastq.gz;	ftp.sra.ebi.ac.uk/vol1/err/ERR187/003/ERR1879763
SAMEA2620045	18S and 16S rRNA genes amplicon generation for eukaryotic and prokaryotic metabarcoding	18S_PCR	Sequencing library preparation	MetaBar_18S	ARG_AGQOSW_r1	Sequencing and data quality control	ERR1879774	PRJEB6610	European Nucleotide Archive	PRJEB402	http://www.ebi.ac.uk/ena/data/view/PRJEB402	ftp.sra.ebi.ac.uk/vol1/fastq/ERR187/004/ERR1879774/ERR1879774_1.fastq.gz;ftp.sra.ebi.ac.uk/vol1/fastq/ERR187/004/ERR1879774/ERR1879774_2.fastq.gz;	ftp.sra.ebi.ac.uk/vol1/err/ERR187/004/ERR1879774
SAMEA2620044	18S and 16S rRNA genes amplicon generation for eukaryotic and prokaryotic metabarcoding	18S_PCR	Sequencing library preparation	MetaBar_18S	ARG_AGROSW_r1	Sequencing and data quality control	ERR1879857	PRJEB6610	European Nucleotide Archive	PRJEB402	http://www.ebi.ac.uk/ena/data/view/PRJEB402	ftp.sra.ebi.ac.uk/vol1/fastq/ERR187/007/ERR1879857/ERR1879857_1.fastq.gz;ftp.sra.ebi.ac.uk/vol1/fastq/ERR187/007/ERR1879857/ERR1879857_2.fastq.gz;	ftp.sra.ebi.ac.uk/vol1/err/ERR187/007/ERR1879857
SAMEA2657110	18S and 16S rRNA genes amplicon generation for eukaryotic and prokaryotic metabarcoding	18S_PCR	Sequencing library preparation	MetaBar_18S	ARG_AGVOSW_r1	Sequencing and data quality control	ERR562668	PRJEB6610	European Nucleotide Archive	PRJEB402	http://www.ebi.ac.uk/ena/data/view/PRJEB402	ftp.sra.ebi.ac.uk/vol1/fastq/ERR562/ERR562668/ERR562668_1.fastq.gz;ftp.sra.ebi.ac.uk/vol1/fastq/ERR562/ERR562668/ERR562668_2.fastq.gz;	ftp.sra.ebi.ac.uk/vol1/err/ERR562/ERR562668
SAMEA2657110	18S and 16S rRNA genes amplicon generation for eukaryotic and prokaryotic metabarcoding	18S_PCR	Sequencing library preparation	MetaBar_18S	ARG_AGVOSW_r1	Sequencing and data quality control	ERR562526	PRJEB6610	European Nucleotide Archive	PRJEB402	http://www.ebi.ac.uk/ena/data/view/PRJEB402	ftp.sra.ebi.ac.uk/vol1/fastq/ERR562/ERR562526/ERR562526_1.fastq.gz;ftp.sra.ebi.ac.uk/vol1/fastq/ERR562/ERR562526/ERR562526_2.fastq.gz;	ftp.sra.ebi.ac.uk/vol1/err/ERR562/ERR562526
SAMEA2657110	18S and 16S rRNA genes amplicon generation for eukaryotic and prokaryotic metabarcoding	18S_PCR	Sequencing library preparation	MetaBar_18S	ARG_AGVOSW_r1	Sequencing and data quality control	ERR562609	PRJEB6610	European Nucleotide Archive	PRJEB402	http://www.ebi.ac.uk/ena/data/view/PRJEB402	ftp.sra.ebi.ac.uk/vol1/fastq/ERR562/ERR562609/ERR562609_1.fastq.gz;ftp.sra.ebi.ac.uk/vol1/fastq/ERR562/ERR562609/ERR562609_2.fastq.gz;	ftp.sra.ebi.ac.uk/vol1/err/ERR562/ERR562609
SAMEA2657110	18S and 16S rRNA genes amplicon generation for eukaryotic and prokaryotic metabarcoding	18S_PCR	Sequencing library preparation	MetaBar_18S	ARG_AGVOSW_r1	Sequencing and data quality control	ERR562497	PRJEB6610	European Nucleotide Archive	PRJEB402	http://www.ebi.ac.uk/ena/data/view/PRJEB402	ftp.sra.ebi.ac.uk/vol1/fastq/ERR562/ERR562497/ERR562497_1.fastq.gz;ftp.sra.ebi.ac.uk/vol1/fastq/ERR562/ERR562497/ERR562497_2.fastq.gz;	ftp.sra.ebi.ac.uk/vol1/err/ERR562/ERR562497
SAMEA2657110	18S and 16S rRNA genes amplicon generation for eukaryotic and prokaryotic metabarcoding	18S_PCR	Sequencing library preparation	MetaBar_18S	ARG_AGVOSW_r1	Sequencing and data quality control	ERR562377	PRJEB6610	European Nucleotide Archive	PRJEB402	http://www.ebi.ac.uk/ena/data/view/PRJEB402	ftp.sra.ebi.ac.uk/vol1/fastq/ERR562/ERR562377/ERR562377_1.fastq.gz;ftp.sra.ebi.ac.uk/vol1/fastq/ERR562/ERR562377/ERR562377_2.fastq.gz;	ftp.sra.ebi.ac.uk/vol1/err/ERR562/ERR562377
SAMEA2656967	18S and 16S rRNA genes amplicon generation for eukaryotic and prokaryotic metabarcoding	18S_PCR	Sequencing library preparation	MetaBar_18S	ARG_AHDOSW_r1	Sequencing and data quality control	ERR562645	PRJEB6610	European Nucleotide Archive	PRJEB402	http://www.ebi.ac.uk/ena/data/view/PRJEB402	ftp.sra.ebi.ac.uk/vol1/fastq/ERR562/ERR562645/ERR562645_1.fastq.gz;ftp.sra.ebi.ac.uk/vol1/fastq/ERR562/ERR562645/ERR562645_2.fastq.gz;	ftp.sra.ebi.ac.uk/vol1/err/ERR562/ERR562645
SAMEA2656967	18S and 16S rRNA genes amplicon generation for eukaryotic and prokaryotic metabarcoding	18S_PCR	Sequencing library preparation	MetaBar_18S	ARG_AHDOSW_r1	Sequencing and data quality control	ERR562450	PRJEB6610	European Nucleotide Archive	PRJEB402	http://www.ebi.ac.uk/ena/data/view/PRJEB402	ftp.sra.ebi.ac.uk/vol1/fastq/ERR562/ERR562450/ERR562450_1.fastq.gz;ftp.sra.ebi.ac.uk/vol1/fastq/ERR562/ERR562450/ERR562450_2.fastq.gz;	ftp.sra.ebi.ac.uk/vol1/err/ERR562/ERR562450
SAMEA2656967	18S and 16S rRNA genes amplicon generation for eukaryotic and prokaryotic metabarcoding	18S_PCR	Sequencing library preparation	MetaBar_18S	ARG_AHDOSW_r1	Sequencing and data quality control	ERR562655	PRJEB6610	European Nucleotide Archive	PRJEB402	http://www.ebi.ac.uk/ena/data/view/PRJEB402	ftp.sra.ebi.ac.uk/vol1/fastq/ERR562/ERR562655/ERR562655_1.fastq.gz;ftp.sra.ebi.ac.uk/vol1/fastq/ERR562/ERR562655/ERR562655_2.fastq.gz;	ftp.sra.ebi.ac.uk/vol1/err/ERR562/ERR562655
SAMEA2656967	18S and 16S rRNA genes amplicon generation for eukaryotic and prokaryotic metabarcoding	18S_PCR	Sequencing library preparation	MetaBar_18S	ARG_AHDOSW_r1	Sequencing and data quality control	ERR562465	PRJEB6610	European Nucleotide Archive	PRJEB402	http://www.ebi.ac.uk/ena/data/view/PRJEB402	ftp.sra.ebi.ac.uk/vol1/fastq/ERR562/ERR562465/ERR562465_1.fastq.gz;ftp.sra.ebi.ac.uk/vol1/fastq/ERR562/ERR562465/ERR562465_2.fastq.gz;	ftp.sra.ebi.ac.uk/vol1/err/ERR562/ERR562465
SAMEA2656967	18S and 16S rRNA genes amplicon generation for eukaryotic and prokaryotic metabarcoding	18S_PCR	Sequencing library preparation	MetaBar_18S	ARG_AHDOSW_r1	Sequencing and data quality control	ERR562485	PRJEB6610	European Nucleotide Archive	PRJEB402	http://www.ebi.ac.uk/ena/data/view/PRJEB402	ftp.sra.ebi.ac.uk/vol1/fastq/ERR562/ERR562485/ERR562485_1.fastq.gz;ftp.sra.ebi.ac.uk/vol1/fastq/ERR562/ERR562485/ERR562485_2.fastq.gz;	ftp.sra.ebi.ac.uk/vol1/err/ERR562/ERR562485
SAMEA2656964	18S and 16S rRNA genes amplicon generation for eukaryotic and prokaryotic metabarcoding	18S_PCR	Sequencing library preparation	MetaBar_18S	ARG_AHEOSW_r1	Sequencing and data quality control	ERR562693	PRJEB6610	European Nucleotide Archive	PRJEB402	http://www.ebi.ac.uk/ena/data/view/PRJEB402	ftp.sra.ebi.ac.uk/vol1/fastq/ERR562/ERR562693/ERR562693_1.fastq.gz;ftp.sra.ebi.ac.uk/vol1/fastq/ERR562/ERR562693/ERR562693_2.fastq.gz;	ftp.sra.ebi.ac.uk/vol1/err/ERR562/ERR562693
SAMEA2656964	18S and 16S rRNA genes amplicon generation for eukaryotic and prokaryotic metabarcoding	18S_PCR	Sequencing library preparation	MetaBar_18S	ARG_AHEOSW_r1	Sequencing and data quality control	ERR562701	PRJEB6610	European Nucleotide Archive	PRJEB402	http://www.ebi.ac.uk/ena/data/view/PRJEB402	ftp.sra.ebi.ac.uk/vol1/fastq/ERR562/ERR562701/ERR562701_1.fastq.gz;ftp.sra.ebi.ac.uk/vol1/fastq/ERR562/ERR562701/ERR562701_2.fastq.gz;	ftp.sra.ebi.ac.uk/vol1/err/ERR562/ERR562701
SAMEA2656964	18S and 16S rRNA genes amplicon generation for eukaryotic and prokaryotic metabarcoding	18S_PCR	Sequencing library preparation	MetaBar_18S	ARG_AHEOSW_r1	Sequencing and data quality control	ERR562523	PRJEB6610	European Nucleotide Archive	PRJEB402	http://www.ebi.ac.uk/ena/data/view/PRJEB402	ftp.sra.ebi.ac.uk/vol1/fastq/ERR562/ERR562523/ERR562523_1.fastq.gz;ftp.sra.ebi.ac.uk/vol1/fastq/ERR562/ERR562523/ERR562523_2.fastq.gz;	ftp.sra.ebi.ac.uk/vol1/err/ERR562/ERR562523
SAMEA2656964	18S and 16S rRNA genes amplicon generation for eukaryotic and prokaryotic metabarcoding	18S_PCR	Sequencing library preparation	MetaBar_18S	ARG_AHEOSW_r1	Sequencing and data quality control	ERR562449	PRJEB6610	European Nucleotide Archive	PRJEB402	http://www.ebi.ac.uk/ena/data/view/PRJEB402	ftp.sra.ebi.ac.uk/vol1/fastq/ERR562/ERR562449/ERR562449_1.fastq.gz;ftp.sra.ebi.ac.uk/vol1/fastq/ERR562/ERR562449/ERR562449_2.fastq.gz;	ftp.sra.ebi.ac.uk/vol1/err/ERR562/ERR562449
SAMEA2656964	18S and 16S rRNA genes amplicon generation for eukaryotic and prokaryotic metabarcoding	18S_PCR	Sequencing library preparation	MetaBar_18S	ARG_AHEOSW_r1	Sequencing and data quality control	ERR562695	PRJEB6610	European Nucleotide Archive	PRJEB402	http://www.ebi.ac.uk/ena/data/view/PRJEB402	ftp.sra.ebi.ac.uk/vol1/fastq/ERR562/ERR562695/ERR562695_1.fastq.gz;ftp.sra.ebi.ac.uk/vol1/fastq/ERR562/ERR562695/ERR562695_2.fastq.gz;	ftp.sra.ebi.ac.uk/vol1/err/ERR562/ERR562695
SAMEA2620113	18S and 16S rRNA genes amplicon generation for eukaryotic and prokaryotic metabarcoding	18S_PCR	Sequencing library preparation	MetaBar_18S	ARG_AHFOSW_r1	Sequencing and data quality control	ERR1879849	PRJEB6610	European Nucleotide Archive	PRJEB402	http://www.ebi.ac.uk/ena/data/view/PRJEB402	ftp.sra.ebi.ac.uk/vol1/fastq/ERR187/009/ERR1879849/ERR1879849_1.fastq.gz;ftp.sra.ebi.ac.uk/vol1/fastq/ERR187/009/ERR1879849/ERR1879849_2.fastq.gz;	ftp.sra.ebi.ac.uk/vol1/err/ERR187/009/ERR1879849
SAMEA2620204	18S and 16S rRNA genes amplicon generation for eukaryotic and prokaryotic metabarcoding	18S_PCR	Sequencing library preparation	MetaBar_18S	ARG_AHIOSW_r1	Sequencing and data quality control	ERR562646	PRJEB6610	European Nucleotide Archive	PRJEB402	http://www.ebi.ac.uk/ena/data/view/PRJEB402	ftp.sra.ebi.ac.uk/vol1/fastq/ERR562/ERR562646/ERR562646_1.fastq.gz;ftp.sra.ebi.ac.uk/vol1/fastq/ERR562/ERR562646/ERR562646_2.fastq.gz;	ftp.sra.ebi.ac.uk/vol1/err/ERR562/ERR562646
SAMEA2620205	18S and 16S rRNA genes amplicon generation for eukaryotic and prokaryotic metabarcoding	18S_PCR	Sequencing library preparation	MetaBar_18S	ARG_AHKOSW_r1	Sequencing and data quality control	ERR562393	PRJEB6610	European Nucleotide Archive	PRJEB402	http://www.ebi.ac.uk/ena/data/view/PRJEB402	ftp.sra.ebi.ac.uk/vol1/fastq/ERR562/ERR562393/ERR562393_1.fastq.gz;ftp.sra.ebi.ac.uk/vol1/fastq/ERR562/ERR562393/ERR562393_2.fastq.gz;	ftp.sra.ebi.ac.uk/vol1/err/ERR562/ERR562393
SAMEA2657106	18S and 16S rRNA genes amplicon generation for eukaryotic and prokaryotic metabarcoding	18S_PCR	Sequencing library preparation	MetaBar_18S	ARG_AHLOSW_r1	Sequencing and data quality control	ERR562626	PRJEB6610	European Nucleotide Archive	PRJEB402	http://www.ebi.ac.uk/ena/data/view/PRJEB402	ftp.sra.ebi.ac.uk/vol1/fastq/ERR562/ERR562626/ERR562626_1.fastq.gz;ftp.sra.ebi.ac.uk/vol1/fastq/ERR562/ERR562626/ERR562626_2.fastq.gz;	ftp.sra.ebi.ac.uk/vol1/err/ERR562/ERR562626
SAMEA2657016	18S and 16S rRNA genes amplicon generation for eukaryotic and prokaryotic metabarcoding	18S_PCR	Sequencing library preparation	MetaBar_18S	ARG_AHMOSW_r1	Sequencing and data quality control	ERR562522	PRJEB6610	European Nucleotide Archive	PRJEB402	http://www.ebi.ac.uk/ena/data/view/PRJEB402	ftp.sra.ebi.ac.uk/vol1/fastq/ERR562/ERR562522/ERR562522_1.fastq.gz;ftp.sra.ebi.ac.uk/vol1/fastq/ERR562/ERR562522/ERR562522_2.fastq.gz;	ftp.sra.ebi.ac.uk/vol1/err/ERR562/ERR562522
SAMEA2620221	18S and 16S rRNA genes amplicon generation for eukaryotic and prokaryotic metabarcoding	18S_PCR	Sequencing library preparation	MetaBar_18S	ARG_AHNOSW_r1	Sequencing and data quality control	ERR562706	PRJEB6610	European Nucleotide Archive	PRJEB402	http://www.ebi.ac.uk/ena/data/view/PRJEB402	ftp.sra.ebi.ac.uk/vol1/fastq/ERR562/ERR562706/ERR562706_1.fastq.gz;ftp.sra.ebi.ac.uk/vol1/fastq/ERR562/ERR562706/ERR562706_2.fastq.gz;	ftp.sra.ebi.ac.uk/vol1/err/ERR562/ERR562706
SAMEA2620222	18S and 16S rRNA genes amplicon generation for eukaryotic and prokaryotic metabarcoding	18S_PCR	Sequencing library preparation	MetaBar_18S	ARG_AHPOSW_r1	Sequencing and data quality control	ERR562623	PRJEB6610	European Nucleotide Archive	PRJEB402	http://www.ebi.ac.uk/ena/data/view/PRJEB402	ftp.sra.ebi.ac.uk/vol1/fastq/ERR562/ERR562623/ERR562623_1.fastq.gz;ftp.sra.ebi.ac.uk/vol1/fastq/ERR562/ERR562623/ERR562623_2.fastq.gz;	ftp.sra.ebi.ac.uk/vol1/err/ERR562/ERR562623
SAMEA2656995	18S and 16S rRNA genes amplicon generation for eukaryotic and prokaryotic metabarcoding	18S_PCR	Sequencing library preparation	MetaBar_18S	ARG_AHQOSW_r1	Sequencing and data quality control	ERR562374	PRJEB6610	European Nucleotide Archive	PRJEB402	http://www.ebi.ac.uk/ena/data/view/PRJEB402	ftp.sra.ebi.ac.uk/vol1/fastq/ERR562/ERR562374/ERR562374_1.fastq.gz;ftp.sra.ebi.ac.uk/vol1/fastq/ERR562/ERR562374/ERR562374_2.fastq.gz;	ftp.sra.ebi.ac.uk/vol1/err/ERR562/ERR562374
SAMEA2657052	18S and 16S rRNA genes amplicon generation for eukaryotic and prokaryotic metabarcoding	18S_PCR	Sequencing library preparation	MetaBar_18S	ARG_AHROSW_r1	Sequencing and data quality control	ERR562688	PRJEB6610	European Nucleotide Archive	PRJEB402	http://www.ebi.ac.uk/ena/data/view/PRJEB402	ftp.sra.ebi.ac.uk/vol1/fastq/ERR562/ERR562688/ERR562688_1.fastq.gz;ftp.sra.ebi.ac.uk/vol1/fastq/ERR562/ERR562688/ERR562688_2.fastq.gz;	ftp.sra.ebi.ac.uk/vol1/err/ERR562/ERR562688
SAMEA2620802	18S and 16S rRNA genes amplicon generation for eukaryotic and prokaryotic metabarcoding	18S_PCR	Sequencing library preparation	MetaBar_18S	ARG_AHSOSW_r1	Sequencing and data quality control	ERR562551	PRJEB6610	European Nucleotide Archive	PRJEB402	http://www.ebi.ac.uk/ena/data/view/PRJEB402	ftp.sra.ebi.ac.uk/vol1/fastq/ERR562/ERR562551/ERR562551_1.fastq.gz;ftp.sra.ebi.ac.uk/vol1/fastq/ERR562/ERR562551/ERR562551_2.fastq.gz;	ftp.sra.ebi.ac.uk/vol1/err/ERR562/ERR562551
SAMEA2656968	18S and 16S rRNA genes amplicon generation for eukaryotic and prokaryotic metabarcoding	18S_PCR	Sequencing library preparation	MetaBar_18S	ARG_AHVOSW_r1	Sequencing and data quality control	ERR562407	PRJEB6610	European Nucleotide Archive	PRJEB402	http://www.ebi.ac.uk/ena/data/view/PRJEB402	ftp.sra.ebi.ac.uk/vol1/fastq/ERR562/ERR562407/ERR562407_1.fastq.gz;ftp.sra.ebi.ac.uk/vol1/fastq/ERR562/ERR562407/ERR562407_2.fastq.gz;	ftp.sra.ebi.ac.uk/vol1/err/ERR562/ERR562407
SAMEA2657108	18S and 16S rRNA genes amplicon generation for eukaryotic and prokaryotic metabarcoding	18S_PCR	Sequencing library preparation	MetaBar_18S	ARG_AIAOSW_r1	Sequencing and data quality control	ERR562554	PRJEB6610	European Nucleotide Archive	PRJEB402	http://www.ebi.ac.uk/ena/data/view/PRJEB402	ftp.sra.ebi.ac.uk/vol1/fastq/ERR562/ERR562554/ERR562554_1.fastq.gz;ftp.sra.ebi.ac.uk/vol1/fastq/ERR562/ERR562554/ERR562554_2.fastq.gz;	ftp.sra.ebi.ac.uk/vol1/err/ERR562/ERR562554
SAMEA2620845	18S and 16S rRNA genes amplicon generation for eukaryotic and prokaryotic metabarcoding	18S_PCR	Sequencing library preparation	MetaBar_18S	ARG_AIBOSW_r1	Sequencing and data quality control	ERR562415	PRJEB6610	European Nucleotide Archive	PRJEB402	http://www.ebi.ac.uk/ena/data/view/PRJEB402	ftp.sra.ebi.ac.uk/vol1/fastq/ERR562/ERR562415/ERR562415_1.fastq.gz;ftp.sra.ebi.ac.uk/vol1/fastq/ERR562/ERR562415/ERR562415_2.fastq.gz;	ftp.sra.ebi.ac.uk/vol1/err/ERR562/ERR562415
SAMEA2620847	18S and 16S rRNA genes amplicon generation for eukaryotic and prokaryotic metabarcoding	18S_PCR	Sequencing library preparation	MetaBar_18S	ARG_AICOSW_r1	Sequencing and data quality control	ERR562697	PRJEB6610	European Nucleotide Archive	PRJEB402	http://www.ebi.ac.uk/ena/data/view/PRJEB402	ftp.sra.ebi.ac.uk/vol1/fastq/ERR562/ERR562697/ERR562697_1.fastq.gz;ftp.sra.ebi.ac.uk/vol1/fastq/ERR562/ERR562697/ERR562697_2.fastq.gz;	ftp.sra.ebi.ac.uk/vol1/err/ERR562/ERR562697
SAMEA2620847	18S and 16S rRNA genes amplicon generation for eukaryotic and prokaryotic metabarcoding	18S_PCR	Sequencing library preparation	MetaBar_18S	ARG_AICOSW_r1	Sequencing and data quality control	ERR562636	PRJEB6610	European Nucleotide Archive	PRJEB402	http://www.ebi.ac.uk/ena/data/view/PRJEB402	ftp.sra.ebi.ac.uk/vol1/fastq/ERR562/ERR562636/ERR562636_1.fastq.gz;ftp.sra.ebi.ac.uk/vol1/fastq/ERR562/ERR562636/ERR562636_2.fastq.gz;	ftp.sra.ebi.ac.uk/vol1/err/ERR562/ERR562636
SAMEA2620847	18S and 16S rRNA genes amplicon generation for eukaryotic and prokaryotic metabarcoding	18S_PCR	Sequencing library preparation	MetaBar_18S	ARG_AICOSW_r1	Sequencing and data quality control	ERR562673	PRJEB6610	European Nucleotide Archive	PRJEB402	http://www.ebi.ac.uk/ena/data/view/PRJEB402	ftp.sra.ebi.ac.uk/vol1/fastq/ERR562/ERR562673/ERR562673_1.fastq.gz;ftp.sra.ebi.ac.uk/vol1/fastq/ERR562/ERR562673/ERR562673_2.fastq.gz;	ftp.sra.ebi.ac.uk/vol1/err/ERR562/ERR562673
SAMEA2620847	18S and 16S rRNA genes amplicon generation for eukaryotic and prokaryotic metabarcoding	18S_PCR	Sequencing library preparation	MetaBar_18S	ARG_AICOSW_r1	Sequencing and data quality control	ERR562372	PRJEB6610	European Nucleotide Archive	PRJEB402	http://www.ebi.ac.uk/ena/data/view/PRJEB402	ftp.sra.ebi.ac.uk/vol1/fastq/ERR562/ERR562372/ERR562372_1.fastq.gz;ftp.sra.ebi.ac.uk/vol1/fastq/ERR562/ERR562372/ERR562372_2.fastq.gz;	ftp.sra.ebi.ac.uk/vol1/err/ERR562/ERR562372
SAMEA2620847	18S and 16S rRNA genes amplicon generation for eukaryotic and prokaryotic metabarcoding	18S_PCR	Sequencing library preparation	MetaBar_18S	ARG_AICOSW_r1	Sequencing and data quality control	ERR562627	PRJEB6610	European Nucleotide Archive	PRJEB402	http://www.ebi.ac.uk/ena/data/view/PRJEB402	ftp.sra.ebi.ac.uk/vol1/fastq/ERR562/ERR562627/ERR562627_1.fastq.gz;ftp.sra.ebi.ac.uk/vol1/fastq/ERR562/ERR562627/ERR562627_2.fastq.gz;	ftp.sra.ebi.ac.uk/vol1/err/ERR562/ERR562627
SAMEA2657013	18S and 16S rRNA genes amplicon generation for eukaryotic and prokaryotic metabarcoding	18S_PCR	Sequencing library preparation	MetaBar_18S	ARG_AIDOSW_r1	Sequencing and data quality control	ERR562541	PRJEB6610	European Nucleotide Archive	PRJEB402	http://www.ebi.ac.uk/ena/data/view/PRJEB402	ftp.sra.ebi.ac.uk/vol1/fastq/ERR562/ERR562541/ERR562541_1.fastq.gz;ftp.sra.ebi.ac.uk/vol1/fastq/ERR562/ERR562541/ERR562541_2.fastq.gz;	ftp.sra.ebi.ac.uk/vol1/err/ERR562/ERR562541
SAMEA2657083	18S and 16S rRNA genes amplicon generation for eukaryotic and prokaryotic metabarcoding	18S_PCR	Sequencing library preparation	MetaBar_18S	ARG_AIEOSW_r1	Sequencing and data quality control	ERR562458	PRJEB6610	European Nucleotide Archive	PRJEB402	http://www.ebi.ac.uk/ena/data/view/PRJEB402	ftp.sra.ebi.ac.uk/vol1/fastq/ERR562/ERR562458/ERR562458_1.fastq.gz;ftp.sra.ebi.ac.uk/vol1/fastq/ERR562/ERR562458/ERR562458_2.fastq.gz;	ftp.sra.ebi.ac.uk/vol1/err/ERR562/ERR562458
SAMEA2621055	18S and 16S rRNA genes amplicon generation for eukaryotic and prokaryotic metabarcoding	18S_PCR	Sequencing library preparation	MetaBar_18S	ARG_AIFOSW_r1	Sequencing and data quality control	ERR562445	PRJEB6610	European Nucleotide Archive	PRJEB402	http://www.ebi.ac.uk/ena/data/view/PRJEB402	ftp.sra.ebi.ac.uk/vol1/fastq/ERR562/ERR562445/ERR562445_1.fastq.gz;ftp.sra.ebi.ac.uk/vol1/fastq/ERR562/ERR562445/ERR562445_2.fastq.gz;	ftp.sra.ebi.ac.uk/vol1/err/ERR562/ERR562445
SAMEA2657061	18S and 16S rRNA genes amplicon generation for eukaryotic and prokaryotic metabarcoding	18S_PCR	Sequencing library preparation	MetaBar_18S	ARG_AIGOSW_r1	Sequencing and data quality control	ERR562531	PRJEB6610	European Nucleotide Archive	PRJEB402	http://www.ebi.ac.uk/ena/data/view/PRJEB402	ftp.sra.ebi.ac.uk/vol1/fastq/ERR562/ERR562531/ERR562531_1.fastq.gz;ftp.sra.ebi.ac.uk/vol1/fastq/ERR562/ERR562531/ERR562531_2.fastq.gz;	ftp.sra.ebi.ac.uk/vol1/err/ERR562/ERR562531
SAMEA2621052	18S and 16S rRNA genes amplicon generation for eukaryotic and prokaryotic metabarcoding	18S_PCR	Sequencing library preparation	MetaBar_18S	ARG_AIHOSW_r1	Sequencing and data quality control	ERR562683	PRJEB6610	European Nucleotide Archive	PRJEB402	http://www.ebi.ac.uk/ena/data/view/PRJEB402	ftp.sra.ebi.ac.uk/vol1/fastq/ERR562/ERR562683/ERR562683_1.fastq.gz;ftp.sra.ebi.ac.uk/vol1/fastq/ERR562/ERR562683/ERR562683_2.fastq.gz;	ftp.sra.ebi.ac.uk/vol1/err/ERR562/ERR562683
SAMEA2621006	18S and 16S rRNA genes amplicon generation for eukaryotic and prokaryotic metabarcoding	18S_PCR	Sequencing library preparation	MetaBar_18S	ARG_AIIOSW_r1	Sequencing and data quality control	ERR1879830	PRJEB6610	European Nucleotide Archive	PRJEB402	http://www.ebi.ac.uk/ena/data/view/PRJEB402	ftp.sra.ebi.ac.uk/vol1/fastq/ERR187/000/ERR1879830/ERR1879830_1.fastq.gz;ftp.sra.ebi.ac.uk/vol1/fastq/ERR187/000/ERR1879830/ERR1879830_2.fastq.gz;	ftp.sra.ebi.ac.uk/vol1/err/ERR187/000/ERR1879830
SAMEA2621007	18S and 16S rRNA genes amplicon generation for eukaryotic and prokaryotic metabarcoding	18S_PCR	Sequencing library preparation	MetaBar_18S	ARG_AIKOSW_r1	Sequencing and data quality control	ERR1879903	PRJEB6610	European Nucleotide Archive	PRJEB402	http://www.ebi.ac.uk/ena/data/view/PRJEB402	ftp.sra.ebi.ac.uk/vol1/fastq/ERR187/003/ERR1879903/ERR1879903_1.fastq.gz;ftp.sra.ebi.ac.uk/vol1/fastq/ERR187/003/ERR1879903/ERR1879903_2.fastq.gz;	ftp.sra.ebi.ac.uk/vol1/err/ERR187/003/ERR1879903
SAMEA2621082	18S and 16S rRNA genes amplicon generation for eukaryotic and prokaryotic metabarcoding	18S_PCR	Sequencing library preparation	MetaBar_18S	ARG_AILOSW_r1	Sequencing and data quality control	ERR562611	PRJEB6610	European Nucleotide Archive	PRJEB402	http://www.ebi.ac.uk/ena/data/view/PRJEB402	ftp.sra.ebi.ac.uk/vol1/fastq/ERR562/ERR562611/ERR562611_1.fastq.gz;ftp.sra.ebi.ac.uk/vol1/fastq/ERR562/ERR562611/ERR562611_2.fastq.gz;	ftp.sra.ebi.ac.uk/vol1/err/ERR562/ERR562611
SAMEA2656958	18S and 16S rRNA genes amplicon generation for eukaryotic and prokaryotic metabarcoding	18S_PCR	Sequencing library preparation	MetaBar_18S	ARG_AIMOSW_r1	Sequencing and data quality control	ERR562601	PRJEB6610	European Nucleotide Archive	PRJEB402	http://www.ebi.ac.uk/ena/data/view/PRJEB402	ftp.sra.ebi.ac.uk/vol1/fastq/ERR562/ERR562601/ERR562601_1.fastq.gz;ftp.sra.ebi.ac.uk/vol1/fastq/ERR562/ERR562601/ERR562601_2.fastq.gz;	ftp.sra.ebi.ac.uk/vol1/err/ERR562/ERR562601
SAMEA2656971	18S and 16S rRNA genes amplicon generation for eukaryotic and prokaryotic metabarcoding	18S_PCR	Sequencing library preparation	MetaBar_18S	ARG_AINOSW_r1	Sequencing and data quality control	ERR562505	PRJEB6610	European Nucleotide Archive	PRJEB402	http://www.ebi.ac.uk/ena/data/view/PRJEB402	ftp.sra.ebi.ac.uk/vol1/fastq/ERR562/ERR562505/ERR562505_1.fastq.gz;ftp.sra.ebi.ac.uk/vol1/fastq/ERR562/ERR562505/ERR562505_2.fastq.gz;	ftp.sra.ebi.ac.uk/vol1/err/ERR562/ERR562505
SAMEA2657034	18S and 16S rRNA genes amplicon generation for eukaryotic and prokaryotic metabarcoding	18S_PCR	Sequencing library preparation	MetaBar_18S	ARG_AIPOSW_r1	Sequencing and data quality control	ERR562715	PRJEB6610	European Nucleotide Archive	PRJEB402	http://www.ebi.ac.uk/ena/data/view/PRJEB402	ftp.sra.ebi.ac.uk/vol1/fastq/ERR562/ERR562715/ERR562715_1.fastq.gz;ftp.sra.ebi.ac.uk/vol1/fastq/ERR562/ERR562715/ERR562715_2.fastq.gz;	ftp.sra.ebi.ac.uk/vol1/err/ERR562/ERR562715
SAMEA2621080	18S and 16S rRNA genes amplicon generation for eukaryotic and prokaryotic metabarcoding	18S_PCR	Sequencing library preparation	MetaBar_18S	ARG_AIQOSW_r1	Sequencing and data quality control	ERR562564	PRJEB6610	European Nucleotide Archive	PRJEB402	http://www.ebi.ac.uk/ena/data/view/PRJEB402	ftp.sra.ebi.ac.uk/vol1/fastq/ERR562/ERR562564/ERR562564_1.fastq.gz;ftp.sra.ebi.ac.uk/vol1/fastq/ERR562/ERR562564/ERR562564_2.fastq.gz;	ftp.sra.ebi.ac.uk/vol1/err/ERR562/ERR562564
SAMEA2620870	18S and 16S rRNA genes amplicon generation for eukaryotic and prokaryotic metabarcoding	18S_PCR	Sequencing library preparation	MetaBar_18S	ARG_AIROSW_r1	Sequencing and data quality control	ERR562667	PRJEB6610	European Nucleotide Archive	PRJEB402	http://www.ebi.ac.uk/ena/data/view/PRJEB402	ftp.sra.ebi.ac.uk/vol1/fastq/ERR562/ERR562667/ERR562667_1.fastq.gz;ftp.sra.ebi.ac.uk/vol1/fastq/ERR562/ERR562667/ERR562667_2.fastq.gz;	ftp.sra.ebi.ac.uk/vol1/err/ERR562/ERR562667
SAMEA2620910	18S and 16S rRNA genes amplicon generation for eukaryotic and prokaryotic metabarcoding	18S_PCR	Sequencing library preparation	MetaBar_18S	ARG_AISOSW_r1	Sequencing and data quality control	ERR562488	PRJEB6610	European Nucleotide Archive	PRJEB402	http://www.ebi.ac.uk/ena/data/view/PRJEB402	ftp.sra.ebi.ac.uk/vol1/fastq/ERR562/ERR562488/ERR562488_1.fastq.gz;ftp.sra.ebi.ac.uk/vol1/fastq/ERR562/ERR562488/ERR562488_2.fastq.gz;	ftp.sra.ebi.ac.uk/vol1/err/ERR562/ERR562488
SAMEA2620871	18S and 16S rRNA genes amplicon generation for eukaryotic and prokaryotic metabarcoding	18S_PCR	Sequencing library preparation	MetaBar_18S	ARG_AITOSW_r1	Sequencing and data quality control	ERR562537	PRJEB6610	European Nucleotide Archive	PRJEB402	http://www.ebi.ac.uk/ena/data/view/PRJEB402	ftp.sra.ebi.ac.uk/vol1/fastq/ERR562/ERR562537/ERR562537_1.fastq.gz;ftp.sra.ebi.ac.uk/vol1/fastq/ERR562/ERR562537/ERR562537_2.fastq.gz;	ftp.sra.ebi.ac.uk/vol1/err/ERR562/ERR562537
SAMEA2620920	18S and 16S rRNA genes amplicon generation for eukaryotic and prokaryotic metabarcoding	18S_PCR	Sequencing library preparation	MetaBar_18S	ARG_AIVOSW_r1	Sequencing and data quality control	ERR562717	PRJEB6610	European Nucleotide Archive	PRJEB402	http://www.ebi.ac.uk/ena/data/view/PRJEB402	ftp.sra.ebi.ac.uk/vol1/fastq/ERR562/ERR562717/ERR562717_1.fastq.gz;ftp.sra.ebi.ac.uk/vol1/fastq/ERR562/ERR562717/ERR562717_2.fastq.gz;	ftp.sra.ebi.ac.uk/vol1/err/ERR562/ERR562717
SAMEA2620888	18S and 16S rRNA genes amplicon generation for eukaryotic and prokaryotic metabarcoding	18S_PCR	Sequencing library preparation	MetaBar_18S	ARG_AKAOSW_r1	Sequencing and data quality control	ERR1879854	PRJEB6610	European Nucleotide Archive	PRJEB402	http://www.ebi.ac.uk/ena/data/view/PRJEB402	ftp.sra.ebi.ac.uk/vol1/fastq/ERR187/004/ERR1879854/ERR1879854_1.fastq.gz;ftp.sra.ebi.ac.uk/vol1/fastq/ERR187/004/ERR1879854/ERR1879854_2.fastq.gz;	ftp.sra.ebi.ac.uk/vol1/err/ERR187/004/ERR1879854
SAMEA2656992	18S and 16S rRNA genes amplicon generation for eukaryotic and prokaryotic metabarcoding	18S_PCR	Sequencing library preparation	MetaBar_18S	ARG_AKBOSW_r1	Sequencing and data quality control	ERR562438	PRJEB6610	European Nucleotide Archive	PRJEB402	http://www.ebi.ac.uk/ena/data/view/PRJEB402	ftp.sra.ebi.ac.uk/vol1/fastq/ERR562/ERR562438/ERR562438_1.fastq.gz;ftp.sra.ebi.ac.uk/vol1/fastq/ERR562/ERR562438/ERR562438_2.fastq.gz;	ftp.sra.ebi.ac.uk/vol1/err/ERR562/ERR562438
SAMEA2657007	18S and 16S rRNA genes amplicon generation for eukaryotic and prokaryotic metabarcoding	18S_PCR	Sequencing library preparation	MetaBar_18S	ARG_AKCOSW_r1	Sequencing and data quality control	ERR562388	PRJEB6610	European Nucleotide Archive	PRJEB402	http://www.ebi.ac.uk/ena/data/view/PRJEB402	ftp.sra.ebi.ac.uk/vol1/fastq/ERR562/ERR562388/ERR562388_1.fastq.gz;ftp.sra.ebi.ac.uk/vol1/fastq/ERR562/ERR562388/ERR562388_2.fastq.gz;	ftp.sra.ebi.ac.uk/vol1/err/ERR562/ERR562388
SAMEA2620939	18S and 16S rRNA genes amplicon generation for eukaryotic and prokaryotic metabarcoding	18S_PCR	Sequencing library preparation	MetaBar_18S	ARG_AKDOSW_r1	Sequencing and data quality control	ERR562457	PRJEB6610	European Nucleotide Archive	PRJEB402	http://www.ebi.ac.uk/ena/data/view/PRJEB402	ftp.sra.ebi.ac.uk/vol1/fastq/ERR562/ERR562457/ERR562457_1.fastq.gz;ftp.sra.ebi.ac.uk/vol1/fastq/ERR562/ERR562457/ERR562457_2.fastq.gz;	ftp.sra.ebi.ac.uk/vol1/err/ERR562/ERR562457
SAMEA2620959	18S and 16S rRNA genes amplicon generation for eukaryotic and prokaryotic metabarcoding	18S_PCR	Sequencing library preparation	MetaBar_18S	ARG_AKEOSW_r1	Sequencing and data quality control	ERR562660	PRJEB6610	European Nucleotide Archive	PRJEB402	http://www.ebi.ac.uk/ena/data/view/PRJEB402	ftp.sra.ebi.ac.uk/vol1/fastq/ERR562/ERR562660/ERR562660_1.fastq.gz;ftp.sra.ebi.ac.uk/vol1/fastq/ERR562/ERR562660/ERR562660_2.fastq.gz;	ftp.sra.ebi.ac.uk/vol1/err/ERR562/ERR562660
SAMEA2620959	18S and 16S rRNA genes amplicon generation for eukaryotic and prokaryotic metabarcoding	18S_PCR	Sequencing library preparation	MetaBar_18S	ARG_AKEOSW_r1	Sequencing and data quality control	ERR562369	PRJEB6610	European Nucleotide Archive	PRJEB402	http://www.ebi.ac.uk/ena/data/view/PRJEB402	ftp.sra.ebi.ac.uk/vol1/fastq/ERR562/ERR562369/ERR562369_1.fastq.gz;ftp.sra.ebi.ac.uk/vol1/fastq/ERR562/ERR562369/ERR562369_2.fastq.gz;	ftp.sra.ebi.ac.uk/vol1/err/ERR562/ERR562369
SAMEA2620941	18S and 16S rRNA genes amplicon generation for eukaryotic and prokaryotic metabarcoding	18S_PCR	Sequencing library preparation	MetaBar_18S	ARG_AKFOSW_r1	Sequencing and data quality control	ERR562534	PRJEB6610	European Nucleotide Archive	PRJEB402	http://www.ebi.ac.uk/ena/data/view/PRJEB402	ftp.sra.ebi.ac.uk/vol1/fastq/ERR562/ERR562534/ERR562534_1.fastq.gz;ftp.sra.ebi.ac.uk/vol1/fastq/ERR562/ERR562534/ERR562534_2.fastq.gz;	ftp.sra.ebi.ac.uk/vol1/err/ERR562/ERR562534
SAMEA2620961	18S and 16S rRNA genes amplicon generation for eukaryotic and prokaryotic metabarcoding	18S_PCR	Sequencing library preparation	MetaBar_18S	ARG_AKGOSW_r1	Sequencing and data quality control	ERR562567	PRJEB6610	European Nucleotide Archive	PRJEB402	http://www.ebi.ac.uk/ena/data/view/PRJEB402	ftp.sra.ebi.ac.uk/vol1/fastq/ERR562/ERR562567/ERR562567_1.fastq.gz;ftp.sra.ebi.ac.uk/vol1/fastq/ERR562/ERR562567/ERR562567_2.fastq.gz;	ftp.sra.ebi.ac.uk/vol1/err/ERR562/ERR562567
SAMEA2657046	18S and 16S rRNA genes amplicon generation for eukaryotic and prokaryotic metabarcoding	18S_PCR	Sequencing library preparation	MetaBar_18S	ARG_AKHOSW_r1	Sequencing and data quality control	ERR562365	PRJEB6610	European Nucleotide Archive	PRJEB402	http://www.ebi.ac.uk/ena/data/view/PRJEB402	ftp.sra.ebi.ac.uk/vol1/fastq/ERR562/ERR562365/ERR562365_1.fastq.gz;ftp.sra.ebi.ac.uk/vol1/fastq/ERR562/ERR562365/ERR562365_2.fastq.gz;	ftp.sra.ebi.ac.uk/vol1/err/ERR562/ERR562365
SAMEA2656956	18S and 16S rRNA genes amplicon generation for eukaryotic and prokaryotic metabarcoding	18S_PCR	Sequencing library preparation	MetaBar_18S	ARG_AKIOSW_r1	Sequencing and data quality control	ERR562520	PRJEB6610	European Nucleotide Archive	PRJEB402	http://www.ebi.ac.uk/ena/data/view/PRJEB402	ftp.sra.ebi.ac.uk/vol1/fastq/ERR562/ERR562520/ERR562520_1.fastq.gz;ftp.sra.ebi.ac.uk/vol1/fastq/ERR562/ERR562520/ERR562520_2.fastq.gz;	ftp.sra.ebi.ac.uk/vol1/err/ERR562/ERR562520
SAMEA2621209	18S and 16S rRNA genes amplicon generation for eukaryotic and prokaryotic metabarcoding	18S_PCR	Sequencing library preparation	MetaBar_18S	ARG_AKKOSW_r1	Sequencing and data quality control	ERR562386	PRJEB6610	European Nucleotide Archive	PRJEB402	http://www.ebi.ac.uk/ena/data/view/PRJEB402	ftp.sra.ebi.ac.uk/vol1/fastq/ERR562/ERR562386/ERR562386_1.fastq.gz;ftp.sra.ebi.ac.uk/vol1/fastq/ERR562/ERR562386/ERR562386_2.fastq.gz;	ftp.sra.ebi.ac.uk/vol1/err/ERR562/ERR562386
SAMEA2621226	18S and 16S rRNA genes amplicon generation for eukaryotic and prokaryotic metabarcoding	18S_PCR	Sequencing library preparation	MetaBar_18S	ARG_AKLOSW_r1	Sequencing and data quality control	ERR562547	PRJEB6610	European Nucleotide Archive	PRJEB402	http://www.ebi.ac.uk/ena/data/view/PRJEB402	ftp.sra.ebi.ac.uk/vol1/fastq/ERR562/ERR562547/ERR562547_1.fastq.gz;ftp.sra.ebi.ac.uk/vol1/fastq/ERR562/ERR562547/ERR562547_2.fastq.gz;	ftp.sra.ebi.ac.uk/vol1/err/ERR562/ERR562547
SAMEA2657095	18S and 16S rRNA genes amplicon generation for eukaryotic and prokaryotic metabarcoding	18S_PCR	Sequencing library preparation	MetaBar_18S	ARG_AKMOSW_r1	Sequencing and data quality control	ERR562468	PRJEB6610	European Nucleotide Archive	PRJEB402	http://www.ebi.ac.uk/ena/data/view/PRJEB402	ftp.sra.ebi.ac.uk/vol1/fastq/ERR562/ERR562468/ERR562468_1.fastq.gz;ftp.sra.ebi.ac.uk/vol1/fastq/ERR562/ERR562468/ERR562468_2.fastq.gz;	ftp.sra.ebi.ac.uk/vol1/err/ERR562/ERR562468
SAMEA2657101	18S and 16S rRNA genes amplicon generation for eukaryotic and prokaryotic metabarcoding	18S_PCR	Sequencing library preparation	MetaBar_18S	ARG_AKNOSW_r1	Sequencing and data quality control	ERR562580	PRJEB6610	European Nucleotide Archive	PRJEB402	http://www.ebi.ac.uk/ena/data/view/PRJEB402	ftp.sra.ebi.ac.uk/vol1/fastq/ERR562/ERR562580/ERR562580_1.fastq.gz;ftp.sra.ebi.ac.uk/vol1/fastq/ERR562/ERR562580/ERR562580_2.fastq.gz;	ftp.sra.ebi.ac.uk/vol1/err/ERR562/ERR562580
SAMEA2657030	18S and 16S rRNA genes amplicon generation for eukaryotic and prokaryotic metabarcoding	18S_PCR	Sequencing library preparation	MetaBar_18S	ARG_AKPOSW_r1	Sequencing and data quality control	ERR562408	PRJEB6610	European Nucleotide Archive	PRJEB402	http://www.ebi.ac.uk/ena/data/view/PRJEB402	ftp.sra.ebi.ac.uk/vol1/fastq/ERR562/ERR562408/ERR562408_1.fastq.gz;ftp.sra.ebi.ac.uk/vol1/fastq/ERR562/ERR562408/ERR562408_2.fastq.gz;	ftp.sra.ebi.ac.uk/vol1/err/ERR562/ERR562408
SAMEA2656998	18S and 16S rRNA genes amplicon generation for eukaryotic and prokaryotic metabarcoding	18S_PCR	Sequencing library preparation	MetaBar_18S	ARG_AKQOSW_r1	Sequencing and data quality control	ERR562416	PRJEB6610	European Nucleotide Archive	PRJEB402	http://www.ebi.ac.uk/ena/data/view/PRJEB402	ftp.sra.ebi.ac.uk/vol1/fastq/ERR562/ERR562416/ERR562416_1.fastq.gz;ftp.sra.ebi.ac.uk/vol1/fastq/ERR562/ERR562416/ERR562416_2.fastq.gz;	ftp.sra.ebi.ac.uk/vol1/err/ERR562/ERR562416
SAMEA2657091	18S and 16S rRNA genes amplicon generation for eukaryotic and prokaryotic metabarcoding	18S_PCR	Sequencing library preparation	MetaBar_18S	ARG_AKROSW_r1	Sequencing and data quality control	ERR562682	PRJEB6610	European Nucleotide Archive	PRJEB402	http://www.ebi.ac.uk/ena/data/view/PRJEB402	ftp.sra.ebi.ac.uk/vol1/fastq/ERR562/ERR562682/ERR562682_1.fastq.gz;ftp.sra.ebi.ac.uk/vol1/fastq/ERR562/ERR562682/ERR562682_2.fastq.gz;	ftp.sra.ebi.ac.uk/vol1/err/ERR562/ERR562682
SAMEA2656962	18S and 16S rRNA genes amplicon generation for eukaryotic and prokaryotic metabarcoding	18S_PCR	Sequencing library preparation	MetaBar_18S	ARG_AKSOSW_r1	Sequencing and data quality control	ERR562624	PRJEB6610	European Nucleotide Archive	PRJEB402	http://www.ebi.ac.uk/ena/data/view/PRJEB402	ftp.sra.ebi.ac.uk/vol1/fastq/ERR562/ERR562624/ERR562624_1.fastq.gz;ftp.sra.ebi.ac.uk/vol1/fastq/ERR562/ERR562624/ERR562624_2.fastq.gz;	ftp.sra.ebi.ac.uk/vol1/err/ERR562/ERR562624
SAMEA2621208	18S and 16S rRNA genes amplicon generation for eukaryotic and prokaryotic metabarcoding	18S_PCR	Sequencing library preparation	MetaBar_18S	ARG_AKTOSW_r1	Sequencing and data quality control	ERR562512	PRJEB6610	European Nucleotide Archive	PRJEB402	http://www.ebi.ac.uk/ena/data/view/PRJEB402	ftp.sra.ebi.ac.uk/vol1/fastq/ERR562/ERR562512/ERR562512_1.fastq.gz;ftp.sra.ebi.ac.uk/vol1/fastq/ERR562/ERR562512/ERR562512_2.fastq.gz;	ftp.sra.ebi.ac.uk/vol1/err/ERR562/ERR562512
SAMEA2621225	18S and 16S rRNA genes amplicon generation for eukaryotic and prokaryotic metabarcoding	18S_PCR	Sequencing library preparation	MetaBar_18S	ARG_AKVOSW_r1	Sequencing and data quality control	ERR562565	PRJEB6610	European Nucleotide Archive	PRJEB402	http://www.ebi.ac.uk/ena/data/view/PRJEB402	ftp.sra.ebi.ac.uk/vol1/fastq/ERR562/ERR562565/ERR562565_1.fastq.gz;ftp.sra.ebi.ac.uk/vol1/fastq/ERR562/ERR562565/ERR562565_2.fastq.gz;	ftp.sra.ebi.ac.uk/vol1/err/ERR562/ERR562565
SAMEA2621245	18S and 16S rRNA genes amplicon generation for eukaryotic and prokaryotic metabarcoding	18S_PCR	Sequencing library preparation	MetaBar_18S	ARG_ALAOSW_r1	Sequencing and data quality control	ERR1879920	PRJEB6610	European Nucleotide Archive	PRJEB402	http://www.ebi.ac.uk/ena/data/view/PRJEB402	ftp.sra.ebi.ac.uk/vol1/fastq/ERR187/000/ERR1879920/ERR1879920_1.fastq.gz;ftp.sra.ebi.ac.uk/vol1/fastq/ERR187/000/ERR1879920/ERR1879920_2.fastq.gz;	ftp.sra.ebi.ac.uk/vol1/err/ERR187/000/ERR1879920
SAMEA2621246	18S and 16S rRNA genes amplicon generation for eukaryotic and prokaryotic metabarcoding	18S_PCR	Sequencing library preparation	MetaBar_18S	ARG_ALBOSW_r1	Sequencing and data quality control	ERR1879694	PRJEB6610	European Nucleotide Archive	PRJEB402	http://www.ebi.ac.uk/ena/data/view/PRJEB402	ftp.sra.ebi.ac.uk/vol1/fastq/ERR187/004/ERR1879694/ERR1879694_1.fastq.gz;ftp.sra.ebi.ac.uk/vol1/fastq/ERR187/004/ERR1879694/ERR1879694_2.fastq.gz;	ftp.sra.ebi.ac.uk/vol1/err/ERR187/004/ERR1879694
SAMEA2619943	18S and 16S rRNA genes amplicon generation for eukaryotic and prokaryotic metabarcoding	18S_PCR	Sequencing library preparation	MetaBar_18S	ARG_ALCOSW_r1	Sequencing and data quality control	ERR562665	PRJEB6610	European Nucleotide Archive	PRJEB402	http://www.ebi.ac.uk/ena/data/view/PRJEB402	ftp.sra.ebi.ac.uk/vol1/fastq/ERR562/ERR562665/ERR562665_1.fastq.gz;ftp.sra.ebi.ac.uk/vol1/fastq/ERR562/ERR562665/ERR562665_2.fastq.gz;	ftp.sra.ebi.ac.uk/vol1/err/ERR562/ERR562665
SAMEA2619958	18S and 16S rRNA genes amplicon generation for eukaryotic and prokaryotic metabarcoding	18S_PCR	Sequencing library preparation	MetaBar_18S	ARG_ALDOSW_r1	Sequencing and data quality control	ERR562729	PRJEB6610	European Nucleotide Archive	PRJEB402	http://www.ebi.ac.uk/ena/data/view/PRJEB402	ftp.sra.ebi.ac.uk/vol1/fastq/ERR562/ERR562729/ERR562729_1.fastq.gz;ftp.sra.ebi.ac.uk/vol1/fastq/ERR562/ERR562729/ERR562729_2.fastq.gz;	ftp.sra.ebi.ac.uk/vol1/err/ERR562/ERR562729
SAMEA2619944	18S and 16S rRNA genes amplicon generation for eukaryotic and prokaryotic metabarcoding	18S_PCR	Sequencing library preparation	MetaBar_18S	ARG_ALEOSW_r1	Sequencing and data quality control	ERR562713	PRJEB6610	European Nucleotide Archive	PRJEB402	http://www.ebi.ac.uk/ena/data/view/PRJEB402	ftp.sra.ebi.ac.uk/vol1/fastq/ERR562/ERR562713/ERR562713_1.fastq.gz;ftp.sra.ebi.ac.uk/vol1/fastq/ERR562/ERR562713/ERR562713_2.fastq.gz;	ftp.sra.ebi.ac.uk/vol1/err/ERR562/ERR562713
SAMEA2619959	18S and 16S rRNA genes amplicon generation for eukaryotic and prokaryotic metabarcoding	18S_PCR	Sequencing library preparation	MetaBar_18S	ARG_ALFOSW_r1	Sequencing and data quality control	ERR562569	PRJEB6610	European Nucleotide Archive	PRJEB402	http://www.ebi.ac.uk/ena/data/view/PRJEB402	ftp.sra.ebi.ac.uk/vol1/fastq/ERR562/ERR562569/ERR562569_1.fastq.gz;ftp.sra.ebi.ac.uk/vol1/fastq/ERR562/ERR562569/ERR562569_2.fastq.gz;	ftp.sra.ebi.ac.uk/vol1/err/ERR562/ERR562569
SAMEA2656960	18S and 16S rRNA genes amplicon generation for eukaryotic and prokaryotic metabarcoding	18S_PCR	Sequencing library preparation	MetaBar_18S	ARG_ALGOSW_r1	Sequencing and data quality control	ERR562613	PRJEB6610	European Nucleotide Archive	PRJEB402	http://www.ebi.ac.uk/ena/data/view/PRJEB402	ftp.sra.ebi.ac.uk/vol1/fastq/ERR562/ERR562613/ERR562613_1.fastq.gz;ftp.sra.ebi.ac.uk/vol1/fastq/ERR562/ERR562613/ERR562613_2.fastq.gz;	ftp.sra.ebi.ac.uk/vol1/err/ERR562/ERR562613
SAMEA2657080	18S and 16S rRNA genes amplicon generation for eukaryotic and prokaryotic metabarcoding	18S_PCR	Sequencing library preparation	MetaBar_18S	ARG_ALHOSW_r1	Sequencing and data quality control	ERR562486	PRJEB6610	European Nucleotide Archive	PRJEB402	http://www.ebi.ac.uk/ena/data/view/PRJEB402	ftp.sra.ebi.ac.uk/vol1/fastq/ERR562/ERR562486/ERR562486_1.fastq.gz;ftp.sra.ebi.ac.uk/vol1/fastq/ERR562/ERR562486/ERR562486_2.fastq.gz;	ftp.sra.ebi.ac.uk/vol1/err/ERR562/ERR562486
SAMEA2657080	18S and 16S rRNA genes amplicon generation for eukaryotic and prokaryotic metabarcoding	18S_PCR	Sequencing library preparation	MetaBar_18S	ARG_ALHOSW_r1	Sequencing and data quality control	ERR562442	PRJEB6610	European Nucleotide Archive	PRJEB402	http://www.ebi.ac.uk/ena/data/view/PRJEB402	ftp.sra.ebi.ac.uk/vol1/fastq/ERR562/ERR562442/ERR562442_1.fastq.gz;ftp.sra.ebi.ac.uk/vol1/fastq/ERR562/ERR562442/ERR562442_2.fastq.gz;	ftp.sra.ebi.ac.uk/vol1/err/ERR562/ERR562442
SAMEA2657060	18S and 16S rRNA genes amplicon generation for eukaryotic and prokaryotic metabarcoding	18S_PCR	Sequencing library preparation	MetaBar_18S	ARG_ALIOSW_r1	Sequencing and data quality control	ERR562453	PRJEB6610	European Nucleotide Archive	PRJEB402	http://www.ebi.ac.uk/ena/data/view/PRJEB402	ftp.sra.ebi.ac.uk/vol1/fastq/ERR562/ERR562453/ERR562453_1.fastq.gz;ftp.sra.ebi.ac.uk/vol1/fastq/ERR562/ERR562453/ERR562453_2.fastq.gz;	ftp.sra.ebi.ac.uk/vol1/err/ERR562/ERR562453
SAMEA2657098	18S and 16S rRNA genes amplicon generation for eukaryotic and prokaryotic metabarcoding	18S_PCR	Sequencing library preparation	MetaBar_18S	ARG_ALKOSW_r1	Sequencing and data quality control	ERR562493	PRJEB6610	European Nucleotide Archive	PRJEB402	http://www.ebi.ac.uk/ena/data/view/PRJEB402	ftp.sra.ebi.ac.uk/vol1/fastq/ERR562/ERR562493/ERR562493_1.fastq.gz;ftp.sra.ebi.ac.uk/vol1/fastq/ERR562/ERR562493/ERR562493_2.fastq.gz;	ftp.sra.ebi.ac.uk/vol1/err/ERR562/ERR562493
SAMEA2619811	18S and 16S rRNA genes amplicon generation for eukaryotic and prokaryotic metabarcoding	18S_PCR	Sequencing library preparation	MetaBar_18S	ARG_ALLOSW_r1	Sequencing and data quality control	ERR562466	PRJEB6610	European Nucleotide Archive	PRJEB402	http://www.ebi.ac.uk/ena/data/view/PRJEB402	ftp.sra.ebi.ac.uk/vol1/fastq/ERR562/ERR562466/ERR562466_1.fastq.gz;ftp.sra.ebi.ac.uk/vol1/fastq/ERR562/ERR562466/ERR562466_2.fastq.gz;	ftp.sra.ebi.ac.uk/vol1/err/ERR562/ERR562466
SAMEA2657001	18S and 16S rRNA genes amplicon generation for eukaryotic and prokaryotic metabarcoding	18S_PCR	Sequencing library preparation	MetaBar_18S	ARG_ALMOSW_r1	Sequencing and data quality control	ERR562681	PRJEB6610	European Nucleotide Archive	PRJEB402	http://www.ebi.ac.uk/ena/data/view/PRJEB402	ftp.sra.ebi.ac.uk/vol1/fastq/ERR562/ERR562681/ERR562681_1.fastq.gz;ftp.sra.ebi.ac.uk/vol1/fastq/ERR562/ERR562681/ERR562681_2.fastq.gz;	ftp.sra.ebi.ac.uk/vol1/err/ERR562/ERR562681
SAMEA2657017	18S and 16S rRNA genes amplicon generation for eukaryotic and prokaryotic metabarcoding	18S_PCR	Sequencing library preparation	MetaBar_18S	ARG_ALNOSW_r1	Sequencing and data quality control	ERR562649	PRJEB6610	European Nucleotide Archive	PRJEB402	http://www.ebi.ac.uk/ena/data/view/PRJEB402	ftp.sra.ebi.ac.uk/vol1/fastq/ERR562/ERR562649/ERR562649_1.fastq.gz;ftp.sra.ebi.ac.uk/vol1/fastq/ERR562/ERR562649/ERR562649_2.fastq.gz;	ftp.sra.ebi.ac.uk/vol1/err/ERR562/ERR562649
SAMEA2620249	18S and 16S rRNA genes amplicon generation for eukaryotic and prokaryotic metabarcoding	18S_PCR	Sequencing library preparation	MetaBar_18S	ARG_ALPOSW_r1	Sequencing and data quality control	ERR562549	PRJEB6610	European Nucleotide Archive	PRJEB402	http://www.ebi.ac.uk/ena/data/view/PRJEB402	ftp.sra.ebi.ac.uk/vol1/fastq/ERR562/ERR562549/ERR562549_1.fastq.gz;ftp.sra.ebi.ac.uk/vol1/fastq/ERR562/ERR562549/ERR562549_2.fastq.gz;	ftp.sra.ebi.ac.uk/vol1/err/ERR562/ERR562549
SAMEA2620267	18S and 16S rRNA genes amplicon generation for eukaryotic and prokaryotic metabarcoding	18S_PCR	Sequencing library preparation	MetaBar_18S	ARG_ALQOSW_r1	Sequencing and data quality control	ERR562406	PRJEB6610	European Nucleotide Archive	PRJEB402	http://www.ebi.ac.uk/ena/data/view/PRJEB402	ftp.sra.ebi.ac.uk/vol1/fastq/ERR562/ERR562406/ERR562406_1.fastq.gz;ftp.sra.ebi.ac.uk/vol1/fastq/ERR562/ERR562406/ERR562406_2.fastq.gz;	ftp.sra.ebi.ac.uk/vol1/err/ERR562/ERR562406
SAMEA2620251	18S and 16S rRNA genes amplicon generation for eukaryotic and prokaryotic metabarcoding	18S_PCR	Sequencing library preparation	MetaBar_18S	ARG_ALROSW_r1	Sequencing and data quality control	ERR562587	PRJEB6610	European Nucleotide Archive	PRJEB402	http://www.ebi.ac.uk/ena/data/view/PRJEB402	ftp.sra.ebi.ac.uk/vol1/fastq/ERR562/ERR562587/ERR562587_1.fastq.gz;ftp.sra.ebi.ac.uk/vol1/fastq/ERR562/ERR562587/ERR562587_2.fastq.gz;	ftp.sra.ebi.ac.uk/vol1/err/ERR562/ERR562587
SAMEA2620268	18S and 16S rRNA genes amplicon generation for eukaryotic and prokaryotic metabarcoding	18S_PCR	Sequencing library preparation	MetaBar_18S	ARG_ALSOSW_r1	Sequencing and data quality control	ERR562507	PRJEB6610	European Nucleotide Archive	PRJEB402	http://www.ebi.ac.uk/ena/data/view/PRJEB402	ftp.sra.ebi.ac.uk/vol1/fastq/ERR562/ERR562507/ERR562507_1.fastq.gz;ftp.sra.ebi.ac.uk/vol1/fastq/ERR562/ERR562507/ERR562507_2.fastq.gz;	ftp.sra.ebi.ac.uk/vol1/err/ERR562/ERR562507
SAMEA2657089	18S and 16S rRNA genes amplicon generation for eukaryotic and prokaryotic metabarcoding	18S_PCR	Sequencing library preparation	MetaBar_18S	ARG_ALTOSW_r1	Sequencing and data quality control	ERR562423	PRJEB6610	European Nucleotide Archive	PRJEB402	http://www.ebi.ac.uk/ena/data/view/PRJEB402	ftp.sra.ebi.ac.uk/vol1/fastq/ERR562/ERR562423/ERR562423_1.fastq.gz;ftp.sra.ebi.ac.uk/vol1/fastq/ERR562/ERR562423/ERR562423_2.fastq.gz;	ftp.sra.ebi.ac.uk/vol1/err/ERR562/ERR562423
SAMEA2657004	18S and 16S rRNA genes amplicon generation for eukaryotic and prokaryotic metabarcoding	18S_PCR	Sequencing library preparation	MetaBar_18S	ARG_ALVOSW_r1	Sequencing and data quality control	ERR562481	PRJEB6610	European Nucleotide Archive	PRJEB402	http://www.ebi.ac.uk/ena/data/view/PRJEB402	ftp.sra.ebi.ac.uk/vol1/fastq/ERR562/ERR562481/ERR562481_1.fastq.gz;ftp.sra.ebi.ac.uk/vol1/fastq/ERR562/ERR562481/ERR562481_2.fastq.gz;	ftp.sra.ebi.ac.uk/vol1/err/ERR562/ERR562481
SAMEA2657056	18S and 16S rRNA genes amplicon generation for eukaryotic and prokaryotic metabarcoding	18S_PCR	Sequencing library preparation	MetaBar_18S	ARG_AMAOSW_r1	Sequencing and data quality control	ERR562400	PRJEB6610	European Nucleotide Archive	PRJEB402	http://www.ebi.ac.uk/ena/data/view/PRJEB402	ftp.sra.ebi.ac.uk/vol1/fastq/ERR562/ERR562400/ERR562400_1.fastq.gz;ftp.sra.ebi.ac.uk/vol1/fastq/ERR562/ERR562400/ERR562400_2.fastq.gz;	ftp.sra.ebi.ac.uk/vol1/err/ERR562/ERR562400
SAMEA2656974	18S and 16S rRNA genes amplicon generation for eukaryotic and prokaryotic metabarcoding	18S_PCR	Sequencing library preparation	MetaBar_18S	ARG_AMBOSW_r1	Sequencing and data quality control	ERR562395	PRJEB6610	European Nucleotide Archive	PRJEB402	http://www.ebi.ac.uk/ena/data/view/PRJEB402	ftp.sra.ebi.ac.uk/vol1/fastq/ERR562/ERR562395/ERR562395_1.fastq.gz;ftp.sra.ebi.ac.uk/vol1/fastq/ERR562/ERR562395/ERR562395_2.fastq.gz;	ftp.sra.ebi.ac.uk/vol1/err/ERR562/ERR562395
SAMEA2657040	18S and 16S rRNA genes amplicon generation for eukaryotic and prokaryotic metabarcoding	18S_PCR	Sequencing library preparation	MetaBar_18S	ARG_AMCOSW_r1	Sequencing and data quality control	ERR562519	PRJEB6610	European Nucleotide Archive	PRJEB402	http://www.ebi.ac.uk/ena/data/view/PRJEB402	ftp.sra.ebi.ac.uk/vol1/fastq/ERR562/ERR562519/ERR562519_1.fastq.gz;ftp.sra.ebi.ac.uk/vol1/fastq/ERR562/ERR562519/ERR562519_2.fastq.gz;	ftp.sra.ebi.ac.uk/vol1/err/ERR562/ERR562519
SAMEA2620988	18S and 16S rRNA genes amplicon generation for eukaryotic and prokaryotic metabarcoding	18S_PCR	Sequencing library preparation	MetaBar_18S	ARG_AMDOSW_r1	Sequencing and data quality control	ERR562378	PRJEB6610	European Nucleotide Archive	PRJEB402	http://www.ebi.ac.uk/ena/data/view/PRJEB402	ftp.sra.ebi.ac.uk/vol1/fastq/ERR562/ERR562378/ERR562378_1.fastq.gz;ftp.sra.ebi.ac.uk/vol1/fastq/ERR562/ERR562378/ERR562378_2.fastq.gz;	ftp.sra.ebi.ac.uk/vol1/err/ERR562/ERR562378
SAMEA2657014	18S and 16S rRNA genes amplicon generation for eukaryotic and prokaryotic metabarcoding	18S_PCR	Sequencing library preparation	MetaBar_18S	ARG_AMEOSW_r1	Sequencing and data quality control	ERR562581	PRJEB6610	European Nucleotide Archive	PRJEB402	http://www.ebi.ac.uk/ena/data/view/PRJEB402	ftp.sra.ebi.ac.uk/vol1/fastq/ERR562/ERR562581/ERR562581_1.fastq.gz;ftp.sra.ebi.ac.uk/vol1/fastq/ERR562/ERR562581/ERR562581_2.fastq.gz;	ftp.sra.ebi.ac.uk/vol1/err/ERR562/ERR562581
SAMEA2657065	18S and 16S rRNA genes amplicon generation for eukaryotic and prokaryotic metabarcoding	18S_PCR	Sequencing library preparation	MetaBar_18S	ARG_AMFOSW_r1	Sequencing and data quality control	ERR562476	PRJEB6610	European Nucleotide Archive	PRJEB402	http://www.ebi.ac.uk/ena/data/view/PRJEB402	ftp.sra.ebi.ac.uk/vol1/fastq/ERR562/ERR562476/ERR562476_1.fastq.gz;ftp.sra.ebi.ac.uk/vol1/fastq/ERR562/ERR562476/ERR562476_2.fastq.gz;	ftp.sra.ebi.ac.uk/vol1/err/ERR562/ERR562476
SAMEA2656969	18S and 16S rRNA genes amplicon generation for eukaryotic and prokaryotic metabarcoding	18S_PCR	Sequencing library preparation	MetaBar_18S	ARG_AMGOSW_r1	Sequencing and data quality control	ERR562669	PRJEB6610	European Nucleotide Archive	PRJEB402	http://www.ebi.ac.uk/ena/data/view/PRJEB402	ftp.sra.ebi.ac.uk/vol1/fastq/ERR562/ERR562669/ERR562669_1.fastq.gz;ftp.sra.ebi.ac.uk/vol1/fastq/ERR562/ERR562669/ERR562669_2.fastq.gz;	ftp.sra.ebi.ac.uk/vol1/err/ERR562/ERR562669
SAMEA2620985	18S and 16S rRNA genes amplicon generation for eukaryotic and prokaryotic metabarcoding	18S_PCR	Sequencing library preparation	MetaBar_18S	ARG_AMHOSW_r1	Sequencing and data quality control	ERR562641	PRJEB6610	European Nucleotide Archive	PRJEB402	http://www.ebi.ac.uk/ena/data/view/PRJEB402	ftp.sra.ebi.ac.uk/vol1/fastq/ERR562/ERR562641/ERR562641_1.fastq.gz;ftp.sra.ebi.ac.uk/vol1/fastq/ERR562/ERR562641/ERR562641_2.fastq.gz;	ftp.sra.ebi.ac.uk/vol1/err/ERR562/ERR562641
SAMEA2622325	18S and 16S rRNA genes amplicon generation for eukaryotic and prokaryotic metabarcoding	18S_PCR	Sequencing library preparation	MetaBar_18S	ARG_AMIOSW_r1	Sequencing and data quality control	ERR562616	PRJEB6610	European Nucleotide Archive	PRJEB402	http://www.ebi.ac.uk/ena/data/view/PRJEB402	ftp.sra.ebi.ac.uk/vol1/fastq/ERR562/ERR562616/ERR562616_1.fastq.gz;ftp.sra.ebi.ac.uk/vol1/fastq/ERR562/ERR562616/ERR562616_2.fastq.gz;	ftp.sra.ebi.ac.uk/vol1/err/ERR562/ERR562616
SAMEA2657063	18S and 16S rRNA genes amplicon generation for eukaryotic and prokaryotic metabarcoding	18S_PCR	Sequencing library preparation	MetaBar_18S	ARG_AMKOSW_r1	Sequencing and data quality control	ERR562672	PRJEB6610	European Nucleotide Archive	PRJEB402	http://www.ebi.ac.uk/ena/data/view/PRJEB402	ftp.sra.ebi.ac.uk/vol1/fastq/ERR562/ERR562672/ERR562672_1.fastq.gz;ftp.sra.ebi.ac.uk/vol1/fastq/ERR562/ERR562672/ERR562672_2.fastq.gz;	ftp.sra.ebi.ac.uk/vol1/err/ERR562/ERR562672
SAMEA2657008	18S and 16S rRNA genes amplicon generation for eukaryotic and prokaryotic metabarcoding	18S_PCR	Sequencing library preparation	MetaBar_18S	ARG_AMLOSW_r1	Sequencing and data quality control	ERR562644	PRJEB6610	European Nucleotide Archive	PRJEB402	http://www.ebi.ac.uk/ena/data/view/PRJEB402	ftp.sra.ebi.ac.uk/vol1/fastq/ERR562/ERR562644/ERR562644_1.fastq.gz;ftp.sra.ebi.ac.uk/vol1/fastq/ERR562/ERR562644/ERR562644_2.fastq.gz;	ftp.sra.ebi.ac.uk/vol1/err/ERR562/ERR562644
SAMEA2657088	18S and 16S rRNA genes amplicon generation for eukaryotic and prokaryotic metabarcoding	18S_PCR	Sequencing library preparation	MetaBar_18S	ARG_AMMOSW_r1	Sequencing and data quality control	ERR562722	PRJEB6610	European Nucleotide Archive	PRJEB402	http://www.ebi.ac.uk/ena/data/view/PRJEB402	ftp.sra.ebi.ac.uk/vol1/fastq/ERR562/ERR562722/ERR562722_1.fastq.gz;ftp.sra.ebi.ac.uk/vol1/fastq/ERR562/ERR562722/ERR562722_2.fastq.gz;	ftp.sra.ebi.ac.uk/vol1/err/ERR562/ERR562722
SAMEA2622324	18S and 16S rRNA genes amplicon generation for eukaryotic and prokaryotic metabarcoding	18S_PCR	Sequencing library preparation	MetaBar_18S	ARG_AMNOSW_r1	Sequencing and data quality control	ERR562495	PRJEB6610	European Nucleotide Archive	PRJEB402	http://www.ebi.ac.uk/ena/data/view/PRJEB402	ftp.sra.ebi.ac.uk/vol1/fastq/ERR562/ERR562495/ERR562495_1.fastq.gz;ftp.sra.ebi.ac.uk/vol1/fastq/ERR562/ERR562495/ERR562495_2.fastq.gz;	ftp.sra.ebi.ac.uk/vol1/err/ERR562/ERR562495
SAMEA2622345	18S and 16S rRNA genes amplicon generation for eukaryotic and prokaryotic metabarcoding	18S_PCR	Sequencing library preparation	MetaBar_18S	ARG_AMPOSW_r1	Sequencing and data quality control	ERR562721	PRJEB6610	European Nucleotide Archive	PRJEB402	http://www.ebi.ac.uk/ena/data/view/PRJEB402	ftp.sra.ebi.ac.uk/vol1/fastq/ERR562/ERR562721/ERR562721_1.fastq.gz;ftp.sra.ebi.ac.uk/vol1/fastq/ERR562/ERR562721/ERR562721_2.fastq.gz;	ftp.sra.ebi.ac.uk/vol1/err/ERR562/ERR562721
SAMEA2622347	18S and 16S rRNA genes amplicon generation for eukaryotic and prokaryotic metabarcoding	18S_PCR	Sequencing library preparation	MetaBar_18S	ARG_AMQOSW_r2	Sequencing and data quality control	ERR562390	PRJEB6610	European Nucleotide Archive	PRJEB402	http://www.ebi.ac.uk/ena/data/view/PRJEB402	ftp.sra.ebi.ac.uk/vol1/fastq/ERR562/ERR562390/ERR562390_1.fastq.gz;ftp.sra.ebi.ac.uk/vol1/fastq/ERR562/ERR562390/ERR562390_2.fastq.gz;	ftp.sra.ebi.ac.uk/vol1/err/ERR562/ERR562390
SAMEA2657103	18S and 16S rRNA genes amplicon generation for eukaryotic and prokaryotic metabarcoding	18S_PCR	Sequencing library preparation	MetaBar_18S	ARG_AMROSW_r1	Sequencing and data quality control	ERR562370	PRJEB6610	European Nucleotide Archive	PRJEB402	http://www.ebi.ac.uk/ena/data/view/PRJEB402	ftp.sra.ebi.ac.uk/vol1/fastq/ERR562/ERR562370/ERR562370_1.fastq.gz;ftp.sra.ebi.ac.uk/vol1/fastq/ERR562/ERR562370/ERR562370_2.fastq.gz;	ftp.sra.ebi.ac.uk/vol1/err/ERR562/ERR562370
SAMEA2657076	18S and 16S rRNA genes amplicon generation for eukaryotic and prokaryotic metabarcoding	18S_PCR	Sequencing library preparation	MetaBar_18S	ARG_AMSOSW_r1	Sequencing and data quality control	ERR562598	PRJEB6610	European Nucleotide Archive	PRJEB402	http://www.ebi.ac.uk/ena/data/view/PRJEB402	ftp.sra.ebi.ac.uk/vol1/fastq/ERR562/ERR562598/ERR562598_1.fastq.gz;ftp.sra.ebi.ac.uk/vol1/fastq/ERR562/ERR562598/ERR562598_2.fastq.gz;	ftp.sra.ebi.ac.uk/vol1/err/ERR562/ERR562598
SAMEA2622369	18S and 16S rRNA genes amplicon generation for eukaryotic and prokaryotic metabarcoding	18S_PCR	Sequencing library preparation	MetaBar_18S	ARG_AMTOSW_r1	Sequencing and data quality control	ERR1879860	PRJEB6610	European Nucleotide Archive	PRJEB402	http://www.ebi.ac.uk/ena/data/view/PRJEB402	ftp.sra.ebi.ac.uk/vol1/fastq/ERR187/000/ERR1879860/ERR1879860_1.fastq.gz;ftp.sra.ebi.ac.uk/vol1/fastq/ERR187/000/ERR1879860/ERR1879860_2.fastq.gz;	ftp.sra.ebi.ac.uk/vol1/err/ERR187/000/ERR1879860
SAMEA2622370	18S and 16S rRNA genes amplicon generation for eukaryotic and prokaryotic metabarcoding	18S_PCR	Sequencing library preparation	MetaBar_18S	ARG_AMVOSW_r1	Sequencing and data quality control	ERR1879906	PRJEB6610	European Nucleotide Archive	PRJEB402	http://www.ebi.ac.uk/ena/data/view/PRJEB402	ftp.sra.ebi.ac.uk/vol1/fastq/ERR187/006/ERR1879906/ERR1879906_1.fastq.gz;ftp.sra.ebi.ac.uk/vol1/fastq/ERR187/006/ERR1879906/ERR1879906_2.fastq.gz;	ftp.sra.ebi.ac.uk/vol1/err/ERR187/006/ERR1879906
SAMEA2622343	18S and 16S rRNA genes amplicon generation for eukaryotic and prokaryotic metabarcoding	18S_PCR	Sequencing library preparation	MetaBar_18S	ARG_ANAOSW_r1	Sequencing and data quality control	ERR562576	PRJEB6610	European Nucleotide Archive	PRJEB402	http://www.ebi.ac.uk/ena/data/view/PRJEB402	ftp.sra.ebi.ac.uk/vol1/fastq/ERR562/ERR562576/ERR562576_1.fastq.gz;ftp.sra.ebi.ac.uk/vol1/fastq/ERR562/ERR562576/ERR562576_2.fastq.gz;	ftp.sra.ebi.ac.uk/vol1/err/ERR562/ERR562576
SAMEA2622184	18S and 16S rRNA genes amplicon generation for eukaryotic and prokaryotic metabarcoding	18S_PCR	Sequencing library preparation	MetaBar_18S	ARG_ANBOSW_r2	Sequencing and data quality control	ERR562517	PRJEB6610	European Nucleotide Archive	PRJEB402	http://www.ebi.ac.uk/ena/data/view/PRJEB402	ftp.sra.ebi.ac.uk/vol1/fastq/ERR562/ERR562517/ERR562517_1.fastq.gz;ftp.sra.ebi.ac.uk/vol1/fastq/ERR562/ERR562517/ERR562517_2.fastq.gz;	ftp.sra.ebi.ac.uk/vol1/err/ERR562/ERR562517
SAMEA2656991	18S and 16S rRNA genes amplicon generation for eukaryotic and prokaryotic metabarcoding	18S_PCR	Sequencing library preparation	MetaBar_18S	ARG_ANCOSW_r1	Sequencing and data quality control	ERR562620	PRJEB6610	European Nucleotide Archive	PRJEB402	http://www.ebi.ac.uk/ena/data/view/PRJEB402	ftp.sra.ebi.ac.uk/vol1/fastq/ERR562/ERR562620/ERR562620_1.fastq.gz;ftp.sra.ebi.ac.uk/vol1/fastq/ERR562/ERR562620/ERR562620_2.fastq.gz;	ftp.sra.ebi.ac.uk/vol1/err/ERR562/ERR562620
SAMEA2657092	18S and 16S rRNA genes amplicon generation for eukaryotic and prokaryotic metabarcoding	18S_PCR	Sequencing library preparation	MetaBar_18S	ARG_ANDOSW_r1	Sequencing and data quality control	ERR562539	PRJEB6610	European Nucleotide Archive	PRJEB402	http://www.ebi.ac.uk/ena/data/view/PRJEB402	ftp.sra.ebi.ac.uk/vol1/fastq/ERR562/ERR562539/ERR562539_1.fastq.gz;ftp.sra.ebi.ac.uk/vol1/fastq/ERR562/ERR562539/ERR562539_2.fastq.gz;	ftp.sra.ebi.ac.uk/vol1/err/ERR562/ERR562539
SAMEA2657072	18S and 16S rRNA genes amplicon generation for eukaryotic and prokaryotic metabarcoding	18S_PCR	Sequencing library preparation	MetaBar_18S	ARG_ANEOSW_r1	Sequencing and data quality control	ERR562382	PRJEB6610	European Nucleotide Archive	PRJEB402	http://www.ebi.ac.uk/ena/data/view/PRJEB402	ftp.sra.ebi.ac.uk/vol1/fastq/ERR562/ERR562382/ERR562382_1.fastq.gz;ftp.sra.ebi.ac.uk/vol1/fastq/ERR562/ERR562382/ERR562382_2.fastq.gz;	ftp.sra.ebi.ac.uk/vol1/err/ERR562/ERR562382
SAMEA2622182	18S and 16S rRNA genes amplicon generation for eukaryotic and prokaryotic metabarcoding	18S_PCR	Sequencing library preparation	MetaBar_18S	ARG_ANFOSW_r1	Sequencing and data quality control	ERR562574	PRJEB6610	European Nucleotide Archive	PRJEB402	http://www.ebi.ac.uk/ena/data/view/PRJEB402	ftp.sra.ebi.ac.uk/vol1/fastq/ERR562/ERR562574/ERR562574_1.fastq.gz;ftp.sra.ebi.ac.uk/vol1/fastq/ERR562/ERR562574/ERR562574_2.fastq.gz;	ftp.sra.ebi.ac.uk/vol1/err/ERR562/ERR562574
SAMEA2622230	18S and 16S rRNA genes amplicon generation for eukaryotic and prokaryotic metabarcoding	18S_PCR	Sequencing library preparation	MetaBar_18S	ARG_ANGOSW_r1	Sequencing and data quality control	ERR562553	PRJEB6610	European Nucleotide Archive	PRJEB402	http://www.ebi.ac.uk/ena/data/view/PRJEB402	ftp.sra.ebi.ac.uk/vol1/fastq/ERR562/ERR562553/ERR562553_1.fastq.gz;ftp.sra.ebi.ac.uk/vol1/fastq/ERR562/ERR562553/ERR562553_2.fastq.gz;	ftp.sra.ebi.ac.uk/vol1/err/ERR562/ERR562553
SAMEA2622232	18S and 16S rRNA genes amplicon generation for eukaryotic and prokaryotic metabarcoding	18S_PCR	Sequencing library preparation	MetaBar_18S	ARG_ANHOSW_r1	Sequencing and data quality control	ERR562556	PRJEB6610	European Nucleotide Archive	PRJEB402	http://www.ebi.ac.uk/ena/data/view/PRJEB402	ftp.sra.ebi.ac.uk/vol1/fastq/ERR562/ERR562556/ERR562556_1.fastq.gz;ftp.sra.ebi.ac.uk/vol1/fastq/ERR562/ERR562556/ERR562556_2.fastq.gz;	ftp.sra.ebi.ac.uk/vol1/err/ERR562/ERR562556
SAMEA2657087	18S and 16S rRNA genes amplicon generation for eukaryotic and prokaryotic metabarcoding	18S_PCR	Sequencing library preparation	MetaBar_18S	ARG_ANIOSW_r1	Sequencing and data quality control	ERR562730	PRJEB6610	European Nucleotide Archive	PRJEB402	http://www.ebi.ac.uk/ena/data/view/PRJEB402	ftp.sra.ebi.ac.uk/vol1/fastq/ERR562/ERR562730/ERR562730_1.fastq.gz;ftp.sra.ebi.ac.uk/vol1/fastq/ERR562/ERR562730/ERR562730_2.fastq.gz;	ftp.sra.ebi.ac.uk/vol1/err/ERR562/ERR562730
SAMEA2657097	18S and 16S rRNA genes amplicon generation for eukaryotic and prokaryotic metabarcoding	18S_PCR	Sequencing library preparation	MetaBar_18S	ARG_ANKOSW_r1	Sequencing and data quality control	ERR562622	PRJEB6610	European Nucleotide Archive	PRJEB402	http://www.ebi.ac.uk/ena/data/view/PRJEB402	ftp.sra.ebi.ac.uk/vol1/fastq/ERR562/ERR562622/ERR562622_1.fastq.gz;ftp.sra.ebi.ac.uk/vol1/fastq/ERR562/ERR562622/ERR562622_2.fastq.gz;	ftp.sra.ebi.ac.uk/vol1/err/ERR562/ERR562622
SAMEA2622228	18S and 16S rRNA genes amplicon generation for eukaryotic and prokaryotic metabarcoding	18S_PCR	Sequencing library preparation	MetaBar_18S	ARG_ANLOSW_r1	Sequencing and data quality control	ERR562483	PRJEB6610	European Nucleotide Archive	PRJEB402	http://www.ebi.ac.uk/ena/data/view/PRJEB402	ftp.sra.ebi.ac.uk/vol1/fastq/ERR562/ERR562483/ERR562483_1.fastq.gz;ftp.sra.ebi.ac.uk/vol1/fastq/ERR562/ERR562483/ERR562483_2.fastq.gz;	ftp.sra.ebi.ac.uk/vol1/err/ERR562/ERR562483
SAMEA2622206	18S and 16S rRNA genes amplicon generation for eukaryotic and prokaryotic metabarcoding	18S_PCR	Sequencing library preparation	MetaBar_18S	ARG_ANMOSW_r1	Sequencing and data quality control	ERR1879865	PRJEB6610	European Nucleotide Archive	PRJEB402	http://www.ebi.ac.uk/ena/data/view/PRJEB402	ftp.sra.ebi.ac.uk/vol1/fastq/ERR187/005/ERR1879865/ERR1879865_1.fastq.gz;ftp.sra.ebi.ac.uk/vol1/fastq/ERR187/005/ERR1879865/ERR1879865_2.fastq.gz;	ftp.sra.ebi.ac.uk/vol1/err/ERR187/005/ERR1879865
SAMEA2622207	18S and 16S rRNA genes amplicon generation for eukaryotic and prokaryotic metabarcoding	18S_PCR	Sequencing library preparation	MetaBar_18S	ARG_ANNOSW_r1	Sequencing and data quality control	ERR1879885	PRJEB6610	European Nucleotide Archive	PRJEB402	http://www.ebi.ac.uk/ena/data/view/PRJEB402	ftp.sra.ebi.ac.uk/vol1/fastq/ERR187/005/ERR1879885/ERR1879885_1.fastq.gz;ftp.sra.ebi.ac.uk/vol1/fastq/ERR187/005/ERR1879885/ERR1879885_2.fastq.gz;	ftp.sra.ebi.ac.uk/vol1/err/ERR187/005/ERR1879885
SAMEA2621265	18S and 16S rRNA genes amplicon generation for eukaryotic and prokaryotic metabarcoding	18S_PCR	Sequencing library preparation	MetaBar_18S	ARG_ANPOSW_r1	Sequencing and data quality control	ERR562588	PRJEB6610	European Nucleotide Archive	PRJEB402	http://www.ebi.ac.uk/ena/data/view/PRJEB402	ftp.sra.ebi.ac.uk/vol1/fastq/ERR562/ERR562588/ERR562588_1.fastq.gz;ftp.sra.ebi.ac.uk/vol1/fastq/ERR562/ERR562588/ERR562588_2.fastq.gz;	ftp.sra.ebi.ac.uk/vol1/err/ERR562/ERR562588
SAMEA2657029	18S and 16S rRNA genes amplicon generation for eukaryotic and prokaryotic metabarcoding	18S_PCR	Sequencing library preparation	MetaBar_18S	ARG_ANQOSW_r1	Sequencing and data quality control	ERR562718	PRJEB6610	European Nucleotide Archive	PRJEB402	http://www.ebi.ac.uk/ena/data/view/PRJEB402	ftp.sra.ebi.ac.uk/vol1/fastq/ERR562/ERR562718/ERR562718_1.fastq.gz;ftp.sra.ebi.ac.uk/vol1/fastq/ERR562/ERR562718/ERR562718_2.fastq.gz;	ftp.sra.ebi.ac.uk/vol1/err/ERR562/ERR562718
SAMEA2657067	18S and 16S rRNA genes amplicon generation for eukaryotic and prokaryotic metabarcoding	18S_PCR	Sequencing library preparation	MetaBar_18S	ARG_ANROSW_r1	Sequencing and data quality control	ERR562397	PRJEB6610	European Nucleotide Archive	PRJEB402	http://www.ebi.ac.uk/ena/data/view/PRJEB402	ftp.sra.ebi.ac.uk/vol1/fastq/ERR562/ERR562397/ERR562397_1.fastq.gz;ftp.sra.ebi.ac.uk/vol1/fastq/ERR562/ERR562397/ERR562397_2.fastq.gz;	ftp.sra.ebi.ac.uk/vol1/err/ERR562/ERR562397
SAMEA2656977	18S and 16S rRNA genes amplicon generation for eukaryotic and prokaryotic metabarcoding	18S_PCR	Sequencing library preparation	MetaBar_18S	ARG_ANSOSW_r1	Sequencing and data quality control	ERR562419	PRJEB6610	European Nucleotide Archive	PRJEB402	http://www.ebi.ac.uk/ena/data/view/PRJEB402	ftp.sra.ebi.ac.uk/vol1/fastq/ERR562/ERR562419/ERR562419_1.fastq.gz;ftp.sra.ebi.ac.uk/vol1/fastq/ERR562/ERR562419/ERR562419_2.fastq.gz;	ftp.sra.ebi.ac.uk/vol1/err/ERR562/ERR562419
SAMEA2621263	18S and 16S rRNA genes amplicon generation for eukaryotic and prokaryotic metabarcoding	18S_PCR	Sequencing library preparation	MetaBar_18S	ARG_ANTOSW_r1	Sequencing and data quality control	ERR562716	PRJEB6610	European Nucleotide Archive	PRJEB402	http://www.ebi.ac.uk/ena/data/view/PRJEB402	ftp.sra.ebi.ac.uk/vol1/fastq/ERR562/ERR562716/ERR562716_1.fastq.gz;ftp.sra.ebi.ac.uk/vol1/fastq/ERR562/ERR562716/ERR562716_2.fastq.gz;	ftp.sra.ebi.ac.uk/vol1/err/ERR562/ERR562716
SAMEA2621282	18S and 16S rRNA genes amplicon generation for eukaryotic and prokaryotic metabarcoding	18S_PCR	Sequencing library preparation	MetaBar_18S	ARG_ANVOSW_r1	Sequencing and data quality control	ERR562603	PRJEB6610	European Nucleotide Archive	PRJEB402	http://www.ebi.ac.uk/ena/data/view/PRJEB402	ftp.sra.ebi.ac.uk/vol1/fastq/ERR562/ERR562603/ERR562603_1.fastq.gz;ftp.sra.ebi.ac.uk/vol1/fastq/ERR562/ERR562603/ERR562603_2.fastq.gz;	ftp.sra.ebi.ac.uk/vol1/err/ERR562/ERR562603
SAMEA2657102	18S and 16S rRNA genes amplicon generation for eukaryotic and prokaryotic metabarcoding	18S_PCR	Sequencing library preparation	MetaBar_18S	ARG_APAOSW_r1	Sequencing and data quality control	ERR562402	PRJEB6610	European Nucleotide Archive	PRJEB402	http://www.ebi.ac.uk/ena/data/view/PRJEB402	ftp.sra.ebi.ac.uk/vol1/fastq/ERR562/ERR562402/ERR562402_1.fastq.gz;ftp.sra.ebi.ac.uk/vol1/fastq/ERR562/ERR562402/ERR562402_2.fastq.gz;	ftp.sra.ebi.ac.uk/vol1/err/ERR562/ERR562402
SAMEA2657042	18S and 16S rRNA genes amplicon generation for eukaryotic and prokaryotic metabarcoding	18S_PCR	Sequencing library preparation	MetaBar_18S	ARG_APBOSW_r1	Sequencing and data quality control	ERR562584	PRJEB6610	European Nucleotide Archive	PRJEB402	http://www.ebi.ac.uk/ena/data/view/PRJEB402	ftp.sra.ebi.ac.uk/vol1/fastq/ERR562/ERR562584/ERR562584_1.fastq.gz;ftp.sra.ebi.ac.uk/vol1/fastq/ERR562/ERR562584/ERR562584_2.fastq.gz;	ftp.sra.ebi.ac.uk/vol1/err/ERR562/ERR562584
SAMEA2621280	18S and 16S rRNA genes amplicon generation for eukaryotic and prokaryotic metabarcoding	18S_PCR	Sequencing library preparation	MetaBar_18S	ARG_APCOSW_r1	Sequencing and data quality control	ERR562680	PRJEB6610	European Nucleotide Archive	PRJEB402	http://www.ebi.ac.uk/ena/data/view/PRJEB402	ftp.sra.ebi.ac.uk/vol1/fastq/ERR562/ERR562680/ERR562680_1.fastq.gz;ftp.sra.ebi.ac.uk/vol1/fastq/ERR562/ERR562680/ERR562680_2.fastq.gz;	ftp.sra.ebi.ac.uk/vol1/err/ERR562/ERR562680
SAMEA2621298	18S and 16S rRNA genes amplicon generation for eukaryotic and prokaryotic metabarcoding	18S_PCR	Sequencing library preparation	MetaBar_18S	ARG_APDOSW_r1	Sequencing and data quality control	ERR1879676	PRJEB6610	European Nucleotide Archive	PRJEB402	http://www.ebi.ac.uk/ena/data/view/PRJEB402	ftp.sra.ebi.ac.uk/vol1/fastq/ERR187/006/ERR1879676/ERR1879676_1.fastq.gz;ftp.sra.ebi.ac.uk/vol1/fastq/ERR187/006/ERR1879676/ERR1879676_2.fastq.gz;	ftp.sra.ebi.ac.uk/vol1/err/ERR187/006/ERR1879676
SAMEA2621299	18S and 16S rRNA genes amplicon generation for eukaryotic and prokaryotic metabarcoding	18S_PCR	Sequencing library preparation	MetaBar_18S	ARG_APEOSW_r1	Sequencing and data quality control	ERR1879844	PRJEB6610	European Nucleotide Archive	PRJEB402	http://www.ebi.ac.uk/ena/data/view/PRJEB402	ftp.sra.ebi.ac.uk/vol1/fastq/ERR187/004/ERR1879844/ERR1879844_1.fastq.gz;ftp.sra.ebi.ac.uk/vol1/fastq/ERR187/004/ERR1879844/ERR1879844_2.fastq.gz;	ftp.sra.ebi.ac.uk/vol1/err/ERR187/004/ERR1879844
SAMEA2622106	18S and 16S rRNA genes amplicon generation for eukaryotic and prokaryotic metabarcoding	18S_PCR	Sequencing library preparation	MetaBar_18S	ARG_APFOSW_r1	Sequencing and data quality control	ERR562638	PRJEB6610	European Nucleotide Archive	PRJEB402	http://www.ebi.ac.uk/ena/data/view/PRJEB402	ftp.sra.ebi.ac.uk/vol1/fastq/ERR562/ERR562638/ERR562638_1.fastq.gz;ftp.sra.ebi.ac.uk/vol1/fastq/ERR562/ERR562638/ERR562638_2.fastq.gz;	ftp.sra.ebi.ac.uk/vol1/err/ERR562/ERR562638
SAMEA2656973	18S and 16S rRNA genes amplicon generation for eukaryotic and prokaryotic metabarcoding	18S_PCR	Sequencing library preparation	MetaBar_18S	ARG_APGOSW_r1	Sequencing and data quality control	ERR562710	PRJEB6610	European Nucleotide Archive	PRJEB402	http://www.ebi.ac.uk/ena/data/view/PRJEB402	ftp.sra.ebi.ac.uk/vol1/fastq/ERR562/ERR562710/ERR562710_1.fastq.gz;ftp.sra.ebi.ac.uk/vol1/fastq/ERR562/ERR562710/ERR562710_2.fastq.gz;	ftp.sra.ebi.ac.uk/vol1/err/ERR562/ERR562710
SAMEA2657086	18S and 16S rRNA genes amplicon generation for eukaryotic and prokaryotic metabarcoding	18S_PCR	Sequencing library preparation	MetaBar_18S	ARG_APHOSW_r1	Sequencing and data quality control	ERR562506	PRJEB6610	European Nucleotide Archive	PRJEB402	http://www.ebi.ac.uk/ena/data/view/PRJEB402	ftp.sra.ebi.ac.uk/vol1/fastq/ERR562/ERR562506/ERR562506_1.fastq.gz;ftp.sra.ebi.ac.uk/vol1/fastq/ERR562/ERR562506/ERR562506_2.fastq.gz;	ftp.sra.ebi.ac.uk/vol1/err/ERR562/ERR562506
SAMEA2657000	18S and 16S rRNA genes amplicon generation for eukaryotic and prokaryotic metabarcoding	18S_PCR	Sequencing library preparation	MetaBar_18S	ARG_APIOSW_r1	Sequencing and data quality control	ERR562610	PRJEB6610	European Nucleotide Archive	PRJEB402	http://www.ebi.ac.uk/ena/data/view/PRJEB402	ftp.sra.ebi.ac.uk/vol1/fastq/ERR562/ERR562610/ERR562610_1.fastq.gz;ftp.sra.ebi.ac.uk/vol1/fastq/ERR562/ERR562610/ERR562610_2.fastq.gz;	ftp.sra.ebi.ac.uk/vol1/err/ERR562/ERR562610
SAMEA2622104	18S and 16S rRNA genes amplicon generation for eukaryotic and prokaryotic metabarcoding	18S_PCR	Sequencing library preparation	MetaBar_18S	ARG_APKOSW_r1	Sequencing and data quality control	ERR562460	PRJEB6610	European Nucleotide Archive	PRJEB402	http://www.ebi.ac.uk/ena/data/view/PRJEB402	ftp.sra.ebi.ac.uk/vol1/fastq/ERR562/ERR562460/ERR562460_1.fastq.gz;ftp.sra.ebi.ac.uk/vol1/fastq/ERR562/ERR562460/ERR562460_2.fastq.gz;	ftp.sra.ebi.ac.uk/vol1/err/ERR562/ERR562460
SAMEA2622158	18S and 16S rRNA genes amplicon generation for eukaryotic and prokaryotic metabarcoding	18S_PCR	Sequencing library preparation	MetaBar_18S	ARG_APLOSW_r1	Sequencing and data quality control	ERR1879783	PRJEB6610	European Nucleotide Archive	PRJEB402	http://www.ebi.ac.uk/ena/data/view/PRJEB402	ftp.sra.ebi.ac.uk/vol1/fastq/ERR187/003/ERR1879783/ERR1879783_1.fastq.gz;ftp.sra.ebi.ac.uk/vol1/fastq/ERR187/003/ERR1879783/ERR1879783_2.fastq.gz;	ftp.sra.ebi.ac.uk/vol1/err/ERR187/003/ERR1879783
SAMEA2622130	18S and 16S rRNA genes amplicon generation for eukaryotic and prokaryotic metabarcoding	18S_PCR	Sequencing library preparation	MetaBar_18S	ARG_APMOSW_r1	Sequencing and data quality control	ERR562535	PRJEB6610	European Nucleotide Archive	PRJEB402	http://www.ebi.ac.uk/ena/data/view/PRJEB402	ftp.sra.ebi.ac.uk/vol1/fastq/ERR562/ERR562535/ERR562535_1.fastq.gz;ftp.sra.ebi.ac.uk/vol1/fastq/ERR562/ERR562535/ERR562535_2.fastq.gz;	ftp.sra.ebi.ac.uk/vol1/err/ERR562/ERR562535
SAMEA2622132	18S and 16S rRNA genes amplicon generation for eukaryotic and prokaryotic metabarcoding	18S_PCR	Sequencing library preparation	MetaBar_18S	ARG_APNOSW_r1	Sequencing and data quality control	ERR562723	PRJEB6610	European Nucleotide Archive	PRJEB402	http://www.ebi.ac.uk/ena/data/view/PRJEB402	ftp.sra.ebi.ac.uk/vol1/fastq/ERR562/ERR562723/ERR562723_1.fastq.gz;ftp.sra.ebi.ac.uk/vol1/fastq/ERR562/ERR562723/ERR562723_2.fastq.gz;	ftp.sra.ebi.ac.uk/vol1/err/ERR562/ERR562723
SAMEA2657077	18S and 16S rRNA genes amplicon generation for eukaryotic and prokaryotic metabarcoding	18S_PCR	Sequencing library preparation	MetaBar_18S	ARG_APPOSW_r1	Sequencing and data quality control	ERR562676	PRJEB6610	European Nucleotide Archive	PRJEB402	http://www.ebi.ac.uk/ena/data/view/PRJEB402	ftp.sra.ebi.ac.uk/vol1/fastq/ERR562/ERR562676/ERR562676_1.fastq.gz;ftp.sra.ebi.ac.uk/vol1/fastq/ERR562/ERR562676/ERR562676_2.fastq.gz;	ftp.sra.ebi.ac.uk/vol1/err/ERR562/ERR562676
SAMEA2657044	18S and 16S rRNA genes amplicon generation for eukaryotic and prokaryotic metabarcoding	18S_PCR	Sequencing library preparation	MetaBar_18S	ARG_APQOSW_r1	Sequencing and data quality control	ERR562589	PRJEB6610	European Nucleotide Archive	PRJEB402	http://www.ebi.ac.uk/ena/data/view/PRJEB402	ftp.sra.ebi.ac.uk/vol1/fastq/ERR562/ERR562589/ERR562589_1.fastq.gz;ftp.sra.ebi.ac.uk/vol1/fastq/ERR562/ERR562589/ERR562589_2.fastq.gz;	ftp.sra.ebi.ac.uk/vol1/err/ERR562/ERR562589
SAMEA2622128	18S and 16S rRNA genes amplicon generation for eukaryotic and prokaryotic metabarcoding	18S_PCR	Sequencing library preparation	MetaBar_18S	ARG_APROSW_r1	Sequencing and data quality control	ERR562380	PRJEB6610	European Nucleotide Archive	PRJEB402	http://www.ebi.ac.uk/ena/data/view/PRJEB402	ftp.sra.ebi.ac.uk/vol1/fastq/ERR562/ERR562380/ERR562380_1.fastq.gz;ftp.sra.ebi.ac.uk/vol1/fastq/ERR562/ERR562380/ERR562380_2.fastq.gz;	ftp.sra.ebi.ac.uk/vol1/err/ERR562/ERR562380
SAMEA2622159	18S and 16S rRNA genes amplicon generation for eukaryotic and prokaryotic metabarcoding	18S_PCR	Sequencing library preparation	MetaBar_18S	ARG_APSOSW_r1	Sequencing and data quality control	ERR1879859	PRJEB6610	European Nucleotide Archive	PRJEB402	http://www.ebi.ac.uk/ena/data/view/PRJEB402	ftp.sra.ebi.ac.uk/vol1/fastq/ERR187/009/ERR1879859/ERR1879859_1.fastq.gz;ftp.sra.ebi.ac.uk/vol1/fastq/ERR187/009/ERR1879859/ERR1879859_2.fastq.gz;	ftp.sra.ebi.ac.uk/vol1/err/ERR187/009/ERR1879859
SAMEA2619981	18S and 16S rRNA genes amplicon generation for eukaryotic and prokaryotic metabarcoding	18S_PCR	Sequencing library preparation	MetaBar_18S	ARG_APTOSW_r1	Sequencing and data quality control	ERR1879750	PRJEB6610	European Nucleotide Archive	PRJEB402	http://www.ebi.ac.uk/ena/data/view/PRJEB402	ftp.sra.ebi.ac.uk/vol1/fastq/ERR187/000/ERR1879750/ERR1879750_1.fastq.gz;ftp.sra.ebi.ac.uk/vol1/fastq/ERR187/000/ERR1879750/ERR1879750_2.fastq.gz;	ftp.sra.ebi.ac.uk/vol1/err/ERR187/000/ERR1879750
SAMEA2619983	18S and 16S rRNA genes amplicon generation for eukaryotic and prokaryotic metabarcoding	18S_PCR	Sequencing library preparation	MetaBar_18S	ARG_APVOSW_r1	Sequencing and data quality control	ERR1879907	PRJEB6610	European Nucleotide Archive	PRJEB402	http://www.ebi.ac.uk/ena/data/view/PRJEB402	ftp.sra.ebi.ac.uk/vol1/fastq/ERR187/007/ERR1879907/ERR1879907_1.fastq.gz;ftp.sra.ebi.ac.uk/vol1/fastq/ERR187/007/ERR1879907/ERR1879907_2.fastq.gz;	ftp.sra.ebi.ac.uk/vol1/err/ERR187/007/ERR1879907
SAMEA2619982	18S and 16S rRNA genes amplicon generation for eukaryotic and prokaryotic metabarcoding	18S_PCR	Sequencing library preparation	MetaBar_18S	ARG_AQAOSW_r1	Sequencing and data quality control	ERR1879713	PRJEB6610	European Nucleotide Archive	PRJEB402	http://www.ebi.ac.uk/ena/data/view/PRJEB402	ftp.sra.ebi.ac.uk/vol1/fastq/ERR187/003/ERR1879713/ERR1879713_1.fastq.gz;ftp.sra.ebi.ac.uk/vol1/fastq/ERR187/003/ERR1879713/ERR1879713_2.fastq.gz;	ftp.sra.ebi.ac.uk/vol1/err/ERR187/003/ERR1879713
SAMEA2620581	18S and 16S rRNA genes amplicon generation for eukaryotic and prokaryotic metabarcoding	18S_PCR	Sequencing library preparation	MetaBar_18S	ARG_AQBOSW_r1	Sequencing and data quality control	ERR562399	PRJEB6610	European Nucleotide Archive	PRJEB402	http://www.ebi.ac.uk/ena/data/view/PRJEB402	ftp.sra.ebi.ac.uk/vol1/fastq/ERR562/ERR562399/ERR562399_1.fastq.gz;ftp.sra.ebi.ac.uk/vol1/fastq/ERR562/ERR562399/ERR562399_2.fastq.gz;	ftp.sra.ebi.ac.uk/vol1/err/ERR562/ERR562399
SAMEA2620583	18S and 16S rRNA genes amplicon generation for eukaryotic and prokaryotic metabarcoding	18S_PCR	Sequencing library preparation	MetaBar_18S	ARG_AQCOSW_r1	Sequencing and data quality control	ERR562540	PRJEB6610	European Nucleotide Archive	PRJEB402	http://www.ebi.ac.uk/ena/data/view/PRJEB402	ftp.sra.ebi.ac.uk/vol1/fastq/ERR562/ERR562540/ERR562540_1.fastq.gz;ftp.sra.ebi.ac.uk/vol1/fastq/ERR562/ERR562540/ERR562540_2.fastq.gz;	ftp.sra.ebi.ac.uk/vol1/err/ERR562/ERR562540
SAMEA2657079	18S and 16S rRNA genes amplicon generation for eukaryotic and prokaryotic metabarcoding	18S_PCR	Sequencing library preparation	MetaBar_18S	ARG_AQDOSW_r1	Sequencing and data quality control	ERR562487	PRJEB6610	European Nucleotide Archive	PRJEB402	http://www.ebi.ac.uk/ena/data/view/PRJEB402	ftp.sra.ebi.ac.uk/vol1/fastq/ERR562/ERR562487/ERR562487_1.fastq.gz;ftp.sra.ebi.ac.uk/vol1/fastq/ERR562/ERR562487/ERR562487_2.fastq.gz;	ftp.sra.ebi.ac.uk/vol1/err/ERR562/ERR562487
SAMEA2657020	18S and 16S rRNA genes amplicon generation for eukaryotic and prokaryotic metabarcoding	18S_PCR	Sequencing library preparation	MetaBar_18S	ARG_AQEOSW_r1	Sequencing and data quality control	ERR562511	PRJEB6610	European Nucleotide Archive	PRJEB402	http://www.ebi.ac.uk/ena/data/view/PRJEB402	ftp.sra.ebi.ac.uk/vol1/fastq/ERR562/ERR562511/ERR562511_1.fastq.gz;ftp.sra.ebi.ac.uk/vol1/fastq/ERR562/ERR562511/ERR562511_2.fastq.gz;	ftp.sra.ebi.ac.uk/vol1/err/ERR562/ERR562511
SAMEA2620556	18S and 16S rRNA genes amplicon generation for eukaryotic and prokaryotic metabarcoding	18S_PCR	Sequencing library preparation	MetaBar_18S	ARG_AQFOSW_r1	Sequencing and data quality control	ERR562434	PRJEB6610	European Nucleotide Archive	PRJEB402	http://www.ebi.ac.uk/ena/data/view/PRJEB402	ftp.sra.ebi.ac.uk/vol1/fastq/ERR562/ERR562434/ERR562434_1.fastq.gz;ftp.sra.ebi.ac.uk/vol1/fastq/ERR562/ERR562434/ERR562434_2.fastq.gz;	ftp.sra.ebi.ac.uk/vol1/err/ERR562/ERR562434
SAMEA2656997	18S and 16S rRNA genes amplicon generation for eukaryotic and prokaryotic metabarcoding	18S_PCR	Sequencing library preparation	MetaBar_18S	ARG_AQGOSW_r1	Sequencing and data quality control	ERR562430	PRJEB6610	European Nucleotide Archive	PRJEB402	http://www.ebi.ac.uk/ena/data/view/PRJEB402	ftp.sra.ebi.ac.uk/vol1/fastq/ERR562/ERR562430/ERR562430_1.fastq.gz;ftp.sra.ebi.ac.uk/vol1/fastq/ERR562/ERR562430/ERR562430_2.fastq.gz;	ftp.sra.ebi.ac.uk/vol1/err/ERR562/ERR562430
SAMEA2657038	18S and 16S rRNA genes amplicon generation for eukaryotic and prokaryotic metabarcoding	18S_PCR	Sequencing library preparation	MetaBar_18S	ARG_AQHOSW_r1	Sequencing and data quality control	ERR562699	PRJEB6610	European Nucleotide Archive	PRJEB402	http://www.ebi.ac.uk/ena/data/view/PRJEB402	ftp.sra.ebi.ac.uk/vol1/fastq/ERR562/ERR562699/ERR562699_1.fastq.gz;ftp.sra.ebi.ac.uk/vol1/fastq/ERR562/ERR562699/ERR562699_2.fastq.gz;	ftp.sra.ebi.ac.uk/vol1/err/ERR562/ERR562699
SAMEA2657047	18S and 16S rRNA genes amplicon generation for eukaryotic and prokaryotic metabarcoding	18S_PCR	Sequencing library preparation	MetaBar_18S	ARG_AQIOSW_r1	Sequencing and data quality control	ERR562714	PRJEB6610	European Nucleotide Archive	PRJEB402	http://www.ebi.ac.uk/ena/data/view/PRJEB402	ftp.sra.ebi.ac.uk/vol1/fastq/ERR562/ERR562714/ERR562714_1.fastq.gz;ftp.sra.ebi.ac.uk/vol1/fastq/ERR562/ERR562714/ERR562714_2.fastq.gz;	ftp.sra.ebi.ac.uk/vol1/err/ERR562/ERR562714
SAMEA2621105	18S and 16S rRNA genes amplicon generation for eukaryotic and prokaryotic metabarcoding	18S_PCR	Sequencing library preparation	MetaBar_18S	ARG_AQKOSW_r1	Sequencing and data quality control	ERR1879693	PRJEB6610	European Nucleotide Archive	PRJEB402	http://www.ebi.ac.uk/ena/data/view/PRJEB402	ftp.sra.ebi.ac.uk/vol1/fastq/ERR187/003/ERR1879693/ERR1879693_1.fastq.gz;ftp.sra.ebi.ac.uk/vol1/fastq/ERR187/003/ERR1879693/ERR1879693_2.fastq.gz;	ftp.sra.ebi.ac.uk/vol1/err/ERR187/003/ERR1879693
SAMEA2621106	18S and 16S rRNA genes amplicon generation for eukaryotic and prokaryotic metabarcoding	18S_PCR	Sequencing library preparation	MetaBar_18S	ARG_AQLOSW_r1	Sequencing and data quality control	ERR1879669	PRJEB6610	European Nucleotide Archive	PRJEB402	http://www.ebi.ac.uk/ena/data/view/PRJEB402	ftp.sra.ebi.ac.uk/vol1/fastq/ERR187/009/ERR1879669/ERR1879669_1.fastq.gz;ftp.sra.ebi.ac.uk/vol1/fastq/ERR187/009/ERR1879669/ERR1879669_2.fastq.gz;	ftp.sra.ebi.ac.uk/vol1/err/ERR187/009/ERR1879669
SAMEA2621169	18S and 16S rRNA genes amplicon generation for eukaryotic and prokaryotic metabarcoding	18S_PCR	Sequencing library preparation	MetaBar_18S	ARG_AQMOSW_r1	Sequencing and data quality control	ERR562401	PRJEB6610	European Nucleotide Archive	PRJEB402	http://www.ebi.ac.uk/ena/data/view/PRJEB402	ftp.sra.ebi.ac.uk/vol1/fastq/ERR562/ERR562401/ERR562401_1.fastq.gz;ftp.sra.ebi.ac.uk/vol1/fastq/ERR562/ERR562401/ERR562401_2.fastq.gz;	ftp.sra.ebi.ac.uk/vol1/err/ERR562/ERR562401
SAMEA2657100	18S and 16S rRNA genes amplicon generation for eukaryotic and prokaryotic metabarcoding	18S_PCR	Sequencing library preparation	MetaBar_18S	ARG_AQNOSW_r1	Sequencing and data quality control	ERR562560	PRJEB6610	European Nucleotide Archive	PRJEB402	http://www.ebi.ac.uk/ena/data/view/PRJEB402	ftp.sra.ebi.ac.uk/vol1/fastq/ERR562/ERR562560/ERR562560_1.fastq.gz;ftp.sra.ebi.ac.uk/vol1/fastq/ERR562/ERR562560/ERR562560_2.fastq.gz;	ftp.sra.ebi.ac.uk/vol1/err/ERR562/ERR562560
SAMEA2656972	18S and 16S rRNA genes amplicon generation for eukaryotic and prokaryotic metabarcoding	18S_PCR	Sequencing library preparation	MetaBar_18S	ARG_AQPOSW_r1	Sequencing and data quality control	ERR562550	PRJEB6610	European Nucleotide Archive	PRJEB402	http://www.ebi.ac.uk/ena/data/view/PRJEB402	ftp.sra.ebi.ac.uk/vol1/fastq/ERR562/ERR562550/ERR562550_1.fastq.gz;ftp.sra.ebi.ac.uk/vol1/fastq/ERR562/ERR562550/ERR562550_2.fastq.gz;	ftp.sra.ebi.ac.uk/vol1/err/ERR562/ERR562550
SAMEA2657053	18S and 16S rRNA genes amplicon generation for eukaryotic and prokaryotic metabarcoding	18S_PCR	Sequencing library preparation	MetaBar_18S	ARG_AQQOSW_r1	Sequencing and data quality control	ERR562383	PRJEB6610	European Nucleotide Archive	PRJEB402	http://www.ebi.ac.uk/ena/data/view/PRJEB402	ftp.sra.ebi.ac.uk/vol1/fastq/ERR562/ERR562383/ERR562383_1.fastq.gz;ftp.sra.ebi.ac.uk/vol1/fastq/ERR562/ERR562383/ERR562383_2.fastq.gz;	ftp.sra.ebi.ac.uk/vol1/err/ERR562/ERR562383
SAMEA2621167	18S and 16S rRNA genes amplicon generation for eukaryotic and prokaryotic metabarcoding	18S_PCR	Sequencing library preparation	MetaBar_18S	ARG_AQROSW_r1	Sequencing and data quality control	ERR562671	PRJEB6610	European Nucleotide Archive	PRJEB402	http://www.ebi.ac.uk/ena/data/view/PRJEB402	ftp.sra.ebi.ac.uk/vol1/fastq/ERR562/ERR562671/ERR562671_1.fastq.gz;ftp.sra.ebi.ac.uk/vol1/fastq/ERR562/ERR562671/ERR562671_2.fastq.gz;	ftp.sra.ebi.ac.uk/vol1/err/ERR562/ERR562671
SAMEA2621189	18S and 16S rRNA genes amplicon generation for eukaryotic and prokaryotic metabarcoding	18S_PCR	Sequencing library preparation	MetaBar_18S	ARG_AQSOSW_r1	Sequencing and data quality control	ERR1879788	PRJEB6610	European Nucleotide Archive	PRJEB402	http://www.ebi.ac.uk/ena/data/view/PRJEB402	ftp.sra.ebi.ac.uk/vol1/fastq/ERR187/008/ERR1879788/ERR1879788_1.fastq.gz;ftp.sra.ebi.ac.uk/vol1/fastq/ERR187/008/ERR1879788/ERR1879788_2.fastq.gz;	ftp.sra.ebi.ac.uk/vol1/err/ERR187/008/ERR1879788
SAMEA2621190	18S and 16S rRNA genes amplicon generation for eukaryotic and prokaryotic metabarcoding	18S_PCR	Sequencing library preparation	MetaBar_18S	ARG_AQTOSW_r1	Sequencing and data quality control	ERR1879892	PRJEB6610	European Nucleotide Archive	PRJEB402	http://www.ebi.ac.uk/ena/data/view/PRJEB402	ftp.sra.ebi.ac.uk/vol1/fastq/ERR187/002/ERR1879892/ERR1879892_1.fastq.gz;ftp.sra.ebi.ac.uk/vol1/fastq/ERR187/002/ERR1879892/ERR1879892_2.fastq.gz;	ftp.sra.ebi.ac.uk/vol1/err/ERR187/002/ERR1879892
SAMEA2621147	18S and 16S rRNA genes amplicon generation for eukaryotic and prokaryotic metabarcoding	18S_PCR	Sequencing library preparation	MetaBar_18S	ARG_AQVOSW_r1	Sequencing and data quality control	ERR562647	PRJEB6610	European Nucleotide Archive	PRJEB402	http://www.ebi.ac.uk/ena/data/view/PRJEB402	ftp.sra.ebi.ac.uk/vol1/fastq/ERR562/ERR562647/ERR562647_1.fastq.gz;ftp.sra.ebi.ac.uk/vol1/fastq/ERR562/ERR562647/ERR562647_2.fastq.gz;	ftp.sra.ebi.ac.uk/vol1/err/ERR562/ERR562647
SAMEA2656989	18S and 16S rRNA genes amplicon generation for eukaryotic and prokaryotic metabarcoding	18S_PCR	Sequencing library preparation	MetaBar_18S	ARG_ARAOSW_r1	Sequencing and data quality control	ERR562684	PRJEB6610	European Nucleotide Archive	PRJEB402	http://www.ebi.ac.uk/ena/data/view/PRJEB402	ftp.sra.ebi.ac.uk/vol1/fastq/ERR562/ERR562684/ERR562684_1.fastq.gz;ftp.sra.ebi.ac.uk/vol1/fastq/ERR562/ERR562684/ERR562684_2.fastq.gz;	ftp.sra.ebi.ac.uk/vol1/err/ERR562/ERR562684
SAMEA2656961	18S and 16S rRNA genes amplicon generation for eukaryotic and prokaryotic metabarcoding	18S_PCR	Sequencing library preparation	MetaBar_18S	ARG_ARBOSW_r1	Sequencing and data quality control	ERR562527	PRJEB6610	European Nucleotide Archive	PRJEB402	http://www.ebi.ac.uk/ena/data/view/PRJEB402	ftp.sra.ebi.ac.uk/vol1/fastq/ERR562/ERR562527/ERR562527_1.fastq.gz;ftp.sra.ebi.ac.uk/vol1/fastq/ERR562/ERR562527/ERR562527_2.fastq.gz;	ftp.sra.ebi.ac.uk/vol1/err/ERR562/ERR562527
SAMEA2657090	18S and 16S rRNA genes amplicon generation for eukaryotic and prokaryotic metabarcoding	18S_PCR	Sequencing library preparation	MetaBar_18S	ARG_ARCOSW_r1	Sequencing and data quality control	ERR562563	PRJEB6610	European Nucleotide Archive	PRJEB402	http://www.ebi.ac.uk/ena/data/view/PRJEB402	ftp.sra.ebi.ac.uk/vol1/fastq/ERR562/ERR562563/ERR562563_1.fastq.gz;ftp.sra.ebi.ac.uk/vol1/fastq/ERR562/ERR562563/ERR562563_2.fastq.gz;	ftp.sra.ebi.ac.uk/vol1/err/ERR562/ERR562563
SAMEA2621145	18S and 16S rRNA genes amplicon generation for eukaryotic and prokaryotic metabarcoding	18S_PCR	Sequencing library preparation	MetaBar_18S	ARG_ARDOSW_r1	Sequencing and data quality control	ERR562429	PRJEB6610	European Nucleotide Archive	PRJEB402	http://www.ebi.ac.uk/ena/data/view/PRJEB402	ftp.sra.ebi.ac.uk/vol1/fastq/ERR562/ERR562429/ERR562429_1.fastq.gz;ftp.sra.ebi.ac.uk/vol1/fastq/ERR562/ERR562429/ERR562429_2.fastq.gz;	ftp.sra.ebi.ac.uk/vol1/err/ERR562/ERR562429
SAMEA2621438	18S and 16S rRNA genes amplicon generation for eukaryotic and prokaryotic metabarcoding	18S_PCR	Sequencing library preparation	MetaBar_18S	ARG_AREOSW_r1	Sequencing and data quality control	ERR562634	PRJEB6610	European Nucleotide Archive	PRJEB402	http://www.ebi.ac.uk/ena/data/view/PRJEB402	ftp.sra.ebi.ac.uk/vol1/fastq/ERR562/ERR562634/ERR562634_1.fastq.gz;ftp.sra.ebi.ac.uk/vol1/fastq/ERR562/ERR562634/ERR562634_2.fastq.gz;	ftp.sra.ebi.ac.uk/vol1/err/ERR562/ERR562634
SAMEA2621442	18S and 16S rRNA genes amplicon generation for eukaryotic and prokaryotic metabarcoding	18S_PCR	Sequencing library preparation	MetaBar_18S	ARG_ARFOSW_r1	Sequencing and data quality control	ERR562546	PRJEB6610	European Nucleotide Archive	PRJEB402	http://www.ebi.ac.uk/ena/data/view/PRJEB402	ftp.sra.ebi.ac.uk/vol1/fastq/ERR562/ERR562546/ERR562546_1.fastq.gz;ftp.sra.ebi.ac.uk/vol1/fastq/ERR562/ERR562546/ERR562546_2.fastq.gz;	ftp.sra.ebi.ac.uk/vol1/err/ERR562/ERR562546
SAMEA2621440	18S and 16S rRNA genes amplicon generation for eukaryotic and prokaryotic metabarcoding	18S_PCR	Sequencing library preparation	MetaBar_18S	ARG_ARGOSW_r1	Sequencing and data quality control	ERR562381	PRJEB6610	European Nucleotide Archive	PRJEB402	http://www.ebi.ac.uk/ena/data/view/PRJEB402	ftp.sra.ebi.ac.uk/vol1/fastq/ERR562/ERR562381/ERR562381_1.fastq.gz;ftp.sra.ebi.ac.uk/vol1/fastq/ERR562/ERR562381/ERR562381_2.fastq.gz;	ftp.sra.ebi.ac.uk/vol1/err/ERR562/ERR562381
SAMEA2657035	18S and 16S rRNA genes amplicon generation for eukaryotic and prokaryotic metabarcoding	18S_PCR	Sequencing library preparation	MetaBar_18S	ARG_ARHOSW_r1	Sequencing and data quality control	ERR562650	PRJEB6610	European Nucleotide Archive	PRJEB402	http://www.ebi.ac.uk/ena/data/view/PRJEB402	ftp.sra.ebi.ac.uk/vol1/fastq/ERR562/ERR562650/ERR562650_1.fastq.gz;ftp.sra.ebi.ac.uk/vol1/fastq/ERR562/ERR562650/ERR562650_2.fastq.gz;	ftp.sra.ebi.ac.uk/vol1/err/ERR562/ERR562650
SAMEA2621436	18S and 16S rRNA genes amplicon generation for eukaryotic and prokaryotic metabarcoding	18S_PCR	Sequencing library preparation	MetaBar_18S	ARG_ARIOSW_r1	Sequencing and data quality control	ERR562432	PRJEB6610	European Nucleotide Archive	PRJEB402	http://www.ebi.ac.uk/ena/data/view/PRJEB402	ftp.sra.ebi.ac.uk/vol1/fastq/ERR562/ERR562432/ERR562432_1.fastq.gz;ftp.sra.ebi.ac.uk/vol1/fastq/ERR562/ERR562432/ERR562432_2.fastq.gz;	ftp.sra.ebi.ac.uk/vol1/err/ERR562/ERR562432
SAMEA2621412	18S and 16S rRNA genes amplicon generation for eukaryotic and prokaryotic metabarcoding	18S_PCR	Sequencing library preparation	MetaBar_18S	ARG_ARKOSW_r1	Sequencing and data quality control	ERR562385	PRJEB6610	European Nucleotide Archive	PRJEB402	http://www.ebi.ac.uk/ena/data/view/PRJEB402	ftp.sra.ebi.ac.uk/vol1/fastq/ERR562/ERR562385/ERR562385_1.fastq.gz;ftp.sra.ebi.ac.uk/vol1/fastq/ERR562/ERR562385/ERR562385_2.fastq.gz;	ftp.sra.ebi.ac.uk/vol1/err/ERR562/ERR562385
SAMEA2657104	18S and 16S rRNA genes amplicon generation for eukaryotic and prokaryotic metabarcoding	18S_PCR	Sequencing library preparation	MetaBar_18S	ARG_ARLOSW_r1	Sequencing and data quality control	ERR562719	PRJEB6610	European Nucleotide Archive	PRJEB402	http://www.ebi.ac.uk/ena/data/view/PRJEB402	ftp.sra.ebi.ac.uk/vol1/fastq/ERR562/ERR562719/ERR562719_1.fastq.gz;ftp.sra.ebi.ac.uk/vol1/fastq/ERR562/ERR562719/ERR562719_2.fastq.gz;	ftp.sra.ebi.ac.uk/vol1/err/ERR562/ERR562719
SAMEA2657078	18S and 16S rRNA genes amplicon generation for eukaryotic and prokaryotic metabarcoding	18S_PCR	Sequencing library preparation	MetaBar_18S	ARG_ARMOSW_r1	Sequencing and data quality control	ERR562376	PRJEB6610	European Nucleotide Archive	PRJEB402	http://www.ebi.ac.uk/ena/data/view/PRJEB402	ftp.sra.ebi.ac.uk/vol1/fastq/ERR562/ERR562376/ERR562376_1.fastq.gz;ftp.sra.ebi.ac.uk/vol1/fastq/ERR562/ERR562376/ERR562376_2.fastq.gz;	ftp.sra.ebi.ac.uk/vol1/err/ERR562/ERR562376
SAMEA2656994	18S and 16S rRNA genes amplicon generation for eukaryotic and prokaryotic metabarcoding	18S_PCR	Sequencing library preparation	MetaBar_18S	ARG_ARNOSW_r1	Sequencing and data quality control	ERR562440	PRJEB6610	European Nucleotide Archive	PRJEB402	http://www.ebi.ac.uk/ena/data/view/PRJEB402	ftp.sra.ebi.ac.uk/vol1/fastq/ERR562/ERR562440/ERR562440_1.fastq.gz;ftp.sra.ebi.ac.uk/vol1/fastq/ERR562/ERR562440/ERR562440_2.fastq.gz;	ftp.sra.ebi.ac.uk/vol1/err/ERR562/ERR562440
SAMEA2621410	18S and 16S rRNA genes amplicon generation for eukaryotic and prokaryotic metabarcoding	18S_PCR	Sequencing library preparation	MetaBar_18S	ARG_ARPOSW_r1	Sequencing and data quality control	ERR562538	PRJEB6610	European Nucleotide Archive	PRJEB402	http://www.ebi.ac.uk/ena/data/view/PRJEB402	ftp.sra.ebi.ac.uk/vol1/fastq/ERR562/ERR562538/ERR562538_1.fastq.gz;ftp.sra.ebi.ac.uk/vol1/fastq/ERR562/ERR562538/ERR562538_2.fastq.gz;	ftp.sra.ebi.ac.uk/vol1/err/ERR562/ERR562538
SAMEA2621498	18S and 16S rRNA genes amplicon generation for eukaryotic and prokaryotic metabarcoding	18S_PCR	Sequencing library preparation	MetaBar_18S	ARG_ARQOSW_r1	Sequencing and data quality control	ERR562657	PRJEB6610	European Nucleotide Archive	PRJEB402	http://www.ebi.ac.uk/ena/data/view/PRJEB402	ftp.sra.ebi.ac.uk/vol1/fastq/ERR562/ERR562657/ERR562657_1.fastq.gz;ftp.sra.ebi.ac.uk/vol1/fastq/ERR562/ERR562657/ERR562657_2.fastq.gz;	ftp.sra.ebi.ac.uk/vol1/err/ERR562/ERR562657
SAMEA2657096	18S and 16S rRNA genes amplicon generation for eukaryotic and prokaryotic metabarcoding	18S_PCR	Sequencing library preparation	MetaBar_18S	ARG_ARROSW_r1	Sequencing and data quality control	ERR562503	PRJEB6610	European Nucleotide Archive	PRJEB402	http://www.ebi.ac.uk/ena/data/view/PRJEB402	ftp.sra.ebi.ac.uk/vol1/fastq/ERR562/ERR562503/ERR562503_1.fastq.gz;ftp.sra.ebi.ac.uk/vol1/fastq/ERR562/ERR562503/ERR562503_2.fastq.gz;	ftp.sra.ebi.ac.uk/vol1/err/ERR562/ERR562503
SAMEA2657033	18S and 16S rRNA genes amplicon generation for eukaryotic and prokaryotic metabarcoding	18S_PCR	Sequencing library preparation	MetaBar_18S	ARG_ARSOSW_r1	Sequencing and data quality control	ERR562473	PRJEB6610	European Nucleotide Archive	PRJEB402	http://www.ebi.ac.uk/ena/data/view/PRJEB402	ftp.sra.ebi.ac.uk/vol1/fastq/ERR562/ERR562473/ERR562473_1.fastq.gz;ftp.sra.ebi.ac.uk/vol1/fastq/ERR562/ERR562473/ERR562473_2.fastq.gz;	ftp.sra.ebi.ac.uk/vol1/err/ERR562/ERR562473
SAMEA2657049	18S and 16S rRNA genes amplicon generation for eukaryotic and prokaryotic metabarcoding	18S_PCR	Sequencing library preparation	MetaBar_18S	ARG_ARTOSW_r1	Sequencing and data quality control	ERR562490	PRJEB6610	European Nucleotide Archive	PRJEB402	http://www.ebi.ac.uk/ena/data/view/PRJEB402	ftp.sra.ebi.ac.uk/vol1/fastq/ERR562/ERR562490/ERR562490_1.fastq.gz;ftp.sra.ebi.ac.uk/vol1/fastq/ERR562/ERR562490/ERR562490_2.fastq.gz;	ftp.sra.ebi.ac.uk/vol1/err/ERR562/ERR562490
SAMEA2621496	18S and 16S rRNA genes amplicon generation for eukaryotic and prokaryotic metabarcoding	18S_PCR	Sequencing library preparation	MetaBar_18S	ARG_ARVOSW_r1	Sequencing and data quality control	ERR562426	PRJEB6610	European Nucleotide Archive	PRJEB402	http://www.ebi.ac.uk/ena/data/view/PRJEB402	ftp.sra.ebi.ac.uk/vol1/fastq/ERR562/ERR562426/ERR562426_1.fastq.gz;ftp.sra.ebi.ac.uk/vol1/fastq/ERR562/ERR562426/ERR562426_2.fastq.gz;	ftp.sra.ebi.ac.uk/vol1/err/ERR562/ERR562426
SAMEA2621544	18S and 16S rRNA genes amplicon generation for eukaryotic and prokaryotic metabarcoding	18S_PCR	Sequencing library preparation	MetaBar_18S	ARG_ASAOSW_r1	Sequencing and data quality control	ERR562525	PRJEB6610	European Nucleotide Archive	PRJEB402	http://www.ebi.ac.uk/ena/data/view/PRJEB402	ftp.sra.ebi.ac.uk/vol1/fastq/ERR562/ERR562525/ERR562525_1.fastq.gz;ftp.sra.ebi.ac.uk/vol1/fastq/ERR562/ERR562525/ERR562525_2.fastq.gz;	ftp.sra.ebi.ac.uk/vol1/err/ERR562/ERR562525
SAMEA2656966	18S and 16S rRNA genes amplicon generation for eukaryotic and prokaryotic metabarcoding	18S_PCR	Sequencing library preparation	MetaBar_18S	ARG_ASBOSW_r1	Sequencing and data quality control	ERR562494	PRJEB6610	European Nucleotide Archive	PRJEB402	http://www.ebi.ac.uk/ena/data/view/PRJEB402	ftp.sra.ebi.ac.uk/vol1/fastq/ERR562/ERR562494/ERR562494_1.fastq.gz;ftp.sra.ebi.ac.uk/vol1/fastq/ERR562/ERR562494/ERR562494_2.fastq.gz;	ftp.sra.ebi.ac.uk/vol1/err/ERR562/ERR562494
SAMEA2656990	18S and 16S rRNA genes amplicon generation for eukaryotic and prokaryotic metabarcoding	18S_PCR	Sequencing library preparation	MetaBar_18S	ARG_ASCOSW_r1	Sequencing and data quality control	ERR562420	PRJEB6610	European Nucleotide Archive	PRJEB402	http://www.ebi.ac.uk/ena/data/view/PRJEB402	ftp.sra.ebi.ac.uk/vol1/fastq/ERR562/ERR562420/ERR562420_1.fastq.gz;ftp.sra.ebi.ac.uk/vol1/fastq/ERR562/ERR562420/ERR562420_2.fastq.gz;	ftp.sra.ebi.ac.uk/vol1/err/ERR562/ERR562420
SAMEA2657068	18S and 16S rRNA genes amplicon generation for eukaryotic and prokaryotic metabarcoding	18S_PCR	Sequencing library preparation	MetaBar_18S	ARG_ASDOSW_r1	Sequencing and data quality control	ERR562409	PRJEB6610	European Nucleotide Archive	PRJEB402	http://www.ebi.ac.uk/ena/data/view/PRJEB402	ftp.sra.ebi.ac.uk/vol1/fastq/ERR562/ERR562409/ERR562409_1.fastq.gz;ftp.sra.ebi.ac.uk/vol1/fastq/ERR562/ERR562409/ERR562409_2.fastq.gz;	ftp.sra.ebi.ac.uk/vol1/err/ERR562/ERR562409
SAMEA2621542	18S and 16S rRNA genes amplicon generation for eukaryotic and prokaryotic metabarcoding	18S_PCR	Sequencing library preparation	MetaBar_18S	ARG_ASEOSW_r1	Sequencing and data quality control	ERR562478	PRJEB6610	European Nucleotide Archive	PRJEB402	http://www.ebi.ac.uk/ena/data/view/PRJEB402	ftp.sra.ebi.ac.uk/vol1/fastq/ERR562/ERR562478/ERR562478_1.fastq.gz;ftp.sra.ebi.ac.uk/vol1/fastq/ERR562/ERR562478/ERR562478_2.fastq.gz;	ftp.sra.ebi.ac.uk/vol1/err/ERR562/ERR562478
SAMEA2621562	18S and 16S rRNA genes amplicon generation for eukaryotic and prokaryotic metabarcoding	18S_PCR	Sequencing library preparation	MetaBar_18S	ARG_ASFOSW_r1	Sequencing and data quality control	ERR1879919	PRJEB6610	European Nucleotide Archive	PRJEB402	http://www.ebi.ac.uk/ena/data/view/PRJEB402	ftp.sra.ebi.ac.uk/vol1/fastq/ERR187/009/ERR1879919/ERR1879919_1.fastq.gz;ftp.sra.ebi.ac.uk/vol1/fastq/ERR187/009/ERR1879919/ERR1879919_2.fastq.gz;	ftp.sra.ebi.ac.uk/vol1/err/ERR187/009/ERR1879919
SAMEA2621563	18S and 16S rRNA genes amplicon generation for eukaryotic and prokaryotic metabarcoding	18S_PCR	Sequencing library preparation	MetaBar_18S	ARG_ASGOSW_r1	Sequencing and data quality control	ERR1879760	PRJEB6610	European Nucleotide Archive	PRJEB402	http://www.ebi.ac.uk/ena/data/view/PRJEB402	ftp.sra.ebi.ac.uk/vol1/fastq/ERR187/000/ERR1879760/ERR1879760_1.fastq.gz;ftp.sra.ebi.ac.uk/vol1/fastq/ERR187/000/ERR1879760/ERR1879760_2.fastq.gz;	ftp.sra.ebi.ac.uk/vol1/err/ERR187/000/ERR1879760
SAMEA2621522	18S and 16S rRNA genes amplicon generation for eukaryotic and prokaryotic metabarcoding	18S_PCR	Sequencing library preparation	MetaBar_18S	ARG_ASHOSW_r1	Sequencing and data quality control	ERR562542	PRJEB6610	European Nucleotide Archive	PRJEB402	http://www.ebi.ac.uk/ena/data/view/PRJEB402	ftp.sra.ebi.ac.uk/vol1/fastq/ERR562/ERR562542/ERR562542_1.fastq.gz;ftp.sra.ebi.ac.uk/vol1/fastq/ERR562/ERR562542/ERR562542_2.fastq.gz;	ftp.sra.ebi.ac.uk/vol1/err/ERR562/ERR562542
SAMEA2621524	18S and 16S rRNA genes amplicon generation for eukaryotic and prokaryotic metabarcoding	18S_PCR	Sequencing library preparation	MetaBar_18S	ARG_ASIOSW_r1	Sequencing and data quality control	ERR562557	PRJEB6610	European Nucleotide Archive	PRJEB402	http://www.ebi.ac.uk/ena/data/view/PRJEB402	ftp.sra.ebi.ac.uk/vol1/fastq/ERR562/ERR562557/ERR562557_1.fastq.gz;ftp.sra.ebi.ac.uk/vol1/fastq/ERR562/ERR562557/ERR562557_2.fastq.gz;	ftp.sra.ebi.ac.uk/vol1/err/ERR562/ERR562557
SAMEA2657105	18S and 16S rRNA genes amplicon generation for eukaryotic and prokaryotic metabarcoding	18S_PCR	Sequencing library preparation	MetaBar_18S	ARG_ASKOSW_r1	Sequencing and data quality control	ERR562501	PRJEB6610	European Nucleotide Archive	PRJEB402	http://www.ebi.ac.uk/ena/data/view/PRJEB402	ftp.sra.ebi.ac.uk/vol1/fastq/ERR562/ERR562501/ERR562501_1.fastq.gz;ftp.sra.ebi.ac.uk/vol1/fastq/ERR562/ERR562501/ERR562501_2.fastq.gz;	ftp.sra.ebi.ac.uk/vol1/err/ERR562/ERR562501
SAMEA2656979	18S and 16S rRNA genes amplicon generation for eukaryotic and prokaryotic metabarcoding	18S_PCR	Sequencing library preparation	MetaBar_18S	ARG_ASLOSW_r1	Sequencing and data quality control	ERR562387	PRJEB6610	European Nucleotide Archive	PRJEB402	http://www.ebi.ac.uk/ena/data/view/PRJEB402	ftp.sra.ebi.ac.uk/vol1/fastq/ERR562/ERR562387/ERR562387_1.fastq.gz;ftp.sra.ebi.ac.uk/vol1/fastq/ERR562/ERR562387/ERR562387_2.fastq.gz;	ftp.sra.ebi.ac.uk/vol1/err/ERR562/ERR562387
SAMEA2621520	18S and 16S rRNA genes amplicon generation for eukaryotic and prokaryotic metabarcoding	18S_PCR	Sequencing library preparation	MetaBar_18S	ARG_ASMOSW_r1	Sequencing and data quality control	ERR562404	PRJEB6610	European Nucleotide Archive	PRJEB402	http://www.ebi.ac.uk/ena/data/view/PRJEB402	ftp.sra.ebi.ac.uk/vol1/fastq/ERR562/ERR562404/ERR562404_1.fastq.gz;ftp.sra.ebi.ac.uk/vol1/fastq/ERR562/ERR562404/ERR562404_2.fastq.gz;	ftp.sra.ebi.ac.uk/vol1/err/ERR562/ERR562404
SAMEA2622010	18S and 16S rRNA genes amplicon generation for eukaryotic and prokaryotic metabarcoding	18S_PCR	Sequencing library preparation	MetaBar_18S	ARG_ASNOSW_r1	Sequencing and data quality control	ERR562500	PRJEB6610	European Nucleotide Archive	PRJEB402	http://www.ebi.ac.uk/ena/data/view/PRJEB402	ftp.sra.ebi.ac.uk/vol1/fastq/ERR562/ERR562500/ERR562500_1.fastq.gz;ftp.sra.ebi.ac.uk/vol1/fastq/ERR562/ERR562500/ERR562500_2.fastq.gz;	ftp.sra.ebi.ac.uk/vol1/err/ERR562/ERR562500
SAMEA2622012	18S and 16S rRNA genes amplicon generation for eukaryotic and prokaryotic metabarcoding	18S_PCR	Sequencing library preparation	MetaBar_18S	ARG_ASPOSW_r1	Sequencing and data quality control	ERR562600	PRJEB6610	European Nucleotide Archive	PRJEB402	http://www.ebi.ac.uk/ena/data/view/PRJEB402	ftp.sra.ebi.ac.uk/vol1/fastq/ERR562/ERR562600/ERR562600_1.fastq.gz;ftp.sra.ebi.ac.uk/vol1/fastq/ERR562/ERR562600/ERR562600_2.fastq.gz;	ftp.sra.ebi.ac.uk/vol1/err/ERR562/ERR562600
SAMEA2656984	18S and 16S rRNA genes amplicon generation for eukaryotic and prokaryotic metabarcoding	18S_PCR	Sequencing library preparation	MetaBar_18S	ARG_ASQOSW_r1	Sequencing and data quality control	ERR562435	PRJEB6610	European Nucleotide Archive	PRJEB402	http://www.ebi.ac.uk/ena/data/view/PRJEB402	ftp.sra.ebi.ac.uk/vol1/fastq/ERR562/ERR562435/ERR562435_1.fastq.gz;ftp.sra.ebi.ac.uk/vol1/fastq/ERR562/ERR562435/ERR562435_2.fastq.gz;	ftp.sra.ebi.ac.uk/vol1/err/ERR562/ERR562435
SAMEA2656959	18S and 16S rRNA genes amplicon generation for eukaryotic and prokaryotic metabarcoding	18S_PCR	Sequencing library preparation	MetaBar_18S	ARG_ASROSW_r1	Sequencing and data quality control	ERR562379	PRJEB6610	European Nucleotide Archive	PRJEB402	http://www.ebi.ac.uk/ena/data/view/PRJEB402	ftp.sra.ebi.ac.uk/vol1/fastq/ERR562/ERR562379/ERR562379_1.fastq.gz;ftp.sra.ebi.ac.uk/vol1/fastq/ERR562/ERR562379/ERR562379_2.fastq.gz;	ftp.sra.ebi.ac.uk/vol1/err/ERR562/ERR562379
SAMEA2622067	18S and 16S rRNA genes amplicon generation for eukaryotic and prokaryotic metabarcoding	18S_PCR	Sequencing library preparation	MetaBar_18S	ARG_ASSOSW_r1	Sequencing and data quality control	ERR1879817	PRJEB6610	European Nucleotide Archive	PRJEB402	http://www.ebi.ac.uk/ena/data/view/PRJEB402	ftp.sra.ebi.ac.uk/vol1/fastq/ERR187/007/ERR1879817/ERR1879817_1.fastq.gz;ftp.sra.ebi.ac.uk/vol1/fastq/ERR187/007/ERR1879817/ERR1879817_2.fastq.gz;	ftp.sra.ebi.ac.uk/vol1/err/ERR187/007/ERR1879817
SAMEA2622068	18S and 16S rRNA genes amplicon generation for eukaryotic and prokaryotic metabarcoding	18S_PCR	Sequencing library preparation	MetaBar_18S	ARG_ASTOSW_r1	Sequencing and data quality control	ERR1879720	PRJEB6610	European Nucleotide Archive	PRJEB402	http://www.ebi.ac.uk/ena/data/view/PRJEB402	ftp.sra.ebi.ac.uk/vol1/fastq/ERR187/000/ERR1879720/ERR1879720_1.fastq.gz;ftp.sra.ebi.ac.uk/vol1/fastq/ERR187/000/ERR1879720/ERR1879720_2.fastq.gz;	ftp.sra.ebi.ac.uk/vol1/err/ERR187/000/ERR1879720
SAMEA2622038	18S and 16S rRNA genes amplicon generation for eukaryotic and prokaryotic metabarcoding	18S_PCR	Sequencing library preparation	MetaBar_18S	ARG_ASVOSW_r1	Sequencing and data quality control	ERR562696	PRJEB6610	European Nucleotide Archive	PRJEB402	http://www.ebi.ac.uk/ena/data/view/PRJEB402	ftp.sra.ebi.ac.uk/vol1/fastq/ERR562/ERR562696/ERR562696_1.fastq.gz;ftp.sra.ebi.ac.uk/vol1/fastq/ERR562/ERR562696/ERR562696_2.fastq.gz;	ftp.sra.ebi.ac.uk/vol1/err/ERR562/ERR562696
SAMEA2622039	18S and 16S rRNA genes amplicon generation for eukaryotic and prokaryotic metabarcoding	18S_PCR	Sequencing library preparation	MetaBar_18S	ARG_ATAOSW_r1	Sequencing and data quality control	ERR562433	PRJEB6610	European Nucleotide Archive	PRJEB402	http://www.ebi.ac.uk/ena/data/view/PRJEB402	ftp.sra.ebi.ac.uk/vol1/fastq/ERR562/ERR562433/ERR562433_1.fastq.gz;ftp.sra.ebi.ac.uk/vol1/fastq/ERR562/ERR562433/ERR562433_2.fastq.gz;	ftp.sra.ebi.ac.uk/vol1/err/ERR562/ERR562433
SAMEA2657023	18S and 16S rRNA genes amplicon generation for eukaryotic and prokaryotic metabarcoding	18S_PCR	Sequencing library preparation	MetaBar_18S	ARG_ATBOSW_r1	Sequencing and data quality control	ERR562597	PRJEB6610	European Nucleotide Archive	PRJEB402	http://www.ebi.ac.uk/ena/data/view/PRJEB402	ftp.sra.ebi.ac.uk/vol1/fastq/ERR562/ERR562597/ERR562597_1.fastq.gz;ftp.sra.ebi.ac.uk/vol1/fastq/ERR562/ERR562597/ERR562597_2.fastq.gz;	ftp.sra.ebi.ac.uk/vol1/err/ERR562/ERR562597
SAMEA2657031	18S and 16S rRNA genes amplicon generation for eukaryotic and prokaryotic metabarcoding	18S_PCR	Sequencing library preparation	MetaBar_18S	ARG_ATCOSW_r1	Sequencing and data quality control	ERR562384	PRJEB6610	European Nucleotide Archive	PRJEB402	http://www.ebi.ac.uk/ena/data/view/PRJEB402	ftp.sra.ebi.ac.uk/vol1/fastq/ERR562/ERR562384/ERR562384_1.fastq.gz;ftp.sra.ebi.ac.uk/vol1/fastq/ERR562/ERR562384/ERR562384_2.fastq.gz;	ftp.sra.ebi.ac.uk/vol1/err/ERR562/ERR562384
SAMEA2620354	18S and 16S rRNA genes amplicon generation for eukaryotic and prokaryotic metabarcoding	18S_PCR	Sequencing library preparation	MetaBar_18S	ARG_ATDOSW_r1	Sequencing and data quality control	ERR562659	PRJEB6610	European Nucleotide Archive	PRJEB402	http://www.ebi.ac.uk/ena/data/view/PRJEB402	ftp.sra.ebi.ac.uk/vol1/fastq/ERR562/ERR562659/ERR562659_1.fastq.gz;ftp.sra.ebi.ac.uk/vol1/fastq/ERR562/ERR562659/ERR562659_2.fastq.gz;	ftp.sra.ebi.ac.uk/vol1/err/ERR562/ERR562659
SAMEA2620355	18S and 16S rRNA genes amplicon generation for eukaryotic and prokaryotic metabarcoding	18S_PCR	Sequencing library preparation	MetaBar_18S	ARG_ATEOSW_r1	Sequencing and data quality control	ERR562363	PRJEB6610	European Nucleotide Archive	PRJEB402	http://www.ebi.ac.uk/ena/data/view/PRJEB402	ftp.sra.ebi.ac.uk/vol1/fastq/ERR562/ERR562363/ERR562363_1.fastq.gz;ftp.sra.ebi.ac.uk/vol1/fastq/ERR562/ERR562363/ERR562363_2.fastq.gz;	ftp.sra.ebi.ac.uk/vol1/err/ERR562/ERR562363
SAMEA2657054	18S and 16S rRNA genes amplicon generation for eukaryotic and prokaryotic metabarcoding	18S_PCR	Sequencing library preparation	MetaBar_18S	ARG_ATFOSW_r1	Sequencing and data quality control	ERR562412	PRJEB6610	European Nucleotide Archive	PRJEB402	http://www.ebi.ac.uk/ena/data/view/PRJEB402	ftp.sra.ebi.ac.uk/vol1/fastq/ERR562/ERR562412/ERR562412_1.fastq.gz;ftp.sra.ebi.ac.uk/vol1/fastq/ERR562/ERR562412/ERR562412_2.fastq.gz;	ftp.sra.ebi.ac.uk/vol1/err/ERR562/ERR562412
SAMEA2656963	18S and 16S rRNA genes amplicon generation for eukaryotic and prokaryotic metabarcoding	18S_PCR	Sequencing library preparation	MetaBar_18S	ARG_ATGOSW_r1	Sequencing and data quality control	ERR562686	PRJEB6610	European Nucleotide Archive	PRJEB402	http://www.ebi.ac.uk/ena/data/view/PRJEB402	ftp.sra.ebi.ac.uk/vol1/fastq/ERR562/ERR562686/ERR562686_1.fastq.gz;ftp.sra.ebi.ac.uk/vol1/fastq/ERR562/ERR562686/ERR562686_2.fastq.gz;	ftp.sra.ebi.ac.uk/vol1/err/ERR562/ERR562686
SAMEA2620418	18S and 16S rRNA genes amplicon generation for eukaryotic and prokaryotic metabarcoding	18S_PCR	Sequencing library preparation	MetaBar_18S	ARG_ATHOSW_r1	Sequencing and data quality control	ERR562398	PRJEB6610	European Nucleotide Archive	PRJEB402	http://www.ebi.ac.uk/ena/data/view/PRJEB402	ftp.sra.ebi.ac.uk/vol1/fastq/ERR562/ERR562398/ERR562398_1.fastq.gz;ftp.sra.ebi.ac.uk/vol1/fastq/ERR562/ERR562398/ERR562398_2.fastq.gz;	ftp.sra.ebi.ac.uk/vol1/err/ERR562/ERR562398
SAMEA2657050	18S and 16S rRNA genes amplicon generation for eukaryotic and prokaryotic metabarcoding	18S_PCR	Sequencing library preparation	MetaBar_18S	ARG_ATIOSW_r1	Sequencing and data quality control	ERR562583	PRJEB6610	European Nucleotide Archive	PRJEB402	http://www.ebi.ac.uk/ena/data/view/PRJEB402	ftp.sra.ebi.ac.uk/vol1/fastq/ERR562/ERR562583/ERR562583_1.fastq.gz;ftp.sra.ebi.ac.uk/vol1/fastq/ERR562/ERR562583/ERR562583_2.fastq.gz;	ftp.sra.ebi.ac.uk/vol1/err/ERR562/ERR562583
SAMEA2619396	18S and 16S rRNA genes amplicon generation for eukaryotic and prokaryotic metabarcoding	18S_PCR	Sequencing library preparation	MetaBar_18S	ARG_ATKOSW_r1	Sequencing and data quality control	ERR562413	PRJEB6610	European Nucleotide Archive	PRJEB402	http://www.ebi.ac.uk/ena/data/view/PRJEB402	ftp.sra.ebi.ac.uk/vol1/fastq/ERR562/ERR562413/ERR562413_1.fastq.gz;ftp.sra.ebi.ac.uk/vol1/fastq/ERR562/ERR562413/ERR562413_2.fastq.gz;	ftp.sra.ebi.ac.uk/vol1/err/ERR562/ERR562413
SAMEA2619398	18S and 16S rRNA genes amplicon generation for eukaryotic and prokaryotic metabarcoding	18S_PCR	Sequencing library preparation	MetaBar_18S	ARG_ATLOSW_r1	Sequencing and data quality control	ERR562394	PRJEB6610	European Nucleotide Archive	PRJEB402	http://www.ebi.ac.uk/ena/data/view/PRJEB402	ftp.sra.ebi.ac.uk/vol1/fastq/ERR562/ERR562394/ERR562394_1.fastq.gz;ftp.sra.ebi.ac.uk/vol1/fastq/ERR562/ERR562394/ERR562394_2.fastq.gz;	ftp.sra.ebi.ac.uk/vol1/err/ERR562/ERR562394
SAMEA2657059	18S and 16S rRNA genes amplicon generation for eukaryotic and prokaryotic metabarcoding	18S_PCR	Sequencing library preparation	MetaBar_18S	ARG_ATMOSW_r1	Sequencing and data quality control	ERR562479	PRJEB6610	European Nucleotide Archive	PRJEB402	http://www.ebi.ac.uk/ena/data/view/PRJEB402	ftp.sra.ebi.ac.uk/vol1/fastq/ERR562/ERR562479/ERR562479_1.fastq.gz;ftp.sra.ebi.ac.uk/vol1/fastq/ERR562/ERR562479/ERR562479_2.fastq.gz;	ftp.sra.ebi.ac.uk/vol1/err/ERR562/ERR562479
SAMEA2619419	18S and 16S rRNA genes amplicon generation for eukaryotic and prokaryotic metabarcoding	18S_PCR	Sequencing library preparation	MetaBar_18S	ARG_ATNOSW_r1	Sequencing and data quality control	ERR562552	PRJEB6610	European Nucleotide Archive	PRJEB402	http://www.ebi.ac.uk/ena/data/view/PRJEB402	ftp.sra.ebi.ac.uk/vol1/fastq/ERR562/ERR562552/ERR562552_1.fastq.gz;ftp.sra.ebi.ac.uk/vol1/fastq/ERR562/ERR562552/ERR562552_2.fastq.gz;	ftp.sra.ebi.ac.uk/vol1/err/ERR562/ERR562552
SAMEA2619421	18S and 16S rRNA genes amplicon generation for eukaryotic and prokaryotic metabarcoding	18S_PCR	Sequencing library preparation	MetaBar_18S	ARG_ATPOSW_r1	Sequencing and data quality control	ERR562367	PRJEB6610	European Nucleotide Archive	PRJEB402	http://www.ebi.ac.uk/ena/data/view/PRJEB402	ftp.sra.ebi.ac.uk/vol1/fastq/ERR562/ERR562367/ERR562367_1.fastq.gz;ftp.sra.ebi.ac.uk/vol1/fastq/ERR562/ERR562367/ERR562367_2.fastq.gz;	ftp.sra.ebi.ac.uk/vol1/err/ERR562/ERR562367
SAMEA2657027	18S and 16S rRNA genes amplicon generation for eukaryotic and prokaryotic metabarcoding	18S_PCR	Sequencing library preparation	MetaBar_18S	ARG_ATQOSW_r1	Sequencing and data quality control	ERR562528	PRJEB6610	European Nucleotide Archive	PRJEB402	http://www.ebi.ac.uk/ena/data/view/PRJEB402	ftp.sra.ebi.ac.uk/vol1/fastq/ERR562/ERR562528/ERR562528_1.fastq.gz;ftp.sra.ebi.ac.uk/vol1/fastq/ERR562/ERR562528/ERR562528_2.fastq.gz;	ftp.sra.ebi.ac.uk/vol1/err/ERR562/ERR562528
SAMEA2620314	18S and 16S rRNA genes amplicon generation for eukaryotic and prokaryotic metabarcoding	18S_PCR	Sequencing library preparation	MetaBar_18S	ARG_ATROSW_r1	Sequencing and data quality control	ERR562724	PRJEB6610	European Nucleotide Archive	PRJEB402	http://www.ebi.ac.uk/ena/data/view/PRJEB402	ftp.sra.ebi.ac.uk/vol1/fastq/ERR562/ERR562724/ERR562724_1.fastq.gz;ftp.sra.ebi.ac.uk/vol1/fastq/ERR562/ERR562724/ERR562724_2.fastq.gz;	ftp.sra.ebi.ac.uk/vol1/err/ERR562/ERR562724
SAMEA2619851	18S and 16S rRNA genes amplicon generation for eukaryotic and prokaryotic metabarcoding	18S_PCR	Sequencing library preparation	MetaBar_18S	ARG_ATSOSW_r1	Sequencing and data quality control	ERR562694	PRJEB6610	European Nucleotide Archive	PRJEB402	http://www.ebi.ac.uk/ena/data/view/PRJEB402	ftp.sra.ebi.ac.uk/vol1/fastq/ERR562/ERR562694/ERR562694_1.fastq.gz;ftp.sra.ebi.ac.uk/vol1/fastq/ERR562/ERR562694/ERR562694_2.fastq.gz;	ftp.sra.ebi.ac.uk/vol1/err/ERR562/ERR562694
SAMEA2619876	18S and 16S rRNA genes amplicon generation for eukaryotic and prokaryotic metabarcoding	18S_PCR	Sequencing library preparation	MetaBar_18S	ARG_ATTOSW_r1	Sequencing and data quality control	ERR562720	PRJEB6610	European Nucleotide Archive	PRJEB402	http://www.ebi.ac.uk/ena/data/view/PRJEB402	ftp.sra.ebi.ac.uk/vol1/fastq/ERR562/ERR562720/ERR562720_1.fastq.gz;ftp.sra.ebi.ac.uk/vol1/fastq/ERR562/ERR562720/ERR562720_2.fastq.gz;	ftp.sra.ebi.ac.uk/vol1/err/ERR562/ERR562720
SAMEA2621029	18S and 16S rRNA genes amplicon generation for eukaryotic and prokaryotic metabarcoding	18S_PCR	Sequencing library preparation	MetaBar_18S	ARG_ATVOSW_r1	Sequencing and data quality control	ERR562532	PRJEB6610	European Nucleotide Archive	PRJEB402	http://www.ebi.ac.uk/ena/data/view/PRJEB402	ftp.sra.ebi.ac.uk/vol1/fastq/ERR562/ERR562532/ERR562532_1.fastq.gz;ftp.sra.ebi.ac.uk/vol1/fastq/ERR562/ERR562532/ERR562532_2.fastq.gz;	ftp.sra.ebi.ac.uk/vol1/err/ERR562/ERR562532
SAMEA2657082	18S and 16S rRNA genes amplicon generation for eukaryotic and prokaryotic metabarcoding	18S_PCR	Sequencing library preparation	MetaBar_18S	ARG_AVAOSW_r1	Sequencing and data quality control	ERR562648	PRJEB6610	European Nucleotide Archive	PRJEB402	http://www.ebi.ac.uk/ena/data/view/PRJEB402	ftp.sra.ebi.ac.uk/vol1/fastq/ERR562/ERR562648/ERR562648_1.fastq.gz;ftp.sra.ebi.ac.uk/vol1/fastq/ERR562/ERR562648/ERR562648_2.fastq.gz;	ftp.sra.ebi.ac.uk/vol1/err/ERR562/ERR562648
SAMEA2657073	18S and 16S rRNA genes amplicon generation for eukaryotic and prokaryotic metabarcoding	18S_PCR	Sequencing library preparation	MetaBar_18S	ARG_AVBOSW_r1	Sequencing and data quality control	ERR562454	PRJEB6610	European Nucleotide Archive	PRJEB402	http://www.ebi.ac.uk/ena/data/view/PRJEB402	ftp.sra.ebi.ac.uk/vol1/fastq/ERR562/ERR562454/ERR562454_1.fastq.gz;ftp.sra.ebi.ac.uk/vol1/fastq/ERR562/ERR562454/ERR562454_2.fastq.gz;	ftp.sra.ebi.ac.uk/vol1/err/ERR562/ERR562454
SAMEA2621027	18S and 16S rRNA genes amplicon generation for eukaryotic and prokaryotic metabarcoding	18S_PCR	Sequencing library preparation	MetaBar_18S	ARG_AVCOSW_r1	Sequencing and data quality control	ERR562607	PRJEB6610	European Nucleotide Archive	PRJEB402	http://www.ebi.ac.uk/ena/data/view/PRJEB402	ftp.sra.ebi.ac.uk/vol1/fastq/ERR562/ERR562607/ERR562607_1.fastq.gz;ftp.sra.ebi.ac.uk/vol1/fastq/ERR562/ERR562607/ERR562607_2.fastq.gz;	ftp.sra.ebi.ac.uk/vol1/err/ERR562/ERR562607
SAMEA2657009	18S and 16S rRNA genes amplicon generation for eukaryotic and prokaryotic metabarcoding	18S_PCR	Sequencing library preparation	MetaBar_18S	ARG_AVDOSW_r1	Sequencing and data quality control	ERR562375	PRJEB6610	European Nucleotide Archive	PRJEB402	http://www.ebi.ac.uk/ena/data/view/PRJEB402	ftp.sra.ebi.ac.uk/vol1/fastq/ERR562/ERR562375/ERR562375_1.fastq.gz;ftp.sra.ebi.ac.uk/vol1/fastq/ERR562/ERR562375/ERR562375_2.fastq.gz;	ftp.sra.ebi.ac.uk/vol1/err/ERR562/ERR562375
SAMEA2657009	18S and 16S rRNA genes amplicon generation for eukaryotic and prokaryotic metabarcoding	18S_PCR	Sequencing library preparation	MetaBar_18S	ARG_AVDOSW_r1	Sequencing and data quality control	ERR562496	PRJEB6610	European Nucleotide Archive	PRJEB402	http://www.ebi.ac.uk/ena/data/view/PRJEB402	ftp.sra.ebi.ac.uk/vol1/fastq/ERR562/ERR562496/ERR562496_1.fastq.gz;ftp.sra.ebi.ac.uk/vol1/fastq/ERR562/ERR562496/ERR562496_2.fastq.gz;	ftp.sra.ebi.ac.uk/vol1/err/ERR562/ERR562496
SAMEA2620072	18S and 16S rRNA genes amplicon generation for eukaryotic and prokaryotic metabarcoding	18S_PCR	Sequencing library preparation	MetaBar_18S	ARG_AVEOSW_r1	Sequencing and data quality control	ERR562666	PRJEB6610	European Nucleotide Archive	PRJEB402	http://www.ebi.ac.uk/ena/data/view/PRJEB402	ftp.sra.ebi.ac.uk/vol1/fastq/ERR562/ERR562666/ERR562666_1.fastq.gz;ftp.sra.ebi.ac.uk/vol1/fastq/ERR562/ERR562666/ERR562666_2.fastq.gz;	ftp.sra.ebi.ac.uk/vol1/err/ERR562/ERR562666
SAMEA2620072	18S and 16S rRNA genes amplicon generation for eukaryotic and prokaryotic metabarcoding	18S_PCR	Sequencing library preparation	MetaBar_18S	ARG_AVEOSW_r1	Sequencing and data quality control	ERR562606	PRJEB6610	European Nucleotide Archive	PRJEB402	http://www.ebi.ac.uk/ena/data/view/PRJEB402	ftp.sra.ebi.ac.uk/vol1/fastq/ERR562/ERR562606/ERR562606_1.fastq.gz;ftp.sra.ebi.ac.uk/vol1/fastq/ERR562/ERR562606/ERR562606_2.fastq.gz;	ftp.sra.ebi.ac.uk/vol1/err/ERR562/ERR562606
SAMEA2620072	18S and 16S rRNA genes amplicon generation for eukaryotic and prokaryotic metabarcoding	18S_PCR	Sequencing library preparation	MetaBar_18S	ARG_AVEOSW_r1	Sequencing and data quality control	ERR562422	PRJEB6610	European Nucleotide Archive	PRJEB402	http://www.ebi.ac.uk/ena/data/view/PRJEB402	ftp.sra.ebi.ac.uk/vol1/fastq/ERR562/ERR562422/ERR562422_1.fastq.gz;ftp.sra.ebi.ac.uk/vol1/fastq/ERR562/ERR562422/ERR562422_2.fastq.gz;	ftp.sra.ebi.ac.uk/vol1/err/ERR562/ERR562422
SAMEA2620072	18S and 16S rRNA genes amplicon generation for eukaryotic and prokaryotic metabarcoding	18S_PCR	Sequencing library preparation	MetaBar_18S	ARG_AVEOSW_r1	Sequencing and data quality control	ERR562456	PRJEB6610	European Nucleotide Archive	PRJEB402	http://www.ebi.ac.uk/ena/data/view/PRJEB402	ftp.sra.ebi.ac.uk/vol1/fastq/ERR562/ERR562456/ERR562456_1.fastq.gz;ftp.sra.ebi.ac.uk/vol1/fastq/ERR562/ERR562456/ERR562456_2.fastq.gz;	ftp.sra.ebi.ac.uk/vol1/err/ERR562/ERR562456
SAMEA2620072	18S and 16S rRNA genes amplicon generation for eukaryotic and prokaryotic metabarcoding	18S_PCR	Sequencing library preparation	MetaBar_18S	ARG_AVEOSW_r1	Sequencing and data quality control	ERR562536	PRJEB6610	European Nucleotide Archive	PRJEB402	http://www.ebi.ac.uk/ena/data/view/PRJEB402	ftp.sra.ebi.ac.uk/vol1/fastq/ERR562/ERR562536/ERR562536_1.fastq.gz;ftp.sra.ebi.ac.uk/vol1/fastq/ERR562/ERR562536/ERR562536_2.fastq.gz;	ftp.sra.ebi.ac.uk/vol1/err/ERR562/ERR562536
SAMEA2656965	18S and 16S rRNA genes amplicon generation for eukaryotic and prokaryotic metabarcoding	18S_PCR	Sequencing library preparation	MetaBar_18S	ARG_AVFOSW_r1	Sequencing and data quality control	ERR562707	PRJEB6610	European Nucleotide Archive	PRJEB402	http://www.ebi.ac.uk/ena/data/view/PRJEB402	ftp.sra.ebi.ac.uk/vol1/fastq/ERR562/ERR562707/ERR562707_1.fastq.gz;ftp.sra.ebi.ac.uk/vol1/fastq/ERR562/ERR562707/ERR562707_2.fastq.gz;	ftp.sra.ebi.ac.uk/vol1/err/ERR562/ERR562707
SAMEA2656965	18S and 16S rRNA genes amplicon generation for eukaryotic and prokaryotic metabarcoding	18S_PCR	Sequencing library preparation	MetaBar_18S	ARG_AVFOSW_r1	Sequencing and data quality control	ERR562605	PRJEB6610	European Nucleotide Archive	PRJEB402	http://www.ebi.ac.uk/ena/data/view/PRJEB402	ftp.sra.ebi.ac.uk/vol1/fastq/ERR562/ERR562605/ERR562605_1.fastq.gz;ftp.sra.ebi.ac.uk/vol1/fastq/ERR562/ERR562605/ERR562605_2.fastq.gz;	ftp.sra.ebi.ac.uk/vol1/err/ERR562/ERR562605
SAMEA2656965	18S and 16S rRNA genes amplicon generation for eukaryotic and prokaryotic metabarcoding	18S_PCR	Sequencing library preparation	MetaBar_18S	ARG_AVFOSW_r1	Sequencing and data quality control	ERR562593	PRJEB6610	European Nucleotide Archive	PRJEB402	http://www.ebi.ac.uk/ena/data/view/PRJEB402	ftp.sra.ebi.ac.uk/vol1/fastq/ERR562/ERR562593/ERR562593_1.fastq.gz;ftp.sra.ebi.ac.uk/vol1/fastq/ERR562/ERR562593/ERR562593_2.fastq.gz;	ftp.sra.ebi.ac.uk/vol1/err/ERR562/ERR562593
SAMEA2656965	18S and 16S rRNA genes amplicon generation for eukaryotic and prokaryotic metabarcoding	18S_PCR	Sequencing library preparation	MetaBar_18S	ARG_AVFOSW_r1	Sequencing and data quality control	ERR562617	PRJEB6610	European Nucleotide Archive	PRJEB402	http://www.ebi.ac.uk/ena/data/view/PRJEB402	ftp.sra.ebi.ac.uk/vol1/fastq/ERR562/ERR562617/ERR562617_1.fastq.gz;ftp.sra.ebi.ac.uk/vol1/fastq/ERR562/ERR562617/ERR562617_2.fastq.gz;	ftp.sra.ebi.ac.uk/vol1/err/ERR562/ERR562617
SAMEA2656965	18S and 16S rRNA genes amplicon generation for eukaryotic and prokaryotic metabarcoding	18S_PCR	Sequencing library preparation	MetaBar_18S	ARG_AVFOSW_r1	Sequencing and data quality control	ERR562559	PRJEB6610	European Nucleotide Archive	PRJEB402	http://www.ebi.ac.uk/ena/data/view/PRJEB402	ftp.sra.ebi.ac.uk/vol1/fastq/ERR562/ERR562559/ERR562559_1.fastq.gz;ftp.sra.ebi.ac.uk/vol1/fastq/ERR562/ERR562559/ERR562559_2.fastq.gz;	ftp.sra.ebi.ac.uk/vol1/err/ERR562/ERR562559
SAMEA2620090	18S and 16S rRNA genes amplicon generation for eukaryotic and prokaryotic metabarcoding	18S_PCR	Sequencing library preparation	MetaBar_18S	ARG_AVGOSW_r1	Sequencing and data quality control	ERR562477	PRJEB6610	European Nucleotide Archive	PRJEB402	http://www.ebi.ac.uk/ena/data/view/PRJEB402	ftp.sra.ebi.ac.uk/vol1/fastq/ERR562/ERR562477/ERR562477_1.fastq.gz;ftp.sra.ebi.ac.uk/vol1/fastq/ERR562/ERR562477/ERR562477_2.fastq.gz;	ftp.sra.ebi.ac.uk/vol1/err/ERR562/ERR562477
SAMEA2620115	18S and 16S rRNA genes amplicon generation for eukaryotic and prokaryotic metabarcoding	18S_PCR	Sequencing library preparation	MetaBar_18S	ARG_AVHOSW_r1	Sequencing and data quality control	ERR1879848	PRJEB6610	European Nucleotide Archive	PRJEB402	http://www.ebi.ac.uk/ena/data/view/PRJEB402	ftp.sra.ebi.ac.uk/vol1/fastq/ERR187/008/ERR1879848/ERR1879848_1.fastq.gz;ftp.sra.ebi.ac.uk/vol1/fastq/ERR187/008/ERR1879848/ERR1879848_2.fastq.gz;	ftp.sra.ebi.ac.uk/vol1/err/ERR187/008/ERR1879848
SAMEA2620114	18S and 16S rRNA genes amplicon generation for eukaryotic and prokaryotic metabarcoding	18S_PCR	Sequencing library preparation	MetaBar_18S	ARG_AVIOSW_r1	Sequencing and data quality control	ERR1879662	PRJEB6610	European Nucleotide Archive	PRJEB402	http://www.ebi.ac.uk/ena/data/view/PRJEB402	ftp.sra.ebi.ac.uk/vol1/fastq/ERR187/002/ERR1879662/ERR1879662_1.fastq.gz;ftp.sra.ebi.ac.uk/vol1/fastq/ERR187/002/ERR1879662/ERR1879662_2.fastq.gz;	ftp.sra.ebi.ac.uk/vol1/err/ERR187/002/ERR1879662
SAMEA2620128	18S and 16S rRNA genes amplicon generation for eukaryotic and prokaryotic metabarcoding	18S_PCR	Sequencing library preparation	MetaBar_18S	ARG_AVKOSW_r1	Sequencing and data quality control	ERR1879675	PRJEB6610	European Nucleotide Archive	PRJEB402	http://www.ebi.ac.uk/ena/data/view/PRJEB402	ftp.sra.ebi.ac.uk/vol1/fastq/ERR187/005/ERR1879675/ERR1879675_1.fastq.gz;ftp.sra.ebi.ac.uk/vol1/fastq/ERR187/005/ERR1879675/ERR1879675_2.fastq.gz;	ftp.sra.ebi.ac.uk/vol1/err/ERR187/005/ERR1879675
SAMEA2620128	18S and 16S rRNA genes amplicon generation for eukaryotic and prokaryotic metabarcoding	18S_PCR	Sequencing library preparation	MetaBar_18S	ARG_AVKOSW_r1	Sequencing and data quality control	ERR1879705	PRJEB6610	European Nucleotide Archive	PRJEB402	http://www.ebi.ac.uk/ena/data/view/PRJEB402	ftp.sra.ebi.ac.uk/vol1/fastq/ERR187/005/ERR1879705/ERR1879705_1.fastq.gz;ftp.sra.ebi.ac.uk/vol1/fastq/ERR187/005/ERR1879705/ERR1879705_2.fastq.gz;	ftp.sra.ebi.ac.uk/vol1/err/ERR187/005/ERR1879705
SAMEA2620128	18S and 16S rRNA genes amplicon generation for eukaryotic and prokaryotic metabarcoding	18S_PCR	Sequencing library preparation	MetaBar_18S	ARG_AVKOSW_r1	Sequencing and data quality control	ERR1879931	PRJEB6610	European Nucleotide Archive	PRJEB402	http://www.ebi.ac.uk/ena/data/view/PRJEB402	ftp.sra.ebi.ac.uk/vol1/fastq/ERR187/001/ERR1879931/ERR1879931_1.fastq.gz;ftp.sra.ebi.ac.uk/vol1/fastq/ERR187/001/ERR1879931/ERR1879931_2.fastq.gz;	ftp.sra.ebi.ac.uk/vol1/err/ERR187/001/ERR1879931
SAMEA2620128	18S and 16S rRNA genes amplicon generation for eukaryotic and prokaryotic metabarcoding	18S_PCR	Sequencing library preparation	MetaBar_18S	ARG_AVKOSW_r1	Sequencing and data quality control	ERR1879876	PRJEB6610	European Nucleotide Archive	PRJEB402	http://www.ebi.ac.uk/ena/data/view/PRJEB402	ftp.sra.ebi.ac.uk/vol1/fastq/ERR187/006/ERR1879876/ERR1879876_1.fastq.gz;ftp.sra.ebi.ac.uk/vol1/fastq/ERR187/006/ERR1879876/ERR1879876_2.fastq.gz;	ftp.sra.ebi.ac.uk/vol1/err/ERR187/006/ERR1879876
SAMEA2620128	18S and 16S rRNA genes amplicon generation for eukaryotic and prokaryotic metabarcoding	18S_PCR	Sequencing library preparation	MetaBar_18S	ARG_AVKOSW_r1	Sequencing and data quality control	ERR1879809	PRJEB6610	European Nucleotide Archive	PRJEB402	http://www.ebi.ac.uk/ena/data/view/PRJEB402	ftp.sra.ebi.ac.uk/vol1/fastq/ERR187/009/ERR1879809/ERR1879809_1.fastq.gz;ftp.sra.ebi.ac.uk/vol1/fastq/ERR187/009/ERR1879809/ERR1879809_2.fastq.gz;	ftp.sra.ebi.ac.uk/vol1/err/ERR187/009/ERR1879809
SAMEA2620139	18S and 16S rRNA genes amplicon generation for eukaryotic and prokaryotic metabarcoding	18S_PCR	Sequencing library preparation	MetaBar_18S	ARG_AVLOSW_r1	Sequencing and data quality control	ERR1879749	PRJEB6610	European Nucleotide Archive	PRJEB402	http://www.ebi.ac.uk/ena/data/view/PRJEB402	ftp.sra.ebi.ac.uk/vol1/fastq/ERR187/009/ERR1879749/ERR1879749_1.fastq.gz;ftp.sra.ebi.ac.uk/vol1/fastq/ERR187/009/ERR1879749/ERR1879749_2.fastq.gz;	ftp.sra.ebi.ac.uk/vol1/err/ERR187/009/ERR1879749
SAMEA2620139	18S and 16S rRNA genes amplicon generation for eukaryotic and prokaryotic metabarcoding	18S_PCR	Sequencing library preparation	MetaBar_18S	ARG_AVLOSW_r1	Sequencing and data quality control	ERR1879879	PRJEB6610	European Nucleotide Archive	PRJEB402	http://www.ebi.ac.uk/ena/data/view/PRJEB402	ftp.sra.ebi.ac.uk/vol1/fastq/ERR187/009/ERR1879879/ERR1879879_1.fastq.gz;ftp.sra.ebi.ac.uk/vol1/fastq/ERR187/009/ERR1879879/ERR1879879_2.fastq.gz;	ftp.sra.ebi.ac.uk/vol1/err/ERR187/009/ERR1879879
SAMEA2620139	18S and 16S rRNA genes amplicon generation for eukaryotic and prokaryotic metabarcoding	18S_PCR	Sequencing library preparation	MetaBar_18S	ARG_AVLOSW_r1	Sequencing and data quality control	ERR1879947	PRJEB6610	European Nucleotide Archive	PRJEB402	http://www.ebi.ac.uk/ena/data/view/PRJEB402	ftp.sra.ebi.ac.uk/vol1/fastq/ERR187/007/ERR1879947/ERR1879947_1.fastq.gz;ftp.sra.ebi.ac.uk/vol1/fastq/ERR187/007/ERR1879947/ERR1879947_2.fastq.gz;	ftp.sra.ebi.ac.uk/vol1/err/ERR187/007/ERR1879947
SAMEA2620139	18S and 16S rRNA genes amplicon generation for eukaryotic and prokaryotic metabarcoding	18S_PCR	Sequencing library preparation	MetaBar_18S	ARG_AVLOSW_r1	Sequencing and data quality control	ERR1879828	PRJEB6610	European Nucleotide Archive	PRJEB402	http://www.ebi.ac.uk/ena/data/view/PRJEB402	ftp.sra.ebi.ac.uk/vol1/fastq/ERR187/008/ERR1879828/ERR1879828_1.fastq.gz;ftp.sra.ebi.ac.uk/vol1/fastq/ERR187/008/ERR1879828/ERR1879828_2.fastq.gz;	ftp.sra.ebi.ac.uk/vol1/err/ERR187/008/ERR1879828
SAMEA2620139	18S and 16S rRNA genes amplicon generation for eukaryotic and prokaryotic metabarcoding	18S_PCR	Sequencing library preparation	MetaBar_18S	ARG_AVLOSW_r1	Sequencing and data quality control	ERR1879941	PRJEB6610	European Nucleotide Archive	PRJEB402	http://www.ebi.ac.uk/ena/data/view/PRJEB402	ftp.sra.ebi.ac.uk/vol1/fastq/ERR187/001/ERR1879941/ERR1879941_1.fastq.gz;ftp.sra.ebi.ac.uk/vol1/fastq/ERR187/001/ERR1879941/ERR1879941_2.fastq.gz;	ftp.sra.ebi.ac.uk/vol1/err/ERR187/001/ERR1879941
SAMEA2620150	18S and 16S rRNA genes amplicon generation for eukaryotic and prokaryotic metabarcoding	18S_PCR	Sequencing library preparation	MetaBar_18S	ARG_AVMOSW_r1	Sequencing and data quality control	ERR1879934	PRJEB6610	European Nucleotide Archive	PRJEB402	http://www.ebi.ac.uk/ena/data/view/PRJEB402	ftp.sra.ebi.ac.uk/vol1/fastq/ERR187/004/ERR1879934/ERR1879934_1.fastq.gz;ftp.sra.ebi.ac.uk/vol1/fastq/ERR187/004/ERR1879934/ERR1879934_2.fastq.gz;	ftp.sra.ebi.ac.uk/vol1/err/ERR187/004/ERR1879934
SAMEA2620150	18S and 16S rRNA genes amplicon generation for eukaryotic and prokaryotic metabarcoding	18S_PCR	Sequencing library preparation	MetaBar_18S	ARG_AVMOSW_r1	Sequencing and data quality control	ERR1879672	PRJEB6610	European Nucleotide Archive	PRJEB402	http://www.ebi.ac.uk/ena/data/view/PRJEB402	ftp.sra.ebi.ac.uk/vol1/fastq/ERR187/002/ERR1879672/ERR1879672_1.fastq.gz;ftp.sra.ebi.ac.uk/vol1/fastq/ERR187/002/ERR1879672/ERR1879672_2.fastq.gz;	ftp.sra.ebi.ac.uk/vol1/err/ERR187/002/ERR1879672
SAMEA2620150	18S and 16S rRNA genes amplicon generation for eukaryotic and prokaryotic metabarcoding	18S_PCR	Sequencing library preparation	MetaBar_18S	ARG_AVMOSW_r1	Sequencing and data quality control	ERR1879696	PRJEB6610	European Nucleotide Archive	PRJEB402	http://www.ebi.ac.uk/ena/data/view/PRJEB402	ftp.sra.ebi.ac.uk/vol1/fastq/ERR187/006/ERR1879696/ERR1879696_1.fastq.gz;ftp.sra.ebi.ac.uk/vol1/fastq/ERR187/006/ERR1879696/ERR1879696_2.fastq.gz;	ftp.sra.ebi.ac.uk/vol1/err/ERR187/006/ERR1879696
SAMEA2620150	18S and 16S rRNA genes amplicon generation for eukaryotic and prokaryotic metabarcoding	18S_PCR	Sequencing library preparation	MetaBar_18S	ARG_AVMOSW_r1	Sequencing and data quality control	ERR1879709	PRJEB6610	European Nucleotide Archive	PRJEB402	http://www.ebi.ac.uk/ena/data/view/PRJEB402	ftp.sra.ebi.ac.uk/vol1/fastq/ERR187/009/ERR1879709/ERR1879709_1.fastq.gz;ftp.sra.ebi.ac.uk/vol1/fastq/ERR187/009/ERR1879709/ERR1879709_2.fastq.gz;	ftp.sra.ebi.ac.uk/vol1/err/ERR187/009/ERR1879709
SAMEA2620150	18S and 16S rRNA genes amplicon generation for eukaryotic and prokaryotic metabarcoding	18S_PCR	Sequencing library preparation	MetaBar_18S	ARG_AVMOSW_r1	Sequencing and data quality control	ERR1879762	PRJEB6610	European Nucleotide Archive	PRJEB402	http://www.ebi.ac.uk/ena/data/view/PRJEB402	ftp.sra.ebi.ac.uk/vol1/fastq/ERR187/002/ERR1879762/ERR1879762_1.fastq.gz;ftp.sra.ebi.ac.uk/vol1/fastq/ERR187/002/ERR1879762/ERR1879762_2.fastq.gz;	ftp.sra.ebi.ac.uk/vol1/err/ERR187/002/ERR1879762
SAMEA2620161	18S and 16S rRNA genes amplicon generation for eukaryotic and prokaryotic metabarcoding	18S_PCR	Sequencing library preparation	MetaBar_18S	ARG_AVNOSW_r1	Sequencing and data quality control	ERR1879803	PRJEB6610	European Nucleotide Archive	PRJEB402	http://www.ebi.ac.uk/ena/data/view/PRJEB402	ftp.sra.ebi.ac.uk/vol1/fastq/ERR187/003/ERR1879803/ERR1879803_1.fastq.gz;ftp.sra.ebi.ac.uk/vol1/fastq/ERR187/003/ERR1879803/ERR1879803_2.fastq.gz;	ftp.sra.ebi.ac.uk/vol1/err/ERR187/003/ERR1879803
SAMEA2620161	18S and 16S rRNA genes amplicon generation for eukaryotic and prokaryotic metabarcoding	18S_PCR	Sequencing library preparation	MetaBar_18S	ARG_AVNOSW_r1	Sequencing and data quality control	ERR1879719	PRJEB6610	European Nucleotide Archive	PRJEB402	http://www.ebi.ac.uk/ena/data/view/PRJEB402	ftp.sra.ebi.ac.uk/vol1/fastq/ERR187/009/ERR1879719/ERR1879719_1.fastq.gz;ftp.sra.ebi.ac.uk/vol1/fastq/ERR187/009/ERR1879719/ERR1879719_2.fastq.gz;	ftp.sra.ebi.ac.uk/vol1/err/ERR187/009/ERR1879719
SAMEA2620161	18S and 16S rRNA genes amplicon generation for eukaryotic and prokaryotic metabarcoding	18S_PCR	Sequencing library preparation	MetaBar_18S	ARG_AVNOSW_r1	Sequencing and data quality control	ERR1879800	PRJEB6610	European Nucleotide Archive	PRJEB402	http://www.ebi.ac.uk/ena/data/view/PRJEB402	ftp.sra.ebi.ac.uk/vol1/fastq/ERR187/000/ERR1879800/ERR1879800_1.fastq.gz;ftp.sra.ebi.ac.uk/vol1/fastq/ERR187/000/ERR1879800/ERR1879800_2.fastq.gz;	ftp.sra.ebi.ac.uk/vol1/err/ERR187/000/ERR1879800
SAMEA2620161	18S and 16S rRNA genes amplicon generation for eukaryotic and prokaryotic metabarcoding	18S_PCR	Sequencing library preparation	MetaBar_18S	ARG_AVNOSW_r1	Sequencing and data quality control	ERR1879869	PRJEB6610	European Nucleotide Archive	PRJEB402	http://www.ebi.ac.uk/ena/data/view/PRJEB402	ftp.sra.ebi.ac.uk/vol1/fastq/ERR187/009/ERR1879869/ERR1879869_1.fastq.gz;ftp.sra.ebi.ac.uk/vol1/fastq/ERR187/009/ERR1879869/ERR1879869_2.fastq.gz;	ftp.sra.ebi.ac.uk/vol1/err/ERR187/009/ERR1879869
SAMEA2620161	18S and 16S rRNA genes amplicon generation for eukaryotic and prokaryotic metabarcoding	18S_PCR	Sequencing library preparation	MetaBar_18S	ARG_AVNOSW_r1	Sequencing and data quality control	ERR1879836	PRJEB6610	European Nucleotide Archive	PRJEB402	http://www.ebi.ac.uk/ena/data/view/PRJEB402	ftp.sra.ebi.ac.uk/vol1/fastq/ERR187/006/ERR1879836/ERR1879836_1.fastq.gz;ftp.sra.ebi.ac.uk/vol1/fastq/ERR187/006/ERR1879836/ERR1879836_2.fastq.gz;	ftp.sra.ebi.ac.uk/vol1/err/ERR187/006/ERR1879836
SAMEA2620172	18S and 16S rRNA genes amplicon generation for eukaryotic and prokaryotic metabarcoding	18S_PCR	Sequencing library preparation	MetaBar_18S	ARG_AVPOSW_r1	Sequencing and data quality control	ERR1879925	PRJEB6610	European Nucleotide Archive	PRJEB402	http://www.ebi.ac.uk/ena/data/view/PRJEB402	ftp.sra.ebi.ac.uk/vol1/fastq/ERR187/005/ERR1879925/ERR1879925_1.fastq.gz;ftp.sra.ebi.ac.uk/vol1/fastq/ERR187/005/ERR1879925/ERR1879925_2.fastq.gz;	ftp.sra.ebi.ac.uk/vol1/err/ERR187/005/ERR1879925
SAMEA2620183	18S and 16S rRNA genes amplicon generation for eukaryotic and prokaryotic metabarcoding	18S_PCR	Sequencing library preparation	MetaBar_18S	ARG_AVQOSW_r1	Sequencing and data quality control	ERR1879838	PRJEB6610	European Nucleotide Archive	PRJEB402	http://www.ebi.ac.uk/ena/data/view/PRJEB402	ftp.sra.ebi.ac.uk/vol1/fastq/ERR187/008/ERR1879838/ERR1879838_1.fastq.gz;ftp.sra.ebi.ac.uk/vol1/fastq/ERR187/008/ERR1879838/ERR1879838_2.fastq.gz;	ftp.sra.ebi.ac.uk/vol1/err/ERR187/008/ERR1879838
SAMEA2620183	18S and 16S rRNA genes amplicon generation for eukaryotic and prokaryotic metabarcoding	18S_PCR	Sequencing library preparation	MetaBar_18S	ARG_AVQOSW_r1	Sequencing and data quality control	ERR1879883	PRJEB6610	European Nucleotide Archive	PRJEB402	http://www.ebi.ac.uk/ena/data/view/PRJEB402	ftp.sra.ebi.ac.uk/vol1/fastq/ERR187/003/ERR1879883/ERR1879883_1.fastq.gz;ftp.sra.ebi.ac.uk/vol1/fastq/ERR187/003/ERR1879883/ERR1879883_2.fastq.gz;	ftp.sra.ebi.ac.uk/vol1/err/ERR187/003/ERR1879883
SAMEA2620183	18S and 16S rRNA genes amplicon generation for eukaryotic and prokaryotic metabarcoding	18S_PCR	Sequencing library preparation	MetaBar_18S	ARG_AVQOSW_r1	Sequencing and data quality control	ERR1879665	PRJEB6610	European Nucleotide Archive	PRJEB402	http://www.ebi.ac.uk/ena/data/view/PRJEB402	ftp.sra.ebi.ac.uk/vol1/fastq/ERR187/005/ERR1879665/ERR1879665_1.fastq.gz;ftp.sra.ebi.ac.uk/vol1/fastq/ERR187/005/ERR1879665/ERR1879665_2.fastq.gz;	ftp.sra.ebi.ac.uk/vol1/err/ERR187/005/ERR1879665
SAMEA2620183	18S and 16S rRNA genes amplicon generation for eukaryotic and prokaryotic metabarcoding	18S_PCR	Sequencing library preparation	MetaBar_18S	ARG_AVQOSW_r1	Sequencing and data quality control	ERR1879805	PRJEB6610	European Nucleotide Archive	PRJEB402	http://www.ebi.ac.uk/ena/data/view/PRJEB402	ftp.sra.ebi.ac.uk/vol1/fastq/ERR187/005/ERR1879805/ERR1879805_1.fastq.gz;ftp.sra.ebi.ac.uk/vol1/fastq/ERR187/005/ERR1879805/ERR1879805_2.fastq.gz;	ftp.sra.ebi.ac.uk/vol1/err/ERR187/005/ERR1879805
SAMEA2620183	18S and 16S rRNA genes amplicon generation for eukaryotic and prokaryotic metabarcoding	18S_PCR	Sequencing library preparation	MetaBar_18S	ARG_AVQOSW_r1	Sequencing and data quality control	ERR1879659	PRJEB6610	European Nucleotide Archive	PRJEB402	http://www.ebi.ac.uk/ena/data/view/PRJEB402	ftp.sra.ebi.ac.uk/vol1/fastq/ERR187/009/ERR1879659/ERR1879659_1.fastq.gz;ftp.sra.ebi.ac.uk/vol1/fastq/ERR187/009/ERR1879659/ERR1879659_2.fastq.gz;	ftp.sra.ebi.ac.uk/vol1/err/ERR187/009/ERR1879659
SAMEA2622463	18S and 16S rRNA genes amplicon generation for eukaryotic and prokaryotic metabarcoding	18S_PCR	Sequencing library preparation	MetaBar_18S	ARG_AVROSW_r1	Sequencing and data quality control	ERR562452	PRJEB6610	European Nucleotide Archive	PRJEB402	http://www.ebi.ac.uk/ena/data/view/PRJEB402	ftp.sra.ebi.ac.uk/vol1/fastq/ERR562/ERR562452/ERR562452_1.fastq.gz;ftp.sra.ebi.ac.uk/vol1/fastq/ERR562/ERR562452/ERR562452_2.fastq.gz;	ftp.sra.ebi.ac.uk/vol1/err/ERR562/ERR562452
SAMEA2622465	18S and 16S rRNA genes amplicon generation for eukaryotic and prokaryotic metabarcoding	18S_PCR	Sequencing library preparation	MetaBar_18S	ARG_AVSOSW_r1	Sequencing and data quality control	ERR562630	PRJEB6610	European Nucleotide Archive	PRJEB402	http://www.ebi.ac.uk/ena/data/view/PRJEB402	ftp.sra.ebi.ac.uk/vol1/fastq/ERR562/ERR562630/ERR562630_1.fastq.gz;ftp.sra.ebi.ac.uk/vol1/fastq/ERR562/ERR562630/ERR562630_2.fastq.gz;	ftp.sra.ebi.ac.uk/vol1/err/ERR562/ERR562630
SAMEA2656988	18S and 16S rRNA genes amplicon generation for eukaryotic and prokaryotic metabarcoding	18S_PCR	Sequencing library preparation	MetaBar_18S	ARG_AVTOSW_r1	Sequencing and data quality control	ERR562612	PRJEB6610	European Nucleotide Archive	PRJEB402	http://www.ebi.ac.uk/ena/data/view/PRJEB402	ftp.sra.ebi.ac.uk/vol1/fastq/ERR562/ERR562612/ERR562612_1.fastq.gz;ftp.sra.ebi.ac.uk/vol1/fastq/ERR562/ERR562612/ERR562612_2.fastq.gz;	ftp.sra.ebi.ac.uk/vol1/err/ERR562/ERR562612
SAMEA2622489	18S and 16S rRNA genes amplicon generation for eukaryotic and prokaryotic metabarcoding	18S_PCR	Sequencing library preparation	MetaBar_18S	ARG_AVVOSW_r1	Sequencing and data quality control	ERR562604	PRJEB6610	European Nucleotide Archive	PRJEB402	http://www.ebi.ac.uk/ena/data/view/PRJEB402	ftp.sra.ebi.ac.uk/vol1/fastq/ERR562/ERR562604/ERR562604_1.fastq.gz;ftp.sra.ebi.ac.uk/vol1/fastq/ERR562/ERR562604/ERR562604_2.fastq.gz;	ftp.sra.ebi.ac.uk/vol1/err/ERR562/ERR562604
SAMEA2622490	18S and 16S rRNA genes amplicon generation for eukaryotic and prokaryotic metabarcoding	18S_PCR	Sequencing library preparation	MetaBar_18S	ARG_BAAOSW_r1	Sequencing and data quality control	ERR562421	PRJEB6610	European Nucleotide Archive	PRJEB402	http://www.ebi.ac.uk/ena/data/view/PRJEB402	ftp.sra.ebi.ac.uk/vol1/fastq/ERR562/ERR562421/ERR562421_1.fastq.gz;ftp.sra.ebi.ac.uk/vol1/fastq/ERR562/ERR562421/ERR562421_2.fastq.gz;	ftp.sra.ebi.ac.uk/vol1/err/ERR562/ERR562421
SAMEA2656980	18S and 16S rRNA genes amplicon generation for eukaryotic and prokaryotic metabarcoding	18S_PCR	Sequencing library preparation	MetaBar_18S	ARG_BABOSW_r1	Sequencing and data quality control	ERR562508	PRJEB6610	European Nucleotide Archive	PRJEB402	http://www.ebi.ac.uk/ena/data/view/PRJEB402	ftp.sra.ebi.ac.uk/vol1/fastq/ERR562/ERR562508/ERR562508_1.fastq.gz;ftp.sra.ebi.ac.uk/vol1/fastq/ERR562/ERR562508/ERR562508_2.fastq.gz;	ftp.sra.ebi.ac.uk/vol1/err/ERR562/ERR562508
SAMEA2657019	18S and 16S rRNA genes amplicon generation for eukaryotic and prokaryotic metabarcoding	18S_PCR	Sequencing library preparation	MetaBar_18S	ARG_BACOSW_r1	Sequencing and data quality control	ERR562579	PRJEB6610	European Nucleotide Archive	PRJEB402	http://www.ebi.ac.uk/ena/data/view/PRJEB402	ftp.sra.ebi.ac.uk/vol1/fastq/ERR562/ERR562579/ERR562579_1.fastq.gz;ftp.sra.ebi.ac.uk/vol1/fastq/ERR562/ERR562579/ERR562579_2.fastq.gz;	ftp.sra.ebi.ac.uk/vol1/err/ERR562/ERR562579
SAMEA2622511	18S and 16S rRNA genes amplicon generation for eukaryotic and prokaryotic metabarcoding	18S_PCR	Sequencing library preparation	MetaBar_18S	ARG_BADOSW_r1	Sequencing and data quality control	ERR1879708	PRJEB6610	European Nucleotide Archive	PRJEB402	http://www.ebi.ac.uk/ena/data/view/PRJEB402	ftp.sra.ebi.ac.uk/vol1/fastq/ERR187/008/ERR1879708/ERR1879708_1.fastq.gz;ftp.sra.ebi.ac.uk/vol1/fastq/ERR187/008/ERR1879708/ERR1879708_2.fastq.gz;	ftp.sra.ebi.ac.uk/vol1/err/ERR187/008/ERR1879708
SAMEA2622512	18S and 16S rRNA genes amplicon generation for eukaryotic and prokaryotic metabarcoding	18S_PCR	Sequencing library preparation	MetaBar_18S	ARG_BAEOSW_r1	Sequencing and data quality control	ERR1879785	PRJEB6610	European Nucleotide Archive	PRJEB402	http://www.ebi.ac.uk/ena/data/view/PRJEB402	ftp.sra.ebi.ac.uk/vol1/fastq/ERR187/005/ERR1879785/ERR1879785_1.fastq.gz;ftp.sra.ebi.ac.uk/vol1/fastq/ERR187/005/ERR1879785/ERR1879785_2.fastq.gz;	ftp.sra.ebi.ac.uk/vol1/err/ERR187/005/ERR1879785
SAMEA2622461	18S and 16S rRNA genes amplicon generation for eukaryotic and prokaryotic metabarcoding	18S_PCR	Sequencing library preparation	MetaBar_18S	ARG_BAFOSW_r1	Sequencing and data quality control	ERR562461	PRJEB6610	European Nucleotide Archive	PRJEB402	http://www.ebi.ac.uk/ena/data/view/PRJEB402	ftp.sra.ebi.ac.uk/vol1/fastq/ERR562/ERR562461/ERR562461_1.fastq.gz;ftp.sra.ebi.ac.uk/vol1/fastq/ERR562/ERR562461/ERR562461_2.fastq.gz;	ftp.sra.ebi.ac.uk/vol1/err/ERR562/ERR562461
SAMEA2622487	18S and 16S rRNA genes amplicon generation for eukaryotic and prokaryotic metabarcoding	18S_PCR	Sequencing library preparation	MetaBar_18S	ARG_BAGOSW_r1	Sequencing and data quality control	ERR562544	PRJEB6610	European Nucleotide Archive	PRJEB402	http://www.ebi.ac.uk/ena/data/view/PRJEB402	ftp.sra.ebi.ac.uk/vol1/fastq/ERR562/ERR562544/ERR562544_1.fastq.gz;ftp.sra.ebi.ac.uk/vol1/fastq/ERR562/ERR562544/ERR562544_2.fastq.gz;	ftp.sra.ebi.ac.uk/vol1/err/ERR562/ERR562544
SAMEA2657036	18S and 16S rRNA genes amplicon generation for eukaryotic and prokaryotic metabarcoding	18S_PCR	Sequencing library preparation	MetaBar_18S	ARG_BAHOSW_r1	Sequencing and data quality control	ERR562459	PRJEB6610	European Nucleotide Archive	PRJEB402	http://www.ebi.ac.uk/ena/data/view/PRJEB402	ftp.sra.ebi.ac.uk/vol1/fastq/ERR562/ERR562459/ERR562459_1.fastq.gz;ftp.sra.ebi.ac.uk/vol1/fastq/ERR562/ERR562459/ERR562459_2.fastq.gz;	ftp.sra.ebi.ac.uk/vol1/err/ERR562/ERR562459
SAMEA2620183	18S and 16S rRNA genes amplicon generation for eukaryotic and prokaryotic metabarcoding	18S_PCR	Sequencing library preparation	MetaBar_18S	ARG_BAIOSW_r1	Sequencing and data quality control	ERR1879855	PRJEB6610	European Nucleotide Archive	PRJEB402	http://www.ebi.ac.uk/ena/data/view/PRJEB402	ftp.sra.ebi.ac.uk/vol1/fastq/ERR187/005/ERR1879855/ERR1879855_1.fastq.gz;ftp.sra.ebi.ac.uk/vol1/fastq/ERR187/005/ERR1879855/ERR1879855_2.fastq.gz;	ftp.sra.ebi.ac.uk/vol1/err/ERR187/005/ERR1879855
SAMEA2619623	18S and 16S rRNA genes amplicon generation for eukaryotic and prokaryotic metabarcoding	18S_PCR	Sequencing library preparation	MetaBar_18S	ARG_BAKOSW_r1	Sequencing and data quality control	ERR562594	PRJEB6610	European Nucleotide Archive	PRJEB402	http://www.ebi.ac.uk/ena/data/view/PRJEB402	ftp.sra.ebi.ac.uk/vol1/fastq/ERR562/ERR562594/ERR562594_1.fastq.gz;ftp.sra.ebi.ac.uk/vol1/fastq/ERR562/ERR562594/ERR562594_2.fastq.gz;	ftp.sra.ebi.ac.uk/vol1/err/ERR562/ERR562594
SAMEA2619657	18S and 16S rRNA genes amplicon generation for eukaryotic and prokaryotic metabarcoding	18S_PCR	Sequencing library preparation	MetaBar_18S	ARG_BAMOSW_r1	Sequencing and data quality control	ERR562467	PRJEB6610	European Nucleotide Archive	PRJEB402	http://www.ebi.ac.uk/ena/data/view/PRJEB402	ftp.sra.ebi.ac.uk/vol1/fastq/ERR562/ERR562467/ERR562467_1.fastq.gz;ftp.sra.ebi.ac.uk/vol1/fastq/ERR562/ERR562467/ERR562467_2.fastq.gz;	ftp.sra.ebi.ac.uk/vol1/err/ERR562/ERR562467
SAMEA2619665	18S and 16S rRNA genes amplicon generation for eukaryotic and prokaryotic metabarcoding	18S_PCR	Sequencing library preparation	MetaBar_18S	ARG_BANOSW_r1	Sequencing and data quality control	ERR562514	PRJEB6610	European Nucleotide Archive	PRJEB402	http://www.ebi.ac.uk/ena/data/view/PRJEB402	ftp.sra.ebi.ac.uk/vol1/fastq/ERR562/ERR562514/ERR562514_1.fastq.gz;ftp.sra.ebi.ac.uk/vol1/fastq/ERR562/ERR562514/ERR562514_2.fastq.gz;	ftp.sra.ebi.ac.uk/vol1/err/ERR562/ERR562514
SAMEA2619745	18S and 16S rRNA genes amplicon generation for eukaryotic and prokaryotic metabarcoding	18S_PCR	Sequencing library preparation	MetaBar_18S	ARG_BAPOSW_r1	Sequencing and data quality control	ERR562364	PRJEB6610	European Nucleotide Archive	PRJEB402	http://www.ebi.ac.uk/ena/data/view/PRJEB402	ftp.sra.ebi.ac.uk/vol1/fastq/ERR562/ERR562364/ERR562364_1.fastq.gz;ftp.sra.ebi.ac.uk/vol1/fastq/ERR562/ERR562364/ERR562364_2.fastq.gz;	ftp.sra.ebi.ac.uk/vol1/err/ERR562/ERR562364
SAMEA2619746	18S and 16S rRNA genes amplicon generation for eukaryotic and prokaryotic metabarcoding	18S_PCR	Sequencing library preparation	MetaBar_18S	ARG_BAQOSW_r1	Sequencing and data quality control	ERR562439	PRJEB6610	European Nucleotide Archive	PRJEB402	http://www.ebi.ac.uk/ena/data/view/PRJEB402	ftp.sra.ebi.ac.uk/vol1/fastq/ERR562/ERR562439/ERR562439_1.fastq.gz;ftp.sra.ebi.ac.uk/vol1/fastq/ERR562/ERR562439/ERR562439_2.fastq.gz;	ftp.sra.ebi.ac.uk/vol1/err/ERR562/ERR562439
SAMEA2657062	18S and 16S rRNA genes amplicon generation for eukaryotic and prokaryotic metabarcoding	18S_PCR	Sequencing library preparation	MetaBar_18S	ARG_BAROSW_r1	Sequencing and data quality control	ERR562675	PRJEB6610	European Nucleotide Archive	PRJEB402	http://www.ebi.ac.uk/ena/data/view/PRJEB402	ftp.sra.ebi.ac.uk/vol1/fastq/ERR562/ERR562675/ERR562675_1.fastq.gz;ftp.sra.ebi.ac.uk/vol1/fastq/ERR562/ERR562675/ERR562675_2.fastq.gz;	ftp.sra.ebi.ac.uk/vol1/err/ERR562/ERR562675
SAMEA2661639	18S and 16S rRNA genes amplicon generation for eukaryotic and prokaryotic metabarcoding	18S_PCR	Sequencing library preparation	MetaBar_18S	ARG_BASOSW_r1	Sequencing and data quality control	ERR566174	PRJEB6610	European Nucleotide Archive	PRJEB402	http://www.ebi.ac.uk/ena/data/view/PRJEB402	ftp.sra.ebi.ac.uk/vol1/fastq/ERR566/ERR566174/ERR566174_1.fastq.gz;ftp.sra.ebi.ac.uk/vol1/fastq/ERR566/ERR566174/ERR566174_2.fastq.gz;	ftp.sra.ebi.ac.uk/vol1/err/ERR566/ERR566174
SAMEA2619754	18S and 16S rRNA genes amplicon generation for eukaryotic and prokaryotic metabarcoding	18S_PCR	Sequencing library preparation	MetaBar_18S	ARG_BATOSW_r1	Sequencing and data quality control	ERR562405	PRJEB6610	European Nucleotide Archive	PRJEB402	http://www.ebi.ac.uk/ena/data/view/PRJEB402	ftp.sra.ebi.ac.uk/vol1/fastq/ERR562/ERR562405/ERR562405_1.fastq.gz;ftp.sra.ebi.ac.uk/vol1/fastq/ERR562/ERR562405/ERR562405_2.fastq.gz;	ftp.sra.ebi.ac.uk/vol1/err/ERR562/ERR562405
SAMEA2619755	18S and 16S rRNA genes amplicon generation for eukaryotic and prokaryotic metabarcoding	18S_PCR	Sequencing library preparation	MetaBar_18S	ARG_BAVOSW_r1	Sequencing and data quality control	ERR562548	PRJEB6610	European Nucleotide Archive	PRJEB402	http://www.ebi.ac.uk/ena/data/view/PRJEB402	ftp.sra.ebi.ac.uk/vol1/fastq/ERR562/ERR562548/ERR562548_1.fastq.gz;ftp.sra.ebi.ac.uk/vol1/fastq/ERR562/ERR562548/ERR562548_2.fastq.gz;	ftp.sra.ebi.ac.uk/vol1/err/ERR562/ERR562548
SAMEA2657048	18S and 16S rRNA genes amplicon generation for eukaryotic and prokaryotic metabarcoding	18S_PCR	Sequencing library preparation	MetaBar_18S	ARG_BBAOSW_r1	Sequencing and data quality control	ERR562502	PRJEB6610	European Nucleotide Archive	PRJEB402	http://www.ebi.ac.uk/ena/data/view/PRJEB402	ftp.sra.ebi.ac.uk/vol1/fastq/ERR562/ERR562502/ERR562502_1.fastq.gz;ftp.sra.ebi.ac.uk/vol1/fastq/ERR562/ERR562502/ERR562502_2.fastq.gz;	ftp.sra.ebi.ac.uk/vol1/err/ERR562/ERR562502
SAMEA2657081	18S and 16S rRNA genes amplicon generation for eukaryotic and prokaryotic metabarcoding	18S_PCR	Sequencing library preparation	MetaBar_18S	ARG_BBBOSW_r1	Sequencing and data quality control	ERR562484	PRJEB6610	European Nucleotide Archive	PRJEB402	http://www.ebi.ac.uk/ena/data/view/PRJEB402	ftp.sra.ebi.ac.uk/vol1/fastq/ERR562/ERR562484/ERR562484_1.fastq.gz;ftp.sra.ebi.ac.uk/vol1/fastq/ERR562/ERR562484/ERR562484_2.fastq.gz;	ftp.sra.ebi.ac.uk/vol1/err/ERR562/ERR562484
SAMEA2619762	18S and 16S rRNA genes amplicon generation for eukaryotic and prokaryotic metabarcoding	18S_PCR	Sequencing library preparation	MetaBar_18S	ARG_BBCOSW_r1	Sequencing and data quality control	ERR562418	PRJEB6610	European Nucleotide Archive	PRJEB402	http://www.ebi.ac.uk/ena/data/view/PRJEB402	ftp.sra.ebi.ac.uk/vol1/fastq/ERR562/ERR562418/ERR562418_1.fastq.gz;ftp.sra.ebi.ac.uk/vol1/fastq/ERR562/ERR562418/ERR562418_2.fastq.gz;	ftp.sra.ebi.ac.uk/vol1/err/ERR562/ERR562418
SAMEA2656978	18S and 16S rRNA genes amplicon generation for eukaryotic and prokaryotic metabarcoding	18S_PCR	Sequencing library preparation	MetaBar_18S	ARG_BBDOSW_r1	Sequencing and data quality control	ERR562492	PRJEB6610	European Nucleotide Archive	PRJEB402	http://www.ebi.ac.uk/ena/data/view/PRJEB402	ftp.sra.ebi.ac.uk/vol1/fastq/ERR562/ERR562492/ERR562492_1.fastq.gz;ftp.sra.ebi.ac.uk/vol1/fastq/ERR562/ERR562492/ERR562492_2.fastq.gz;	ftp.sra.ebi.ac.uk/vol1/err/ERR562/ERR562492
SAMEA2657018	18S and 16S rRNA genes amplicon generation for eukaryotic and prokaryotic metabarcoding	18S_PCR	Sequencing library preparation	MetaBar_18S	ARG_BBEOSW_r1	Sequencing and data quality control	ERR562362	PRJEB6610	European Nucleotide Archive	PRJEB402	http://www.ebi.ac.uk/ena/data/view/PRJEB402	ftp.sra.ebi.ac.uk/vol1/fastq/ERR562/ERR562362/ERR562362_1.fastq.gz;ftp.sra.ebi.ac.uk/vol1/fastq/ERR562/ERR562362/ERR562362_2.fastq.gz;	ftp.sra.ebi.ac.uk/vol1/err/ERR562/ERR562362
SAMEA2619798	18S and 16S rRNA genes amplicon generation for eukaryotic and prokaryotic metabarcoding	18S_PCR	Sequencing library preparation	MetaBar_18S	ARG_BBFOSW_r1	Sequencing and data quality control	ERR562371	PRJEB6610	European Nucleotide Archive	PRJEB402	http://www.ebi.ac.uk/ena/data/view/PRJEB402	ftp.sra.ebi.ac.uk/vol1/fastq/ERR562/ERR562371/ERR562371_1.fastq.gz;ftp.sra.ebi.ac.uk/vol1/fastq/ERR562/ERR562371/ERR562371_2.fastq.gz;	ftp.sra.ebi.ac.uk/vol1/err/ERR562/ERR562371
SAMEA2657002	18S and 16S rRNA genes amplicon generation for eukaryotic and prokaryotic metabarcoding	18S_PCR	Sequencing library preparation	MetaBar_18S	ARG_BBGOSW_r1	Sequencing and data quality control	ERR562562	PRJEB6610	European Nucleotide Archive	PRJEB402	http://www.ebi.ac.uk/ena/data/view/PRJEB402	ftp.sra.ebi.ac.uk/vol1/fastq/ERR562/ERR562562/ERR562562_1.fastq.gz;ftp.sra.ebi.ac.uk/vol1/fastq/ERR562/ERR562562/ERR562562_2.fastq.gz;	ftp.sra.ebi.ac.uk/vol1/err/ERR562/ERR562562
SAMEA2657021	18S and 16S rRNA genes amplicon generation for eukaryotic and prokaryotic metabarcoding	18S_PCR	Sequencing library preparation	MetaBar_18S	ARG_BBHOSW_r1	Sequencing and data quality control	ERR562366	PRJEB6610	European Nucleotide Archive	PRJEB402	http://www.ebi.ac.uk/ena/data/view/PRJEB402	ftp.sra.ebi.ac.uk/vol1/fastq/ERR562/ERR562366/ERR562366_1.fastq.gz;ftp.sra.ebi.ac.uk/vol1/fastq/ERR562/ERR562366/ERR562366_2.fastq.gz;	ftp.sra.ebi.ac.uk/vol1/err/ERR562/ERR562366
SAMEA2622717	18S and 16S rRNA genes amplicon generation for eukaryotic and prokaryotic metabarcoding	18S_PCR	Sequencing library preparation	MetaBar_18S	ARG_BBIOSW_r1	Sequencing and data quality control	ERR562664	PRJEB6610	European Nucleotide Archive	PRJEB402	http://www.ebi.ac.uk/ena/data/view/PRJEB402	ftp.sra.ebi.ac.uk/vol1/fastq/ERR562/ERR562664/ERR562664_1.fastq.gz;ftp.sra.ebi.ac.uk/vol1/fastq/ERR562/ERR562664/ERR562664_2.fastq.gz;	ftp.sra.ebi.ac.uk/vol1/err/ERR562/ERR562664
SAMEA2657109	18S and 16S rRNA genes amplicon generation for eukaryotic and prokaryotic metabarcoding	18S_PCR	Sequencing library preparation	MetaBar_18S	ARG_BBKOSW_r1	Sequencing and data quality control	ERR562403	PRJEB6610	European Nucleotide Archive	PRJEB402	http://www.ebi.ac.uk/ena/data/view/PRJEB402	ftp.sra.ebi.ac.uk/vol1/fastq/ERR562/ERR562403/ERR562403_1.fastq.gz;ftp.sra.ebi.ac.uk/vol1/fastq/ERR562/ERR562403/ERR562403_2.fastq.gz;	ftp.sra.ebi.ac.uk/vol1/err/ERR562/ERR562403
SAMEA2656975	18S and 16S rRNA genes amplicon generation for eukaryotic and prokaryotic metabarcoding	18S_PCR	Sequencing library preparation	MetaBar_18S	ARG_BBLOSW_r1	Sequencing and data quality control	ERR562586	PRJEB6610	European Nucleotide Archive	PRJEB402	http://www.ebi.ac.uk/ena/data/view/PRJEB402	ftp.sra.ebi.ac.uk/vol1/fastq/ERR562/ERR562586/ERR562586_1.fastq.gz;ftp.sra.ebi.ac.uk/vol1/fastq/ERR562/ERR562586/ERR562586_2.fastq.gz;	ftp.sra.ebi.ac.uk/vol1/err/ERR562/ERR562586
SAMEA2657005	18S and 16S rRNA genes amplicon generation for eukaryotic and prokaryotic metabarcoding	18S_PCR	Sequencing library preparation	MetaBar_18S	ARG_BBMOSW_r1	Sequencing and data quality control	ERR562637	PRJEB6610	European Nucleotide Archive	PRJEB402	http://www.ebi.ac.uk/ena/data/view/PRJEB402	ftp.sra.ebi.ac.uk/vol1/fastq/ERR562/ERR562637/ERR562637_1.fastq.gz;ftp.sra.ebi.ac.uk/vol1/fastq/ERR562/ERR562637/ERR562637_2.fastq.gz;	ftp.sra.ebi.ac.uk/vol1/err/ERR562/ERR562637
SAMEA2622744	18S and 16S rRNA genes amplicon generation for eukaryotic and prokaryotic metabarcoding	18S_PCR	Sequencing library preparation	MetaBar_18S	ARG_BBNOSW_r1	Sequencing and data quality control	ERR562631	PRJEB6610	European Nucleotide Archive	PRJEB402	http://www.ebi.ac.uk/ena/data/view/PRJEB402	ftp.sra.ebi.ac.uk/vol1/fastq/ERR562/ERR562631/ERR562631_1.fastq.gz;ftp.sra.ebi.ac.uk/vol1/fastq/ERR562/ERR562631/ERR562631_2.fastq.gz;	ftp.sra.ebi.ac.uk/vol1/err/ERR562/ERR562631
SAMEA2657028	18S and 16S rRNA genes amplicon generation for eukaryotic and prokaryotic metabarcoding	18S_PCR	Sequencing library preparation	MetaBar_18S	ARG_BBPOSW_r1	Sequencing and data quality control	ERR562725	PRJEB6610	European Nucleotide Archive	PRJEB402	http://www.ebi.ac.uk/ena/data/view/PRJEB402	ftp.sra.ebi.ac.uk/vol1/fastq/ERR562/ERR562725/ERR562725_1.fastq.gz;ftp.sra.ebi.ac.uk/vol1/fastq/ERR562/ERR562725/ERR562725_2.fastq.gz;	ftp.sra.ebi.ac.uk/vol1/err/ERR562/ERR562725
SAMEA2657024	18S and 16S rRNA genes amplicon generation for eukaryotic and prokaryotic metabarcoding	18S_PCR	Sequencing library preparation	MetaBar_18S	ARG_BBQOSW_r1	Sequencing and data quality control	ERR562599	PRJEB6610	European Nucleotide Archive	PRJEB402	http://www.ebi.ac.uk/ena/data/view/PRJEB402	ftp.sra.ebi.ac.uk/vol1/fastq/ERR562/ERR562599/ERR562599_1.fastq.gz;ftp.sra.ebi.ac.uk/vol1/fastq/ERR562/ERR562599/ERR562599_2.fastq.gz;	ftp.sra.ebi.ac.uk/vol1/err/ERR562/ERR562599
SAMEA2657057	18S and 16S rRNA genes amplicon generation for eukaryotic and prokaryotic metabarcoding	18S_PCR	Sequencing library preparation	MetaBar_18S	ARG_BBROSW_r1	Sequencing and data quality control	ERR562663	PRJEB6610	European Nucleotide Archive	PRJEB402	http://www.ebi.ac.uk/ena/data/view/PRJEB402	ftp.sra.ebi.ac.uk/vol1/fastq/ERR562/ERR562663/ERR562663_1.fastq.gz;ftp.sra.ebi.ac.uk/vol1/fastq/ERR562/ERR562663/ERR562663_2.fastq.gz;	ftp.sra.ebi.ac.uk/vol1/err/ERR562/ERR562663
SAMEA2622719	18S and 16S rRNA genes amplicon generation for eukaryotic and prokaryotic metabarcoding	18S_PCR	Sequencing library preparation	MetaBar_18S	ARG_BBSOSW_r1	Sequencing and data quality control	ERR562444	PRJEB6610	European Nucleotide Archive	PRJEB402	http://www.ebi.ac.uk/ena/data/view/PRJEB402	ftp.sra.ebi.ac.uk/vol1/fastq/ERR562/ERR562444/ERR562444_1.fastq.gz;ftp.sra.ebi.ac.uk/vol1/fastq/ERR562/ERR562444/ERR562444_2.fastq.gz;	ftp.sra.ebi.ac.uk/vol1/err/ERR562/ERR562444
SAMEA2622746	18S and 16S rRNA genes amplicon generation for eukaryotic and prokaryotic metabarcoding	18S_PCR	Sequencing library preparation	MetaBar_18S	ARG_BBTOSW_r1	Sequencing and data quality control	ERR562689	PRJEB6610	European Nucleotide Archive	PRJEB402	http://www.ebi.ac.uk/ena/data/view/PRJEB402	ftp.sra.ebi.ac.uk/vol1/fastq/ERR562/ERR562689/ERR562689_1.fastq.gz;ftp.sra.ebi.ac.uk/vol1/fastq/ERR562/ERR562689/ERR562689_2.fastq.gz;	ftp.sra.ebi.ac.uk/vol1/err/ERR562/ERR562689
SAMEA2657051	18S and 16S rRNA genes amplicon generation for eukaryotic and prokaryotic metabarcoding	18S_PCR	Sequencing library preparation	MetaBar_18S	ARG_BBVOSW_r1	Sequencing and data quality control	ERR562703	PRJEB6610	European Nucleotide Archive	PRJEB402	http://www.ebi.ac.uk/ena/data/view/PRJEB402	ftp.sra.ebi.ac.uk/vol1/fastq/ERR562/ERR562703/ERR562703_1.fastq.gz;ftp.sra.ebi.ac.uk/vol1/fastq/ERR562/ERR562703/ERR562703_2.fastq.gz;	ftp.sra.ebi.ac.uk/vol1/err/ERR562/ERR562703
SAMEA2622770	18S and 16S rRNA genes amplicon generation for eukaryotic and prokaryotic metabarcoding	18S_PCR	Sequencing library preparation	MetaBar_18S	ARG_BCAOSW_r1	Sequencing and data quality control	ERR562702	PRJEB6610	European Nucleotide Archive	PRJEB402	http://www.ebi.ac.uk/ena/data/view/PRJEB402	ftp.sra.ebi.ac.uk/vol1/fastq/ERR562/ERR562702/ERR562702_1.fastq.gz;ftp.sra.ebi.ac.uk/vol1/fastq/ERR562/ERR562702/ERR562702_2.fastq.gz;	ftp.sra.ebi.ac.uk/vol1/err/ERR562/ERR562702
SAMEA2622774	18S and 16S rRNA genes amplicon generation for eukaryotic and prokaryotic metabarcoding	18S_PCR	Sequencing library preparation	MetaBar_18S	ARG_BCBOSW_r1	Sequencing and data quality control	ERR562625	PRJEB6610	European Nucleotide Archive	PRJEB402	http://www.ebi.ac.uk/ena/data/view/PRJEB402	ftp.sra.ebi.ac.uk/vol1/fastq/ERR562/ERR562625/ERR562625_1.fastq.gz;ftp.sra.ebi.ac.uk/vol1/fastq/ERR562/ERR562625/ERR562625_2.fastq.gz;	ftp.sra.ebi.ac.uk/vol1/err/ERR562/ERR562625
SAMEA2657085	18S and 16S rRNA genes amplicon generation for eukaryotic and prokaryotic metabarcoding	18S_PCR	Sequencing library preparation	MetaBar_18S	ARG_BCCOSW_r1	Sequencing and data quality control	ERR562491	PRJEB6610	European Nucleotide Archive	PRJEB402	http://www.ebi.ac.uk/ena/data/view/PRJEB402	ftp.sra.ebi.ac.uk/vol1/fastq/ERR562/ERR562491/ERR562491_1.fastq.gz;ftp.sra.ebi.ac.uk/vol1/fastq/ERR562/ERR562491/ERR562491_2.fastq.gz;	ftp.sra.ebi.ac.uk/vol1/err/ERR562/ERR562491
SAMEA2656986	18S and 16S rRNA genes amplicon generation for eukaryotic and prokaryotic metabarcoding	18S_PCR	Sequencing library preparation	MetaBar_18S	ARG_BCDOSW_r1	Sequencing and data quality control	ERR562509	PRJEB6610	European Nucleotide Archive	PRJEB402	http://www.ebi.ac.uk/ena/data/view/PRJEB402	ftp.sra.ebi.ac.uk/vol1/fastq/ERR562/ERR562509/ERR562509_1.fastq.gz;ftp.sra.ebi.ac.uk/vol1/fastq/ERR562/ERR562509/ERR562509_2.fastq.gz;	ftp.sra.ebi.ac.uk/vol1/err/ERR562/ERR562509
SAMEA2622769	18S and 16S rRNA genes amplicon generation for eukaryotic and prokaryotic metabarcoding	18S_PCR	Sequencing library preparation	MetaBar_18S	ARG_BCEOSW_r1	Sequencing and data quality control	ERR562518	PRJEB6610	European Nucleotide Archive	PRJEB402	http://www.ebi.ac.uk/ena/data/view/PRJEB402	ftp.sra.ebi.ac.uk/vol1/fastq/ERR562/ERR562518/ERR562518_1.fastq.gz;ftp.sra.ebi.ac.uk/vol1/fastq/ERR562/ERR562518/ERR562518_2.fastq.gz;	ftp.sra.ebi.ac.uk/vol1/err/ERR562/ERR562518
SAMEA2622804	18S and 16S rRNA genes amplicon generation for eukaryotic and prokaryotic metabarcoding	18S_PCR	Sequencing library preparation	MetaBar_18S	ARG_BCFOSW_r1	Sequencing and data quality control	ERR562632	PRJEB6610	European Nucleotide Archive	PRJEB402	http://www.ebi.ac.uk/ena/data/view/PRJEB402	ftp.sra.ebi.ac.uk/vol1/fastq/ERR562/ERR562632/ERR562632_1.fastq.gz;ftp.sra.ebi.ac.uk/vol1/fastq/ERR562/ERR562632/ERR562632_2.fastq.gz;	ftp.sra.ebi.ac.uk/vol1/err/ERR562/ERR562632
SAMEA2622803	18S and 16S rRNA genes amplicon generation for eukaryotic and prokaryotic metabarcoding	18S_PCR	Sequencing library preparation	MetaBar_18S	ARG_BCGOSW_r2	Sequencing and data quality control	ERR562653	PRJEB6610	European Nucleotide Archive	PRJEB402	http://www.ebi.ac.uk/ena/data/view/PRJEB402	ftp.sra.ebi.ac.uk/vol1/fastq/ERR562/ERR562653/ERR562653_1.fastq.gz;ftp.sra.ebi.ac.uk/vol1/fastq/ERR562/ERR562653/ERR562653_2.fastq.gz;	ftp.sra.ebi.ac.uk/vol1/err/ERR562/ERR562653
SAMEA2622661	18S and 16S rRNA genes amplicon generation for eukaryotic and prokaryotic metabarcoding	18S_PCR	Sequencing library preparation	MetaBar_18S	ARG_BCHOSW_r1	Sequencing and data quality control	ERR562700	PRJEB6610	European Nucleotide Archive	PRJEB402	http://www.ebi.ac.uk/ena/data/view/PRJEB402	ftp.sra.ebi.ac.uk/vol1/fastq/ERR562/ERR562700/ERR562700_1.fastq.gz;ftp.sra.ebi.ac.uk/vol1/fastq/ERR562/ERR562700/ERR562700_2.fastq.gz;	ftp.sra.ebi.ac.uk/vol1/err/ERR562/ERR562700
SAMEA2657070	18S and 16S rRNA genes amplicon generation for eukaryotic and prokaryotic metabarcoding	18S_PCR	Sequencing library preparation	MetaBar_18S	ARG_BCIOSW_r1	Sequencing and data quality control	ERR562654	PRJEB6610	European Nucleotide Archive	PRJEB402	http://www.ebi.ac.uk/ena/data/view/PRJEB402	ftp.sra.ebi.ac.uk/vol1/fastq/ERR562/ERR562654/ERR562654_1.fastq.gz;ftp.sra.ebi.ac.uk/vol1/fastq/ERR562/ERR562654/ERR562654_2.fastq.gz;	ftp.sra.ebi.ac.uk/vol1/err/ERR562/ERR562654
SAMEA2657094	18S and 16S rRNA genes amplicon generation for eukaryotic and prokaryotic metabarcoding	18S_PCR	Sequencing library preparation	MetaBar_18S	ARG_BCKOSW_r1	Sequencing and data quality control	ERR562499	PRJEB6610	European Nucleotide Archive	PRJEB402	http://www.ebi.ac.uk/ena/data/view/PRJEB402	ftp.sra.ebi.ac.uk/vol1/fastq/ERR562/ERR562499/ERR562499_1.fastq.gz;ftp.sra.ebi.ac.uk/vol1/fastq/ERR562/ERR562499/ERR562499_2.fastq.gz;	ftp.sra.ebi.ac.uk/vol1/err/ERR562/ERR562499
SAMEA2657010	18S and 16S rRNA genes amplicon generation for eukaryotic and prokaryotic metabarcoding	18S_PCR	Sequencing library preparation	MetaBar_18S	ARG_BCLOSW_r1	Sequencing and data quality control	ERR562651	PRJEB6610	European Nucleotide Archive	PRJEB402	http://www.ebi.ac.uk/ena/data/view/PRJEB402	ftp.sra.ebi.ac.uk/vol1/fastq/ERR562/ERR562651/ERR562651_1.fastq.gz;ftp.sra.ebi.ac.uk/vol1/fastq/ERR562/ERR562651/ERR562651_2.fastq.gz;	ftp.sra.ebi.ac.uk/vol1/err/ERR562/ERR562651
SAMEA2622660	18S and 16S rRNA genes amplicon generation for eukaryotic and prokaryotic metabarcoding	18S_PCR	Sequencing library preparation	MetaBar_18S	ARG_BCMOSW_r1	Sequencing and data quality control	ERR562568	PRJEB6610	European Nucleotide Archive	PRJEB402	http://www.ebi.ac.uk/ena/data/view/PRJEB402	ftp.sra.ebi.ac.uk/vol1/fastq/ERR562/ERR562568/ERR562568_1.fastq.gz;ftp.sra.ebi.ac.uk/vol1/fastq/ERR562/ERR562568/ERR562568_2.fastq.gz;	ftp.sra.ebi.ac.uk/vol1/err/ERR562/ERR562568
SAMEA2622699	18S and 16S rRNA genes amplicon generation for eukaryotic and prokaryotic metabarcoding	18S_PCR	Sequencing library preparation	MetaBar_18S	ARG_BCNOSW_r1	Sequencing and data quality control	ERR562480	PRJEB6610	European Nucleotide Archive	PRJEB402	http://www.ebi.ac.uk/ena/data/view/PRJEB402	ftp.sra.ebi.ac.uk/vol1/fastq/ERR562/ERR562480/ERR562480_1.fastq.gz;ftp.sra.ebi.ac.uk/vol1/fastq/ERR562/ERR562480/ERR562480_2.fastq.gz;	ftp.sra.ebi.ac.uk/vol1/err/ERR562/ERR562480
SAMEA2657026	18S and 16S rRNA genes amplicon generation for eukaryotic and prokaryotic metabarcoding	18S_PCR	Sequencing library preparation	MetaBar_18S	ARG_BCPOSW_r1	Sequencing and data quality control	ERR562524	PRJEB6610	European Nucleotide Archive	PRJEB402	http://www.ebi.ac.uk/ena/data/view/PRJEB402	ftp.sra.ebi.ac.uk/vol1/fastq/ERR562/ERR562524/ERR562524_1.fastq.gz;ftp.sra.ebi.ac.uk/vol1/fastq/ERR562/ERR562524/ERR562524_2.fastq.gz;	ftp.sra.ebi.ac.uk/vol1/err/ERR562/ERR562524
SAMEA2657064	18S and 16S rRNA genes amplicon generation for eukaryotic and prokaryotic metabarcoding	18S_PCR	Sequencing library preparation	MetaBar_18S	ARG_BCQOSW_r1	Sequencing and data quality control	ERR562692	PRJEB6610	European Nucleotide Archive	PRJEB402	http://www.ebi.ac.uk/ena/data/view/PRJEB402	ftp.sra.ebi.ac.uk/vol1/fastq/ERR562/ERR562692/ERR562692_1.fastq.gz;ftp.sra.ebi.ac.uk/vol1/fastq/ERR562/ERR562692/ERR562692_2.fastq.gz;	ftp.sra.ebi.ac.uk/vol1/err/ERR562/ERR562692
SAMEA2657075	18S and 16S rRNA genes amplicon generation for eukaryotic and prokaryotic metabarcoding	18S_PCR	Sequencing library preparation	MetaBar_18S	ARG_BCROSW_r1	Sequencing and data quality control	ERR562446	PRJEB6610	European Nucleotide Archive	PRJEB402	http://www.ebi.ac.uk/ena/data/view/PRJEB402	ftp.sra.ebi.ac.uk/vol1/fastq/ERR562/ERR562446/ERR562446_1.fastq.gz;ftp.sra.ebi.ac.uk/vol1/fastq/ERR562/ERR562446/ERR562446_2.fastq.gz;	ftp.sra.ebi.ac.uk/vol1/err/ERR562/ERR562446
SAMEA2622697	18S and 16S rRNA genes amplicon generation for eukaryotic and prokaryotic metabarcoding	18S_PCR	Sequencing library preparation	MetaBar_18S	ARG_BCSOSW_r1	Sequencing and data quality control	ERR562677	PRJEB6610	European Nucleotide Archive	PRJEB402	http://www.ebi.ac.uk/ena/data/view/PRJEB402	ftp.sra.ebi.ac.uk/vol1/fastq/ERR562/ERR562677/ERR562677_1.fastq.gz;ftp.sra.ebi.ac.uk/vol1/fastq/ERR562/ERR562677/ERR562677_2.fastq.gz;	ftp.sra.ebi.ac.uk/vol1/err/ERR562/ERR562677
SAMEA2622680	18S and 16S rRNA genes amplicon generation for eukaryotic and prokaryotic metabarcoding	18S_PCR	Sequencing library preparation	MetaBar_18S	ARG_BCTOSW_r1	Sequencing and data quality control	ERR1879847	PRJEB6610	European Nucleotide Archive	PRJEB402	http://www.ebi.ac.uk/ena/data/view/PRJEB402	ftp.sra.ebi.ac.uk/vol1/fastq/ERR187/007/ERR1879847/ERR1879847_1.fastq.gz;ftp.sra.ebi.ac.uk/vol1/fastq/ERR187/007/ERR1879847/ERR1879847_2.fastq.gz;	ftp.sra.ebi.ac.uk/vol1/err/ERR187/007/ERR1879847
SAMEA2622679	18S and 16S rRNA genes amplicon generation for eukaryotic and prokaryotic metabarcoding	18S_PCR	Sequencing library preparation	MetaBar_18S	ARG_BCVOSW_r1	Sequencing and data quality control	ERR1879881	PRJEB6610	European Nucleotide Archive	PRJEB402	http://www.ebi.ac.uk/ena/data/view/PRJEB402	ftp.sra.ebi.ac.uk/vol1/fastq/ERR187/001/ERR1879881/ERR1879881_1.fastq.gz;ftp.sra.ebi.ac.uk/vol1/fastq/ERR187/001/ERR1879881/ERR1879881_2.fastq.gz;	ftp.sra.ebi.ac.uk/vol1/err/ERR187/001/ERR1879881
SAMEA2622766	18S and 16S rRNA genes amplicon generation for eukaryotic and prokaryotic metabarcoding	18S_PCR	Sequencing library preparation	MetaBar_18S	ARG_BDAOSW_r1	Sequencing and data quality control	ERR562441	PRJEB6610	European Nucleotide Archive	PRJEB402	http://www.ebi.ac.uk/ena/data/view/PRJEB402	ftp.sra.ebi.ac.uk/vol1/fastq/ERR562/ERR562441/ERR562441_1.fastq.gz;ftp.sra.ebi.ac.uk/vol1/fastq/ERR562/ERR562441/ERR562441_2.fastq.gz;	ftp.sra.ebi.ac.uk/vol1/err/ERR562/ERR562441
SAMEA2622772	18S and 16S rRNA genes amplicon generation for eukaryotic and prokaryotic metabarcoding	18S_PCR	Sequencing library preparation	MetaBar_18S	ARG_BDBOSW_r1	Sequencing and data quality control	ERR562521	PRJEB6610	European Nucleotide Archive	PRJEB402	http://www.ebi.ac.uk/ena/data/view/PRJEB402	ftp.sra.ebi.ac.uk/vol1/fastq/ERR562/ERR562521/ERR562521_1.fastq.gz;ftp.sra.ebi.ac.uk/vol1/fastq/ERR562/ERR562521/ERR562521_2.fastq.gz;	ftp.sra.ebi.ac.uk/vol1/err/ERR562/ERR562521
SAMEA2622739	18S and 16S rRNA genes amplicon generation for eukaryotic and prokaryotic metabarcoding	18S_PCR	Sequencing library preparation	MetaBar_18S	ARG_BDCOSW_r1	Sequencing and data quality control	ERR1879820	PRJEB6610	European Nucleotide Archive	PRJEB402	http://www.ebi.ac.uk/ena/data/view/PRJEB402	ftp.sra.ebi.ac.uk/vol1/fastq/ERR187/000/ERR1879820/ERR1879820_1.fastq.gz;ftp.sra.ebi.ac.uk/vol1/fastq/ERR187/000/ERR1879820/ERR1879820_2.fastq.gz;	ftp.sra.ebi.ac.uk/vol1/err/ERR187/000/ERR1879820
SAMEA2622740	18S and 16S rRNA genes amplicon generation for eukaryotic and prokaryotic metabarcoding	18S_PCR	Sequencing library preparation	MetaBar_18S	ARG_BDDOSW_r1	Sequencing and data quality control	ERR1879664	PRJEB6610	European Nucleotide Archive	PRJEB402	http://www.ebi.ac.uk/ena/data/view/PRJEB402	ftp.sra.ebi.ac.uk/vol1/fastq/ERR187/004/ERR1879664/ERR1879664_1.fastq.gz;ftp.sra.ebi.ac.uk/vol1/fastq/ERR187/004/ERR1879664/ERR1879664_2.fastq.gz;	ftp.sra.ebi.ac.uk/vol1/err/ERR187/004/ERR1879664
SAMEA2622741	18S and 16S rRNA genes amplicon generation for eukaryotic and prokaryotic metabarcoding	18S_PCR	Sequencing library preparation	MetaBar_18S	ARG_BDEOSW_r1	Sequencing and data quality control	ERR1879862	PRJEB6610	European Nucleotide Archive	PRJEB402	http://www.ebi.ac.uk/ena/data/view/PRJEB402	ftp.sra.ebi.ac.uk/vol1/fastq/ERR187/002/ERR1879862/ERR1879862_1.fastq.gz;ftp.sra.ebi.ac.uk/vol1/fastq/ERR187/002/ERR1879862/ERR1879862_2.fastq.gz;	ftp.sra.ebi.ac.uk/vol1/err/ERR187/002/ERR1879862
SAMEA2622742	18S and 16S rRNA genes amplicon generation for eukaryotic and prokaryotic metabarcoding	18S_PCR	Sequencing library preparation	MetaBar_18S	ARG_BDFOSW_r1	Sequencing and data quality control	ERR1879808	PRJEB6610	European Nucleotide Archive	PRJEB402	http://www.ebi.ac.uk/ena/data/view/PRJEB402	ftp.sra.ebi.ac.uk/vol1/fastq/ERR187/008/ERR1879808/ERR1879808_1.fastq.gz;ftp.sra.ebi.ac.uk/vol1/fastq/ERR187/008/ERR1879808/ERR1879808_2.fastq.gz;	ftp.sra.ebi.ac.uk/vol1/err/ERR187/008/ERR1879808
SAMEA2622743	18S and 16S rRNA genes amplicon generation for eukaryotic and prokaryotic metabarcoding	18S_PCR	Sequencing library preparation	MetaBar_18S	ARG_BDGOSW_r1	Sequencing and data quality control	ERR1879681	PRJEB6610	European Nucleotide Archive	PRJEB402	http://www.ebi.ac.uk/ena/data/view/PRJEB402	ftp.sra.ebi.ac.uk/vol1/fastq/ERR187/001/ERR1879681/ERR1879681_1.fastq.gz;ftp.sra.ebi.ac.uk/vol1/fastq/ERR187/001/ERR1879681/ERR1879681_2.fastq.gz;	ftp.sra.ebi.ac.uk/vol1/err/ERR187/001/ERR1879681
SAMEA2622826	18S and 16S rRNA genes amplicon generation for eukaryotic and prokaryotic metabarcoding	18S_PCR	Sequencing library preparation	MetaBar_18S	ARG_BDHOSW_r1	Sequencing and data quality control	ERR562670	PRJEB6610	European Nucleotide Archive	PRJEB402	http://www.ebi.ac.uk/ena/data/view/PRJEB402	ftp.sra.ebi.ac.uk/vol1/fastq/ERR562/ERR562670/ERR562670_1.fastq.gz;ftp.sra.ebi.ac.uk/vol1/fastq/ERR562/ERR562670/ERR562670_2.fastq.gz;	ftp.sra.ebi.ac.uk/vol1/err/ERR562/ERR562670
SAMEA2656982	18S and 16S rRNA genes amplicon generation for eukaryotic and prokaryotic metabarcoding	18S_PCR	Sequencing library preparation	MetaBar_18S	ARG_BDIOSW_r1	Sequencing and data quality control	ERR562513	PRJEB6610	European Nucleotide Archive	PRJEB402	http://www.ebi.ac.uk/ena/data/view/PRJEB402	ftp.sra.ebi.ac.uk/vol1/fastq/ERR562/ERR562513/ERR562513_1.fastq.gz;ftp.sra.ebi.ac.uk/vol1/fastq/ERR562/ERR562513/ERR562513_2.fastq.gz;	ftp.sra.ebi.ac.uk/vol1/err/ERR562/ERR562513
SAMEA2657032	18S and 16S rRNA genes amplicon generation for eukaryotic and prokaryotic metabarcoding	18S_PCR	Sequencing library preparation	MetaBar_18S	ARG_BDKOSW_r1	Sequencing and data quality control	ERR562621	PRJEB6610	European Nucleotide Archive	PRJEB402	http://www.ebi.ac.uk/ena/data/view/PRJEB402	ftp.sra.ebi.ac.uk/vol1/fastq/ERR562/ERR562621/ERR562621_1.fastq.gz;ftp.sra.ebi.ac.uk/vol1/fastq/ERR562/ERR562621/ERR562621_2.fastq.gz;	ftp.sra.ebi.ac.uk/vol1/err/ERR562/ERR562621
SAMEA2657071	18S and 16S rRNA genes amplicon generation for eukaryotic and prokaryotic metabarcoding	18S_PCR	Sequencing library preparation	MetaBar_18S	ARG_BDLOSW_r1	Sequencing and data quality control	ERR562578	PRJEB6610	European Nucleotide Archive	PRJEB402	http://www.ebi.ac.uk/ena/data/view/PRJEB402	ftp.sra.ebi.ac.uk/vol1/fastq/ERR562/ERR562578/ERR562578_1.fastq.gz;ftp.sra.ebi.ac.uk/vol1/fastq/ERR562/ERR562578/ERR562578_2.fastq.gz;	ftp.sra.ebi.ac.uk/vol1/err/ERR562/ERR562578
SAMEA2622824	18S and 16S rRNA genes amplicon generation for eukaryotic and prokaryotic metabarcoding	18S_PCR	Sequencing library preparation	MetaBar_18S	ARG_BDMOSW_r1	Sequencing and data quality control	ERR562437	PRJEB6610	European Nucleotide Archive	PRJEB402	http://www.ebi.ac.uk/ena/data/view/PRJEB402	ftp.sra.ebi.ac.uk/vol1/fastq/ERR562/ERR562437/ERR562437_1.fastq.gz;ftp.sra.ebi.ac.uk/vol1/fastq/ERR562/ERR562437/ERR562437_2.fastq.gz;	ftp.sra.ebi.ac.uk/vol1/err/ERR562/ERR562437
SAMEA2622846	18S and 16S rRNA genes amplicon generation for eukaryotic and prokaryotic metabarcoding	18S_PCR	Sequencing library preparation	MetaBar_18S	ARG_BDNOSW_r1	Sequencing and data quality control	ERR562690	PRJEB6610	European Nucleotide Archive	PRJEB402	http://www.ebi.ac.uk/ena/data/view/PRJEB402	ftp.sra.ebi.ac.uk/vol1/fastq/ERR562/ERR562690/ERR562690_1.fastq.gz;ftp.sra.ebi.ac.uk/vol1/fastq/ERR562/ERR562690/ERR562690_2.fastq.gz;	ftp.sra.ebi.ac.uk/vol1/err/ERR562/ERR562690
SAMEA2657006	18S and 16S rRNA genes amplicon generation for eukaryotic and prokaryotic metabarcoding	18S_PCR	Sequencing library preparation	MetaBar_18S	ARG_BDPOSW_r2	Sequencing and data quality control	ERR562685	PRJEB6610	European Nucleotide Archive	PRJEB402	http://www.ebi.ac.uk/ena/data/view/PRJEB402	ftp.sra.ebi.ac.uk/vol1/fastq/ERR562/ERR562685/ERR562685_1.fastq.gz;ftp.sra.ebi.ac.uk/vol1/fastq/ERR562/ERR562685/ERR562685_2.fastq.gz;	ftp.sra.ebi.ac.uk/vol1/err/ERR562/ERR562685
SAMEA2657066	18S and 16S rRNA genes amplicon generation for eukaryotic and prokaryotic metabarcoding	18S_PCR	Sequencing library preparation	MetaBar_18S	ARG_BDQOSW_r1	Sequencing and data quality control	ERR562635	PRJEB6610	European Nucleotide Archive	PRJEB402	http://www.ebi.ac.uk/ena/data/view/PRJEB402	ftp.sra.ebi.ac.uk/vol1/fastq/ERR562/ERR562635/ERR562635_1.fastq.gz;ftp.sra.ebi.ac.uk/vol1/fastq/ERR562/ERR562635/ERR562635_2.fastq.gz;	ftp.sra.ebi.ac.uk/vol1/err/ERR562/ERR562635
SAMEA2657043	18S and 16S rRNA genes amplicon generation for eukaryotic and prokaryotic metabarcoding	18S_PCR	Sequencing library preparation	MetaBar_18S	ARG_BDROSW_r2	Sequencing and data quality control	ERR562389	PRJEB6610	European Nucleotide Archive	PRJEB402	http://www.ebi.ac.uk/ena/data/view/PRJEB402	ftp.sra.ebi.ac.uk/vol1/fastq/ERR562/ERR562389/ERR562389_1.fastq.gz;ftp.sra.ebi.ac.uk/vol1/fastq/ERR562/ERR562389/ERR562389_2.fastq.gz;	ftp.sra.ebi.ac.uk/vol1/err/ERR562/ERR562389
SAMEA2622844	18S and 16S rRNA genes amplicon generation for eukaryotic and prokaryotic metabarcoding	18S_PCR	Sequencing library preparation	MetaBar_18S	ARG_BDSOSW_r1	Sequencing and data quality control	ERR562572	PRJEB6610	European Nucleotide Archive	PRJEB402	http://www.ebi.ac.uk/ena/data/view/PRJEB402	ftp.sra.ebi.ac.uk/vol1/fastq/ERR562/ERR562572/ERR562572_1.fastq.gz;ftp.sra.ebi.ac.uk/vol1/fastq/ERR562/ERR562572/ERR562572_2.fastq.gz;	ftp.sra.ebi.ac.uk/vol1/err/ERR562/ERR562572
SAMEA2619723	18S and 16S rRNA genes amplicon generation for eukaryotic and prokaryotic metabarcoding	18S_PCR	Sequencing library preparation	MetaBar_18S	ARG_BDTOSW_r1	Sequencing and data quality control	ERR562498	PRJEB6610	European Nucleotide Archive	PRJEB402	http://www.ebi.ac.uk/ena/data/view/PRJEB402	ftp.sra.ebi.ac.uk/vol1/fastq/ERR562/ERR562498/ERR562498_1.fastq.gz;ftp.sra.ebi.ac.uk/vol1/fastq/ERR562/ERR562498/ERR562498_2.fastq.gz;	ftp.sra.ebi.ac.uk/vol1/err/ERR562/ERR562498
SAMEA2619725	18S and 16S rRNA genes amplicon generation for eukaryotic and prokaryotic metabarcoding	18S_PCR	Sequencing library preparation	MetaBar_18S	ARG_BDVOSW_r1	Sequencing and data quality control	ERR562592	PRJEB6610	European Nucleotide Archive	PRJEB402	http://www.ebi.ac.uk/ena/data/view/PRJEB402	ftp.sra.ebi.ac.uk/vol1/fastq/ERR562/ERR562592/ERR562592_1.fastq.gz;ftp.sra.ebi.ac.uk/vol1/fastq/ERR562/ERR562592/ERR562592_2.fastq.gz;	ftp.sra.ebi.ac.uk/vol1/err/ERR562/ERR562592
SAMEA2656996	18S and 16S rRNA genes amplicon generation for eukaryotic and prokaryotic metabarcoding	18S_PCR	Sequencing library preparation	MetaBar_18S	ARG_BEAOSW_r1	Sequencing and data quality control	ERR562573	PRJEB6610	European Nucleotide Archive	PRJEB402	http://www.ebi.ac.uk/ena/data/view/PRJEB402	ftp.sra.ebi.ac.uk/vol1/fastq/ERR562/ERR562573/ERR562573_1.fastq.gz;ftp.sra.ebi.ac.uk/vol1/fastq/ERR562/ERR562573/ERR562573_2.fastq.gz;	ftp.sra.ebi.ac.uk/vol1/err/ERR562/ERR562573
SAMEA2657025	18S and 16S rRNA genes amplicon generation for eukaryotic and prokaryotic metabarcoding	18S_PCR	Sequencing library preparation	MetaBar_18S	ARG_BEBOSW_r1	Sequencing and data quality control	ERR562414	PRJEB6610	European Nucleotide Archive	PRJEB402	http://www.ebi.ac.uk/ena/data/view/PRJEB402	ftp.sra.ebi.ac.uk/vol1/fastq/ERR562/ERR562414/ERR562414_1.fastq.gz;ftp.sra.ebi.ac.uk/vol1/fastq/ERR562/ERR562414/ERR562414_2.fastq.gz;	ftp.sra.ebi.ac.uk/vol1/err/ERR562/ERR562414
SAMEA2620822	18S and 16S rRNA genes amplicon generation for eukaryotic and prokaryotic metabarcoding	18S_PCR	Sequencing library preparation	MetaBar_18S	ARG_BECOSW_r1	Sequencing and data quality control	ERR1879755	PRJEB6610	European Nucleotide Archive	PRJEB402	http://www.ebi.ac.uk/ena/data/view/PRJEB402	ftp.sra.ebi.ac.uk/vol1/fastq/ERR187/005/ERR1879755/ERR1879755_1.fastq.gz;ftp.sra.ebi.ac.uk/vol1/fastq/ERR187/005/ERR1879755/ERR1879755_2.fastq.gz;	ftp.sra.ebi.ac.uk/vol1/err/ERR187/005/ERR1879755
SAMEA2619654	18S and 16S rRNA genes amplicon generation for eukaryotic and prokaryotic metabarcoding	18S_PCR	Sequencing library preparation	MetaBar_18S	ARG_BEDOSW_r1	Sequencing and data quality control	ERR562614	PRJEB6610	European Nucleotide Archive	PRJEB402	http://www.ebi.ac.uk/ena/data/view/PRJEB402	ftp.sra.ebi.ac.uk/vol1/fastq/ERR562/ERR562614/ERR562614_1.fastq.gz;ftp.sra.ebi.ac.uk/vol1/fastq/ERR562/ERR562614/ERR562614_2.fastq.gz;	ftp.sra.ebi.ac.uk/vol1/err/ERR562/ERR562614
SAMEA2731626	18S and 16S rRNA genes amplicon generation for eukaryotic and prokaryotic metabarcoding	18S_PCR	Sequencing library preparation	MetaBar_18S	ARG_BEEOSW_r2	Sequencing and data quality control	ERR1756181	PRJEB6610	European Nucleotide Archive	PRJEB402	http://www.ebi.ac.uk/ena/data/view/PRJEB402	ftp.sra.ebi.ac.uk/vol1/fastq/ERR175/001/ERR1756181/ERR1756181_1.fastq.gz;ftp.sra.ebi.ac.uk/vol1/fastq/ERR175/001/ERR1756181/ERR1756181_2.fastq.gz;	ftp.sra.ebi.ac.uk/vol1/err/ERR175/001/ERR1756181
SAMEA2731658	18S and 16S rRNA genes amplicon generation for eukaryotic and prokaryotic metabarcoding	18S_PCR	Sequencing library preparation	MetaBar_18S	ARG_BEFOSW_r2	Sequencing and data quality control	ERR1756355	PRJEB6610	European Nucleotide Archive	PRJEB402	http://www.ebi.ac.uk/ena/data/view/PRJEB402	ftp.sra.ebi.ac.uk/vol1/fastq/ERR175/005/ERR1756355/ERR1756355_1.fastq.gz;ftp.sra.ebi.ac.uk/vol1/fastq/ERR175/005/ERR1756355/ERR1756355_2.fastq.gz;	ftp.sra.ebi.ac.uk/vol1/err/ERR175/005/ERR1756355
SAMEA2622624	18S and 16S rRNA genes amplicon generation for eukaryotic and prokaryotic metabarcoding	18S_PCR	Sequencing library preparation	MetaBar_18S	ARG_BEGOSW_r2	Sequencing and data quality control	ERR1879704	PRJEB6610	European Nucleotide Archive	PRJEB402	http://www.ebi.ac.uk/ena/data/view/PRJEB402	ftp.sra.ebi.ac.uk/vol1/fastq/ERR187/004/ERR1879704/ERR1879704_1.fastq.gz;ftp.sra.ebi.ac.uk/vol1/fastq/ERR187/004/ERR1879704/ERR1879704_2.fastq.gz;	ftp.sra.ebi.ac.uk/vol1/err/ERR187/004/ERR1879704
SAMEA2731720	18S and 16S rRNA genes amplicon generation for eukaryotic and prokaryotic metabarcoding	18S_PCR	Sequencing library preparation	MetaBar_18S	ARG_BEHOSW_r2	Sequencing and data quality control	ERR1756067	PRJEB6610	European Nucleotide Archive	PRJEB402	http://www.ebi.ac.uk/ena/data/view/PRJEB402	ftp.sra.ebi.ac.uk/vol1/fastq/ERR175/007/ERR1756067/ERR1756067_1.fastq.gz;ftp.sra.ebi.ac.uk/vol1/fastq/ERR175/007/ERR1756067/ERR1756067_2.fastq.gz;	ftp.sra.ebi.ac.uk/vol1/err/ERR175/007/ERR1756067
SAMEA2731721	18S and 16S rRNA genes amplicon generation for eukaryotic and prokaryotic metabarcoding	18S_PCR	Sequencing library preparation	MetaBar_18S	ARG_BEIOSW_r2	Sequencing and data quality control	ERR1756217	PRJEB6610	European Nucleotide Archive	PRJEB402	http://www.ebi.ac.uk/ena/data/view/PRJEB402	ftp.sra.ebi.ac.uk/vol1/fastq/ERR175/007/ERR1756217/ERR1756217_1.fastq.gz;ftp.sra.ebi.ac.uk/vol1/fastq/ERR175/007/ERR1756217/ERR1756217_2.fastq.gz;	ftp.sra.ebi.ac.uk/vol1/err/ERR175/007/ERR1756217
SAMEA2622628	18S and 16S rRNA genes amplicon generation for eukaryotic and prokaryotic metabarcoding	18S_PCR	Sequencing library preparation	MetaBar_18S	ARG_BEKOSW_r2	Sequencing and data quality control	ERR1879729	PRJEB6610	European Nucleotide Archive	PRJEB402	http://www.ebi.ac.uk/ena/data/view/PRJEB402	ftp.sra.ebi.ac.uk/vol1/fastq/ERR187/009/ERR1879729/ERR1879729_1.fastq.gz;ftp.sra.ebi.ac.uk/vol1/fastq/ERR187/009/ERR1879729/ERR1879729_2.fastq.gz;	ftp.sra.ebi.ac.uk/vol1/err/ERR187/009/ERR1879729
SAMEA2731262	18S and 16S rRNA genes amplicon generation for eukaryotic and prokaryotic metabarcoding	18S_PCR	Sequencing library preparation	MetaBar_18S	ARG_BELOSW_r2	Sequencing and data quality control	ERR1756167	PRJEB6610	European Nucleotide Archive	PRJEB402	http://www.ebi.ac.uk/ena/data/view/PRJEB402	ftp.sra.ebi.ac.uk/vol1/fastq/ERR175/007/ERR1756167/ERR1756167_1.fastq.gz;ftp.sra.ebi.ac.uk/vol1/fastq/ERR175/007/ERR1756167/ERR1756167_2.fastq.gz;	ftp.sra.ebi.ac.uk/vol1/err/ERR175/007/ERR1756167
SAMEA2620292	18S and 16S rRNA genes amplicon generation for eukaryotic and prokaryotic metabarcoding	18S_PCR	Sequencing library preparation	MetaBar_18S	ARG_BEMOSW_r2	Sequencing and data quality control	ERR1755919	PRJEB6610	European Nucleotide Archive	PRJEB402	http://www.ebi.ac.uk/ena/data/view/PRJEB402	ftp.sra.ebi.ac.uk/vol1/fastq/ERR175/009/ERR1755919/ERR1755919_1.fastq.gz;ftp.sra.ebi.ac.uk/vol1/fastq/ERR175/009/ERR1755919/ERR1755919_2.fastq.gz;	ftp.sra.ebi.ac.uk/vol1/err/ERR175/009/ERR1755919
SAMEA2620293	18S and 16S rRNA genes amplicon generation for eukaryotic and prokaryotic metabarcoding	18S_PCR	Sequencing library preparation	MetaBar_18S	ARG_BENOSW_r2	Sequencing and data quality control	ERR1756191	PRJEB6610	European Nucleotide Archive	PRJEB402	http://www.ebi.ac.uk/ena/data/view/PRJEB402	ftp.sra.ebi.ac.uk/vol1/fastq/ERR175/001/ERR1756191/ERR1756191_1.fastq.gz;ftp.sra.ebi.ac.uk/vol1/fastq/ERR175/001/ERR1756191/ERR1756191_2.fastq.gz;	ftp.sra.ebi.ac.uk/vol1/err/ERR175/001/ERR1756191
SAMEA2730470	18S and 16S rRNA genes amplicon generation for eukaryotic and prokaryotic metabarcoding	18S_PCR	Sequencing library preparation	MetaBar_18S	ARG_BEPOSW_r2	Sequencing and data quality control	ERR1756197	PRJEB6610	European Nucleotide Archive	PRJEB402	http://www.ebi.ac.uk/ena/data/view/PRJEB402	ftp.sra.ebi.ac.uk/vol1/fastq/ERR175/007/ERR1756197/ERR1756197_1.fastq.gz;ftp.sra.ebi.ac.uk/vol1/fastq/ERR175/007/ERR1756197/ERR1756197_2.fastq.gz;	ftp.sra.ebi.ac.uk/vol1/err/ERR175/007/ERR1756197
SAMEA2730472	18S and 16S rRNA genes amplicon generation for eukaryotic and prokaryotic metabarcoding	18S_PCR	Sequencing library preparation	MetaBar_18S	ARG_BEQOSW_r2	Sequencing and data quality control	ERR1756305	PRJEB6610	European Nucleotide Archive	PRJEB402	http://www.ebi.ac.uk/ena/data/view/PRJEB402	ftp.sra.ebi.ac.uk/vol1/fastq/ERR175/005/ERR1756305/ERR1756305_1.fastq.gz;ftp.sra.ebi.ac.uk/vol1/fastq/ERR175/005/ERR1756305/ERR1756305_2.fastq.gz;	ftp.sra.ebi.ac.uk/vol1/err/ERR175/005/ERR1756305
SAMEA2731617	18S and 16S rRNA genes amplicon generation for eukaryotic and prokaryotic metabarcoding	18S_PCR	Sequencing library preparation	MetaBar_18S	ARG_BEROSW_r1	Sequencing and data quality control	ERR1756159	PRJEB6610	European Nucleotide Archive	PRJEB402	http://www.ebi.ac.uk/ena/data/view/PRJEB402	ftp.sra.ebi.ac.uk/vol1/fastq/ERR175/009/ERR1756159/ERR1756159_1.fastq.gz;ftp.sra.ebi.ac.uk/vol1/fastq/ERR175/009/ERR1756159/ERR1756159_2.fastq.gz;	ftp.sra.ebi.ac.uk/vol1/err/ERR175/009/ERR1756159
SAMEA2731618	18S and 16S rRNA genes amplicon generation for eukaryotic and prokaryotic metabarcoding	18S_PCR	Sequencing library preparation	MetaBar_18S	ARG_BESOSW_r1	Sequencing and data quality control	ERR1879802	PRJEB6610	European Nucleotide Archive	PRJEB402	http://www.ebi.ac.uk/ena/data/view/PRJEB402	ftp.sra.ebi.ac.uk/vol1/fastq/ERR187/002/ERR1879802/ERR1879802_1.fastq.gz;ftp.sra.ebi.ac.uk/vol1/fastq/ERR187/002/ERR1879802/ERR1879802_2.fastq.gz;	ftp.sra.ebi.ac.uk/vol1/err/ERR187/002/ERR1879802
SAMEA2622614	18S and 16S rRNA genes amplicon generation for eukaryotic and prokaryotic metabarcoding	18S_PCR	Sequencing library preparation	MetaBar_18S	ARG_BETOSW_r1	Sequencing and data quality control	ERR1879896	PRJEB6610	European Nucleotide Archive	PRJEB402	http://www.ebi.ac.uk/ena/data/view/PRJEB402	ftp.sra.ebi.ac.uk/vol1/fastq/ERR187/006/ERR1879896/ERR1879896_1.fastq.gz;ftp.sra.ebi.ac.uk/vol1/fastq/ERR187/006/ERR1879896/ERR1879896_2.fastq.gz;	ftp.sra.ebi.ac.uk/vol1/err/ERR187/006/ERR1879896
SAMEA2622614	18S and 16S rRNA genes amplicon generation for eukaryotic and prokaryotic metabarcoding	18S_PCR	Sequencing library preparation	MetaBar_18S	ARG_BETOSW_r1	Sequencing and data quality control	ERR1879689	PRJEB6610	European Nucleotide Archive	PRJEB402	http://www.ebi.ac.uk/ena/data/view/PRJEB402	ftp.sra.ebi.ac.uk/vol1/fastq/ERR187/009/ERR1879689/ERR1879689_1.fastq.gz;ftp.sra.ebi.ac.uk/vol1/fastq/ERR187/009/ERR1879689/ERR1879689_2.fastq.gz;	ftp.sra.ebi.ac.uk/vol1/err/ERR187/009/ERR1879689
SAMEA2622391	18S and 16S rRNA genes amplicon generation for eukaryotic and prokaryotic metabarcoding	18S_PCR	Sequencing library preparation	MetaBar_18S	ARG_BEVOSW_r2	Sequencing and data quality control	ERR1756182	PRJEB6610	European Nucleotide Archive	PRJEB402	http://www.ebi.ac.uk/ena/data/view/PRJEB402	ftp.sra.ebi.ac.uk/vol1/fastq/ERR175/002/ERR1756182/ERR1756182_1.fastq.gz;ftp.sra.ebi.ac.uk/vol1/fastq/ERR175/002/ERR1756182/ERR1756182_2.fastq.gz;	ftp.sra.ebi.ac.uk/vol1/err/ERR175/002/ERR1756182
SAMEA2622393	18S and 16S rRNA genes amplicon generation for eukaryotic and prokaryotic metabarcoding	18S_PCR	Sequencing library preparation	MetaBar_18S	ARG_BFAOSW_r2	Sequencing and data quality control	ERR1756277	PRJEB6610	European Nucleotide Archive	PRJEB402	http://www.ebi.ac.uk/ena/data/view/PRJEB402	ftp.sra.ebi.ac.uk/vol1/fastq/ERR175/007/ERR1756277/ERR1756277_1.fastq.gz;ftp.sra.ebi.ac.uk/vol1/fastq/ERR175/007/ERR1756277/ERR1756277_2.fastq.gz;	ftp.sra.ebi.ac.uk/vol1/err/ERR175/007/ERR1756277
SAMEA2731795	18S and 16S rRNA genes amplicon generation for eukaryotic and prokaryotic metabarcoding	18S_PCR	Sequencing library preparation	MetaBar_18S	ARG_BFBOSW_r2	Sequencing and data quality control	ERR1756195	PRJEB6610	European Nucleotide Archive	PRJEB402	http://www.ebi.ac.uk/ena/data/view/PRJEB402	ftp.sra.ebi.ac.uk/vol1/fastq/ERR175/005/ERR1756195/ERR1756195_1.fastq.gz;ftp.sra.ebi.ac.uk/vol1/fastq/ERR175/005/ERR1756195/ERR1756195_2.fastq.gz;	ftp.sra.ebi.ac.uk/vol1/err/ERR175/005/ERR1756195
SAMEA2731833	18S and 16S rRNA genes amplicon generation for eukaryotic and prokaryotic metabarcoding	18S_PCR	Sequencing library preparation	MetaBar_18S	ARG_BFCOSW_r2	Sequencing and data quality control	ERR1755953	PRJEB6610	European Nucleotide Archive	PRJEB402	http://www.ebi.ac.uk/ena/data/view/PRJEB402	ftp.sra.ebi.ac.uk/vol1/fastq/ERR175/003/ERR1755953/ERR1755953_1.fastq.gz;ftp.sra.ebi.ac.uk/vol1/fastq/ERR175/003/ERR1755953/ERR1755953_2.fastq.gz;	ftp.sra.ebi.ac.uk/vol1/err/ERR175/003/ERR1755953
SAMEA2622389	18S and 16S rRNA genes amplicon generation for eukaryotic and prokaryotic metabarcoding	18S_PCR	Sequencing library preparation	MetaBar_18S	ARG_BFDOSW_r2	Sequencing and data quality control	ERR1879735	PRJEB6610	European Nucleotide Archive	PRJEB402	http://www.ebi.ac.uk/ena/data/view/PRJEB402	ftp.sra.ebi.ac.uk/vol1/fastq/ERR187/005/ERR1879735/ERR1879735_1.fastq.gz;ftp.sra.ebi.ac.uk/vol1/fastq/ERR187/005/ERR1879735/ERR1879735_2.fastq.gz;	ftp.sra.ebi.ac.uk/vol1/err/ERR187/005/ERR1879735
SAMEA2622417	18S and 16S rRNA genes amplicon generation for eukaryotic and prokaryotic metabarcoding	18S_PCR	Sequencing library preparation	MetaBar_18S	ARG_BFEOSW_r2	Sequencing and data quality control	ERR1756286	PRJEB6610	European Nucleotide Archive	PRJEB402	http://www.ebi.ac.uk/ena/data/view/PRJEB402	ftp.sra.ebi.ac.uk/vol1/fastq/ERR175/006/ERR1756286/ERR1756286_1.fastq.gz;ftp.sra.ebi.ac.uk/vol1/fastq/ERR175/006/ERR1756286/ERR1756286_2.fastq.gz;	ftp.sra.ebi.ac.uk/vol1/err/ERR175/006/ERR1756286
SAMEA2622419	18S and 16S rRNA genes amplicon generation for eukaryotic and prokaryotic metabarcoding	18S_PCR	Sequencing library preparation	MetaBar_18S	ARG_BFFOSW_r2	Sequencing and data quality control	ERR1756341	PRJEB6610	European Nucleotide Archive	PRJEB402	http://www.ebi.ac.uk/ena/data/view/PRJEB402	ftp.sra.ebi.ac.uk/vol1/fastq/ERR175/001/ERR1756341/ERR1756341_1.fastq.gz;ftp.sra.ebi.ac.uk/vol1/fastq/ERR175/001/ERR1756341/ERR1756341_2.fastq.gz;	ftp.sra.ebi.ac.uk/vol1/err/ERR175/001/ERR1756341
SAMEA2731692	18S and 16S rRNA genes amplicon generation for eukaryotic and prokaryotic metabarcoding	18S_PCR	Sequencing library preparation	MetaBar_18S	ARG_BFGOSW_r2	Sequencing and data quality control	ERR1756344	PRJEB6610	European Nucleotide Archive	PRJEB402	http://www.ebi.ac.uk/ena/data/view/PRJEB402	ftp.sra.ebi.ac.uk/vol1/fastq/ERR175/004/ERR1756344/ERR1756344_1.fastq.gz;ftp.sra.ebi.ac.uk/vol1/fastq/ERR175/004/ERR1756344/ERR1756344_2.fastq.gz;	ftp.sra.ebi.ac.uk/vol1/err/ERR175/004/ERR1756344
SAMEA2622415	18S and 16S rRNA genes amplicon generation for eukaryotic and prokaryotic metabarcoding	18S_PCR	Sequencing library preparation	MetaBar_18S	ARG_BFHOSW_r2	Sequencing and data quality control	ERR1879793	PRJEB6610	European Nucleotide Archive	PRJEB402	http://www.ebi.ac.uk/ena/data/view/PRJEB402	ftp.sra.ebi.ac.uk/vol1/fastq/ERR187/003/ERR1879793/ERR1879793_1.fastq.gz;ftp.sra.ebi.ac.uk/vol1/fastq/ERR187/003/ERR1879793/ERR1879793_2.fastq.gz;	ftp.sra.ebi.ac.uk/vol1/err/ERR187/003/ERR1879793
SAMEA2622441	18S and 16S rRNA genes amplicon generation for eukaryotic and prokaryotic metabarcoding	18S_PCR	Sequencing library preparation	MetaBar_18S	ARG_BFIOSW_r2	Sequencing and data quality control	ERR1879858	PRJEB6610	European Nucleotide Archive	PRJEB402	http://www.ebi.ac.uk/ena/data/view/PRJEB402	ftp.sra.ebi.ac.uk/vol1/fastq/ERR187/008/ERR1879858/ERR1879858_1.fastq.gz;ftp.sra.ebi.ac.uk/vol1/fastq/ERR187/008/ERR1879858/ERR1879858_2.fastq.gz;	ftp.sra.ebi.ac.uk/vol1/err/ERR187/008/ERR1879858
SAMEA2622444	18S and 16S rRNA genes amplicon generation for eukaryotic and prokaryotic metabarcoding	18S_PCR	Sequencing library preparation	MetaBar_18S	ARG_BFKOSW_r2	Sequencing and data quality control	ERR1879767	PRJEB6610	European Nucleotide Archive	PRJEB402	http://www.ebi.ac.uk/ena/data/view/PRJEB402	ftp.sra.ebi.ac.uk/vol1/fastq/ERR187/007/ERR1879767/ERR1879767_1.fastq.gz;ftp.sra.ebi.ac.uk/vol1/fastq/ERR187/007/ERR1879767/ERR1879767_2.fastq.gz;	ftp.sra.ebi.ac.uk/vol1/err/ERR187/007/ERR1879767
SAMEA2622258	18S and 16S rRNA genes amplicon generation for eukaryotic and prokaryotic metabarcoding	18S_PCR	Sequencing library preparation	MetaBar_18S	ARG_BFLOSW_r2	Sequencing and data quality control	ERR1756115	PRJEB6610	European Nucleotide Archive	PRJEB402	http://www.ebi.ac.uk/ena/data/view/PRJEB402	ftp.sra.ebi.ac.uk/vol1/fastq/ERR175/005/ERR1756115/ERR1756115_1.fastq.gz;ftp.sra.ebi.ac.uk/vol1/fastq/ERR175/005/ERR1756115/ERR1756115_2.fastq.gz;	ftp.sra.ebi.ac.uk/vol1/err/ERR175/005/ERR1756115
SAMEA2732589	18S and 16S rRNA genes amplicon generation for eukaryotic and prokaryotic metabarcoding	18S_PCR	Sequencing library preparation	MetaBar_18S	ARG_BFMOSW_r2	Sequencing and data quality control	ERR1756096	PRJEB6610	European Nucleotide Archive	PRJEB402	http://www.ebi.ac.uk/ena/data/view/PRJEB402	ftp.sra.ebi.ac.uk/vol1/fastq/ERR175/006/ERR1756096/ERR1756096_1.fastq.gz;ftp.sra.ebi.ac.uk/vol1/fastq/ERR175/006/ERR1756096/ERR1756096_2.fastq.gz;	ftp.sra.ebi.ac.uk/vol1/err/ERR175/006/ERR1756096
SAMEA2732548	18S and 16S rRNA genes amplicon generation for eukaryotic and prokaryotic metabarcoding	18S_PCR	Sequencing library preparation	MetaBar_18S	ARG_BFNOSW_r2	Sequencing and data quality control	ERR1756288	PRJEB6610	European Nucleotide Archive	PRJEB402	http://www.ebi.ac.uk/ena/data/view/PRJEB402	ftp.sra.ebi.ac.uk/vol1/fastq/ERR175/008/ERR1756288/ERR1756288_1.fastq.gz;ftp.sra.ebi.ac.uk/vol1/fastq/ERR175/008/ERR1756288/ERR1756288_2.fastq.gz;	ftp.sra.ebi.ac.uk/vol1/err/ERR175/008/ERR1756288
SAMEA2732643	18S and 16S rRNA genes amplicon generation for eukaryotic and prokaryotic metabarcoding	18S_PCR	Sequencing library preparation	MetaBar_18S	ARG_BFPOSW_r2	Sequencing and data quality control	ERR1756069	PRJEB6610	European Nucleotide Archive	PRJEB402	http://www.ebi.ac.uk/ena/data/view/PRJEB402	ftp.sra.ebi.ac.uk/vol1/fastq/ERR175/009/ERR1756069/ERR1756069_1.fastq.gz;ftp.sra.ebi.ac.uk/vol1/fastq/ERR175/009/ERR1756069/ERR1756069_2.fastq.gz;	ftp.sra.ebi.ac.uk/vol1/err/ERR175/009/ERR1756069
SAMEA2622256	18S and 16S rRNA genes amplicon generation for eukaryotic and prokaryotic metabarcoding	18S_PCR	Sequencing library preparation	MetaBar_18S	ARG_BFQOSW_r2	Sequencing and data quality control	ERR1879752	PRJEB6610	European Nucleotide Archive	PRJEB402	http://www.ebi.ac.uk/ena/data/view/PRJEB402	ftp.sra.ebi.ac.uk/vol1/fastq/ERR187/002/ERR1879752/ERR1879752_1.fastq.gz;ftp.sra.ebi.ac.uk/vol1/fastq/ERR187/002/ERR1879752/ERR1879752_2.fastq.gz;	ftp.sra.ebi.ac.uk/vol1/err/ERR187/002/ERR1879752
SAMEA2622278	18S and 16S rRNA genes amplicon generation for eukaryotic and prokaryotic metabarcoding	18S_PCR	Sequencing library preparation	MetaBar_18S	ARG_BFROSW_r2	Sequencing and data quality control	ERR1756050	PRJEB6610	European Nucleotide Archive	PRJEB402	http://www.ebi.ac.uk/ena/data/view/PRJEB402	ftp.sra.ebi.ac.uk/vol1/fastq/ERR175/000/ERR1756050/ERR1756050_1.fastq.gz;ftp.sra.ebi.ac.uk/vol1/fastq/ERR175/000/ERR1756050/ERR1756050_2.fastq.gz;	ftp.sra.ebi.ac.uk/vol1/err/ERR175/000/ERR1756050
SAMEA2622280	18S and 16S rRNA genes amplicon generation for eukaryotic and prokaryotic metabarcoding	18S_PCR	Sequencing library preparation	MetaBar_18S	ARG_BFSOSW_r2	Sequencing and data quality control	ERR1756241	PRJEB6610	European Nucleotide Archive	PRJEB402	http://www.ebi.ac.uk/ena/data/view/PRJEB402	ftp.sra.ebi.ac.uk/vol1/fastq/ERR175/001/ERR1756241/ERR1756241_1.fastq.gz;ftp.sra.ebi.ac.uk/vol1/fastq/ERR175/001/ERR1756241/ERR1756241_2.fastq.gz;	ftp.sra.ebi.ac.uk/vol1/err/ERR175/001/ERR1756241
SAMEA2732775	18S and 16S rRNA genes amplicon generation for eukaryotic and prokaryotic metabarcoding	18S_PCR	Sequencing library preparation	MetaBar_18S	ARG_BFTOSW_r2	Sequencing and data quality control	ERR1755891	PRJEB6610	European Nucleotide Archive	PRJEB402	http://www.ebi.ac.uk/ena/data/view/PRJEB402	ftp.sra.ebi.ac.uk/vol1/fastq/ERR175/001/ERR1755891/ERR1755891_1.fastq.gz;ftp.sra.ebi.ac.uk/vol1/fastq/ERR175/001/ERR1755891/ERR1755891_2.fastq.gz;	ftp.sra.ebi.ac.uk/vol1/err/ERR175/001/ERR1755891
SAMEA2732708	18S and 16S rRNA genes amplicon generation for eukaryotic and prokaryotic metabarcoding	18S_PCR	Sequencing library preparation	MetaBar_18S	ARG_BFVOSW_r1	Sequencing and data quality control	ERR1756210	PRJEB6610	European Nucleotide Archive	PRJEB402	http://www.ebi.ac.uk/ena/data/view/PRJEB402	ftp.sra.ebi.ac.uk/vol1/fastq/ERR175/000/ERR1756210/ERR1756210_1.fastq.gz;ftp.sra.ebi.ac.uk/vol1/fastq/ERR175/000/ERR1756210/ERR1756210_2.fastq.gz;	ftp.sra.ebi.ac.uk/vol1/err/ERR175/000/ERR1756210
SAMEA2622276	18S and 16S rRNA genes amplicon generation for eukaryotic and prokaryotic metabarcoding	18S_PCR	Sequencing library preparation	MetaBar_18S	ARG_BGAOSW_r2	Sequencing and data quality control	ERR1879810	PRJEB6610	European Nucleotide Archive	PRJEB402	http://www.ebi.ac.uk/ena/data/view/PRJEB402	ftp.sra.ebi.ac.uk/vol1/fastq/ERR187/000/ERR1879810/ERR1879810_1.fastq.gz;ftp.sra.ebi.ac.uk/vol1/fastq/ERR187/000/ERR1879810/ERR1879810_2.fastq.gz;	ftp.sra.ebi.ac.uk/vol1/err/ERR187/000/ERR1879810
SAMEA2622305	18S and 16S rRNA genes amplicon generation for eukaryotic and prokaryotic metabarcoding	18S_PCR	Sequencing library preparation	MetaBar_18S	ARG_BGBOSW_r1	Sequencing and data quality control	ERR1879816	PRJEB6610	European Nucleotide Archive	PRJEB402	http://www.ebi.ac.uk/ena/data/view/PRJEB402	ftp.sra.ebi.ac.uk/vol1/fastq/ERR187/006/ERR1879816/ERR1879816_1.fastq.gz;ftp.sra.ebi.ac.uk/vol1/fastq/ERR187/006/ERR1879816/ERR1879816_2.fastq.gz;	ftp.sra.ebi.ac.uk/vol1/err/ERR187/006/ERR1879816
SAMEA2622306	18S and 16S rRNA genes amplicon generation for eukaryotic and prokaryotic metabarcoding	18S_PCR	Sequencing library preparation	MetaBar_18S	ARG_BGCOSW_r1	Sequencing and data quality control	ERR1879939	PRJEB6610	European Nucleotide Archive	PRJEB402	http://www.ebi.ac.uk/ena/data/view/PRJEB402	ftp.sra.ebi.ac.uk/vol1/fastq/ERR187/009/ERR1879939/ERR1879939_1.fastq.gz;ftp.sra.ebi.ac.uk/vol1/fastq/ERR187/009/ERR1879939/ERR1879939_2.fastq.gz;	ftp.sra.ebi.ac.uk/vol1/err/ERR187/009/ERR1879939
SAMEA2620378	18S and 16S rRNA genes amplicon generation for eukaryotic and prokaryotic metabarcoding	18S_PCR	Sequencing library preparation	MetaBar_18S	ARG_BGDOSW_r1	Sequencing and data quality control	ERR1756003	PRJEB6610	European Nucleotide Archive	PRJEB402	http://www.ebi.ac.uk/ena/data/view/PRJEB402	ftp.sra.ebi.ac.uk/vol1/fastq/ERR175/003/ERR1756003/ERR1756003_1.fastq.gz;ftp.sra.ebi.ac.uk/vol1/fastq/ERR175/003/ERR1756003/ERR1756003_2.fastq.gz;	ftp.sra.ebi.ac.uk/vol1/err/ERR175/003/ERR1756003
SAMEA2620379	18S and 16S rRNA genes amplicon generation for eukaryotic and prokaryotic metabarcoding	18S_PCR	Sequencing library preparation	MetaBar_18S	ARG_BGEOSW_r1	Sequencing and data quality control	ERR1879736	PRJEB6610	European Nucleotide Archive	PRJEB402	http://www.ebi.ac.uk/ena/data/view/PRJEB402	ftp.sra.ebi.ac.uk/vol1/fastq/ERR187/006/ERR1879736/ERR1879736_1.fastq.gz;ftp.sra.ebi.ac.uk/vol1/fastq/ERR187/006/ERR1879736/ERR1879736_2.fastq.gz;	ftp.sra.ebi.ac.uk/vol1/err/ERR187/006/ERR1879736
SAMEA2730898	18S and 16S rRNA genes amplicon generation for eukaryotic and prokaryotic metabarcoding	18S_PCR	Sequencing library preparation	MetaBar_18S	ARG_BGFOSW_r1	Sequencing and data quality control	ERR1756166	PRJEB6610	European Nucleotide Archive	PRJEB402	http://www.ebi.ac.uk/ena/data/view/PRJEB402	ftp.sra.ebi.ac.uk/vol1/fastq/ERR175/006/ERR1756166/ERR1756166_1.fastq.gz;ftp.sra.ebi.ac.uk/vol1/fastq/ERR175/006/ERR1756166/ERR1756166_2.fastq.gz;	ftp.sra.ebi.ac.uk/vol1/err/ERR175/006/ERR1756166
SAMEA2730900	18S and 16S rRNA genes amplicon generation for eukaryotic and prokaryotic metabarcoding	18S_PCR	Sequencing library preparation	MetaBar_18S	ARG_BGGOSW_r2	Sequencing and data quality control	ERR1756310	PRJEB6610	European Nucleotide Archive	PRJEB402	http://www.ebi.ac.uk/ena/data/view/PRJEB402	ftp.sra.ebi.ac.uk/vol1/fastq/ERR175/000/ERR1756310/ERR1756310_1.fastq.gz;ftp.sra.ebi.ac.uk/vol1/fastq/ERR175/000/ERR1756310/ERR1756310_2.fastq.gz;	ftp.sra.ebi.ac.uk/vol1/err/ERR175/000/ERR1756310
SAMEA2622605	18S and 16S rRNA genes amplicon generation for eukaryotic and prokaryotic metabarcoding	18S_PCR	Sequencing library preparation	MetaBar_18S	ARG_BGHOSW_r1	Sequencing and data quality control	ERR1755957	PRJEB6610	European Nucleotide Archive	PRJEB402	http://www.ebi.ac.uk/ena/data/view/PRJEB402	ftp.sra.ebi.ac.uk/vol1/fastq/ERR175/007/ERR1755957/ERR1755957_1.fastq.gz;ftp.sra.ebi.ac.uk/vol1/fastq/ERR175/007/ERR1755957/ERR1755957_2.fastq.gz;	ftp.sra.ebi.ac.uk/vol1/err/ERR175/007/ERR1755957
SAMEA2731480	18S and 16S rRNA genes amplicon generation for eukaryotic and prokaryotic metabarcoding	18S_PCR	Sequencing library preparation	MetaBar_18S	ARG_BGIOSW_r1	Sequencing and data quality control	ERR1879833	PRJEB6610	European Nucleotide Archive	PRJEB402	http://www.ebi.ac.uk/ena/data/view/PRJEB402	ftp.sra.ebi.ac.uk/vol1/fastq/ERR187/003/ERR1879833/ERR1879833_1.fastq.gz;ftp.sra.ebi.ac.uk/vol1/fastq/ERR187/003/ERR1879833/ERR1879833_2.fastq.gz;	ftp.sra.ebi.ac.uk/vol1/err/ERR187/003/ERR1879833
SAMEA2731517	18S and 16S rRNA genes amplicon generation for eukaryotic and prokaryotic metabarcoding	18S_PCR	Sequencing library preparation	MetaBar_18S	ARG_BGKOSW_r1	Sequencing and data quality control	ERR1756133	PRJEB6610	European Nucleotide Archive	PRJEB402	http://www.ebi.ac.uk/ena/data/view/PRJEB402	ftp.sra.ebi.ac.uk/vol1/fastq/ERR175/003/ERR1756133/ERR1756133_1.fastq.gz;ftp.sra.ebi.ac.uk/vol1/fastq/ERR175/003/ERR1756133/ERR1756133_2.fastq.gz;	ftp.sra.ebi.ac.uk/vol1/err/ERR175/003/ERR1756133
SAMEA2731573	18S and 16S rRNA genes amplicon generation for eukaryotic and prokaryotic metabarcoding	18S_PCR	Sequencing library preparation	MetaBar_18S	ARG_BGLOSW_r2	Sequencing and data quality control	ERR1755894	PRJEB6610	European Nucleotide Archive	PRJEB402	http://www.ebi.ac.uk/ena/data/view/PRJEB402	ftp.sra.ebi.ac.uk/vol1/fastq/ERR175/004/ERR1755894/ERR1755894_1.fastq.gz;ftp.sra.ebi.ac.uk/vol1/fastq/ERR175/004/ERR1755894/ERR1755894_2.fastq.gz;	ftp.sra.ebi.ac.uk/vol1/err/ERR175/004/ERR1755894
SAMEA2622603	18S and 16S rRNA genes amplicon generation for eukaryotic and prokaryotic metabarcoding	18S_PCR	Sequencing library preparation	MetaBar_18S	ARG_BGMOSW_r1	Sequencing and data quality control	ERR1879776	PRJEB6610	European Nucleotide Archive	PRJEB402	http://www.ebi.ac.uk/ena/data/view/PRJEB402	ftp.sra.ebi.ac.uk/vol1/fastq/ERR187/006/ERR1879776/ERR1879776_1.fastq.gz;ftp.sra.ebi.ac.uk/vol1/fastq/ERR187/006/ERR1879776/ERR1879776_2.fastq.gz;	ftp.sra.ebi.ac.uk/vol1/err/ERR187/006/ERR1879776
SAMEA2731524	18S and 16S rRNA genes amplicon generation for eukaryotic and prokaryotic metabarcoding	18S_PCR	Sequencing library preparation	MetaBar_18S	ARG_BGNOSW_r1	Sequencing and data quality control	ERR1756039	PRJEB6610	European Nucleotide Archive	PRJEB402	http://www.ebi.ac.uk/ena/data/view/PRJEB402	ftp.sra.ebi.ac.uk/vol1/fastq/ERR175/009/ERR1756039/ERR1756039_1.fastq.gz;ftp.sra.ebi.ac.uk/vol1/fastq/ERR175/009/ERR1756039/ERR1756039_2.fastq.gz;	ftp.sra.ebi.ac.uk/vol1/err/ERR175/009/ERR1756039
SAMEA2731525	18S and 16S rRNA genes amplicon generation for eukaryotic and prokaryotic metabarcoding	18S_PCR	Sequencing library preparation	MetaBar_18S	ARG_BGPOSW_r1	Sequencing and data quality control	ERR1756088	PRJEB6610	European Nucleotide Archive	PRJEB402	http://www.ebi.ac.uk/ena/data/view/PRJEB402	ftp.sra.ebi.ac.uk/vol1/fastq/ERR175/008/ERR1756088/ERR1756088_1.fastq.gz;ftp.sra.ebi.ac.uk/vol1/fastq/ERR175/008/ERR1756088/ERR1756088_2.fastq.gz;	ftp.sra.ebi.ac.uk/vol1/err/ERR175/008/ERR1756088
SAMEA2622619	18S and 16S rRNA genes amplicon generation for eukaryotic and prokaryotic metabarcoding	18S_PCR	Sequencing library preparation	MetaBar_18S	ARG_BGQOSW_r1	Sequencing and data quality control	ERR1879874	PRJEB6610	European Nucleotide Archive	PRJEB402	http://www.ebi.ac.uk/ena/data/view/PRJEB402	ftp.sra.ebi.ac.uk/vol1/fastq/ERR187/004/ERR1879874/ERR1879874_1.fastq.gz;ftp.sra.ebi.ac.uk/vol1/fastq/ERR187/004/ERR1879874/ERR1879874_2.fastq.gz;	ftp.sra.ebi.ac.uk/vol1/err/ERR187/004/ERR1879874
SAMEA2622914	18S and 16S rRNA genes amplicon generation for eukaryotic and prokaryotic metabarcoding	18S_PCR	Sequencing library preparation	MetaBar_18S	ARG_BGROSW_r1	Sequencing and data quality control	ERR1756221	PRJEB6610	European Nucleotide Archive	PRJEB402	http://www.ebi.ac.uk/ena/data/view/PRJEB402	ftp.sra.ebi.ac.uk/vol1/fastq/ERR175/001/ERR1756221/ERR1756221_1.fastq.gz;ftp.sra.ebi.ac.uk/vol1/fastq/ERR175/001/ERR1756221/ERR1756221_2.fastq.gz;	ftp.sra.ebi.ac.uk/vol1/err/ERR175/001/ERR1756221
SAMEA2731992	18S and 16S rRNA genes amplicon generation for eukaryotic and prokaryotic metabarcoding	18S_PCR	Sequencing library preparation	MetaBar_18S	ARG_BGSOSW_r1	Sequencing and data quality control	ERR1755938	PRJEB6610	European Nucleotide Archive	PRJEB402	http://www.ebi.ac.uk/ena/data/view/PRJEB402	ftp.sra.ebi.ac.uk/vol1/fastq/ERR175/008/ERR1755938/ERR1755938_1.fastq.gz;ftp.sra.ebi.ac.uk/vol1/fastq/ERR175/008/ERR1755938/ERR1755938_2.fastq.gz;	ftp.sra.ebi.ac.uk/vol1/err/ERR175/008/ERR1755938
SAMEA2731992	18S and 16S rRNA genes amplicon generation for eukaryotic and prokaryotic metabarcoding	18S_PCR	Sequencing library preparation	MetaBar_18S	ARG_BGSOSW_r1	Sequencing and data quality control	ERR1756065	PRJEB6610	European Nucleotide Archive	PRJEB402	http://www.ebi.ac.uk/ena/data/view/PRJEB402	ftp.sra.ebi.ac.uk/vol1/fastq/ERR175/005/ERR1756065/ERR1756065_1.fastq.gz;ftp.sra.ebi.ac.uk/vol1/fastq/ERR175/005/ERR1756065/ERR1756065_2.fastq.gz;	ftp.sra.ebi.ac.uk/vol1/err/ERR175/005/ERR1756065
SAMEA2732035	18S and 16S rRNA genes amplicon generation for eukaryotic and prokaryotic metabarcoding	18S_PCR	Sequencing library preparation	MetaBar_18S	ARG_BGTOSW_r1	Sequencing and data quality control	ERR1756001	PRJEB6610	European Nucleotide Archive	PRJEB402	http://www.ebi.ac.uk/ena/data/view/PRJEB402	ftp.sra.ebi.ac.uk/vol1/fastq/ERR175/001/ERR1756001/ERR1756001_1.fastq.gz;ftp.sra.ebi.ac.uk/vol1/fastq/ERR175/001/ERR1756001/ERR1756001_2.fastq.gz;	ftp.sra.ebi.ac.uk/vol1/err/ERR175/001/ERR1756001
SAMEA2731987	18S and 16S rRNA genes amplicon generation for eukaryotic and prokaryotic metabarcoding	18S_PCR	Sequencing library preparation	MetaBar_18S	ARG_BGVOSW_r1	Sequencing and data quality control	ERR1755976	PRJEB6610	European Nucleotide Archive	PRJEB402	http://www.ebi.ac.uk/ena/data/view/PRJEB402	ftp.sra.ebi.ac.uk/vol1/fastq/ERR175/006/ERR1755976/ERR1755976_1.fastq.gz;ftp.sra.ebi.ac.uk/vol1/fastq/ERR175/006/ERR1755976/ERR1755976_2.fastq.gz;	ftp.sra.ebi.ac.uk/vol1/err/ERR175/006/ERR1755976
SAMEA2622936	18S and 16S rRNA genes amplicon generation for eukaryotic and prokaryotic metabarcoding	18S_PCR	Sequencing library preparation	MetaBar_18S	ARG_BHAOSW_r1	Sequencing and data quality control	ERR1756253	PRJEB6610	European Nucleotide Archive	PRJEB402	http://www.ebi.ac.uk/ena/data/view/PRJEB402	ftp.sra.ebi.ac.uk/vol1/fastq/ERR175/003/ERR1756253/ERR1756253_1.fastq.gz;ftp.sra.ebi.ac.uk/vol1/fastq/ERR175/003/ERR1756253/ERR1756253_2.fastq.gz;	ftp.sra.ebi.ac.uk/vol1/err/ERR175/003/ERR1756253
SAMEA2622936	18S and 16S rRNA genes amplicon generation for eukaryotic and prokaryotic metabarcoding	18S_PCR	Sequencing library preparation	MetaBar_18S	ARG_BHAOSW_r1	Sequencing and data quality control	ERR1756154	PRJEB6610	European Nucleotide Archive	PRJEB402	http://www.ebi.ac.uk/ena/data/view/PRJEB402	ftp.sra.ebi.ac.uk/vol1/fastq/ERR175/004/ERR1756154/ERR1756154_1.fastq.gz;ftp.sra.ebi.ac.uk/vol1/fastq/ERR175/004/ERR1756154/ERR1756154_2.fastq.gz;	ftp.sra.ebi.ac.uk/vol1/err/ERR175/004/ERR1756154
SAMEA2732042	18S and 16S rRNA genes amplicon generation for eukaryotic and prokaryotic metabarcoding	18S_PCR	Sequencing library preparation	MetaBar_18S	ARG_BHBOSW_r1	Sequencing and data quality control	ERR1756155	PRJEB6610	European Nucleotide Archive	PRJEB402	http://www.ebi.ac.uk/ena/data/view/PRJEB402	ftp.sra.ebi.ac.uk/vol1/fastq/ERR175/005/ERR1756155/ERR1756155_1.fastq.gz;ftp.sra.ebi.ac.uk/vol1/fastq/ERR175/005/ERR1756155/ERR1756155_2.fastq.gz;	ftp.sra.ebi.ac.uk/vol1/err/ERR175/005/ERR1756155
SAMEA2731945	18S and 16S rRNA genes amplicon generation for eukaryotic and prokaryotic metabarcoding	18S_PCR	Sequencing library preparation	MetaBar_18S	ARG_BHCOSW_r1	Sequencing and data quality control	ERR1756189	PRJEB6610	European Nucleotide Archive	PRJEB402	http://www.ebi.ac.uk/ena/data/view/PRJEB402	ftp.sra.ebi.ac.uk/vol1/fastq/ERR175/009/ERR1756189/ERR1756189_1.fastq.gz;ftp.sra.ebi.ac.uk/vol1/fastq/ERR175/009/ERR1756189/ERR1756189_2.fastq.gz;	ftp.sra.ebi.ac.uk/vol1/err/ERR175/009/ERR1756189
SAMEA2731900	18S and 16S rRNA genes amplicon generation for eukaryotic and prokaryotic metabarcoding	18S_PCR	Sequencing library preparation	MetaBar_18S	ARG_BHDOSW_r1	Sequencing and data quality control	ERR1755959	PRJEB6610	European Nucleotide Archive	PRJEB402	http://www.ebi.ac.uk/ena/data/view/PRJEB402	ftp.sra.ebi.ac.uk/vol1/fastq/ERR175/009/ERR1755959/ERR1755959_1.fastq.gz;ftp.sra.ebi.ac.uk/vol1/fastq/ERR175/009/ERR1755959/ERR1755959_2.fastq.gz;	ftp.sra.ebi.ac.uk/vol1/err/ERR175/009/ERR1755959
SAMEA2622912	18S and 16S rRNA genes amplicon generation for eukaryotic and prokaryotic metabarcoding	18S_PCR	Sequencing library preparation	MetaBar_18S	ARG_BHEOSW_r1	Sequencing and data quality control	ERR1879674	PRJEB6610	European Nucleotide Archive	PRJEB402	http://www.ebi.ac.uk/ena/data/view/PRJEB402	ftp.sra.ebi.ac.uk/vol1/fastq/ERR187/004/ERR1879674/ERR1879674_1.fastq.gz;ftp.sra.ebi.ac.uk/vol1/fastq/ERR187/004/ERR1879674/ERR1879674_2.fastq.gz;	ftp.sra.ebi.ac.uk/vol1/err/ERR187/004/ERR1879674
SAMEA2622934	18S and 16S rRNA genes amplicon generation for eukaryotic and prokaryotic metabarcoding	18S_PCR	Sequencing library preparation	MetaBar_18S	ARG_BHFOSW_r1	Sequencing and data quality control	ERR1879787	PRJEB6610	European Nucleotide Archive	PRJEB402	http://www.ebi.ac.uk/ena/data/view/PRJEB402	ftp.sra.ebi.ac.uk/vol1/fastq/ERR187/007/ERR1879787/ERR1879787_1.fastq.gz;ftp.sra.ebi.ac.uk/vol1/fastq/ERR187/007/ERR1879787/ERR1879787_2.fastq.gz;	ftp.sra.ebi.ac.uk/vol1/err/ERR187/007/ERR1879787
SAMEA2623018	18S and 16S rRNA genes amplicon generation for eukaryotic and prokaryotic metabarcoding	18S_PCR	Sequencing library preparation	MetaBar_18S	ARG_BHGOSW_r1	Sequencing and data quality control	ERR1755949	PRJEB6610	European Nucleotide Archive	PRJEB402	http://www.ebi.ac.uk/ena/data/view/PRJEB402	ftp.sra.ebi.ac.uk/vol1/fastq/ERR175/009/ERR1755949/ERR1755949_1.fastq.gz;ftp.sra.ebi.ac.uk/vol1/fastq/ERR175/009/ERR1755949/ERR1755949_2.fastq.gz;	ftp.sra.ebi.ac.uk/vol1/err/ERR175/009/ERR1755949
SAMEA2623018	18S and 16S rRNA genes amplicon generation for eukaryotic and prokaryotic metabarcoding	18S_PCR	Sequencing library preparation	MetaBar_18S	ARG_BHGOSW_r1	Sequencing and data quality control	ERR1756092	PRJEB6610	European Nucleotide Archive	PRJEB402	http://www.ebi.ac.uk/ena/data/view/PRJEB402	ftp.sra.ebi.ac.uk/vol1/fastq/ERR175/002/ERR1756092/ERR1756092_1.fastq.gz;ftp.sra.ebi.ac.uk/vol1/fastq/ERR175/002/ERR1756092/ERR1756092_2.fastq.gz;	ftp.sra.ebi.ac.uk/vol1/err/ERR175/002/ERR1756092
SAMEA2732139	18S and 16S rRNA genes amplicon generation for eukaryotic and prokaryotic metabarcoding	18S_PCR	Sequencing library preparation	MetaBar_18S	ARG_BHHOSW_r1	Sequencing and data quality control	ERR1756276	PRJEB6610	European Nucleotide Archive	PRJEB402	http://www.ebi.ac.uk/ena/data/view/PRJEB402	ftp.sra.ebi.ac.uk/vol1/fastq/ERR175/006/ERR1756276/ERR1756276_1.fastq.gz;ftp.sra.ebi.ac.uk/vol1/fastq/ERR175/006/ERR1756276/ERR1756276_2.fastq.gz;	ftp.sra.ebi.ac.uk/vol1/err/ERR175/006/ERR1756276
SAMEA2732135	18S and 16S rRNA genes amplicon generation for eukaryotic and prokaryotic metabarcoding	18S_PCR	Sequencing library preparation	MetaBar_18S	ARG_BHIOSW_r1	Sequencing and data quality control	ERR1756247	PRJEB6610	European Nucleotide Archive	PRJEB402	http://www.ebi.ac.uk/ena/data/view/PRJEB402	ftp.sra.ebi.ac.uk/vol1/fastq/ERR175/007/ERR1756247/ERR1756247_1.fastq.gz;ftp.sra.ebi.ac.uk/vol1/fastq/ERR175/007/ERR1756247/ERR1756247_2.fastq.gz;	ftp.sra.ebi.ac.uk/vol1/err/ERR175/007/ERR1756247
SAMEA2732906	18S and 16S rRNA genes amplicon generation for eukaryotic and prokaryotic metabarcoding	18S_PCR	Sequencing library preparation	MetaBar_18S	ARG_BHKOSW_r1	Sequencing and data quality control	ERR1755970	PRJEB6610	European Nucleotide Archive	PRJEB402	http://www.ebi.ac.uk/ena/data/view/PRJEB402	ftp.sra.ebi.ac.uk/vol1/fastq/ERR175/000/ERR1755970/ERR1755970_1.fastq.gz;ftp.sra.ebi.ac.uk/vol1/fastq/ERR175/000/ERR1755970/ERR1755970_2.fastq.gz;	ftp.sra.ebi.ac.uk/vol1/err/ERR175/000/ERR1755970
SAMEA2623037	18S and 16S rRNA genes amplicon generation for eukaryotic and prokaryotic metabarcoding	18S_PCR	Sequencing library preparation	MetaBar_18S	ARG_BHLOSW_r1	Sequencing and data quality control	ERR1756207	PRJEB6610	European Nucleotide Archive	PRJEB402	http://www.ebi.ac.uk/ena/data/view/PRJEB402	ftp.sra.ebi.ac.uk/vol1/fastq/ERR175/007/ERR1756207/ERR1756207_1.fastq.gz;ftp.sra.ebi.ac.uk/vol1/fastq/ERR175/007/ERR1756207/ERR1756207_2.fastq.gz;	ftp.sra.ebi.ac.uk/vol1/err/ERR175/007/ERR1756207
SAMEA2732732	18S and 16S rRNA genes amplicon generation for eukaryotic and prokaryotic metabarcoding	18S_PCR	Sequencing library preparation	MetaBar_18S	ARG_BHMOSW_r1	Sequencing and data quality control	ERR1756094	PRJEB6610	European Nucleotide Archive	PRJEB402	http://www.ebi.ac.uk/ena/data/view/PRJEB402	ftp.sra.ebi.ac.uk/vol1/fastq/ERR175/004/ERR1756094/ERR1756094_1.fastq.gz;ftp.sra.ebi.ac.uk/vol1/fastq/ERR175/004/ERR1756094/ERR1756094_2.fastq.gz;	ftp.sra.ebi.ac.uk/vol1/err/ERR175/004/ERR1756094
SAMEA2732785	18S and 16S rRNA genes amplicon generation for eukaryotic and prokaryotic metabarcoding	18S_PCR	Sequencing library preparation	MetaBar_18S	ARG_BHNOSW_r1	Sequencing and data quality control	ERR1756076	PRJEB6610	European Nucleotide Archive	PRJEB402	http://www.ebi.ac.uk/ena/data/view/PRJEB402	ftp.sra.ebi.ac.uk/vol1/fastq/ERR175/006/ERR1756076/ERR1756076_1.fastq.gz;ftp.sra.ebi.ac.uk/vol1/fastq/ERR175/006/ERR1756076/ERR1756076_2.fastq.gz;	ftp.sra.ebi.ac.uk/vol1/err/ERR175/006/ERR1756076
SAMEA2732729	18S and 16S rRNA genes amplicon generation for eukaryotic and prokaryotic metabarcoding	18S_PCR	Sequencing library preparation	MetaBar_18S	ARG_BHPOSW_r2	Sequencing and data quality control	ERR1755879	PRJEB6610	European Nucleotide Archive	PRJEB402	http://www.ebi.ac.uk/ena/data/view/PRJEB402	ftp.sra.ebi.ac.uk/vol1/fastq/ERR175/009/ERR1755879/ERR1755879_1.fastq.gz;ftp.sra.ebi.ac.uk/vol1/fastq/ERR175/009/ERR1755879/ERR1755879_2.fastq.gz;	ftp.sra.ebi.ac.uk/vol1/err/ERR175/009/ERR1755879
SAMEA2623016	18S and 16S rRNA genes amplicon generation for eukaryotic and prokaryotic metabarcoding	18S_PCR	Sequencing library preparation	MetaBar_18S	ARG_BHQOSW_r1	Sequencing and data quality control	ERR1879751	PRJEB6610	European Nucleotide Archive	PRJEB402	http://www.ebi.ac.uk/ena/data/view/PRJEB402	ftp.sra.ebi.ac.uk/vol1/fastq/ERR187/001/ERR1879751/ERR1879751_1.fastq.gz;ftp.sra.ebi.ac.uk/vol1/fastq/ERR187/001/ERR1879751/ERR1879751_2.fastq.gz;	ftp.sra.ebi.ac.uk/vol1/err/ERR187/001/ERR1879751
SAMEA2623035	18S and 16S rRNA genes amplicon generation for eukaryotic and prokaryotic metabarcoding	18S_PCR	Sequencing library preparation	MetaBar_18S	ARG_BHROSW_r1	Sequencing and data quality control	ERR1879821	PRJEB6610	European Nucleotide Archive	PRJEB402	http://www.ebi.ac.uk/ena/data/view/PRJEB402	ftp.sra.ebi.ac.uk/vol1/fastq/ERR187/001/ERR1879821/ERR1879821_1.fastq.gz;ftp.sra.ebi.ac.uk/vol1/fastq/ERR187/001/ERR1879821/ERR1879821_2.fastq.gz;	ftp.sra.ebi.ac.uk/vol1/err/ERR187/001/ERR1879821
SAMEA2623054	18S and 16S rRNA genes amplicon generation for eukaryotic and prokaryotic metabarcoding	18S_PCR	Sequencing library preparation	MetaBar_18S	ARG_BHSOSW_r1	Sequencing and data quality control	ERR1879727	PRJEB6610	European Nucleotide Archive	PRJEB402	http://www.ebi.ac.uk/ena/data/view/PRJEB402	ftp.sra.ebi.ac.uk/vol1/fastq/ERR187/007/ERR1879727/ERR1879727_1.fastq.gz;ftp.sra.ebi.ac.uk/vol1/fastq/ERR187/007/ERR1879727/ERR1879727_2.fastq.gz;	ftp.sra.ebi.ac.uk/vol1/err/ERR187/007/ERR1879727
SAMEA2623054	18S and 16S rRNA genes amplicon generation for eukaryotic and prokaryotic metabarcoding	18S_PCR	Sequencing library preparation	MetaBar_18S	ARG_BHSOSW_r1	Sequencing and data quality control	ERR1879932	PRJEB6610	European Nucleotide Archive	PRJEB402	http://www.ebi.ac.uk/ena/data/view/PRJEB402	ftp.sra.ebi.ac.uk/vol1/fastq/ERR187/002/ERR1879932/ERR1879932_1.fastq.gz;ftp.sra.ebi.ac.uk/vol1/fastq/ERR187/002/ERR1879932/ERR1879932_2.fastq.gz;	ftp.sra.ebi.ac.uk/vol1/err/ERR187/002/ERR1879932
SAMEA2623055	18S and 16S rRNA genes amplicon generation for eukaryotic and prokaryotic metabarcoding	18S_PCR	Sequencing library preparation	MetaBar_18S	ARG_BHTOSW_r1	Sequencing and data quality control	ERR1879850	PRJEB6610	European Nucleotide Archive	PRJEB402	http://www.ebi.ac.uk/ena/data/view/PRJEB402	ftp.sra.ebi.ac.uk/vol1/fastq/ERR187/000/ERR1879850/ERR1879850_1.fastq.gz;ftp.sra.ebi.ac.uk/vol1/fastq/ERR187/000/ERR1879850/ERR1879850_2.fastq.gz;	ftp.sra.ebi.ac.uk/vol1/err/ERR187/000/ERR1879850
SAMEA2623206	18S and 16S rRNA genes amplicon generation for eukaryotic and prokaryotic metabarcoding	18S_PCR	Sequencing library preparation	MetaBar_18S	ARG_BIBOSW_r1	Sequencing and data quality control	ERR1756220	PRJEB6610	European Nucleotide Archive	PRJEB402	http://www.ebi.ac.uk/ena/data/view/PRJEB402	ftp.sra.ebi.ac.uk/vol1/fastq/ERR175/000/ERR1756220/ERR1756220_1.fastq.gz;ftp.sra.ebi.ac.uk/vol1/fastq/ERR175/000/ERR1756220/ERR1756220_2.fastq.gz;	ftp.sra.ebi.ac.uk/vol1/err/ERR175/000/ERR1756220
SAMEA2732214	18S and 16S rRNA genes amplicon generation for eukaryotic and prokaryotic metabarcoding	18S_PCR	Sequencing library preparation	MetaBar_18S	ARG_BICOSW_r1	Sequencing and data quality control	ERR1756055	PRJEB6610	European Nucleotide Archive	PRJEB402	http://www.ebi.ac.uk/ena/data/view/PRJEB402	ftp.sra.ebi.ac.uk/vol1/fastq/ERR175/005/ERR1756055/ERR1756055_1.fastq.gz;ftp.sra.ebi.ac.uk/vol1/fastq/ERR175/005/ERR1756055/ERR1756055_2.fastq.gz;	ftp.sra.ebi.ac.uk/vol1/err/ERR175/005/ERR1756055
SAMEA2732980	18S and 16S rRNA genes amplicon generation for eukaryotic and prokaryotic metabarcoding	18S_PCR	Sequencing library preparation	MetaBar_18S	ARG_BIDOSW_r1	Sequencing and data quality control	ERR1756013	PRJEB6610	European Nucleotide Archive	PRJEB402	http://www.ebi.ac.uk/ena/data/view/PRJEB402	ftp.sra.ebi.ac.uk/vol1/fastq/ERR175/003/ERR1756013/ERR1756013_1.fastq.gz;ftp.sra.ebi.ac.uk/vol1/fastq/ERR175/003/ERR1756013/ERR1756013_2.fastq.gz;	ftp.sra.ebi.ac.uk/vol1/err/ERR175/003/ERR1756013
SAMEA2732932	18S and 16S rRNA genes amplicon generation for eukaryotic and prokaryotic metabarcoding	18S_PCR	Sequencing library preparation	MetaBar_18S	ARG_BIEOSW_r1	Sequencing and data quality control	ERR1756284	PRJEB6610	European Nucleotide Archive	PRJEB402	http://www.ebi.ac.uk/ena/data/view/PRJEB402	ftp.sra.ebi.ac.uk/vol1/fastq/ERR175/004/ERR1756284/ERR1756284_1.fastq.gz;ftp.sra.ebi.ac.uk/vol1/fastq/ERR175/004/ERR1756284/ERR1756284_2.fastq.gz;	ftp.sra.ebi.ac.uk/vol1/err/ERR175/004/ERR1756284
SAMEA2623228	18S and 16S rRNA genes amplicon generation for eukaryotic and prokaryotic metabarcoding	18S_PCR	Sequencing library preparation	MetaBar_18S	ARG_BIFOSW_r1	Sequencing and data quality control	ERR1756196	PRJEB6610	European Nucleotide Archive	PRJEB402	http://www.ebi.ac.uk/ena/data/view/PRJEB402	ftp.sra.ebi.ac.uk/vol1/fastq/ERR175/006/ERR1756196/ERR1756196_1.fastq.gz;ftp.sra.ebi.ac.uk/vol1/fastq/ERR175/006/ERR1756196/ERR1756196_2.fastq.gz;	ftp.sra.ebi.ac.uk/vol1/err/ERR175/006/ERR1756196
SAMEA2732994	18S and 16S rRNA genes amplicon generation for eukaryotic and prokaryotic metabarcoding	18S_PCR	Sequencing library preparation	MetaBar_18S	ARG_BIGOSW_r1	Sequencing and data quality control	ERR1755951	PRJEB6610	European Nucleotide Archive	PRJEB402	http://www.ebi.ac.uk/ena/data/view/PRJEB402	ftp.sra.ebi.ac.uk/vol1/fastq/ERR175/001/ERR1755951/ERR1755951_1.fastq.gz;ftp.sra.ebi.ac.uk/vol1/fastq/ERR175/001/ERR1755951/ERR1755951_2.fastq.gz;	ftp.sra.ebi.ac.uk/vol1/err/ERR175/001/ERR1755951
SAMEA2732990	18S and 16S rRNA genes amplicon generation for eukaryotic and prokaryotic metabarcoding	18S_PCR	Sequencing library preparation	MetaBar_18S	ARG_BIHOSW_r1	Sequencing and data quality control	ERR1756333	PRJEB6610	European Nucleotide Archive	PRJEB402	http://www.ebi.ac.uk/ena/data/view/PRJEB402	ftp.sra.ebi.ac.uk/vol1/fastq/ERR175/003/ERR1756333/ERR1756333_1.fastq.gz;ftp.sra.ebi.ac.uk/vol1/fastq/ERR175/003/ERR1756333/ERR1756333_2.fastq.gz;	ftp.sra.ebi.ac.uk/vol1/err/ERR175/003/ERR1756333
SAMEA2732986	18S and 16S rRNA genes amplicon generation for eukaryotic and prokaryotic metabarcoding	18S_PCR	Sequencing library preparation	MetaBar_18S	ARG_BIIOSW_r1	Sequencing and data quality control	ERR1756278	PRJEB6610	European Nucleotide Archive	PRJEB402	http://www.ebi.ac.uk/ena/data/view/PRJEB402	ftp.sra.ebi.ac.uk/vol1/fastq/ERR175/008/ERR1756278/ERR1756278_1.fastq.gz;ftp.sra.ebi.ac.uk/vol1/fastq/ERR175/008/ERR1756278/ERR1756278_2.fastq.gz;	ftp.sra.ebi.ac.uk/vol1/err/ERR175/008/ERR1756278
SAMEA2732986	18S and 16S rRNA genes amplicon generation for eukaryotic and prokaryotic metabarcoding	18S_PCR	Sequencing library preparation	MetaBar_18S	ARG_BIIOSW_r1	Sequencing and data quality control	ERR1755969	PRJEB6610	European Nucleotide Archive	PRJEB402	http://www.ebi.ac.uk/ena/data/view/PRJEB402	ftp.sra.ebi.ac.uk/vol1/fastq/ERR175/009/ERR1755969/ERR1755969_1.fastq.gz;ftp.sra.ebi.ac.uk/vol1/fastq/ERR175/009/ERR1755969/ERR1755969_2.fastq.gz;	ftp.sra.ebi.ac.uk/vol1/err/ERR175/009/ERR1755969
SAMEA2623204	18S and 16S rRNA genes amplicon generation for eukaryotic and prokaryotic metabarcoding	18S_PCR	Sequencing library preparation	MetaBar_18S	ARG_BIKOSW_r2	Sequencing and data quality control	ERR1879773	PRJEB6610	European Nucleotide Archive	PRJEB402	http://www.ebi.ac.uk/ena/data/view/PRJEB402	ftp.sra.ebi.ac.uk/vol1/fastq/ERR187/003/ERR1879773/ERR1879773_1.fastq.gz;ftp.sra.ebi.ac.uk/vol1/fastq/ERR187/003/ERR1879773/ERR1879773_2.fastq.gz;	ftp.sra.ebi.ac.uk/vol1/err/ERR187/003/ERR1879773
SAMEA2623204	18S and 16S rRNA genes amplicon generation for eukaryotic and prokaryotic metabarcoding	18S_PCR	Sequencing library preparation	MetaBar_18S	ARG_BIKOSW_r2	Sequencing and data quality control	ERR1879863	PRJEB6610	European Nucleotide Archive	PRJEB402	http://www.ebi.ac.uk/ena/data/view/PRJEB402	ftp.sra.ebi.ac.uk/vol1/fastq/ERR187/003/ERR1879863/ERR1879863_1.fastq.gz;ftp.sra.ebi.ac.uk/vol1/fastq/ERR187/003/ERR1879863/ERR1879863_2.fastq.gz;	ftp.sra.ebi.ac.uk/vol1/err/ERR187/003/ERR1879863
SAMEA2623226	18S and 16S rRNA genes amplicon generation for eukaryotic and prokaryotic metabarcoding	18S_PCR	Sequencing library preparation	MetaBar_18S	ARG_BILOSW_r2	Sequencing and data quality control	ERR1879671	PRJEB6610	European Nucleotide Archive	PRJEB402	http://www.ebi.ac.uk/ena/data/view/PRJEB402	ftp.sra.ebi.ac.uk/vol1/fastq/ERR187/001/ERR1879671/ERR1879671_1.fastq.gz;ftp.sra.ebi.ac.uk/vol1/fastq/ERR187/001/ERR1879671/ERR1879671_2.fastq.gz;	ftp.sra.ebi.ac.uk/vol1/err/ERR187/001/ERR1879671
SAMEA2623246	18S and 16S rRNA genes amplicon generation for eukaryotic and prokaryotic metabarcoding	18S_PCR	Sequencing library preparation	MetaBar_18S	ARG_BIMOSW_r2	Sequencing and data quality control	ERR1879799	PRJEB6610	European Nucleotide Archive	PRJEB402	http://www.ebi.ac.uk/ena/data/view/PRJEB402	ftp.sra.ebi.ac.uk/vol1/fastq/ERR187/009/ERR1879799/ERR1879799_1.fastq.gz;ftp.sra.ebi.ac.uk/vol1/fastq/ERR187/009/ERR1879799/ERR1879799_2.fastq.gz;	ftp.sra.ebi.ac.uk/vol1/err/ERR187/009/ERR1879799
SAMEA2623247	18S and 16S rRNA genes amplicon generation for eukaryotic and prokaryotic metabarcoding	18S_PCR	Sequencing library preparation	MetaBar_18S	ARG_BINOSW_r1	Sequencing and data quality control	ERR1879921	PRJEB6610	European Nucleotide Archive	PRJEB402	http://www.ebi.ac.uk/ena/data/view/PRJEB402	ftp.sra.ebi.ac.uk/vol1/fastq/ERR187/001/ERR1879921/ERR1879921_1.fastq.gz;ftp.sra.ebi.ac.uk/vol1/fastq/ERR187/001/ERR1879921/ERR1879921_2.fastq.gz;	ftp.sra.ebi.ac.uk/vol1/err/ERR187/001/ERR1879921
SAMEA2622632	18S and 16S rRNA genes amplicon generation for eukaryotic and prokaryotic metabarcoding	18S_PCR	Sequencing library preparation	MetaBar_18S	ARG_BIPOSW_r2	Sequencing and data quality control	ERR1879764	PRJEB6610	European Nucleotide Archive	PRJEB402	http://www.ebi.ac.uk/ena/data/view/PRJEB402	ftp.sra.ebi.ac.uk/vol1/fastq/ERR187/004/ERR1879764/ERR1879764_1.fastq.gz;ftp.sra.ebi.ac.uk/vol1/fastq/ERR187/004/ERR1879764/ERR1879764_2.fastq.gz;	ftp.sra.ebi.ac.uk/vol1/err/ERR187/004/ERR1879764
SAMEA2731531	18S and 16S rRNA genes amplicon generation for eukaryotic and prokaryotic metabarcoding	18S_PCR	Sequencing library preparation	MetaBar_18S	ARG_BIQOSW_r2	Sequencing and data quality control	ERR1756358	PRJEB6610	European Nucleotide Archive	PRJEB402	http://www.ebi.ac.uk/ena/data/view/PRJEB402	ftp.sra.ebi.ac.uk/vol1/fastq/ERR175/008/ERR1756358/ERR1756358_1.fastq.gz;ftp.sra.ebi.ac.uk/vol1/fastq/ERR175/008/ERR1756358/ERR1756358_2.fastq.gz;	ftp.sra.ebi.ac.uk/vol1/err/ERR175/008/ERR1756358
SAMEA2731531	18S and 16S rRNA genes amplicon generation for eukaryotic and prokaryotic metabarcoding	18S_PCR	Sequencing library preparation	MetaBar_18S	ARG_BIQOSW_r2	Sequencing and data quality control	ERR1756248	PRJEB6610	European Nucleotide Archive	PRJEB402	http://www.ebi.ac.uk/ena/data/view/PRJEB402	ftp.sra.ebi.ac.uk/vol1/fastq/ERR175/008/ERR1756248/ERR1756248_1.fastq.gz;ftp.sra.ebi.ac.uk/vol1/fastq/ERR175/008/ERR1756248/ERR1756248_2.fastq.gz;	ftp.sra.ebi.ac.uk/vol1/err/ERR175/008/ERR1756248
SAMEA2731578	18S and 16S rRNA genes amplicon generation for eukaryotic and prokaryotic metabarcoding	18S_PCR	Sequencing library preparation	MetaBar_18S	ARG_BIROSW_r1	Sequencing and data quality control	ERR1756046	PRJEB6610	European Nucleotide Archive	PRJEB402	http://www.ebi.ac.uk/ena/data/view/PRJEB402	ftp.sra.ebi.ac.uk/vol1/fastq/ERR175/006/ERR1756046/ERR1756046_1.fastq.gz;ftp.sra.ebi.ac.uk/vol1/fastq/ERR175/006/ERR1756046/ERR1756046_2.fastq.gz;	ftp.sra.ebi.ac.uk/vol1/err/ERR175/006/ERR1756046
SAMEA2619486	18S and 16S rRNA genes amplicon generation for eukaryotic and prokaryotic metabarcoding	18S_PCR	Sequencing library preparation	MetaBar_18S	ARG_BISOSW_r1	Sequencing and data quality control	ERR1755998	PRJEB6610	European Nucleotide Archive	PRJEB402	http://www.ebi.ac.uk/ena/data/view/PRJEB402	ftp.sra.ebi.ac.uk/vol1/fastq/ERR175/008/ERR1755998/ERR1755998_1.fastq.gz;ftp.sra.ebi.ac.uk/vol1/fastq/ERR175/008/ERR1755998/ERR1755998_2.fastq.gz;	ftp.sra.ebi.ac.uk/vol1/err/ERR175/008/ERR1755998
SAMEA2619486	18S and 16S rRNA genes amplicon generation for eukaryotic and prokaryotic metabarcoding	18S_PCR	Sequencing library preparation	MetaBar_18S	ARG_BISOSW_r1	Sequencing and data quality control	ERR1755911	PRJEB6610	European Nucleotide Archive	PRJEB402	http://www.ebi.ac.uk/ena/data/view/PRJEB402	ftp.sra.ebi.ac.uk/vol1/fastq/ERR175/001/ERR1755911/ERR1755911_1.fastq.gz;ftp.sra.ebi.ac.uk/vol1/fastq/ERR175/001/ERR1755911/ERR1755911_2.fastq.gz;	ftp.sra.ebi.ac.uk/vol1/err/ERR175/001/ERR1755911
SAMEA2730531	18S and 16S rRNA genes amplicon generation for eukaryotic and prokaryotic metabarcoding	18S_PCR	Sequencing library preparation	MetaBar_18S	ARG_BITOSW_r1	Sequencing and data quality control	ERR1756120	PRJEB6610	European Nucleotide Archive	PRJEB402	http://www.ebi.ac.uk/ena/data/view/PRJEB402	ftp.sra.ebi.ac.uk/vol1/fastq/ERR175/000/ERR1756120/ERR1756120_1.fastq.gz;ftp.sra.ebi.ac.uk/vol1/fastq/ERR175/000/ERR1756120/ERR1756120_2.fastq.gz;	ftp.sra.ebi.ac.uk/vol1/err/ERR175/000/ERR1756120
SAMEA2619467	18S and 16S rRNA genes amplicon generation for eukaryotic and prokaryotic metabarcoding	18S_PCR	Sequencing library preparation	MetaBar_18S	ARG_BIVOSW_r1	Sequencing and data quality control	ERR1756131	PRJEB6610	European Nucleotide Archive	PRJEB402	http://www.ebi.ac.uk/ena/data/view/PRJEB402	ftp.sra.ebi.ac.uk/vol1/fastq/ERR175/001/ERR1756131/ERR1756131_1.fastq.gz;ftp.sra.ebi.ac.uk/vol1/fastq/ERR175/001/ERR1756131/ERR1756131_2.fastq.gz;	ftp.sra.ebi.ac.uk/vol1/err/ERR175/001/ERR1756131
SAMEA2619469	18S and 16S rRNA genes amplicon generation for eukaryotic and prokaryotic metabarcoding	18S_PCR	Sequencing library preparation	MetaBar_18S	ARG_BKAOSW_r1	Sequencing and data quality control	ERR1755900	PRJEB6610	European Nucleotide Archive	PRJEB402	http://www.ebi.ac.uk/ena/data/view/PRJEB402	ftp.sra.ebi.ac.uk/vol1/fastq/ERR175/000/ERR1755900/ERR1755900_1.fastq.gz;ftp.sra.ebi.ac.uk/vol1/fastq/ERR175/000/ERR1755900/ERR1755900_2.fastq.gz;	ftp.sra.ebi.ac.uk/vol1/err/ERR175/000/ERR1755900
SAMEA2730491	18S and 16S rRNA genes amplicon generation for eukaryotic and prokaryotic metabarcoding	18S_PCR	Sequencing library preparation	MetaBar_18S	ARG_BKBOSW_r2	Sequencing and data quality control	ERR1756318	PRJEB6610	European Nucleotide Archive	PRJEB402	http://www.ebi.ac.uk/ena/data/view/PRJEB402	ftp.sra.ebi.ac.uk/vol1/fastq/ERR175/008/ERR1756318/ERR1756318_1.fastq.gz;ftp.sra.ebi.ac.uk/vol1/fastq/ERR175/008/ERR1756318/ERR1756318_2.fastq.gz;	ftp.sra.ebi.ac.uk/vol1/err/ERR175/008/ERR1756318
SAMEA2619456	18S and 16S rRNA genes amplicon generation for eukaryotic and prokaryotic metabarcoding	18S_PCR	Sequencing library preparation	MetaBar_18S	ARG_BKDOSW_r1	Sequencing and data quality control	ERR1755978	PRJEB6610	European Nucleotide Archive	PRJEB402	http://www.ebi.ac.uk/ena/data/view/PRJEB402	ftp.sra.ebi.ac.uk/vol1/fastq/ERR175/008/ERR1755978/ERR1755978_1.fastq.gz;ftp.sra.ebi.ac.uk/vol1/fastq/ERR175/008/ERR1755978/ERR1755978_2.fastq.gz;	ftp.sra.ebi.ac.uk/vol1/err/ERR175/008/ERR1755978
SAMEA2619456	18S and 16S rRNA genes amplicon generation for eukaryotic and prokaryotic metabarcoding	18S_PCR	Sequencing library preparation	MetaBar_18S	ARG_BKDOSW_r1	Sequencing and data quality control	ERR1756330	PRJEB6610	European Nucleotide Archive	PRJEB402	http://www.ebi.ac.uk/ena/data/view/PRJEB402	ftp.sra.ebi.ac.uk/vol1/fastq/ERR175/000/ERR1756330/ERR1756330_1.fastq.gz;ftp.sra.ebi.ac.uk/vol1/fastq/ERR175/000/ERR1756330/ERR1756330_2.fastq.gz;	ftp.sra.ebi.ac.uk/vol1/err/ERR175/000/ERR1756330
SAMEA2619458	18S and 16S rRNA genes amplicon generation for eukaryotic and prokaryotic metabarcoding	18S_PCR	Sequencing library preparation	MetaBar_18S	ARG_BKEOSW_r1	Sequencing and data quality control	ERR1879937	PRJEB6610	European Nucleotide Archive	PRJEB402	http://www.ebi.ac.uk/ena/data/view/PRJEB402	ftp.sra.ebi.ac.uk/vol1/fastq/ERR187/007/ERR1879937/ERR1879937_1.fastq.gz;ftp.sra.ebi.ac.uk/vol1/fastq/ERR187/007/ERR1879937/ERR1879937_2.fastq.gz;	ftp.sra.ebi.ac.uk/vol1/err/ERR187/007/ERR1879937
SAMEA2730824	18S and 16S rRNA genes amplicon generation for eukaryotic and prokaryotic metabarcoding	18S_PCR	Sequencing library preparation	MetaBar_18S	ARG_BKFOSW_r1	Sequencing and data quality control	ERR1755986	PRJEB6610	European Nucleotide Archive	PRJEB402	http://www.ebi.ac.uk/ena/data/view/PRJEB402	ftp.sra.ebi.ac.uk/vol1/fastq/ERR175/006/ERR1755986/ERR1755986_1.fastq.gz;ftp.sra.ebi.ac.uk/vol1/fastq/ERR175/006/ERR1755986/ERR1755986_2.fastq.gz;	ftp.sra.ebi.ac.uk/vol1/err/ERR175/006/ERR1755986
SAMEA2619443	18S and 16S rRNA genes amplicon generation for eukaryotic and prokaryotic metabarcoding	18S_PCR	Sequencing library preparation	MetaBar_18S	ARG_BKGOSW_r1	Sequencing and data quality control	ERR1756006	PRJEB6610	European Nucleotide Archive	PRJEB402	http://www.ebi.ac.uk/ena/data/view/PRJEB402	ftp.sra.ebi.ac.uk/vol1/fastq/ERR175/006/ERR1756006/ERR1756006_1.fastq.gz;ftp.sra.ebi.ac.uk/vol1/fastq/ERR175/006/ERR1756006/ERR1756006_2.fastq.gz;	ftp.sra.ebi.ac.uk/vol1/err/ERR175/006/ERR1756006
SAMEA2619443	18S and 16S rRNA genes amplicon generation for eukaryotic and prokaryotic metabarcoding	18S_PCR	Sequencing library preparation	MetaBar_18S	ARG_BKGOSW_r1	Sequencing and data quality control	ERR1756044	PRJEB6610	European Nucleotide Archive	PRJEB402	http://www.ebi.ac.uk/ena/data/view/PRJEB402	ftp.sra.ebi.ac.uk/vol1/fastq/ERR175/004/ERR1756044/ERR1756044_1.fastq.gz;ftp.sra.ebi.ac.uk/vol1/fastq/ERR175/004/ERR1756044/ERR1756044_2.fastq.gz;	ftp.sra.ebi.ac.uk/vol1/err/ERR175/004/ERR1756044
SAMEA2619445	18S and 16S rRNA genes amplicon generation for eukaryotic and prokaryotic metabarcoding	18S_PCR	Sequencing library preparation	MetaBar_18S	ARG_BKHOSW_r1	Sequencing and data quality control	ERR1879870	PRJEB6610	European Nucleotide Archive	PRJEB402	http://www.ebi.ac.uk/ena/data/view/PRJEB402	ftp.sra.ebi.ac.uk/vol1/fastq/ERR187/000/ERR1879870/ERR1879870_1.fastq.gz;ftp.sra.ebi.ac.uk/vol1/fastq/ERR187/000/ERR1879870/ERR1879870_2.fastq.gz;	ftp.sra.ebi.ac.uk/vol1/err/ERR187/000/ERR1879870
SAMEA2619445	18S and 16S rRNA genes amplicon generation for eukaryotic and prokaryotic metabarcoding	18S_PCR	Sequencing library preparation	MetaBar_18S	ARG_BKHOSW_r1	Sequencing and data quality control	ERR1879825	PRJEB6610	European Nucleotide Archive	PRJEB402	http://www.ebi.ac.uk/ena/data/view/PRJEB402	ftp.sra.ebi.ac.uk/vol1/fastq/ERR187/005/ERR1879825/ERR1879825_1.fastq.gz;ftp.sra.ebi.ac.uk/vol1/fastq/ERR187/005/ERR1879825/ERR1879825_2.fastq.gz;	ftp.sra.ebi.ac.uk/vol1/err/ERR187/005/ERR1879825
SAMEA2730820	18S and 16S rRNA genes amplicon generation for eukaryotic and prokaryotic metabarcoding	18S_PCR	Sequencing library preparation	MetaBar_18S	ARG_BKIOSW_r1	Sequencing and data quality control	ERR1756261	PRJEB6610	European Nucleotide Archive	PRJEB402	http://www.ebi.ac.uk/ena/data/view/PRJEB402	ftp.sra.ebi.ac.uk/vol1/fastq/ERR175/001/ERR1756261/ERR1756261_1.fastq.gz;ftp.sra.ebi.ac.uk/vol1/fastq/ERR175/001/ERR1756261/ERR1756261_2.fastq.gz;	ftp.sra.ebi.ac.uk/vol1/err/ERR175/001/ERR1756261
SAMEA2619607	18S and 16S rRNA genes amplicon generation for eukaryotic and prokaryotic metabarcoding	18S_PCR	Sequencing library preparation	MetaBar_18S	ARG_BKKOSW_r1	Sequencing and data quality control	ERR1756222	PRJEB6610	European Nucleotide Archive	PRJEB402	http://www.ebi.ac.uk/ena/data/view/PRJEB402	ftp.sra.ebi.ac.uk/vol1/fastq/ERR175/002/ERR1756222/ERR1756222_1.fastq.gz;ftp.sra.ebi.ac.uk/vol1/fastq/ERR175/002/ERR1756222/ERR1756222_2.fastq.gz;	ftp.sra.ebi.ac.uk/vol1/err/ERR175/002/ERR1756222
SAMEA2619609	18S and 16S rRNA genes amplicon generation for eukaryotic and prokaryotic metabarcoding	18S_PCR	Sequencing library preparation	MetaBar_18S	ARG_BKLOSW_r1	Sequencing and data quality control	ERR1879851	PRJEB6610	European Nucleotide Archive	PRJEB402	http://www.ebi.ac.uk/ena/data/view/PRJEB402	ftp.sra.ebi.ac.uk/vol1/fastq/ERR187/001/ERR1879851/ERR1879851_1.fastq.gz;ftp.sra.ebi.ac.uk/vol1/fastq/ERR187/001/ERR1879851/ERR1879851_2.fastq.gz;	ftp.sra.ebi.ac.uk/vol1/err/ERR187/001/ERR1879851
SAMEA2619609	18S and 16S rRNA genes amplicon generation for eukaryotic and prokaryotic metabarcoding	18S_PCR	Sequencing library preparation	MetaBar_18S	ARG_BKLOSW_r1	Sequencing and data quality control	ERR1879831	PRJEB6610	European Nucleotide Archive	PRJEB402	http://www.ebi.ac.uk/ena/data/view/PRJEB402	ftp.sra.ebi.ac.uk/vol1/fastq/ERR187/001/ERR1879831/ERR1879831_1.fastq.gz;ftp.sra.ebi.ac.uk/vol1/fastq/ERR187/001/ERR1879831/ERR1879831_2.fastq.gz;	ftp.sra.ebi.ac.uk/vol1/err/ERR187/001/ERR1879831
SAMEA2730462	18S and 16S rRNA genes amplicon generation for eukaryotic and prokaryotic metabarcoding	18S_PCR	Sequencing library preparation	MetaBar_18S	ARG_BKMOSW_r1	Sequencing and data quality control	ERR1755950	PRJEB6610	European Nucleotide Archive	PRJEB402	http://www.ebi.ac.uk/ena/data/view/PRJEB402	ftp.sra.ebi.ac.uk/vol1/fastq/ERR175/000/ERR1755950/ERR1755950_1.fastq.gz;ftp.sra.ebi.ac.uk/vol1/fastq/ERR175/000/ERR1755950/ERR1755950_2.fastq.gz;	ftp.sra.ebi.ac.uk/vol1/err/ERR175/000/ERR1755950
SAMEA2730540	18S and 16S rRNA genes amplicon generation for eukaryotic and prokaryotic metabarcoding	18S_PCR	Sequencing library preparation	MetaBar_18S	ARG_BKNOSW_r1	Sequencing and data quality control	ERR1756351	PRJEB6610	European Nucleotide Archive	PRJEB402	http://www.ebi.ac.uk/ena/data/view/PRJEB402	ftp.sra.ebi.ac.uk/vol1/fastq/ERR175/001/ERR1756351/ERR1756351_1.fastq.gz;ftp.sra.ebi.ac.uk/vol1/fastq/ERR175/001/ERR1756351/ERR1756351_2.fastq.gz;	ftp.sra.ebi.ac.uk/vol1/err/ERR175/001/ERR1756351
SAMEA2619570	18S and 16S rRNA genes amplicon generation for eukaryotic and prokaryotic metabarcoding	18S_PCR	Sequencing library preparation	MetaBar_18S	ARG_BKPOSW_r1	Sequencing and data quality control	ERR1755937	PRJEB6610	European Nucleotide Archive	PRJEB402	http://www.ebi.ac.uk/ena/data/view/PRJEB402	ftp.sra.ebi.ac.uk/vol1/fastq/ERR175/007/ERR1755937/ERR1755937_1.fastq.gz;ftp.sra.ebi.ac.uk/vol1/fastq/ERR175/007/ERR1755937/ERR1755937_2.fastq.gz;	ftp.sra.ebi.ac.uk/vol1/err/ERR175/007/ERR1755937
SAMEA2619570	18S and 16S rRNA genes amplicon generation for eukaryotic and prokaryotic metabarcoding	18S_PCR	Sequencing library preparation	MetaBar_18S	ARG_BKPOSW_r1	Sequencing and data quality control	ERR1755910	PRJEB6610	European Nucleotide Archive	PRJEB402	http://www.ebi.ac.uk/ena/data/view/PRJEB402	ftp.sra.ebi.ac.uk/vol1/fastq/ERR175/000/ERR1755910/ERR1755910_1.fastq.gz;ftp.sra.ebi.ac.uk/vol1/fastq/ERR175/000/ERR1755910/ERR1755910_2.fastq.gz;	ftp.sra.ebi.ac.uk/vol1/err/ERR175/000/ERR1755910
SAMEA2730458	18S and 16S rRNA genes amplicon generation for eukaryotic and prokaryotic metabarcoding	18S_PCR	Sequencing library preparation	MetaBar_18S	ARG_BKQOSW_r1	Sequencing and data quality control	ERR1756240	PRJEB6610	European Nucleotide Archive	PRJEB402	http://www.ebi.ac.uk/ena/data/view/PRJEB402	ftp.sra.ebi.ac.uk/vol1/fastq/ERR175/000/ERR1756240/ERR1756240_1.fastq.gz;ftp.sra.ebi.ac.uk/vol1/fastq/ERR175/000/ERR1756240/ERR1756240_2.fastq.gz;	ftp.sra.ebi.ac.uk/vol1/err/ERR175/000/ERR1756240
SAMEA2730674	18S and 16S rRNA genes amplicon generation for eukaryotic and prokaryotic metabarcoding	18S_PCR	Sequencing library preparation	MetaBar_18S	ARG_BKSOSW_r1	Sequencing and data quality control	ERR1755893	PRJEB6610	European Nucleotide Archive	PRJEB402	http://www.ebi.ac.uk/ena/data/view/PRJEB402	ftp.sra.ebi.ac.uk/vol1/fastq/ERR175/003/ERR1755893/ERR1755893_1.fastq.gz;ftp.sra.ebi.ac.uk/vol1/fastq/ERR175/003/ERR1755893/ERR1755893_2.fastq.gz;	ftp.sra.ebi.ac.uk/vol1/err/ERR175/003/ERR1755893
SAMEA2730674	18S and 16S rRNA genes amplicon generation for eukaryotic and prokaryotic metabarcoding	18S_PCR	Sequencing library preparation	MetaBar_18S	ARG_BKSOSW_r1	Sequencing and data quality control	ERR1756290	PRJEB6610	European Nucleotide Archive	PRJEB402	http://www.ebi.ac.uk/ena/data/view/PRJEB402	ftp.sra.ebi.ac.uk/vol1/fastq/ERR175/000/ERR1756290/ERR1756290_1.fastq.gz;ftp.sra.ebi.ac.uk/vol1/fastq/ERR175/000/ERR1756290/ERR1756290_2.fastq.gz;	ftp.sra.ebi.ac.uk/vol1/err/ERR175/000/ERR1756290
SAMEA2730644	18S and 16S rRNA genes amplicon generation for eukaryotic and prokaryotic metabarcoding	18S_PCR	Sequencing library preparation	MetaBar_18S	ARG_BKTOSW_r1	Sequencing and data quality control	ERR1756346	PRJEB6610	European Nucleotide Archive	PRJEB402	http://www.ebi.ac.uk/ena/data/view/PRJEB402	ftp.sra.ebi.ac.uk/vol1/fastq/ERR175/006/ERR1756346/ERR1756346_1.fastq.gz;ftp.sra.ebi.ac.uk/vol1/fastq/ERR175/006/ERR1756346/ERR1756346_2.fastq.gz;	ftp.sra.ebi.ac.uk/vol1/err/ERR175/006/ERR1756346
SAMEA2731077	18S and 16S rRNA genes amplicon generation for eukaryotic and prokaryotic metabarcoding	18S_PCR	Sequencing library preparation	MetaBar_18S	ARG_BKVOSW_r1	Sequencing and data quality control	ERR1755983	PRJEB6610	European Nucleotide Archive	PRJEB402	http://www.ebi.ac.uk/ena/data/view/PRJEB402	ftp.sra.ebi.ac.uk/vol1/fastq/ERR175/003/ERR1755983/ERR1755983_1.fastq.gz;ftp.sra.ebi.ac.uk/vol1/fastq/ERR175/003/ERR1755983/ERR1755983_2.fastq.gz;	ftp.sra.ebi.ac.uk/vol1/err/ERR175/003/ERR1755983
SAMEA2731077	18S and 16S rRNA genes amplicon generation for eukaryotic and prokaryotic metabarcoding	18S_PCR	Sequencing library preparation	MetaBar_18S	ARG_BKVOSW_r1	Sequencing and data quality control	ERR1756337	PRJEB6610	European Nucleotide Archive	PRJEB402	http://www.ebi.ac.uk/ena/data/view/PRJEB402	ftp.sra.ebi.ac.uk/vol1/fastq/ERR175/007/ERR1756337/ERR1756337_1.fastq.gz;ftp.sra.ebi.ac.uk/vol1/fastq/ERR175/007/ERR1756337/ERR1756337_2.fastq.gz;	ftp.sra.ebi.ac.uk/vol1/err/ERR175/007/ERR1756337
SAMEA2731057	18S and 16S rRNA genes amplicon generation for eukaryotic and prokaryotic metabarcoding	18S_PCR	Sequencing library preparation	MetaBar_18S	ARG_BLAOSW_r1	Sequencing and data quality control	ERR1756103	PRJEB6610	European Nucleotide Archive	PRJEB402	http://www.ebi.ac.uk/ena/data/view/PRJEB402	ftp.sra.ebi.ac.uk/vol1/fastq/ERR175/003/ERR1756103/ERR1756103_1.fastq.gz;ftp.sra.ebi.ac.uk/vol1/fastq/ERR175/003/ERR1756103/ERR1756103_2.fastq.gz;	ftp.sra.ebi.ac.uk/vol1/err/ERR175/003/ERR1756103
SAMEA2619700	18S and 16S rRNA genes amplicon generation for eukaryotic and prokaryotic metabarcoding	18S_PCR	Sequencing library preparation	MetaBar_18S	ARG_BLBOSW_r1	Sequencing and data quality control	ERR1756219	PRJEB6610	European Nucleotide Archive	PRJEB402	http://www.ebi.ac.uk/ena/data/view/PRJEB402	ftp.sra.ebi.ac.uk/vol1/fastq/ERR175/009/ERR1756219/ERR1756219_1.fastq.gz;ftp.sra.ebi.ac.uk/vol1/fastq/ERR175/009/ERR1756219/ERR1756219_2.fastq.gz;	ftp.sra.ebi.ac.uk/vol1/err/ERR175/009/ERR1756219
SAMEA2619700	18S and 16S rRNA genes amplicon generation for eukaryotic and prokaryotic metabarcoding	18S_PCR	Sequencing library preparation	MetaBar_18S	ARG_BLBOSW_r1	Sequencing and data quality control	ERR1756243	PRJEB6610	European Nucleotide Archive	PRJEB402	http://www.ebi.ac.uk/ena/data/view/PRJEB402	ftp.sra.ebi.ac.uk/vol1/fastq/ERR175/003/ERR1756243/ERR1756243_1.fastq.gz;ftp.sra.ebi.ac.uk/vol1/fastq/ERR175/003/ERR1756243/ERR1756243_2.fastq.gz;	ftp.sra.ebi.ac.uk/vol1/err/ERR175/003/ERR1756243
SAMEA2619701	18S and 16S rRNA genes amplicon generation for eukaryotic and prokaryotic metabarcoding	18S_PCR	Sequencing library preparation	MetaBar_18S	ARG_BLCOSW_r1	Sequencing and data quality control	ERR1755994	PRJEB6610	European Nucleotide Archive	PRJEB402	http://www.ebi.ac.uk/ena/data/view/PRJEB402	ftp.sra.ebi.ac.uk/vol1/fastq/ERR175/004/ERR1755994/ERR1755994_1.fastq.gz;ftp.sra.ebi.ac.uk/vol1/fastq/ERR175/004/ERR1755994/ERR1755994_2.fastq.gz;	ftp.sra.ebi.ac.uk/vol1/err/ERR175/004/ERR1755994
SAMEA2731333	18S and 16S rRNA genes amplicon generation for eukaryotic and prokaryotic metabarcoding	18S_PCR	Sequencing library preparation	MetaBar_18S	ARG_BLDOSW_r1	Sequencing and data quality control	ERR1756257	PRJEB6610	European Nucleotide Archive	PRJEB402	http://www.ebi.ac.uk/ena/data/view/PRJEB402	ftp.sra.ebi.ac.uk/vol1/fastq/ERR175/007/ERR1756257/ERR1756257_1.fastq.gz;ftp.sra.ebi.ac.uk/vol1/fastq/ERR175/007/ERR1756257/ERR1756257_2.fastq.gz;	ftp.sra.ebi.ac.uk/vol1/err/ERR175/007/ERR1756257
SAMEA2731305	18S and 16S rRNA genes amplicon generation for eukaryotic and prokaryotic metabarcoding	18S_PCR	Sequencing library preparation	MetaBar_18S	ARG_BLEOSW_r1	Sequencing and data quality control	ERR1755947	PRJEB6610	European Nucleotide Archive	PRJEB402	http://www.ebi.ac.uk/ena/data/view/PRJEB402	ftp.sra.ebi.ac.uk/vol1/fastq/ERR175/007/ERR1755947/ERR1755947_1.fastq.gz;ftp.sra.ebi.ac.uk/vol1/fastq/ERR175/007/ERR1755947/ERR1755947_2.fastq.gz;	ftp.sra.ebi.ac.uk/vol1/err/ERR175/007/ERR1755947
SAMEA2619733	18S and 16S rRNA genes amplicon generation for eukaryotic and prokaryotic metabarcoding	18S_PCR	Sequencing library preparation	MetaBar_18S	ARG_BLFOSW_r1	Sequencing and data quality control	ERR1756101	PRJEB6610	European Nucleotide Archive	PRJEB402	http://www.ebi.ac.uk/ena/data/view/PRJEB402	ftp.sra.ebi.ac.uk/vol1/fastq/ERR175/001/ERR1756101/ERR1756101_1.fastq.gz;ftp.sra.ebi.ac.uk/vol1/fastq/ERR175/001/ERR1756101/ERR1756101_2.fastq.gz;	ftp.sra.ebi.ac.uk/vol1/err/ERR175/001/ERR1756101
SAMEA2619733	18S and 16S rRNA genes amplicon generation for eukaryotic and prokaryotic metabarcoding	18S_PCR	Sequencing library preparation	MetaBar_18S	ARG_BLFOSW_r1	Sequencing and data quality control	ERR1755940	PRJEB6610	European Nucleotide Archive	PRJEB402	http://www.ebi.ac.uk/ena/data/view/PRJEB402	ftp.sra.ebi.ac.uk/vol1/fastq/ERR175/000/ERR1755940/ERR1755940_1.fastq.gz;ftp.sra.ebi.ac.uk/vol1/fastq/ERR175/000/ERR1755940/ERR1755940_2.fastq.gz;	ftp.sra.ebi.ac.uk/vol1/err/ERR175/000/ERR1755940
SAMEA2619734	18S and 16S rRNA genes amplicon generation for eukaryotic and prokaryotic metabarcoding	18S_PCR	Sequencing library preparation	MetaBar_18S	ARG_BLGOSW_r1	Sequencing and data quality control	ERR1879700	PRJEB6610	European Nucleotide Archive	PRJEB402	http://www.ebi.ac.uk/ena/data/view/PRJEB402	ftp.sra.ebi.ac.uk/vol1/fastq/ERR187/000/ERR1879700/ERR1879700_1.fastq.gz;ftp.sra.ebi.ac.uk/vol1/fastq/ERR187/000/ERR1879700/ERR1879700_2.fastq.gz;	ftp.sra.ebi.ac.uk/vol1/err/ERR187/000/ERR1879700
SAMEA2619734	18S and 16S rRNA genes amplicon generation for eukaryotic and prokaryotic metabarcoding	18S_PCR	Sequencing library preparation	MetaBar_18S	ARG_BLGOSW_r1	Sequencing and data quality control	ERR1879893	PRJEB6610	European Nucleotide Archive	PRJEB402	http://www.ebi.ac.uk/ena/data/view/PRJEB402	ftp.sra.ebi.ac.uk/vol1/fastq/ERR187/003/ERR1879893/ERR1879893_1.fastq.gz;ftp.sra.ebi.ac.uk/vol1/fastq/ERR187/003/ERR1879893/ERR1879893_2.fastq.gz;	ftp.sra.ebi.ac.uk/vol1/err/ERR187/003/ERR1879893
SAMEA2731119	18S and 16S rRNA genes amplicon generation for eukaryotic and prokaryotic metabarcoding	18S_PCR	Sequencing library preparation	MetaBar_18S	ARG_BLHOSW_r1	Sequencing and data quality control	ERR1755888	PRJEB6610	European Nucleotide Archive	PRJEB402	http://www.ebi.ac.uk/ena/data/view/PRJEB402	ftp.sra.ebi.ac.uk/vol1/fastq/ERR175/008/ERR1755888/ERR1755888_1.fastq.gz;ftp.sra.ebi.ac.uk/vol1/fastq/ERR175/008/ERR1755888/ERR1755888_2.fastq.gz;	ftp.sra.ebi.ac.uk/vol1/err/ERR175/008/ERR1755888
SAMEA2731098	18S and 16S rRNA genes amplicon generation for eukaryotic and prokaryotic metabarcoding	18S_PCR	Sequencing library preparation	MetaBar_18S	ARG_BLIOSW_r1	Sequencing and data quality control	ERR1755984	PRJEB6610	European Nucleotide Archive	PRJEB402	http://www.ebi.ac.uk/ena/data/view/PRJEB402	ftp.sra.ebi.ac.uk/vol1/fastq/ERR175/004/ERR1755984/ERR1755984_1.fastq.gz;ftp.sra.ebi.ac.uk/vol1/fastq/ERR175/004/ERR1755984/ERR1755984_2.fastq.gz;	ftp.sra.ebi.ac.uk/vol1/err/ERR175/004/ERR1755984
SAMEA2619522	18S and 16S rRNA genes amplicon generation for eukaryotic and prokaryotic metabarcoding	18S_PCR	Sequencing library preparation	MetaBar_18S	ARG_BLMOSW_r1	Sequencing and data quality control	ERR1756121	PRJEB6610	European Nucleotide Archive	PRJEB402	http://www.ebi.ac.uk/ena/data/view/PRJEB402	ftp.sra.ebi.ac.uk/vol1/fastq/ERR175/001/ERR1756121/ERR1756121_1.fastq.gz;ftp.sra.ebi.ac.uk/vol1/fastq/ERR175/001/ERR1756121/ERR1756121_2.fastq.gz;	ftp.sra.ebi.ac.uk/vol1/err/ERR175/001/ERR1756121
SAMEA2619522	18S and 16S rRNA genes amplicon generation for eukaryotic and prokaryotic metabarcoding	18S_PCR	Sequencing library preparation	MetaBar_18S	ARG_BLMOSW_r1	Sequencing and data quality control	ERR1756114	PRJEB6610	European Nucleotide Archive	PRJEB402	http://www.ebi.ac.uk/ena/data/view/PRJEB402	ftp.sra.ebi.ac.uk/vol1/fastq/ERR175/004/ERR1756114/ERR1756114_1.fastq.gz;ftp.sra.ebi.ac.uk/vol1/fastq/ERR175/004/ERR1756114/ERR1756114_2.fastq.gz;	ftp.sra.ebi.ac.uk/vol1/err/ERR175/004/ERR1756114
SAMEA2619524	18S and 16S rRNA genes amplicon generation for eukaryotic and prokaryotic metabarcoding	18S_PCR	Sequencing library preparation	MetaBar_18S	ARG_BLNOSW_r1	Sequencing and data quality control	ERR1879822	PRJEB6610	European Nucleotide Archive	PRJEB402	http://www.ebi.ac.uk/ena/data/view/PRJEB402	ftp.sra.ebi.ac.uk/vol1/fastq/ERR187/002/ERR1879822/ERR1879822_1.fastq.gz;ftp.sra.ebi.ac.uk/vol1/fastq/ERR187/002/ERR1879822/ERR1879822_2.fastq.gz;	ftp.sra.ebi.ac.uk/vol1/err/ERR187/002/ERR1879822
SAMEA2619524	18S and 16S rRNA genes amplicon generation for eukaryotic and prokaryotic metabarcoding	18S_PCR	Sequencing library preparation	MetaBar_18S	ARG_BLNOSW_r1	Sequencing and data quality control	ERR1879722	PRJEB6610	European Nucleotide Archive	PRJEB402	http://www.ebi.ac.uk/ena/data/view/PRJEB402	ftp.sra.ebi.ac.uk/vol1/fastq/ERR187/002/ERR1879722/ERR1879722_1.fastq.gz;ftp.sra.ebi.ac.uk/vol1/fastq/ERR187/002/ERR1879722/ERR1879722_2.fastq.gz;	ftp.sra.ebi.ac.uk/vol1/err/ERR187/002/ERR1879722
SAMEA2730450	18S and 16S rRNA genes amplicon generation for eukaryotic and prokaryotic metabarcoding	18S_PCR	Sequencing library preparation	MetaBar_18S	ARG_BLPOSW_r1	Sequencing and data quality control	ERR1756235	PRJEB6610	European Nucleotide Archive	PRJEB402	http://www.ebi.ac.uk/ena/data/view/PRJEB402	ftp.sra.ebi.ac.uk/vol1/fastq/ERR175/005/ERR1756235/ERR1756235_1.fastq.gz;ftp.sra.ebi.ac.uk/vol1/fastq/ERR175/005/ERR1756235/ERR1756235_2.fastq.gz;	ftp.sra.ebi.ac.uk/vol1/err/ERR175/005/ERR1756235
SAMEA2730450	18S and 16S rRNA genes amplicon generation for eukaryotic and prokaryotic metabarcoding	18S_PCR	Sequencing library preparation	MetaBar_18S	ARG_BLPOSW_r1	Sequencing and data quality control	ERR1755966	PRJEB6610	European Nucleotide Archive	PRJEB402	http://www.ebi.ac.uk/ena/data/view/PRJEB402	ftp.sra.ebi.ac.uk/vol1/fastq/ERR175/006/ERR1755966/ERR1755966_1.fastq.gz;ftp.sra.ebi.ac.uk/vol1/fastq/ERR175/006/ERR1755966/ERR1755966_2.fastq.gz;	ftp.sra.ebi.ac.uk/vol1/err/ERR175/006/ERR1755966
SAMEA2730888	18S and 16S rRNA genes amplicon generation for eukaryotic and prokaryotic metabarcoding	18S_PCR	Sequencing library preparation	MetaBar_18S	ARG_BLQOSW_r1	Sequencing and data quality control	ERR1755889	PRJEB6610	European Nucleotide Archive	PRJEB402	http://www.ebi.ac.uk/ena/data/view/PRJEB402	ftp.sra.ebi.ac.uk/vol1/fastq/ERR175/009/ERR1755889/ERR1755889_1.fastq.gz;ftp.sra.ebi.ac.uk/vol1/fastq/ERR175/009/ERR1755889/ERR1755889_2.fastq.gz;	ftp.sra.ebi.ac.uk/vol1/err/ERR175/009/ERR1755889
SAMEA2730888	18S and 16S rRNA genes amplicon generation for eukaryotic and prokaryotic metabarcoding	18S_PCR	Sequencing library preparation	MetaBar_18S	ARG_BLQOSW_r1	Sequencing and data quality control	ERR1756066	PRJEB6610	European Nucleotide Archive	PRJEB402	http://www.ebi.ac.uk/ena/data/view/PRJEB402	ftp.sra.ebi.ac.uk/vol1/fastq/ERR175/006/ERR1756066/ERR1756066_1.fastq.gz;ftp.sra.ebi.ac.uk/vol1/fastq/ERR175/006/ERR1756066/ERR1756066_2.fastq.gz;	ftp.sra.ebi.ac.uk/vol1/err/ERR175/006/ERR1756066
SAMEA2619505	18S and 16S rRNA genes amplicon generation for eukaryotic and prokaryotic metabarcoding	18S_PCR	Sequencing library preparation	MetaBar_18S	ARG_BLROSW_r1	Sequencing and data quality control	ERR1756095	PRJEB6610	European Nucleotide Archive	PRJEB402	http://www.ebi.ac.uk/ena/data/view/PRJEB402	ftp.sra.ebi.ac.uk/vol1/fastq/ERR175/005/ERR1756095/ERR1756095_1.fastq.gz;ftp.sra.ebi.ac.uk/vol1/fastq/ERR175/005/ERR1756095/ERR1756095_2.fastq.gz;	ftp.sra.ebi.ac.uk/vol1/err/ERR175/005/ERR1756095
SAMEA2619505	18S and 16S rRNA genes amplicon generation for eukaryotic and prokaryotic metabarcoding	18S_PCR	Sequencing library preparation	MetaBar_18S	ARG_BLROSW_r1	Sequencing and data quality control	ERR1756138	PRJEB6610	European Nucleotide Archive	PRJEB402	http://www.ebi.ac.uk/ena/data/view/PRJEB402	ftp.sra.ebi.ac.uk/vol1/fastq/ERR175/008/ERR1756138/ERR1756138_1.fastq.gz;ftp.sra.ebi.ac.uk/vol1/fastq/ERR175/008/ERR1756138/ERR1756138_2.fastq.gz;	ftp.sra.ebi.ac.uk/vol1/err/ERR175/008/ERR1756138
SAMEA2730447	18S and 16S rRNA genes amplicon generation for eukaryotic and prokaryotic metabarcoding	18S_PCR	Sequencing library preparation	MetaBar_18S	ARG_BLTOSW_r1	Sequencing and data quality control	ERR1756339	PRJEB6610	European Nucleotide Archive	PRJEB402	http://www.ebi.ac.uk/ena/data/view/PRJEB402	ftp.sra.ebi.ac.uk/vol1/fastq/ERR175/009/ERR1756339/ERR1756339_1.fastq.gz;ftp.sra.ebi.ac.uk/vol1/fastq/ERR175/009/ERR1756339/ERR1756339_2.fastq.gz;	ftp.sra.ebi.ac.uk/vol1/err/ERR175/009/ERR1756339
SAMEA2730447	18S and 16S rRNA genes amplicon generation for eukaryotic and prokaryotic metabarcoding	18S_PCR	Sequencing library preparation	MetaBar_18S	ARG_BLTOSW_r1	Sequencing and data quality control	ERR1756211	PRJEB6610	European Nucleotide Archive	PRJEB402	http://www.ebi.ac.uk/ena/data/view/PRJEB402	ftp.sra.ebi.ac.uk/vol1/fastq/ERR175/001/ERR1756211/ERR1756211_1.fastq.gz;ftp.sra.ebi.ac.uk/vol1/fastq/ERR175/001/ERR1756211/ERR1756211_2.fastq.gz;	ftp.sra.ebi.ac.uk/vol1/err/ERR175/001/ERR1756211
SAMEA2730858	18S and 16S rRNA genes amplicon generation for eukaryotic and prokaryotic metabarcoding	18S_PCR	Sequencing library preparation	MetaBar_18S	ARG_BLVOSW_r1	Sequencing and data quality control	ERR1756185	PRJEB6610	European Nucleotide Archive	PRJEB402	http://www.ebi.ac.uk/ena/data/view/PRJEB402	ftp.sra.ebi.ac.uk/vol1/fastq/ERR175/005/ERR1756185/ERR1756185_1.fastq.gz;ftp.sra.ebi.ac.uk/vol1/fastq/ERR175/005/ERR1756185/ERR1756185_2.fastq.gz;	ftp.sra.ebi.ac.uk/vol1/err/ERR175/005/ERR1756185
SAMEA2620686	18S and 16S rRNA genes amplicon generation for eukaryotic and prokaryotic metabarcoding	18S_PCR	Sequencing library preparation	MetaBar_18S	ARG_BMBOSW_r1	Sequencing and data quality control	ERR1756073	PRJEB6610	European Nucleotide Archive	PRJEB402	http://www.ebi.ac.uk/ena/data/view/PRJEB402	ftp.sra.ebi.ac.uk/vol1/fastq/ERR175/003/ERR1756073/ERR1756073_1.fastq.gz;ftp.sra.ebi.ac.uk/vol1/fastq/ERR175/003/ERR1756073/ERR1756073_2.fastq.gz;	ftp.sra.ebi.ac.uk/vol1/err/ERR175/003/ERR1756073
SAMEA2620686	18S and 16S rRNA genes amplicon generation for eukaryotic and prokaryotic metabarcoding	18S_PCR	Sequencing library preparation	MetaBar_18S	ARG_BMBOSW_r1	Sequencing and data quality control	ERR1756075	PRJEB6610	European Nucleotide Archive	PRJEB402	http://www.ebi.ac.uk/ena/data/view/PRJEB402	ftp.sra.ebi.ac.uk/vol1/fastq/ERR175/005/ERR1756075/ERR1756075_1.fastq.gz;ftp.sra.ebi.ac.uk/vol1/fastq/ERR175/005/ERR1756075/ERR1756075_2.fastq.gz;	ftp.sra.ebi.ac.uk/vol1/err/ERR175/005/ERR1756075
SAMEA2620688	18S and 16S rRNA genes amplicon generation for eukaryotic and prokaryotic metabarcoding	18S_PCR	Sequencing library preparation	MetaBar_18S	ARG_BMCOSW_r1	Sequencing and data quality control	ERR1879784	PRJEB6610	European Nucleotide Archive	PRJEB402	http://www.ebi.ac.uk/ena/data/view/PRJEB402	ftp.sra.ebi.ac.uk/vol1/fastq/ERR187/004/ERR1879784/ERR1879784_1.fastq.gz;ftp.sra.ebi.ac.uk/vol1/fastq/ERR187/004/ERR1879784/ERR1879784_2.fastq.gz;	ftp.sra.ebi.ac.uk/vol1/err/ERR187/004/ERR1879784
SAMEA2731264	18S and 16S rRNA genes amplicon generation for eukaryotic and prokaryotic metabarcoding	18S_PCR	Sequencing library preparation	MetaBar_18S	ARG_BMDOSW_r1	Sequencing and data quality control	ERR1756087	PRJEB6610	European Nucleotide Archive	PRJEB402	http://www.ebi.ac.uk/ena/data/view/PRJEB402	ftp.sra.ebi.ac.uk/vol1/fastq/ERR175/007/ERR1756087/ERR1756087_1.fastq.gz;ftp.sra.ebi.ac.uk/vol1/fastq/ERR175/007/ERR1756087/ERR1756087_2.fastq.gz;	ftp.sra.ebi.ac.uk/vol1/err/ERR175/007/ERR1756087
SAMEA2621048	18S and 16S rRNA genes amplicon generation for eukaryotic and prokaryotic metabarcoding	18S_PCR	Sequencing library preparation	MetaBar_18S	ARG_BMEOSW_r1	Sequencing and data quality control	ERR1755930	PRJEB6610	European Nucleotide Archive	PRJEB402	http://www.ebi.ac.uk/ena/data/view/PRJEB402	ftp.sra.ebi.ac.uk/vol1/fastq/ERR175/000/ERR1755930/ERR1755930_1.fastq.gz;ftp.sra.ebi.ac.uk/vol1/fastq/ERR175/000/ERR1755930/ERR1755930_2.fastq.gz;	ftp.sra.ebi.ac.uk/vol1/err/ERR175/000/ERR1755930
SAMEA2621048	18S and 16S rRNA genes amplicon generation for eukaryotic and prokaryotic metabarcoding	18S_PCR	Sequencing library preparation	MetaBar_18S	ARG_BMEOSW_r1	Sequencing and data quality control	ERR1756085	PRJEB6610	European Nucleotide Archive	PRJEB402	http://www.ebi.ac.uk/ena/data/view/PRJEB402	ftp.sra.ebi.ac.uk/vol1/fastq/ERR175/005/ERR1756085/ERR1756085_1.fastq.gz;ftp.sra.ebi.ac.uk/vol1/fastq/ERR175/005/ERR1756085/ERR1756085_2.fastq.gz;	ftp.sra.ebi.ac.uk/vol1/err/ERR175/005/ERR1756085
SAMEA2620071	18S and 16S rRNA genes amplicon generation for eukaryotic and prokaryotic metabarcoding	18S_PCR	Sequencing library preparation	MetaBar_18S	ARG_BMFOSW_r1	Sequencing and data quality control	ERR1756062	PRJEB6610	European Nucleotide Archive	PRJEB402	http://www.ebi.ac.uk/ena/data/view/PRJEB402	ftp.sra.ebi.ac.uk/vol1/fastq/ERR175/002/ERR1756062/ERR1756062_1.fastq.gz;ftp.sra.ebi.ac.uk/vol1/fastq/ERR175/002/ERR1756062/ERR1756062_2.fastq.gz;	ftp.sra.ebi.ac.uk/vol1/err/ERR175/002/ERR1756062
SAMEA2620071	18S and 16S rRNA genes amplicon generation for eukaryotic and prokaryotic metabarcoding	18S_PCR	Sequencing library preparation	MetaBar_18S	ARG_BMFOSW_r1	Sequencing and data quality control	ERR1756165	PRJEB6610	European Nucleotide Archive	PRJEB402	http://www.ebi.ac.uk/ena/data/view/PRJEB402	ftp.sra.ebi.ac.uk/vol1/fastq/ERR175/005/ERR1756165/ERR1756165_1.fastq.gz;ftp.sra.ebi.ac.uk/vol1/fastq/ERR175/005/ERR1756165/ERR1756165_2.fastq.gz;	ftp.sra.ebi.ac.uk/vol1/err/ERR175/005/ERR1756165
SAMEA2620089	18S and 16S rRNA genes amplicon generation for eukaryotic and prokaryotic metabarcoding	18S_PCR	Sequencing library preparation	MetaBar_18S	ARG_BMGOSW_r1	Sequencing and data quality control	ERR1755932	PRJEB6610	European Nucleotide Archive	PRJEB402	http://www.ebi.ac.uk/ena/data/view/PRJEB402	ftp.sra.ebi.ac.uk/vol1/fastq/ERR175/002/ERR1755932/ERR1755932_1.fastq.gz;ftp.sra.ebi.ac.uk/vol1/fastq/ERR175/002/ERR1755932/ERR1755932_2.fastq.gz;	ftp.sra.ebi.ac.uk/vol1/err/ERR175/002/ERR1755932
SAMEA2620089	18S and 16S rRNA genes amplicon generation for eukaryotic and prokaryotic metabarcoding	18S_PCR	Sequencing library preparation	MetaBar_18S	ARG_BMGOSW_r1	Sequencing and data quality control	ERR1756345	PRJEB6610	European Nucleotide Archive	PRJEB402	http://www.ebi.ac.uk/ena/data/view/PRJEB402	ftp.sra.ebi.ac.uk/vol1/fastq/ERR175/005/ERR1756345/ERR1756345_1.fastq.gz;ftp.sra.ebi.ac.uk/vol1/fastq/ERR175/005/ERR1756345/ERR1756345_2.fastq.gz;	ftp.sra.ebi.ac.uk/vol1/err/ERR175/005/ERR1756345
SAMEA2620745	18S and 16S rRNA genes amplicon generation for eukaryotic and prokaryotic metabarcoding	18S_PCR	Sequencing library preparation	MetaBar_18S	ARG_BMHOSW_r1	Sequencing and data quality control	ERR1755968	PRJEB6610	European Nucleotide Archive	PRJEB402	http://www.ebi.ac.uk/ena/data/view/PRJEB402	ftp.sra.ebi.ac.uk/vol1/fastq/ERR175/008/ERR1755968/ERR1755968_1.fastq.gz;ftp.sra.ebi.ac.uk/vol1/fastq/ERR175/008/ERR1755968/ERR1755968_2.fastq.gz;	ftp.sra.ebi.ac.uk/vol1/err/ERR175/008/ERR1755968
SAMEA2620747	18S and 16S rRNA genes amplicon generation for eukaryotic and prokaryotic metabarcoding	18S_PCR	Sequencing library preparation	MetaBar_18S	ARG_BMIOSW_r1	Sequencing and data quality control	ERR1879868	PRJEB6610	European Nucleotide Archive	PRJEB402	http://www.ebi.ac.uk/ena/data/view/PRJEB402	ftp.sra.ebi.ac.uk/vol1/fastq/ERR187/008/ERR1879868/ERR1879868_1.fastq.gz;ftp.sra.ebi.ac.uk/vol1/fastq/ERR187/008/ERR1879868/ERR1879868_2.fastq.gz;	ftp.sra.ebi.ac.uk/vol1/err/ERR187/008/ERR1879868
SAMEA2731419	18S and 16S rRNA genes amplicon generation for eukaryotic and prokaryotic metabarcoding	18S_PCR	Sequencing library preparation	MetaBar_18S	ARG_BMKOSW_r1	Sequencing and data quality control	ERR1756282	PRJEB6610	European Nucleotide Archive	PRJEB402	http://www.ebi.ac.uk/ena/data/view/PRJEB402	ftp.sra.ebi.ac.uk/vol1/fastq/ERR175/002/ERR1756282/ERR1756282_1.fastq.gz;ftp.sra.ebi.ac.uk/vol1/fastq/ERR175/002/ERR1756282/ERR1756282_2.fastq.gz;	ftp.sra.ebi.ac.uk/vol1/err/ERR175/002/ERR1756282
SAMEA2731419	18S and 16S rRNA genes amplicon generation for eukaryotic and prokaryotic metabarcoding	18S_PCR	Sequencing library preparation	MetaBar_18S	ARG_BMKOSW_r1	Sequencing and data quality control	ERR1756360	PRJEB6610	European Nucleotide Archive	PRJEB402	http://www.ebi.ac.uk/ena/data/view/PRJEB402	ftp.sra.ebi.ac.uk/vol1/fastq/ERR175/000/ERR1756360/ERR1756360_1.fastq.gz;ftp.sra.ebi.ac.uk/vol1/fastq/ERR175/000/ERR1756360/ERR1756360_2.fastq.gz;	ftp.sra.ebi.ac.uk/vol1/err/ERR175/000/ERR1756360
SAMEA2731359	18S and 16S rRNA genes amplicon generation for eukaryotic and prokaryotic metabarcoding	18S_PCR	Sequencing library preparation	MetaBar_18S	ARG_BMLOSW_r1	Sequencing and data quality control	ERR1756314	PRJEB6610	European Nucleotide Archive	PRJEB402	http://www.ebi.ac.uk/ena/data/view/PRJEB402	ftp.sra.ebi.ac.uk/vol1/fastq/ERR175/004/ERR1756314/ERR1756314_1.fastq.gz;ftp.sra.ebi.ac.uk/vol1/fastq/ERR175/004/ERR1756314/ERR1756314_2.fastq.gz;	ftp.sra.ebi.ac.uk/vol1/err/ERR175/004/ERR1756314
SAMEA2731359	18S and 16S rRNA genes amplicon generation for eukaryotic and prokaryotic metabarcoding	18S_PCR	Sequencing library preparation	MetaBar_18S	ARG_BMLOSW_r1	Sequencing and data quality control	ERR1755941	PRJEB6610	European Nucleotide Archive	PRJEB402	http://www.ebi.ac.uk/ena/data/view/PRJEB402	ftp.sra.ebi.ac.uk/vol1/fastq/ERR175/001/ERR1755941/ERR1755941_1.fastq.gz;ftp.sra.ebi.ac.uk/vol1/fastq/ERR175/001/ERR1755941/ERR1755941_2.fastq.gz;	ftp.sra.ebi.ac.uk/vol1/err/ERR175/001/ERR1755941
SAMEA2620711	18S and 16S rRNA genes amplicon generation for eukaryotic and prokaryotic metabarcoding	18S_PCR	Sequencing library preparation	MetaBar_18S	ARG_BMMOSW_r1	Sequencing and data quality control	ERR1755991	PRJEB6610	European Nucleotide Archive	PRJEB402	http://www.ebi.ac.uk/ena/data/view/PRJEB402	ftp.sra.ebi.ac.uk/vol1/fastq/ERR175/001/ERR1755991/ERR1755991_1.fastq.gz;ftp.sra.ebi.ac.uk/vol1/fastq/ERR175/001/ERR1755991/ERR1755991_2.fastq.gz;	ftp.sra.ebi.ac.uk/vol1/err/ERR175/001/ERR1755991
SAMEA2731356	18S and 16S rRNA genes amplicon generation for eukaryotic and prokaryotic metabarcoding	18S_PCR	Sequencing library preparation	MetaBar_18S	ARG_BMNOSW_r1	Sequencing and data quality control	ERR1756361	PRJEB6610	European Nucleotide Archive	PRJEB402	http://www.ebi.ac.uk/ena/data/view/PRJEB402	ftp.sra.ebi.ac.uk/vol1/fastq/ERR175/001/ERR1756361/ERR1756361_1.fastq.gz;ftp.sra.ebi.ac.uk/vol1/fastq/ERR175/001/ERR1756361/ERR1756361_2.fastq.gz;	ftp.sra.ebi.ac.uk/vol1/err/ERR175/001/ERR1756361
SAMEA2731380	18S and 16S rRNA genes amplicon generation for eukaryotic and prokaryotic metabarcoding	18S_PCR	Sequencing library preparation	MetaBar_18S	ARG_BMPOSW_r1	Sequencing and data quality control	ERR1756331	PRJEB6610	European Nucleotide Archive	PRJEB402	http://www.ebi.ac.uk/ena/data/view/PRJEB402	ftp.sra.ebi.ac.uk/vol1/fastq/ERR175/001/ERR1756331/ERR1756331_1.fastq.gz;ftp.sra.ebi.ac.uk/vol1/fastq/ERR175/001/ERR1756331/ERR1756331_2.fastq.gz;	ftp.sra.ebi.ac.uk/vol1/err/ERR175/001/ERR1756331
SAMEA2731348	18S and 16S rRNA genes amplicon generation for eukaryotic and prokaryotic metabarcoding	18S_PCR	Sequencing library preparation	MetaBar_18S	ARG_BMQOSW_r1	Sequencing and data quality control	ERR1879884	PRJEB6610	European Nucleotide Archive	PRJEB402	http://www.ebi.ac.uk/ena/data/view/PRJEB402	ftp.sra.ebi.ac.uk/vol1/fastq/ERR187/004/ERR1879884/ERR1879884_1.fastq.gz;ftp.sra.ebi.ac.uk/vol1/fastq/ERR187/004/ERR1879884/ERR1879884_2.fastq.gz;	ftp.sra.ebi.ac.uk/vol1/err/ERR187/004/ERR1879884
SAMEA2731348	18S and 16S rRNA genes amplicon generation for eukaryotic and prokaryotic metabarcoding	18S_PCR	Sequencing library preparation	MetaBar_18S	ARG_BMQOSW_r1	Sequencing and data quality control	ERR1879666	PRJEB6610	European Nucleotide Archive	PRJEB402	http://www.ebi.ac.uk/ena/data/view/PRJEB402	ftp.sra.ebi.ac.uk/vol1/fastq/ERR187/006/ERR1879666/ERR1879666_1.fastq.gz;ftp.sra.ebi.ac.uk/vol1/fastq/ERR187/006/ERR1879666/ERR1879666_2.fastq.gz;	ftp.sra.ebi.ac.uk/vol1/err/ERR187/006/ERR1879666
SAMEA2620610	18S and 16S rRNA genes amplicon generation for eukaryotic and prokaryotic metabarcoding	18S_PCR	Sequencing library preparation	MetaBar_18S	ARG_BMROSW_r1	Sequencing and data quality control	ERR1756084	PRJEB6610	European Nucleotide Archive	PRJEB402	http://www.ebi.ac.uk/ena/data/view/PRJEB402	ftp.sra.ebi.ac.uk/vol1/fastq/ERR175/004/ERR1756084/ERR1756084_1.fastq.gz;ftp.sra.ebi.ac.uk/vol1/fastq/ERR175/004/ERR1756084/ERR1756084_2.fastq.gz;	ftp.sra.ebi.ac.uk/vol1/err/ERR175/004/ERR1756084
SAMEA2731149	18S and 16S rRNA genes amplicon generation for eukaryotic and prokaryotic metabarcoding	18S_PCR	Sequencing library preparation	MetaBar_18S	ARG_BMSOSW_r1	Sequencing and data quality control	ERR1756302	PRJEB6610	European Nucleotide Archive	PRJEB402	http://www.ebi.ac.uk/ena/data/view/PRJEB402	ftp.sra.ebi.ac.uk/vol1/fastq/ERR175/002/ERR1756302/ERR1756302_1.fastq.gz;ftp.sra.ebi.ac.uk/vol1/fastq/ERR175/002/ERR1756302/ERR1756302_2.fastq.gz;	ftp.sra.ebi.ac.uk/vol1/err/ERR175/002/ERR1756302
SAMEA2731149	18S and 16S rRNA genes amplicon generation for eukaryotic and prokaryotic metabarcoding	18S_PCR	Sequencing library preparation	MetaBar_18S	ARG_BMSOSW_r1	Sequencing and data quality control	ERR1756267	PRJEB6610	European Nucleotide Archive	PRJEB402	http://www.ebi.ac.uk/ena/data/view/PRJEB402	ftp.sra.ebi.ac.uk/vol1/fastq/ERR175/007/ERR1756267/ERR1756267_1.fastq.gz;ftp.sra.ebi.ac.uk/vol1/fastq/ERR175/007/ERR1756267/ERR1756267_2.fastq.gz;	ftp.sra.ebi.ac.uk/vol1/err/ERR175/007/ERR1756267
SAMEA2731110	18S and 16S rRNA genes amplicon generation for eukaryotic and prokaryotic metabarcoding	18S_PCR	Sequencing library preparation	MetaBar_18S	ARG_BMTOSW_r1	Sequencing and data quality control	ERR1756014	PRJEB6610	European Nucleotide Archive	PRJEB402	http://www.ebi.ac.uk/ena/data/view/PRJEB402	ftp.sra.ebi.ac.uk/vol1/fastq/ERR175/004/ERR1756014/ERR1756014_1.fastq.gz;ftp.sra.ebi.ac.uk/vol1/fastq/ERR175/004/ERR1756014/ERR1756014_2.fastq.gz;	ftp.sra.ebi.ac.uk/vol1/err/ERR175/004/ERR1756014
SAMEA2731110	18S and 16S rRNA genes amplicon generation for eukaryotic and prokaryotic metabarcoding	18S_PCR	Sequencing library preparation	MetaBar_18S	ARG_BMTOSW_r1	Sequencing and data quality control	ERR1756347	PRJEB6610	European Nucleotide Archive	PRJEB402	http://www.ebi.ac.uk/ena/data/view/PRJEB402	ftp.sra.ebi.ac.uk/vol1/fastq/ERR175/007/ERR1756347/ERR1756347_1.fastq.gz;ftp.sra.ebi.ac.uk/vol1/fastq/ERR175/007/ERR1756347/ERR1756347_2.fastq.gz;	ftp.sra.ebi.ac.uk/vol1/err/ERR175/007/ERR1756347
SAMEA2731172	18S and 16S rRNA genes amplicon generation for eukaryotic and prokaryotic metabarcoding	18S_PCR	Sequencing library preparation	MetaBar_18S	ARG_BMVOSW_r1	Sequencing and data quality control	ERR1756202	PRJEB6610	European Nucleotide Archive	PRJEB402	http://www.ebi.ac.uk/ena/data/view/PRJEB402	ftp.sra.ebi.ac.uk/vol1/fastq/ERR175/002/ERR1756202/ERR1756202_1.fastq.gz;ftp.sra.ebi.ac.uk/vol1/fastq/ERR175/002/ERR1756202/ERR1756202_2.fastq.gz;	ftp.sra.ebi.ac.uk/vol1/err/ERR175/002/ERR1756202
SAMEA2731172	18S and 16S rRNA genes amplicon generation for eukaryotic and prokaryotic metabarcoding	18S_PCR	Sequencing library preparation	MetaBar_18S	ARG_BMVOSW_r1	Sequencing and data quality control	ERR1756287	PRJEB6610	European Nucleotide Archive	PRJEB402	http://www.ebi.ac.uk/ena/data/view/PRJEB402	ftp.sra.ebi.ac.uk/vol1/fastq/ERR175/007/ERR1756287/ERR1756287_1.fastq.gz;ftp.sra.ebi.ac.uk/vol1/fastq/ERR175/007/ERR1756287/ERR1756287_2.fastq.gz;	ftp.sra.ebi.ac.uk/vol1/err/ERR175/007/ERR1756287
SAMEA2620640	18S and 16S rRNA genes amplicon generation for eukaryotic and prokaryotic metabarcoding	18S_PCR	Sequencing library preparation	MetaBar_18S	ARG_BNAOSW_r1	Sequencing and data quality control	ERR1756293	PRJEB6610	European Nucleotide Archive	PRJEB402	http://www.ebi.ac.uk/ena/data/view/PRJEB402	ftp.sra.ebi.ac.uk/vol1/fastq/ERR175/003/ERR1756293/ERR1756293_1.fastq.gz;ftp.sra.ebi.ac.uk/vol1/fastq/ERR175/003/ERR1756293/ERR1756293_2.fastq.gz;	ftp.sra.ebi.ac.uk/vol1/err/ERR175/003/ERR1756293
SAMEA2620640	18S and 16S rRNA genes amplicon generation for eukaryotic and prokaryotic metabarcoding	18S_PCR	Sequencing library preparation	MetaBar_18S	ARG_BNAOSW_r1	Sequencing and data quality control	ERR1756317	PRJEB6610	European Nucleotide Archive	PRJEB402	http://www.ebi.ac.uk/ena/data/view/PRJEB402	ftp.sra.ebi.ac.uk/vol1/fastq/ERR175/007/ERR1756317/ERR1756317_1.fastq.gz;ftp.sra.ebi.ac.uk/vol1/fastq/ERR175/007/ERR1756317/ERR1756317_2.fastq.gz;	ftp.sra.ebi.ac.uk/vol1/err/ERR175/007/ERR1756317
SAMEA2620638	18S and 16S rRNA genes amplicon generation for eukaryotic and prokaryotic metabarcoding	18S_PCR	Sequencing library preparation	MetaBar_18S	ARG_BNBOSW_r1	Sequencing and data quality control	ERR1756301	PRJEB6610	European Nucleotide Archive	PRJEB402	http://www.ebi.ac.uk/ena/data/view/PRJEB402	ftp.sra.ebi.ac.uk/vol1/fastq/ERR175/001/ERR1756301/ERR1756301_1.fastq.gz;ftp.sra.ebi.ac.uk/vol1/fastq/ERR175/001/ERR1756301/ERR1756301_2.fastq.gz;	ftp.sra.ebi.ac.uk/vol1/err/ERR175/001/ERR1756301
SAMEA2620638	18S and 16S rRNA genes amplicon generation for eukaryotic and prokaryotic metabarcoding	18S_PCR	Sequencing library preparation	MetaBar_18S	ARG_BNBOSW_r1	Sequencing and data quality control	ERR1756025	PRJEB6610	European Nucleotide Archive	PRJEB402	http://www.ebi.ac.uk/ena/data/view/PRJEB402	ftp.sra.ebi.ac.uk/vol1/fastq/ERR175/005/ERR1756025/ERR1756025_1.fastq.gz;ftp.sra.ebi.ac.uk/vol1/fastq/ERR175/005/ERR1756025/ERR1756025_2.fastq.gz;	ftp.sra.ebi.ac.uk/vol1/err/ERR175/005/ERR1756025
SAMEA2731202	18S and 16S rRNA genes amplicon generation for eukaryotic and prokaryotic metabarcoding	18S_PCR	Sequencing library preparation	MetaBar_18S	ARG_BNCOSW_r1	Sequencing and data quality control	ERR1756354	PRJEB6610	European Nucleotide Archive	PRJEB402	http://www.ebi.ac.uk/ena/data/view/PRJEB402	ftp.sra.ebi.ac.uk/vol1/fastq/ERR175/004/ERR1756354/ERR1756354_1.fastq.gz;ftp.sra.ebi.ac.uk/vol1/fastq/ERR175/004/ERR1756354/ERR1756354_2.fastq.gz;	ftp.sra.ebi.ac.uk/vol1/err/ERR175/004/ERR1756354
SAMEA2731202	18S and 16S rRNA genes amplicon generation for eukaryotic and prokaryotic metabarcoding	18S_PCR	Sequencing library preparation	MetaBar_18S	ARG_BNCOSW_r1	Sequencing and data quality control	ERR1756311	PRJEB6610	European Nucleotide Archive	PRJEB402	http://www.ebi.ac.uk/ena/data/view/PRJEB402	ftp.sra.ebi.ac.uk/vol1/fastq/ERR175/001/ERR1756311/ERR1756311_1.fastq.gz;ftp.sra.ebi.ac.uk/vol1/fastq/ERR175/001/ERR1756311/ERR1756311_2.fastq.gz;	ftp.sra.ebi.ac.uk/vol1/err/ERR175/001/ERR1756311
SAMEA2731190	18S and 16S rRNA genes amplicon generation for eukaryotic and prokaryotic metabarcoding	18S_PCR	Sequencing library preparation	MetaBar_18S	ARG_BNDOSW_r1	Sequencing and data quality control	ERR1756215	PRJEB6610	European Nucleotide Archive	PRJEB402	http://www.ebi.ac.uk/ena/data/view/PRJEB402	ftp.sra.ebi.ac.uk/vol1/fastq/ERR175/005/ERR1756215/ERR1756215_1.fastq.gz;ftp.sra.ebi.ac.uk/vol1/fastq/ERR175/005/ERR1756215/ERR1756215_2.fastq.gz;	ftp.sra.ebi.ac.uk/vol1/err/ERR175/005/ERR1756215
SAMEA2731190	18S and 16S rRNA genes amplicon generation for eukaryotic and prokaryotic metabarcoding	18S_PCR	Sequencing library preparation	MetaBar_18S	ARG_BNDOSW_r1	Sequencing and data quality control	ERR1756113	PRJEB6610	European Nucleotide Archive	PRJEB402	http://www.ebi.ac.uk/ena/data/view/PRJEB402	ftp.sra.ebi.ac.uk/vol1/fastq/ERR175/003/ERR1756113/ERR1756113_1.fastq.gz;ftp.sra.ebi.ac.uk/vol1/fastq/ERR175/003/ERR1756113/ERR1756113_2.fastq.gz;	ftp.sra.ebi.ac.uk/vol1/err/ERR175/003/ERR1756113
SAMEA2620775	18S and 16S rRNA genes amplicon generation for eukaryotic and prokaryotic metabarcoding	18S_PCR	Sequencing library preparation	MetaBar_18S	ARG_BNEOSW_r1	Sequencing and data quality control	ERR1755954	PRJEB6610	European Nucleotide Archive	PRJEB402	http://www.ebi.ac.uk/ena/data/view/PRJEB402	ftp.sra.ebi.ac.uk/vol1/fastq/ERR175/004/ERR1755954/ERR1755954_1.fastq.gz;ftp.sra.ebi.ac.uk/vol1/fastq/ERR175/004/ERR1755954/ERR1755954_2.fastq.gz;	ftp.sra.ebi.ac.uk/vol1/err/ERR175/004/ERR1755954
SAMEA2620775	18S and 16S rRNA genes amplicon generation for eukaryotic and prokaryotic metabarcoding	18S_PCR	Sequencing library preparation	MetaBar_18S	ARG_BNEOSW_r1	Sequencing and data quality control	ERR1756057	PRJEB6610	European Nucleotide Archive	PRJEB402	http://www.ebi.ac.uk/ena/data/view/PRJEB402	ftp.sra.ebi.ac.uk/vol1/fastq/ERR175/007/ERR1756057/ERR1756057_1.fastq.gz;ftp.sra.ebi.ac.uk/vol1/fastq/ERR175/007/ERR1756057/ERR1756057_2.fastq.gz;	ftp.sra.ebi.ac.uk/vol1/err/ERR175/007/ERR1756057
SAMEA2620777	18S and 16S rRNA genes amplicon generation for eukaryotic and prokaryotic metabarcoding	18S_PCR	Sequencing library preparation	MetaBar_18S	ARG_BNFOSW_r1	Sequencing and data quality control	ERR1879667	PRJEB6610	European Nucleotide Archive	PRJEB402	http://www.ebi.ac.uk/ena/data/view/PRJEB402	ftp.sra.ebi.ac.uk/vol1/fastq/ERR187/007/ERR1879667/ERR1879667_1.fastq.gz;ftp.sra.ebi.ac.uk/vol1/fastq/ERR187/007/ERR1879667/ERR1879667_2.fastq.gz;	ftp.sra.ebi.ac.uk/vol1/err/ERR187/007/ERR1879667
SAMEA2620777	18S and 16S rRNA genes amplicon generation for eukaryotic and prokaryotic metabarcoding	18S_PCR	Sequencing library preparation	MetaBar_18S	ARG_BNFOSW_r1	Sequencing and data quality control	ERR1879756	PRJEB6610	European Nucleotide Archive	PRJEB402	http://www.ebi.ac.uk/ena/data/view/PRJEB402	ftp.sra.ebi.ac.uk/vol1/fastq/ERR187/006/ERR1879756/ERR1879756_1.fastq.gz;ftp.sra.ebi.ac.uk/vol1/fastq/ERR187/006/ERR1879756/ERR1879756_2.fastq.gz;	ftp.sra.ebi.ac.uk/vol1/err/ERR187/006/ERR1879756
SAMEA2620777	18S and 16S rRNA genes amplicon generation for eukaryotic and prokaryotic metabarcoding	18S_PCR	Sequencing library preparation	MetaBar_18S	ARG_BNFOSW_r1	Sequencing and data quality control	ERR1879761	PRJEB6610	European Nucleotide Archive	PRJEB402	http://www.ebi.ac.uk/ena/data/view/PRJEB402	ftp.sra.ebi.ac.uk/vol1/fastq/ERR187/001/ERR1879761/ERR1879761_1.fastq.gz;ftp.sra.ebi.ac.uk/vol1/fastq/ERR187/001/ERR1879761/ERR1879761_2.fastq.gz;	ftp.sra.ebi.ac.uk/vol1/err/ERR187/001/ERR1879761
SAMEA2731434	18S and 16S rRNA genes amplicon generation for eukaryotic and prokaryotic metabarcoding	18S_PCR	Sequencing library preparation	MetaBar_18S	ARG_BNGOSW_r1	Sequencing and data quality control	ERR1756316	PRJEB6610	European Nucleotide Archive	PRJEB402	http://www.ebi.ac.uk/ena/data/view/PRJEB402	ftp.sra.ebi.ac.uk/vol1/fastq/ERR175/006/ERR1756316/ERR1756316_1.fastq.gz;ftp.sra.ebi.ac.uk/vol1/fastq/ERR175/006/ERR1756316/ERR1756316_2.fastq.gz;	ftp.sra.ebi.ac.uk/vol1/err/ERR175/006/ERR1756316
SAMEA2731434	18S and 16S rRNA genes amplicon generation for eukaryotic and prokaryotic metabarcoding	18S_PCR	Sequencing library preparation	MetaBar_18S	ARG_BNGOSW_r1	Sequencing and data quality control	ERR1756143	PRJEB6610	European Nucleotide Archive	PRJEB402	http://www.ebi.ac.uk/ena/data/view/PRJEB402	ftp.sra.ebi.ac.uk/vol1/fastq/ERR175/003/ERR1756143/ERR1756143_1.fastq.gz;ftp.sra.ebi.ac.uk/vol1/fastq/ERR175/003/ERR1756143/ERR1756143_2.fastq.gz;	ftp.sra.ebi.ac.uk/vol1/err/ERR175/003/ERR1756143
SAMEA2731420	18S and 16S rRNA genes amplicon generation for eukaryotic and prokaryotic metabarcoding	18S_PCR	Sequencing library preparation	MetaBar_18S	ARG_BNHOSW_r1	Sequencing and data quality control	ERR1755958	PRJEB6610	European Nucleotide Archive	PRJEB402	http://www.ebi.ac.uk/ena/data/view/PRJEB402	ftp.sra.ebi.ac.uk/vol1/fastq/ERR175/008/ERR1755958/ERR1755958_1.fastq.gz;ftp.sra.ebi.ac.uk/vol1/fastq/ERR175/008/ERR1755958/ERR1755958_2.fastq.gz;	ftp.sra.ebi.ac.uk/vol1/err/ERR175/008/ERR1755958
SAMEA2731420	18S and 16S rRNA genes amplicon generation for eukaryotic and prokaryotic metabarcoding	18S_PCR	Sequencing library preparation	MetaBar_18S	ARG_BNHOSW_r1	Sequencing and data quality control	ERR1756223	PRJEB6610	European Nucleotide Archive	PRJEB402	http://www.ebi.ac.uk/ena/data/view/PRJEB402	ftp.sra.ebi.ac.uk/vol1/fastq/ERR175/003/ERR1756223/ERR1756223_1.fastq.gz;ftp.sra.ebi.ac.uk/vol1/fastq/ERR175/003/ERR1756223/ERR1756223_2.fastq.gz;	ftp.sra.ebi.ac.uk/vol1/err/ERR175/003/ERR1756223
SAMEA2621124	18S and 16S rRNA genes amplicon generation for eukaryotic and prokaryotic metabarcoding	18S_PCR	Sequencing library preparation	MetaBar_18S	ARG_BNIOSW_r1	Sequencing and data quality control	ERR1879837	PRJEB6610	European Nucleotide Archive	PRJEB402	http://www.ebi.ac.uk/ena/data/view/PRJEB402	ftp.sra.ebi.ac.uk/vol1/fastq/ERR187/007/ERR1879837/ERR1879837_1.fastq.gz;ftp.sra.ebi.ac.uk/vol1/fastq/ERR187/007/ERR1879837/ERR1879837_2.fastq.gz;	ftp.sra.ebi.ac.uk/vol1/err/ERR187/007/ERR1879837
SAMEA2621124	18S and 16S rRNA genes amplicon generation for eukaryotic and prokaryotic metabarcoding	18S_PCR	Sequencing library preparation	MetaBar_18S	ARG_BNIOSW_r1	Sequencing and data quality control	ERR1879909	PRJEB6610	European Nucleotide Archive	PRJEB402	http://www.ebi.ac.uk/ena/data/view/PRJEB402	ftp.sra.ebi.ac.uk/vol1/fastq/ERR187/009/ERR1879909/ERR1879909_1.fastq.gz;ftp.sra.ebi.ac.uk/vol1/fastq/ERR187/009/ERR1879909/ERR1879909_2.fastq.gz;	ftp.sra.ebi.ac.uk/vol1/err/ERR187/009/ERR1879909
SAMEA2621124	18S and 16S rRNA genes amplicon generation for eukaryotic and prokaryotic metabarcoding	18S_PCR	Sequencing library preparation	MetaBar_18S	ARG_BNIOSW_r1	Sequencing and data quality control	ERR1879715	PRJEB6610	European Nucleotide Archive	PRJEB402	http://www.ebi.ac.uk/ena/data/view/PRJEB402	ftp.sra.ebi.ac.uk/vol1/fastq/ERR187/005/ERR1879715/ERR1879715_1.fastq.gz;ftp.sra.ebi.ac.uk/vol1/fastq/ERR187/005/ERR1879715/ERR1879715_2.fastq.gz;	ftp.sra.ebi.ac.uk/vol1/err/ERR187/005/ERR1879715
SAMEA2621126	18S and 16S rRNA genes amplicon generation for eukaryotic and prokaryotic metabarcoding	18S_PCR	Sequencing library preparation	MetaBar_18S	ARG_BNKOSW_r1	Sequencing and data quality control	ERR1756127	PRJEB6610	European Nucleotide Archive	PRJEB402	http://www.ebi.ac.uk/ena/data/view/PRJEB402	ftp.sra.ebi.ac.uk/vol1/fastq/ERR175/007/ERR1756127/ERR1756127_1.fastq.gz;ftp.sra.ebi.ac.uk/vol1/fastq/ERR175/007/ERR1756127/ERR1756127_2.fastq.gz;	ftp.sra.ebi.ac.uk/vol1/err/ERR175/007/ERR1756127
SAMEA2621126	18S and 16S rRNA genes amplicon generation for eukaryotic and prokaryotic metabarcoding	18S_PCR	Sequencing library preparation	MetaBar_18S	ARG_BNKOSW_r1	Sequencing and data quality control	ERR1756135	PRJEB6610	European Nucleotide Archive	PRJEB402	http://www.ebi.ac.uk/ena/data/view/PRJEB402	ftp.sra.ebi.ac.uk/vol1/fastq/ERR175/005/ERR1756135/ERR1756135_1.fastq.gz;ftp.sra.ebi.ac.uk/vol1/fastq/ERR175/005/ERR1756135/ERR1756135_2.fastq.gz;	ftp.sra.ebi.ac.uk/vol1/err/ERR175/005/ERR1756135
SAMEA2731966	18S and 16S rRNA genes amplicon generation for eukaryotic and prokaryotic metabarcoding	18S_PCR	Sequencing library preparation	MetaBar_18S	ARG_BNLOSW_r1	Sequencing and data quality control	ERR1755948	PRJEB6610	European Nucleotide Archive	PRJEB402	http://www.ebi.ac.uk/ena/data/view/PRJEB402	ftp.sra.ebi.ac.uk/vol1/fastq/ERR175/008/ERR1755948/ERR1755948_1.fastq.gz;ftp.sra.ebi.ac.uk/vol1/fastq/ERR175/008/ERR1755948/ERR1755948_2.fastq.gz;	ftp.sra.ebi.ac.uk/vol1/err/ERR175/008/ERR1755948
SAMEA2731966	18S and 16S rRNA genes amplicon generation for eukaryotic and prokaryotic metabarcoding	18S_PCR	Sequencing library preparation	MetaBar_18S	ARG_BNLOSW_r1	Sequencing and data quality control	ERR1756238	PRJEB6610	European Nucleotide Archive	PRJEB402	http://www.ebi.ac.uk/ena/data/view/PRJEB402	ftp.sra.ebi.ac.uk/vol1/fastq/ERR175/008/ERR1756238/ERR1756238_1.fastq.gz;ftp.sra.ebi.ac.uk/vol1/fastq/ERR175/008/ERR1756238/ERR1756238_2.fastq.gz;	ftp.sra.ebi.ac.uk/vol1/err/ERR175/008/ERR1756238
SAMEA2731962	18S and 16S rRNA genes amplicon generation for eukaryotic and prokaryotic metabarcoding	18S_PCR	Sequencing library preparation	MetaBar_18S	ARG_BNMOSW_r1	Sequencing and data quality control	ERR1756051	PRJEB6610	European Nucleotide Archive	PRJEB402	http://www.ebi.ac.uk/ena/data/view/PRJEB402	ftp.sra.ebi.ac.uk/vol1/fastq/ERR175/001/ERR1756051/ERR1756051_1.fastq.gz;ftp.sra.ebi.ac.uk/vol1/fastq/ERR175/001/ERR1756051/ERR1756051_2.fastq.gz;	ftp.sra.ebi.ac.uk/vol1/err/ERR175/001/ERR1756051
SAMEA2731962	18S and 16S rRNA genes amplicon generation for eukaryotic and prokaryotic metabarcoding	18S_PCR	Sequencing library preparation	MetaBar_18S	ARG_BNMOSW_r1	Sequencing and data quality control	ERR1756030	PRJEB6610	European Nucleotide Archive	PRJEB402	http://www.ebi.ac.uk/ena/data/view/PRJEB402	ftp.sra.ebi.ac.uk/vol1/fastq/ERR175/000/ERR1756030/ERR1756030_1.fastq.gz;ftp.sra.ebi.ac.uk/vol1/fastq/ERR175/000/ERR1756030/ERR1756030_2.fastq.gz;	ftp.sra.ebi.ac.uk/vol1/err/ERR175/000/ERR1756030
SAMEA2731877	18S and 16S rRNA genes amplicon generation for eukaryotic and prokaryotic metabarcoding	18S_PCR	Sequencing library preparation	MetaBar_18S	ARG_BNNOSW_r1	Sequencing and data quality control	ERR1756272	PRJEB6610	European Nucleotide Archive	PRJEB402	http://www.ebi.ac.uk/ena/data/view/PRJEB402	ftp.sra.ebi.ac.uk/vol1/fastq/ERR175/002/ERR1756272/ERR1756272_1.fastq.gz;ftp.sra.ebi.ac.uk/vol1/fastq/ERR175/002/ERR1756272/ERR1756272_2.fastq.gz;	ftp.sra.ebi.ac.uk/vol1/err/ERR175/002/ERR1756272
SAMEA2731877	18S and 16S rRNA genes amplicon generation for eukaryotic and prokaryotic metabarcoding	18S_PCR	Sequencing library preparation	MetaBar_18S	ARG_BNNOSW_r1	Sequencing and data quality control	ERR1755962	PRJEB6610	European Nucleotide Archive	PRJEB402	http://www.ebi.ac.uk/ena/data/view/PRJEB402	ftp.sra.ebi.ac.uk/vol1/fastq/ERR175/002/ERR1755962/ERR1755962_1.fastq.gz;ftp.sra.ebi.ac.uk/vol1/fastq/ERR175/002/ERR1755962/ERR1755962_2.fastq.gz;	ftp.sra.ebi.ac.uk/vol1/err/ERR175/002/ERR1755962
SAMEA2621388	18S and 16S rRNA genes amplicon generation for eukaryotic and prokaryotic metabarcoding	18S_PCR	Sequencing library preparation	MetaBar_18S	ARG_BNPOSW_r1	Sequencing and data quality control	ERR1756303	PRJEB6610	European Nucleotide Archive	PRJEB402	http://www.ebi.ac.uk/ena/data/view/PRJEB402	ftp.sra.ebi.ac.uk/vol1/fastq/ERR175/003/ERR1756303/ERR1756303_1.fastq.gz;ftp.sra.ebi.ac.uk/vol1/fastq/ERR175/003/ERR1756303/ERR1756303_2.fastq.gz;	ftp.sra.ebi.ac.uk/vol1/err/ERR175/003/ERR1756303
SAMEA2621388	18S and 16S rRNA genes amplicon generation for eukaryotic and prokaryotic metabarcoding	18S_PCR	Sequencing library preparation	MetaBar_18S	ARG_BNPOSW_r1	Sequencing and data quality control	ERR1756083	PRJEB6610	European Nucleotide Archive	PRJEB402	http://www.ebi.ac.uk/ena/data/view/PRJEB402	ftp.sra.ebi.ac.uk/vol1/fastq/ERR175/003/ERR1756083/ERR1756083_1.fastq.gz;ftp.sra.ebi.ac.uk/vol1/fastq/ERR175/003/ERR1756083/ERR1756083_2.fastq.gz;	ftp.sra.ebi.ac.uk/vol1/err/ERR175/003/ERR1756083
SAMEA2732895	18S and 16S rRNA genes amplicon generation for eukaryotic and prokaryotic metabarcoding	18S_PCR	Sequencing library preparation	MetaBar_18S	ARG_BNQOSW_r1	Sequencing and data quality control	ERR1759713	PRJEB6610	European Nucleotide Archive	PRJEB402	http://www.ebi.ac.uk/ena/data/view/PRJEB402	ftp.sra.ebi.ac.uk/vol1/fastq/ERR175/003/ERR1759713/ERR1759713_1.fastq.gz;ftp.sra.ebi.ac.uk/vol1/fastq/ERR175/003/ERR1759713/ERR1759713_2.fastq.gz;	ftp.sra.ebi.ac.uk/vol1/err/ERR175/003/ERR1759713
SAMEA2732895	18S and 16S rRNA genes amplicon generation for eukaryotic and prokaryotic metabarcoding	18S_PCR	Sequencing library preparation	MetaBar_18S	ARG_BNQOSW_r1	Sequencing and data quality control	ERR1759706	PRJEB6610	European Nucleotide Archive	PRJEB402	http://www.ebi.ac.uk/ena/data/view/PRJEB402	ftp.sra.ebi.ac.uk/vol1/fastq/ERR175/006/ERR1759706/ERR1759706_1.fastq.gz;ftp.sra.ebi.ac.uk/vol1/fastq/ERR175/006/ERR1759706/ERR1759706_2.fastq.gz;	ftp.sra.ebi.ac.uk/vol1/err/ERR175/006/ERR1759706
SAMEA2732468	18S and 16S rRNA genes amplicon generation for eukaryotic and prokaryotic metabarcoding	18S_PCR	Sequencing library preparation	MetaBar_18S	ARG_BNROSW_r1	Sequencing and data quality control	ERR1756230	PRJEB6610	European Nucleotide Archive	PRJEB402	http://www.ebi.ac.uk/ena/data/view/PRJEB402	ftp.sra.ebi.ac.uk/vol1/fastq/ERR175/000/ERR1756230/ERR1756230_1.fastq.gz;ftp.sra.ebi.ac.uk/vol1/fastq/ERR175/000/ERR1756230/ERR1756230_2.fastq.gz;	ftp.sra.ebi.ac.uk/vol1/err/ERR175/000/ERR1756230
SAMEA2732468	18S and 16S rRNA genes amplicon generation for eukaryotic and prokaryotic metabarcoding	18S_PCR	Sequencing library preparation	MetaBar_18S	ARG_BNROSW_r1	Sequencing and data quality control	ERR1756059	PRJEB6610	European Nucleotide Archive	PRJEB402	http://www.ebi.ac.uk/ena/data/view/PRJEB402	ftp.sra.ebi.ac.uk/vol1/fastq/ERR175/009/ERR1756059/ERR1756059_1.fastq.gz;ftp.sra.ebi.ac.uk/vol1/fastq/ERR175/009/ERR1756059/ERR1756059_2.fastq.gz;	ftp.sra.ebi.ac.uk/vol1/err/ERR175/009/ERR1756059
SAMEA2732530	18S and 16S rRNA genes amplicon generation for eukaryotic and prokaryotic metabarcoding	18S_PCR	Sequencing library preparation	MetaBar_18S	ARG_BNSOSW_r1	Sequencing and data quality control	ERR1755933	PRJEB6610	European Nucleotide Archive	PRJEB402	http://www.ebi.ac.uk/ena/data/view/PRJEB402	ftp.sra.ebi.ac.uk/vol1/fastq/ERR175/003/ERR1755933/ERR1755933_1.fastq.gz;ftp.sra.ebi.ac.uk/vol1/fastq/ERR175/003/ERR1755933/ERR1755933_2.fastq.gz;	ftp.sra.ebi.ac.uk/vol1/err/ERR175/003/ERR1755933
SAMEA2732530	18S and 16S rRNA genes amplicon generation for eukaryotic and prokaryotic metabarcoding	18S_PCR	Sequencing library preparation	MetaBar_18S	ARG_BNSOSW_r1	Sequencing and data quality control	ERR1755886	PRJEB6610	European Nucleotide Archive	PRJEB402	http://www.ebi.ac.uk/ena/data/view/PRJEB402	ftp.sra.ebi.ac.uk/vol1/fastq/ERR175/006/ERR1755886/ERR1755886_1.fastq.gz;ftp.sra.ebi.ac.uk/vol1/fastq/ERR175/006/ERR1755886/ERR1755886_2.fastq.gz;	ftp.sra.ebi.ac.uk/vol1/err/ERR175/006/ERR1755886
SAMEA2621362	18S and 16S rRNA genes amplicon generation for eukaryotic and prokaryotic metabarcoding	18S_PCR	Sequencing library preparation	MetaBar_18S	ARG_BNTOSW_r1	Sequencing and data quality control	ERR1756162	PRJEB6610	European Nucleotide Archive	PRJEB402	http://www.ebi.ac.uk/ena/data/view/PRJEB402	ftp.sra.ebi.ac.uk/vol1/fastq/ERR175/002/ERR1756162/ERR1756162_1.fastq.gz;ftp.sra.ebi.ac.uk/vol1/fastq/ERR175/002/ERR1756162/ERR1756162_2.fastq.gz;	ftp.sra.ebi.ac.uk/vol1/err/ERR175/002/ERR1756162
SAMEA2621362	18S and 16S rRNA genes amplicon generation for eukaryotic and prokaryotic metabarcoding	18S_PCR	Sequencing library preparation	MetaBar_18S	ARG_BNTOSW_r1	Sequencing and data quality control	ERR1756007	PRJEB6610	European Nucleotide Archive	PRJEB402	http://www.ebi.ac.uk/ena/data/view/PRJEB402	ftp.sra.ebi.ac.uk/vol1/fastq/ERR175/007/ERR1756007/ERR1756007_1.fastq.gz;ftp.sra.ebi.ac.uk/vol1/fastq/ERR175/007/ERR1756007/ERR1756007_2.fastq.gz;	ftp.sra.ebi.ac.uk/vol1/err/ERR175/007/ERR1756007
SAMEA2732401	18S and 16S rRNA genes amplicon generation for eukaryotic and prokaryotic metabarcoding	18S_PCR	Sequencing library preparation	MetaBar_18S	ARG_BNVOSW_r1	Sequencing and data quality control	ERR1759705	PRJEB6610	European Nucleotide Archive	PRJEB402	http://www.ebi.ac.uk/ena/data/view/PRJEB402	ftp.sra.ebi.ac.uk/vol1/fastq/ERR175/005/ERR1759705/ERR1759705_1.fastq.gz;ftp.sra.ebi.ac.uk/vol1/fastq/ERR175/005/ERR1759705/ERR1759705_2.fastq.gz;	ftp.sra.ebi.ac.uk/vol1/err/ERR175/005/ERR1759705
SAMEA2732401	18S and 16S rRNA genes amplicon generation for eukaryotic and prokaryotic metabarcoding	18S_PCR	Sequencing library preparation	MetaBar_18S	ARG_BNVOSW_r1	Sequencing and data quality control	ERR1759717	PRJEB6610	European Nucleotide Archive	PRJEB402	http://www.ebi.ac.uk/ena/data/view/PRJEB402	ftp.sra.ebi.ac.uk/vol1/fastq/ERR175/007/ERR1759717/ERR1759717_1.fastq.gz;ftp.sra.ebi.ac.uk/vol1/fastq/ERR175/007/ERR1759717/ERR1759717_2.fastq.gz;	ftp.sra.ebi.ac.uk/vol1/err/ERR175/007/ERR1759717
SAMEA2732891	18S and 16S rRNA genes amplicon generation for eukaryotic and prokaryotic metabarcoding	18S_PCR	Sequencing library preparation	MetaBar_18S	ARG_BPAOSW_r1	Sequencing and data quality control	ERR1879861	PRJEB6610	European Nucleotide Archive	PRJEB402	http://www.ebi.ac.uk/ena/data/view/PRJEB402	ftp.sra.ebi.ac.uk/vol1/fastq/ERR187/001/ERR1879861/ERR1879861_1.fastq.gz;ftp.sra.ebi.ac.uk/vol1/fastq/ERR187/001/ERR1879861/ERR1879861_2.fastq.gz;	ftp.sra.ebi.ac.uk/vol1/err/ERR187/001/ERR1879861
SAMEA2732891	18S and 16S rRNA genes amplicon generation for eukaryotic and prokaryotic metabarcoding	18S_PCR	Sequencing library preparation	MetaBar_18S	ARG_BPAOSW_r1	Sequencing and data quality control	ERR1879706	PRJEB6610	European Nucleotide Archive	PRJEB402	http://www.ebi.ac.uk/ena/data/view/PRJEB402	ftp.sra.ebi.ac.uk/vol1/fastq/ERR187/006/ERR1879706/ERR1879706_1.fastq.gz;ftp.sra.ebi.ac.uk/vol1/fastq/ERR187/006/ERR1879706/ERR1879706_2.fastq.gz;	ftp.sra.ebi.ac.uk/vol1/err/ERR187/006/ERR1879706
SAMEA2621364	18S and 16S rRNA genes amplicon generation for eukaryotic and prokaryotic metabarcoding	18S_PCR	Sequencing library preparation	MetaBar_18S	ARG_BPBOSW_r1	Sequencing and data quality control	ERR1756187	PRJEB6610	European Nucleotide Archive	PRJEB402	http://www.ebi.ac.uk/ena/data/view/PRJEB402	ftp.sra.ebi.ac.uk/vol1/fastq/ERR175/007/ERR1756187/ERR1756187_1.fastq.gz;ftp.sra.ebi.ac.uk/vol1/fastq/ERR175/007/ERR1756187/ERR1756187_2.fastq.gz;	ftp.sra.ebi.ac.uk/vol1/err/ERR175/007/ERR1756187
SAMEA2621364	18S and 16S rRNA genes amplicon generation for eukaryotic and prokaryotic metabarcoding	18S_PCR	Sequencing library preparation	MetaBar_18S	ARG_BPBOSW_r1	Sequencing and data quality control	ERR1755992	PRJEB6610	European Nucleotide Archive	PRJEB402	http://www.ebi.ac.uk/ena/data/view/PRJEB402	ftp.sra.ebi.ac.uk/vol1/fastq/ERR175/002/ERR1755992/ERR1755992_1.fastq.gz;ftp.sra.ebi.ac.uk/vol1/fastq/ERR175/002/ERR1755992/ERR1755992_2.fastq.gz;	ftp.sra.ebi.ac.uk/vol1/err/ERR175/002/ERR1755992
SAMEA2621315	18S and 16S rRNA genes amplicon generation for eukaryotic and prokaryotic metabarcoding	18S_PCR	Sequencing library preparation	MetaBar_18S	ARG_BPCOSW_r1	Sequencing and data quality control	ERR1755917	PRJEB6610	European Nucleotide Archive	PRJEB402	http://www.ebi.ac.uk/ena/data/view/PRJEB402	ftp.sra.ebi.ac.uk/vol1/fastq/ERR175/007/ERR1755917/ERR1755917_1.fastq.gz;ftp.sra.ebi.ac.uk/vol1/fastq/ERR175/007/ERR1755917/ERR1755917_2.fastq.gz;	ftp.sra.ebi.ac.uk/vol1/err/ERR175/007/ERR1755917
SAMEA2732299	18S and 16S rRNA genes amplicon generation for eukaryotic and prokaryotic metabarcoding	18S_PCR	Sequencing library preparation	MetaBar_18S	ARG_BPDOSW_r1	Sequencing and data quality control	ERR1756178	PRJEB6610	European Nucleotide Archive	PRJEB402	http://www.ebi.ac.uk/ena/data/view/PRJEB402	ftp.sra.ebi.ac.uk/vol1/fastq/ERR175/008/ERR1756178/ERR1756178_1.fastq.gz;ftp.sra.ebi.ac.uk/vol1/fastq/ERR175/008/ERR1756178/ERR1756178_2.fastq.gz;	ftp.sra.ebi.ac.uk/vol1/err/ERR175/008/ERR1756178
SAMEA2732231	18S and 16S rRNA genes amplicon generation for eukaryotic and prokaryotic metabarcoding	18S_PCR	Sequencing library preparation	MetaBar_18S	ARG_BPEOSW_r1	Sequencing and data quality control	ERR1756124	PRJEB6610	European Nucleotide Archive	PRJEB402	http://www.ebi.ac.uk/ena/data/view/PRJEB402	ftp.sra.ebi.ac.uk/vol1/fastq/ERR175/004/ERR1756124/ERR1756124_1.fastq.gz;ftp.sra.ebi.ac.uk/vol1/fastq/ERR175/004/ERR1756124/ERR1756124_2.fastq.gz;	ftp.sra.ebi.ac.uk/vol1/err/ERR175/004/ERR1756124
SAMEA2621337	18S and 16S rRNA genes amplicon generation for eukaryotic and prokaryotic metabarcoding	18S_PCR	Sequencing library preparation	MetaBar_18S	ARG_BPFOSW_r1	Sequencing and data quality control	ERR1756102	PRJEB6610	European Nucleotide Archive	PRJEB402	http://www.ebi.ac.uk/ena/data/view/PRJEB402	ftp.sra.ebi.ac.uk/vol1/fastq/ERR175/002/ERR1756102/ERR1756102_1.fastq.gz;ftp.sra.ebi.ac.uk/vol1/fastq/ERR175/002/ERR1756102/ERR1756102_2.fastq.gz;	ftp.sra.ebi.ac.uk/vol1/err/ERR175/002/ERR1756102
SAMEA2621339	18S and 16S rRNA genes amplicon generation for eukaryotic and prokaryotic metabarcoding	18S_PCR	Sequencing library preparation	MetaBar_18S	ARG_BPGOSW_r1	Sequencing and data quality control	ERR1756199	PRJEB6610	European Nucleotide Archive	PRJEB402	http://www.ebi.ac.uk/ena/data/view/PRJEB402	ftp.sra.ebi.ac.uk/vol1/fastq/ERR175/009/ERR1756199/ERR1756199_1.fastq.gz;ftp.sra.ebi.ac.uk/vol1/fastq/ERR175/009/ERR1756199/ERR1756199_2.fastq.gz;	ftp.sra.ebi.ac.uk/vol1/err/ERR175/009/ERR1756199
SAMEA2732399	18S and 16S rRNA genes amplicon generation for eukaryotic and prokaryotic metabarcoding	18S_PCR	Sequencing library preparation	MetaBar_18S	ARG_BPHOSW_r1	Sequencing and data quality control	ERR1756269	PRJEB6610	European Nucleotide Archive	PRJEB402	http://www.ebi.ac.uk/ena/data/view/PRJEB402	ftp.sra.ebi.ac.uk/vol1/fastq/ERR175/009/ERR1756269/ERR1756269_1.fastq.gz;ftp.sra.ebi.ac.uk/vol1/fastq/ERR175/009/ERR1756269/ERR1756269_2.fastq.gz;	ftp.sra.ebi.ac.uk/vol1/err/ERR175/009/ERR1756269
SAMEA2732344	18S and 16S rRNA genes amplicon generation for eukaryotic and prokaryotic metabarcoding	18S_PCR	Sequencing library preparation	MetaBar_18S	ARG_BPIOSW_r1	Sequencing and data quality control	ERR1755995	PRJEB6610	European Nucleotide Archive	PRJEB402	http://www.ebi.ac.uk/ena/data/view/PRJEB402	ftp.sra.ebi.ac.uk/vol1/fastq/ERR175/005/ERR1755995/ERR1755995_1.fastq.gz;ftp.sra.ebi.ac.uk/vol1/fastq/ERR175/005/ERR1755995/ERR1755995_2.fastq.gz;	ftp.sra.ebi.ac.uk/vol1/err/ERR175/005/ERR1755995
SAMEA2732415	18S and 16S rRNA genes amplicon generation for eukaryotic and prokaryotic metabarcoding	18S_PCR	Sequencing library preparation	MetaBar_18S	ARG_BPLOSW_r1	Sequencing and data quality control	ERR1756141	PRJEB6610	European Nucleotide Archive	PRJEB402	http://www.ebi.ac.uk/ena/data/view/PRJEB402	ftp.sra.ebi.ac.uk/vol1/fastq/ERR175/001/ERR1756141/ERR1756141_1.fastq.gz;ftp.sra.ebi.ac.uk/vol1/fastq/ERR175/001/ERR1756141/ERR1756141_2.fastq.gz;	ftp.sra.ebi.ac.uk/vol1/err/ERR175/001/ERR1756141
SAMEA2732415	18S and 16S rRNA genes amplicon generation for eukaryotic and prokaryotic metabarcoding	18S_PCR	Sequencing library preparation	MetaBar_18S	ARG_BPLOSW_r1	Sequencing and data quality control	ERR1756281	PRJEB6610	European Nucleotide Archive	PRJEB402	http://www.ebi.ac.uk/ena/data/view/PRJEB402	ftp.sra.ebi.ac.uk/vol1/fastq/ERR175/001/ERR1756281/ERR1756281_1.fastq.gz;ftp.sra.ebi.ac.uk/vol1/fastq/ERR175/001/ERR1756281/ERR1756281_2.fastq.gz;	ftp.sra.ebi.ac.uk/vol1/err/ERR175/001/ERR1756281
SAMEA2732536	18S and 16S rRNA genes amplicon generation for eukaryotic and prokaryotic metabarcoding	18S_PCR	Sequencing library preparation	MetaBar_18S	ARG_BPMOSW_r1	Sequencing and data quality control	ERR1756313	PRJEB6610	European Nucleotide Archive	PRJEB402	http://www.ebi.ac.uk/ena/data/view/PRJEB402	ftp.sra.ebi.ac.uk/vol1/fastq/ERR175/003/ERR1756313/ERR1756313_1.fastq.gz;ftp.sra.ebi.ac.uk/vol1/fastq/ERR175/003/ERR1756313/ERR1756313_2.fastq.gz;	ftp.sra.ebi.ac.uk/vol1/err/ERR175/003/ERR1756313
SAMEA2621637	18S and 16S rRNA genes amplicon generation for eukaryotic and prokaryotic metabarcoding	18S_PCR	Sequencing library preparation	MetaBar_18S	ARG_BPNOSW_r1	Sequencing and data quality control	ERR1879731	PRJEB6610	European Nucleotide Archive	PRJEB402	http://www.ebi.ac.uk/ena/data/view/PRJEB402	ftp.sra.ebi.ac.uk/vol1/fastq/ERR187/001/ERR1879731/ERR1879731_1.fastq.gz;ftp.sra.ebi.ac.uk/vol1/fastq/ERR187/001/ERR1879731/ERR1879731_2.fastq.gz;	ftp.sra.ebi.ac.uk/vol1/err/ERR187/001/ERR1879731
SAMEA2621637	18S and 16S rRNA genes amplicon generation for eukaryotic and prokaryotic metabarcoding	18S_PCR	Sequencing library preparation	MetaBar_18S	ARG_BPNOSW_r1	Sequencing and data quality control	ERR1879684	PRJEB6610	European Nucleotide Archive	PRJEB402	http://www.ebi.ac.uk/ena/data/view/PRJEB402	ftp.sra.ebi.ac.uk/vol1/fastq/ERR187/004/ERR1879684/ERR1879684_1.fastq.gz;ftp.sra.ebi.ac.uk/vol1/fastq/ERR187/004/ERR1879684/ERR1879684_2.fastq.gz;	ftp.sra.ebi.ac.uk/vol1/err/ERR187/004/ERR1879684
SAMEA2732360	18S and 16S rRNA genes amplicon generation for eukaryotic and prokaryotic metabarcoding	18S_PCR	Sequencing library preparation	MetaBar_18S	ARG_BPPOSW_r1	Sequencing and data quality control	ERR1756214	PRJEB6610	European Nucleotide Archive	PRJEB402	http://www.ebi.ac.uk/ena/data/view/PRJEB402	ftp.sra.ebi.ac.uk/vol1/fastq/ERR175/004/ERR1756214/ERR1756214_1.fastq.gz;ftp.sra.ebi.ac.uk/vol1/fastq/ERR175/004/ERR1756214/ERR1756214_2.fastq.gz;	ftp.sra.ebi.ac.uk/vol1/err/ERR175/004/ERR1756214
SAMEA2732360	18S and 16S rRNA genes amplicon generation for eukaryotic and prokaryotic metabarcoding	18S_PCR	Sequencing library preparation	MetaBar_18S	ARG_BPPOSW_r1	Sequencing and data quality control	ERR1755880	PRJEB6610	European Nucleotide Archive	PRJEB402	http://www.ebi.ac.uk/ena/data/view/PRJEB402	ftp.sra.ebi.ac.uk/vol1/fastq/ERR175/000/ERR1755880/ERR1755880_1.fastq.gz;ftp.sra.ebi.ac.uk/vol1/fastq/ERR175/000/ERR1755880/ERR1755880_2.fastq.gz;	ftp.sra.ebi.ac.uk/vol1/err/ERR175/000/ERR1755880
SAMEA2621639	18S and 16S rRNA genes amplicon generation for eukaryotic and prokaryotic metabarcoding	18S_PCR	Sequencing library preparation	MetaBar_18S	ARG_BPQOSW_r1	Sequencing and data quality control	ERR1755946	PRJEB6610	European Nucleotide Archive	PRJEB402	http://www.ebi.ac.uk/ena/data/view/PRJEB402	ftp.sra.ebi.ac.uk/vol1/fastq/ERR175/006/ERR1755946/ERR1755946_1.fastq.gz;ftp.sra.ebi.ac.uk/vol1/fastq/ERR175/006/ERR1755946/ERR1755946_2.fastq.gz;	ftp.sra.ebi.ac.uk/vol1/err/ERR175/006/ERR1755946
SAMEA2621643	18S and 16S rRNA genes amplicon generation for eukaryotic and prokaryotic metabarcoding	18S_PCR	Sequencing library preparation	MetaBar_18S	ARG_BPROSW_r1	Sequencing and data quality control	ERR1755877	PRJEB6610	European Nucleotide Archive	PRJEB402	http://www.ebi.ac.uk/ena/data/view/PRJEB402	ftp.sra.ebi.ac.uk/vol1/fastq/ERR175/007/ERR1755877/ERR1755877_1.fastq.gz;ftp.sra.ebi.ac.uk/vol1/fastq/ERR175/007/ERR1755877/ERR1755877_2.fastq.gz;	ftp.sra.ebi.ac.uk/vol1/err/ERR175/007/ERR1755877
SAMEA2621641	18S and 16S rRNA genes amplicon generation for eukaryotic and prokaryotic metabarcoding	18S_PCR	Sequencing library preparation	MetaBar_18S	ARG_BPSOSW_r1	Sequencing and data quality control	ERR1759709	PRJEB6610	European Nucleotide Archive	PRJEB402	http://www.ebi.ac.uk/ena/data/view/PRJEB402	ftp.sra.ebi.ac.uk/vol1/fastq/ERR175/009/ERR1759709/ERR1759709_1.fastq.gz;ftp.sra.ebi.ac.uk/vol1/fastq/ERR175/009/ERR1759709/ERR1759709_2.fastq.gz;	ftp.sra.ebi.ac.uk/vol1/err/ERR175/009/ERR1759709
SAMEA2621641	18S and 16S rRNA genes amplicon generation for eukaryotic and prokaryotic metabarcoding	18S_PCR	Sequencing library preparation	MetaBar_18S	ARG_BPSOSW_r1	Sequencing and data quality control	ERR1759704	PRJEB6610	European Nucleotide Archive	PRJEB402	http://www.ebi.ac.uk/ena/data/view/PRJEB402	ftp.sra.ebi.ac.uk/vol1/fastq/ERR175/004/ERR1759704/ERR1759704_1.fastq.gz;ftp.sra.ebi.ac.uk/vol1/fastq/ERR175/004/ERR1759704/ERR1759704_2.fastq.gz;	ftp.sra.ebi.ac.uk/vol1/err/ERR175/004/ERR1759704
SAMEA2621791	18S and 16S rRNA genes amplicon generation for eukaryotic and prokaryotic metabarcoding	18S_PCR	Sequencing library preparation	MetaBar_18S	ARG_BPTOSW_r1	Sequencing and data quality control	ERR1756296	PRJEB6610	European Nucleotide Archive	PRJEB402	http://www.ebi.ac.uk/ena/data/view/PRJEB402	ftp.sra.ebi.ac.uk/vol1/fastq/ERR175/006/ERR1756296/ERR1756296_1.fastq.gz;ftp.sra.ebi.ac.uk/vol1/fastq/ERR175/006/ERR1756296/ERR1756296_2.fastq.gz;	ftp.sra.ebi.ac.uk/vol1/err/ERR175/006/ERR1756296
SAMEA2621791	18S and 16S rRNA genes amplicon generation for eukaryotic and prokaryotic metabarcoding	18S_PCR	Sequencing library preparation	MetaBar_18S	ARG_BPTOSW_r1	Sequencing and data quality control	ERR1756035	PRJEB6610	European Nucleotide Archive	PRJEB402	http://www.ebi.ac.uk/ena/data/view/PRJEB402	ftp.sra.ebi.ac.uk/vol1/fastq/ERR175/005/ERR1756035/ERR1756035_1.fastq.gz;ftp.sra.ebi.ac.uk/vol1/fastq/ERR175/005/ERR1756035/ERR1756035_2.fastq.gz;	ftp.sra.ebi.ac.uk/vol1/err/ERR175/005/ERR1756035
SAMEA2621795	18S and 16S rRNA genes amplicon generation for eukaryotic and prokaryotic metabarcoding	18S_PCR	Sequencing library preparation	MetaBar_18S	ARG_BPVOSW_r1	Sequencing and data quality control	ERR1755881	PRJEB6610	European Nucleotide Archive	PRJEB402	http://www.ebi.ac.uk/ena/data/view/PRJEB402	ftp.sra.ebi.ac.uk/vol1/fastq/ERR175/001/ERR1755881/ERR1755881_1.fastq.gz;ftp.sra.ebi.ac.uk/vol1/fastq/ERR175/001/ERR1755881/ERR1755881_2.fastq.gz;	ftp.sra.ebi.ac.uk/vol1/err/ERR175/001/ERR1755881
SAMEA2621793	18S and 16S rRNA genes amplicon generation for eukaryotic and prokaryotic metabarcoding	18S_PCR	Sequencing library preparation	MetaBar_18S	ARG_BQAOSW_r1	Sequencing and data quality control	ERR1759718	PRJEB6610	European Nucleotide Archive	PRJEB402	http://www.ebi.ac.uk/ena/data/view/PRJEB402	ftp.sra.ebi.ac.uk/vol1/fastq/ERR175/008/ERR1759718/ERR1759718_1.fastq.gz;ftp.sra.ebi.ac.uk/vol1/fastq/ERR175/008/ERR1759718/ERR1759718_2.fastq.gz;	ftp.sra.ebi.ac.uk/vol1/err/ERR175/008/ERR1759718
SAMEA2621793	18S and 16S rRNA genes amplicon generation for eukaryotic and prokaryotic metabarcoding	18S_PCR	Sequencing library preparation	MetaBar_18S	ARG_BQAOSW_r1	Sequencing and data quality control	ERR1759711	PRJEB6610	European Nucleotide Archive	PRJEB402	http://www.ebi.ac.uk/ena/data/view/PRJEB402	ftp.sra.ebi.ac.uk/vol1/fastq/ERR175/001/ERR1759711/ERR1759711_1.fastq.gz;ftp.sra.ebi.ac.uk/vol1/fastq/ERR175/001/ERR1759711/ERR1759711_2.fastq.gz;	ftp.sra.ebi.ac.uk/vol1/err/ERR175/001/ERR1759711
SAMEA2732192	18S and 16S rRNA genes amplicon generation for eukaryotic and prokaryotic metabarcoding	18S_PCR	Sequencing library preparation	MetaBar_18S	ARG_BQBOSW_r1	Sequencing and data quality control	ERR1756011	PRJEB6610	European Nucleotide Archive	PRJEB402	http://www.ebi.ac.uk/ena/data/view/PRJEB402	ftp.sra.ebi.ac.uk/vol1/fastq/ERR175/001/ERR1756011/ERR1756011_1.fastq.gz;ftp.sra.ebi.ac.uk/vol1/fastq/ERR175/001/ERR1756011/ERR1756011_2.fastq.gz;	ftp.sra.ebi.ac.uk/vol1/err/ERR175/001/ERR1756011
SAMEA2732192	18S and 16S rRNA genes amplicon generation for eukaryotic and prokaryotic metabarcoding	18S_PCR	Sequencing library preparation	MetaBar_18S	ARG_BQBOSW_r1	Sequencing and data quality control	ERR1756041	PRJEB6610	European Nucleotide Archive	PRJEB402	http://www.ebi.ac.uk/ena/data/view/PRJEB402	ftp.sra.ebi.ac.uk/vol1/fastq/ERR175/001/ERR1756041/ERR1756041_1.fastq.gz;ftp.sra.ebi.ac.uk/vol1/fastq/ERR175/001/ERR1756041/ERR1756041_2.fastq.gz;	ftp.sra.ebi.ac.uk/vol1/err/ERR175/001/ERR1756041
SAMEA2621823	18S and 16S rRNA genes amplicon generation for eukaryotic and prokaryotic metabarcoding	18S_PCR	Sequencing library preparation	MetaBar_18S	ARG_BQCOSW_r1	Sequencing and data quality control	ERR1756329	PRJEB6610	European Nucleotide Archive	PRJEB402	http://www.ebi.ac.uk/ena/data/view/PRJEB402	ftp.sra.ebi.ac.uk/vol1/fastq/ERR175/009/ERR1756329/ERR1756329_1.fastq.gz;ftp.sra.ebi.ac.uk/vol1/fastq/ERR175/009/ERR1756329/ERR1756329_2.fastq.gz;	ftp.sra.ebi.ac.uk/vol1/err/ERR175/009/ERR1756329
SAMEA2621823	18S and 16S rRNA genes amplicon generation for eukaryotic and prokaryotic metabarcoding	18S_PCR	Sequencing library preparation	MetaBar_18S	ARG_BQCOSW_r1	Sequencing and data quality control	ERR1755887	PRJEB6610	European Nucleotide Archive	PRJEB402	http://www.ebi.ac.uk/ena/data/view/PRJEB402	ftp.sra.ebi.ac.uk/vol1/fastq/ERR175/007/ERR1755887/ERR1755887_1.fastq.gz;ftp.sra.ebi.ac.uk/vol1/fastq/ERR175/007/ERR1755887/ERR1755887_2.fastq.gz;	ftp.sra.ebi.ac.uk/vol1/err/ERR175/007/ERR1755887
SAMEA2621827	18S and 16S rRNA genes amplicon generation for eukaryotic and prokaryotic metabarcoding	18S_PCR	Sequencing library preparation	MetaBar_18S	ARG_BQDOSW_r1	Sequencing and data quality control	ERR1879807	PRJEB6610	European Nucleotide Archive	PRJEB402	http://www.ebi.ac.uk/ena/data/view/PRJEB402	ftp.sra.ebi.ac.uk/vol1/fastq/ERR187/007/ERR1879807/ERR1879807_1.fastq.gz;ftp.sra.ebi.ac.uk/vol1/fastq/ERR187/007/ERR1879807/ERR1879807_2.fastq.gz;	ftp.sra.ebi.ac.uk/vol1/err/ERR187/007/ERR1879807
SAMEA2621825	18S and 16S rRNA genes amplicon generation for eukaryotic and prokaryotic metabarcoding	18S_PCR	Sequencing library preparation	MetaBar_18S	ARG_BQEOSW_r1	Sequencing and data quality control	ERR1759716	PRJEB6610	European Nucleotide Archive	PRJEB402	http://www.ebi.ac.uk/ena/data/view/PRJEB402	ftp.sra.ebi.ac.uk/vol1/fastq/ERR175/006/ERR1759716/ERR1759716_1.fastq.gz;ftp.sra.ebi.ac.uk/vol1/fastq/ERR175/006/ERR1759716/ERR1759716_2.fastq.gz;	ftp.sra.ebi.ac.uk/vol1/err/ERR175/006/ERR1759716
SAMEA2621825	18S and 16S rRNA genes amplicon generation for eukaryotic and prokaryotic metabarcoding	18S_PCR	Sequencing library preparation	MetaBar_18S	ARG_BQEOSW_r1	Sequencing and data quality control	ERR1759715	PRJEB6610	European Nucleotide Archive	PRJEB402	http://www.ebi.ac.uk/ena/data/view/PRJEB402	ftp.sra.ebi.ac.uk/vol1/fastq/ERR175/005/ERR1759715/ERR1759715_1.fastq.gz;ftp.sra.ebi.ac.uk/vol1/fastq/ERR175/005/ERR1759715/ERR1759715_2.fastq.gz;	ftp.sra.ebi.ac.uk/vol1/err/ERR175/005/ERR1759715
SAMEA2732245	18S and 16S rRNA genes amplicon generation for eukaryotic and prokaryotic metabarcoding	18S_PCR	Sequencing library preparation	MetaBar_18S	ARG_BQFOSW_r1	Sequencing and data quality control	ERR1756362	PRJEB6610	European Nucleotide Archive	PRJEB402	http://www.ebi.ac.uk/ena/data/view/PRJEB402	ftp.sra.ebi.ac.uk/vol1/fastq/ERR175/002/ERR1756362/ERR1756362_1.fastq.gz;ftp.sra.ebi.ac.uk/vol1/fastq/ERR175/002/ERR1756362/ERR1756362_2.fastq.gz;	ftp.sra.ebi.ac.uk/vol1/err/ERR175/002/ERR1756362
SAMEA2732245	18S and 16S rRNA genes amplicon generation for eukaryotic and prokaryotic metabarcoding	18S_PCR	Sequencing library preparation	MetaBar_18S	ARG_BQFOSW_r1	Sequencing and data quality control	ERR1756348	PRJEB6610	European Nucleotide Archive	PRJEB402	http://www.ebi.ac.uk/ena/data/view/PRJEB402	ftp.sra.ebi.ac.uk/vol1/fastq/ERR175/008/ERR1756348/ERR1756348_1.fastq.gz;ftp.sra.ebi.ac.uk/vol1/fastq/ERR175/008/ERR1756348/ERR1756348_2.fastq.gz;	ftp.sra.ebi.ac.uk/vol1/err/ERR175/008/ERR1756348
SAMEA2621789	18S and 16S rRNA genes amplicon generation for eukaryotic and prokaryotic metabarcoding	18S_PCR	Sequencing library preparation	MetaBar_18S	ARG_BQGOSW_r1	Sequencing and data quality control	ERR1879710	PRJEB6610	European Nucleotide Archive	PRJEB402	http://www.ebi.ac.uk/ena/data/view/PRJEB402	ftp.sra.ebi.ac.uk/vol1/fastq/ERR187/000/ERR1879710/ERR1879710_1.fastq.gz;ftp.sra.ebi.ac.uk/vol1/fastq/ERR187/000/ERR1879710/ERR1879710_2.fastq.gz;	ftp.sra.ebi.ac.uk/vol1/err/ERR187/000/ERR1879710
SAMEA2621789	18S and 16S rRNA genes amplicon generation for eukaryotic and prokaryotic metabarcoding	18S_PCR	Sequencing library preparation	MetaBar_18S	ARG_BQGOSW_r1	Sequencing and data quality control	ERR1879928	PRJEB6610	European Nucleotide Archive	PRJEB402	http://www.ebi.ac.uk/ena/data/view/PRJEB402	ftp.sra.ebi.ac.uk/vol1/fastq/ERR187/008/ERR1879928/ERR1879928_1.fastq.gz;ftp.sra.ebi.ac.uk/vol1/fastq/ERR187/008/ERR1879928/ERR1879928_2.fastq.gz;	ftp.sra.ebi.ac.uk/vol1/err/ERR187/008/ERR1879928
SAMEA2621748	18S and 16S rRNA genes amplicon generation for eukaryotic and prokaryotic metabarcoding	18S_PCR	Sequencing library preparation	MetaBar_18S	ARG_BQHOSW_r1	Sequencing and data quality control	ERR1755988	PRJEB6610	European Nucleotide Archive	PRJEB402	http://www.ebi.ac.uk/ena/data/view/PRJEB402	ftp.sra.ebi.ac.uk/vol1/fastq/ERR175/008/ERR1755988/ERR1755988_1.fastq.gz;ftp.sra.ebi.ac.uk/vol1/fastq/ERR175/008/ERR1755988/ERR1755988_2.fastq.gz;	ftp.sra.ebi.ac.uk/vol1/err/ERR175/008/ERR1755988
SAMEA2621748	18S and 16S rRNA genes amplicon generation for eukaryotic and prokaryotic metabarcoding	18S_PCR	Sequencing library preparation	MetaBar_18S	ARG_BQHOSW_r1	Sequencing and data quality control	ERR1755883	PRJEB6610	European Nucleotide Archive	PRJEB402	http://www.ebi.ac.uk/ena/data/view/PRJEB402	ftp.sra.ebi.ac.uk/vol1/fastq/ERR175/003/ERR1755883/ERR1755883_1.fastq.gz;ftp.sra.ebi.ac.uk/vol1/fastq/ERR175/003/ERR1755883/ERR1755883_2.fastq.gz;	ftp.sra.ebi.ac.uk/vol1/err/ERR175/003/ERR1755883
SAMEA2732238	18S and 16S rRNA genes amplicon generation for eukaryotic and prokaryotic metabarcoding	18S_PCR	Sequencing library preparation	MetaBar_18S	ARG_BQIOSW_r1	Sequencing and data quality control	ERR1756042	PRJEB6610	European Nucleotide Archive	PRJEB402	http://www.ebi.ac.uk/ena/data/view/PRJEB402	ftp.sra.ebi.ac.uk/vol1/fastq/ERR175/002/ERR1756042/ERR1756042_1.fastq.gz;ftp.sra.ebi.ac.uk/vol1/fastq/ERR175/002/ERR1756042/ERR1756042_2.fastq.gz;	ftp.sra.ebi.ac.uk/vol1/err/ERR175/002/ERR1756042
SAMEA2732187	18S and 16S rRNA genes amplicon generation for eukaryotic and prokaryotic metabarcoding	18S_PCR	Sequencing library preparation	MetaBar_18S	ARG_BQKOSW_r1	Sequencing and data quality control	ERR1756097	PRJEB6610	European Nucleotide Archive	PRJEB402	http://www.ebi.ac.uk/ena/data/view/PRJEB402	ftp.sra.ebi.ac.uk/vol1/fastq/ERR175/007/ERR1756097/ERR1756097_1.fastq.gz;ftp.sra.ebi.ac.uk/vol1/fastq/ERR175/007/ERR1756097/ERR1756097_2.fastq.gz;	ftp.sra.ebi.ac.uk/vol1/err/ERR175/007/ERR1756097
SAMEA2732187	18S and 16S rRNA genes amplicon generation for eukaryotic and prokaryotic metabarcoding	18S_PCR	Sequencing library preparation	MetaBar_18S	ARG_BQKOSW_r1	Sequencing and data quality control	ERR1755882	PRJEB6610	European Nucleotide Archive	PRJEB402	http://www.ebi.ac.uk/ena/data/view/PRJEB402	ftp.sra.ebi.ac.uk/vol1/fastq/ERR175/002/ERR1755882/ERR1755882_1.fastq.gz;ftp.sra.ebi.ac.uk/vol1/fastq/ERR175/002/ERR1755882/ERR1755882_2.fastq.gz;	ftp.sra.ebi.ac.uk/vol1/err/ERR175/002/ERR1755882
SAMEA2732161	18S and 16S rRNA genes amplicon generation for eukaryotic and prokaryotic metabarcoding	18S_PCR	Sequencing library preparation	MetaBar_18S	ARG_BQLOSW_r1	Sequencing and data quality control	ERR1879698	PRJEB6610	European Nucleotide Archive	PRJEB402	http://www.ebi.ac.uk/ena/data/view/PRJEB402	ftp.sra.ebi.ac.uk/vol1/fastq/ERR187/008/ERR1879698/ERR1879698_1.fastq.gz;ftp.sra.ebi.ac.uk/vol1/fastq/ERR187/008/ERR1879698/ERR1879698_2.fastq.gz;	ftp.sra.ebi.ac.uk/vol1/err/ERR187/008/ERR1879698
SAMEA2732161	18S and 16S rRNA genes amplicon generation for eukaryotic and prokaryotic metabarcoding	18S_PCR	Sequencing library preparation	MetaBar_18S	ARG_BQLOSW_r1	Sequencing and data quality control	ERR1879699	PRJEB6610	European Nucleotide Archive	PRJEB402	http://www.ebi.ac.uk/ena/data/view/PRJEB402	ftp.sra.ebi.ac.uk/vol1/fastq/ERR187/009/ERR1879699/ERR1879699_1.fastq.gz;ftp.sra.ebi.ac.uk/vol1/fastq/ERR187/009/ERR1879699/ERR1879699_2.fastq.gz;	ftp.sra.ebi.ac.uk/vol1/err/ERR187/009/ERR1879699
SAMEA2621772	18S and 16S rRNA genes amplicon generation for eukaryotic and prokaryotic metabarcoding	18S_PCR	Sequencing library preparation	MetaBar_18S	ARG_BQMOSW_r1	Sequencing and data quality control	ERR1755935	PRJEB6610	European Nucleotide Archive	PRJEB402	http://www.ebi.ac.uk/ena/data/view/PRJEB402	ftp.sra.ebi.ac.uk/vol1/fastq/ERR175/005/ERR1755935/ERR1755935_1.fastq.gz;ftp.sra.ebi.ac.uk/vol1/fastq/ERR175/005/ERR1755935/ERR1755935_2.fastq.gz;	ftp.sra.ebi.ac.uk/vol1/err/ERR175/005/ERR1755935
SAMEA2621772	18S and 16S rRNA genes amplicon generation for eukaryotic and prokaryotic metabarcoding	18S_PCR	Sequencing library preparation	MetaBar_18S	ARG_BQMOSW_r1	Sequencing and data quality control	ERR1756300	PRJEB6610	European Nucleotide Archive	PRJEB402	http://www.ebi.ac.uk/ena/data/view/PRJEB402	ftp.sra.ebi.ac.uk/vol1/fastq/ERR175/000/ERR1756300/ERR1756300_1.fastq.gz;ftp.sra.ebi.ac.uk/vol1/fastq/ERR175/000/ERR1756300/ERR1756300_2.fastq.gz;	ftp.sra.ebi.ac.uk/vol1/err/ERR175/000/ERR1756300
SAMEA2732696	18S and 16S rRNA genes amplicon generation for eukaryotic and prokaryotic metabarcoding	18S_PCR	Sequencing library preparation	MetaBar_18S	ARG_BQNOSW_r1	Sequencing and data quality control	ERR1756216	PRJEB6610	European Nucleotide Archive	PRJEB402	http://www.ebi.ac.uk/ena/data/view/PRJEB402	ftp.sra.ebi.ac.uk/vol1/fastq/ERR175/006/ERR1756216/ERR1756216_1.fastq.gz;ftp.sra.ebi.ac.uk/vol1/fastq/ERR175/006/ERR1756216/ERR1756216_2.fastq.gz;	ftp.sra.ebi.ac.uk/vol1/err/ERR175/006/ERR1756216
SAMEA2732696	18S and 16S rRNA genes amplicon generation for eukaryotic and prokaryotic metabarcoding	18S_PCR	Sequencing library preparation	MetaBar_18S	ARG_BQNOSW_r1	Sequencing and data quality control	ERR1755918	PRJEB6610	European Nucleotide Archive	PRJEB402	http://www.ebi.ac.uk/ena/data/view/PRJEB402	ftp.sra.ebi.ac.uk/vol1/fastq/ERR175/008/ERR1755918/ERR1755918_1.fastq.gz;ftp.sra.ebi.ac.uk/vol1/fastq/ERR175/008/ERR1755918/ERR1755918_2.fastq.gz;	ftp.sra.ebi.ac.uk/vol1/err/ERR175/008/ERR1755918
SAMEA2621768	18S and 16S rRNA genes amplicon generation for eukaryotic and prokaryotic metabarcoding	18S_PCR	Sequencing library preparation	MetaBar_18S	ARG_BQPOSW_r1	Sequencing and data quality control	ERR1879730	PRJEB6610	European Nucleotide Archive	PRJEB402	http://www.ebi.ac.uk/ena/data/view/PRJEB402	ftp.sra.ebi.ac.uk/vol1/fastq/ERR187/000/ERR1879730/ERR1879730_1.fastq.gz;ftp.sra.ebi.ac.uk/vol1/fastq/ERR187/000/ERR1879730/ERR1879730_2.fastq.gz;	ftp.sra.ebi.ac.uk/vol1/err/ERR187/000/ERR1879730
SAMEA2621768	18S and 16S rRNA genes amplicon generation for eukaryotic and prokaryotic metabarcoding	18S_PCR	Sequencing library preparation	MetaBar_18S	ARG_BQPOSW_r1	Sequencing and data quality control	ERR1879813	PRJEB6610	European Nucleotide Archive	PRJEB402	http://www.ebi.ac.uk/ena/data/view/PRJEB402	ftp.sra.ebi.ac.uk/vol1/fastq/ERR187/003/ERR1879813/ERR1879813_1.fastq.gz;ftp.sra.ebi.ac.uk/vol1/fastq/ERR187/003/ERR1879813/ERR1879813_2.fastq.gz;	ftp.sra.ebi.ac.uk/vol1/err/ERR187/003/ERR1879813
SAMEA2732628	18S and 16S rRNA genes amplicon generation for eukaryotic and prokaryotic metabarcoding	18S_PCR	Sequencing library preparation	MetaBar_18S	ARG_BQQOSW_r1	Sequencing and data quality control	ERR1756295	PRJEB6610	European Nucleotide Archive	PRJEB402	http://www.ebi.ac.uk/ena/data/view/PRJEB402	ftp.sra.ebi.ac.uk/vol1/fastq/ERR175/005/ERR1756295/ERR1756295_1.fastq.gz;ftp.sra.ebi.ac.uk/vol1/fastq/ERR175/005/ERR1756295/ERR1756295_2.fastq.gz;	ftp.sra.ebi.ac.uk/vol1/err/ERR175/005/ERR1756295
SAMEA2732628	18S and 16S rRNA genes amplicon generation for eukaryotic and prokaryotic metabarcoding	18S_PCR	Sequencing library preparation	MetaBar_18S	ARG_BQQOSW_r1	Sequencing and data quality control	ERR1756320	PRJEB6610	European Nucleotide Archive	PRJEB402	http://www.ebi.ac.uk/ena/data/view/PRJEB402	ftp.sra.ebi.ac.uk/vol1/fastq/ERR175/000/ERR1756320/ERR1756320_1.fastq.gz;ftp.sra.ebi.ac.uk/vol1/fastq/ERR175/000/ERR1756320/ERR1756320_2.fastq.gz;	ftp.sra.ebi.ac.uk/vol1/err/ERR175/000/ERR1756320
SAMEA2732583	18S and 16S rRNA genes amplicon generation for eukaryotic and prokaryotic metabarcoding	18S_PCR	Sequencing library preparation	MetaBar_18S	ARG_BQROSW_r1	Sequencing and data quality control	ERR1755990	PRJEB6610	European Nucleotide Archive	PRJEB402	http://www.ebi.ac.uk/ena/data/view/PRJEB402	ftp.sra.ebi.ac.uk/vol1/fastq/ERR175/000/ERR1755990/ERR1755990_1.fastq.gz;ftp.sra.ebi.ac.uk/vol1/fastq/ERR175/000/ERR1755990/ERR1755990_2.fastq.gz;	ftp.sra.ebi.ac.uk/vol1/err/ERR175/000/ERR1755990
SAMEA2732583	18S and 16S rRNA genes amplicon generation for eukaryotic and prokaryotic metabarcoding	18S_PCR	Sequencing library preparation	MetaBar_18S	ARG_BQROSW_r1	Sequencing and data quality control	ERR1756018	PRJEB6610	European Nucleotide Archive	PRJEB402	http://www.ebi.ac.uk/ena/data/view/PRJEB402	ftp.sra.ebi.ac.uk/vol1/fastq/ERR175/008/ERR1756018/ERR1756018_1.fastq.gz;ftp.sra.ebi.ac.uk/vol1/fastq/ERR175/008/ERR1756018/ERR1756018_2.fastq.gz;	ftp.sra.ebi.ac.uk/vol1/err/ERR175/008/ERR1756018
SAMEA2621844	18S and 16S rRNA genes amplicon generation for eukaryotic and prokaryotic metabarcoding	18S_PCR	Sequencing library preparation	MetaBar_18S	ARG_BQSOSW_r1	Sequencing and data quality control	ERR1755895	PRJEB6610	European Nucleotide Archive	PRJEB402	http://www.ebi.ac.uk/ena/data/view/PRJEB402	ftp.sra.ebi.ac.uk/vol1/fastq/ERR175/005/ERR1755895/ERR1755895_1.fastq.gz;ftp.sra.ebi.ac.uk/vol1/fastq/ERR175/005/ERR1755895/ERR1755895_2.fastq.gz;	ftp.sra.ebi.ac.uk/vol1/err/ERR175/005/ERR1755895
SAMEA2621844	18S and 16S rRNA genes amplicon generation for eukaryotic and prokaryotic metabarcoding	18S_PCR	Sequencing library preparation	MetaBar_18S	ARG_BQSOSW_r1	Sequencing and data quality control	ERR1756297	PRJEB6610	European Nucleotide Archive	PRJEB402	http://www.ebi.ac.uk/ena/data/view/PRJEB402	ftp.sra.ebi.ac.uk/vol1/fastq/ERR175/007/ERR1756297/ERR1756297_1.fastq.gz;ftp.sra.ebi.ac.uk/vol1/fastq/ERR175/007/ERR1756297/ERR1756297_2.fastq.gz;	ftp.sra.ebi.ac.uk/vol1/err/ERR175/007/ERR1756297
SAMEA2732834	18S and 16S rRNA genes amplicon generation for eukaryotic and prokaryotic metabarcoding	18S_PCR	Sequencing library preparation	MetaBar_18S	ARG_BQTOSW_r1	Sequencing and data quality control	ERR1756027	PRJEB6610	European Nucleotide Archive	PRJEB402	http://www.ebi.ac.uk/ena/data/view/PRJEB402	ftp.sra.ebi.ac.uk/vol1/fastq/ERR175/007/ERR1756027/ERR1756027_1.fastq.gz;ftp.sra.ebi.ac.uk/vol1/fastq/ERR175/007/ERR1756027/ERR1756027_2.fastq.gz;	ftp.sra.ebi.ac.uk/vol1/err/ERR175/007/ERR1756027
SAMEA2732773	18S and 16S rRNA genes amplicon generation for eukaryotic and prokaryotic metabarcoding	18S_PCR	Sequencing library preparation	MetaBar_18S	ARG_BQVOSW_r1	Sequencing and data quality control	ERR1756231	PRJEB6610	European Nucleotide Archive	PRJEB402	http://www.ebi.ac.uk/ena/data/view/PRJEB402	ftp.sra.ebi.ac.uk/vol1/fastq/ERR175/001/ERR1756231/ERR1756231_1.fastq.gz;ftp.sra.ebi.ac.uk/vol1/fastq/ERR175/001/ERR1756231/ERR1756231_2.fastq.gz;	ftp.sra.ebi.ac.uk/vol1/err/ERR175/001/ERR1756231
SAMEA2732773	18S and 16S rRNA genes amplicon generation for eukaryotic and prokaryotic metabarcoding	18S_PCR	Sequencing library preparation	MetaBar_18S	ARG_BQVOSW_r1	Sequencing and data quality control	ERR1756028	PRJEB6610	European Nucleotide Archive	PRJEB402	http://www.ebi.ac.uk/ena/data/view/PRJEB402	ftp.sra.ebi.ac.uk/vol1/fastq/ERR175/008/ERR1756028/ERR1756028_1.fastq.gz;ftp.sra.ebi.ac.uk/vol1/fastq/ERR175/008/ERR1756028/ERR1756028_2.fastq.gz;	ftp.sra.ebi.ac.uk/vol1/err/ERR175/008/ERR1756028
SAMEA2732772	18S and 16S rRNA genes amplicon generation for eukaryotic and prokaryotic metabarcoding	18S_PCR	Sequencing library preparation	MetaBar_18S	ARG_BRAOSW_r1	Sequencing and data quality control	ERR1756275	PRJEB6610	European Nucleotide Archive	PRJEB402	http://www.ebi.ac.uk/ena/data/view/PRJEB402	ftp.sra.ebi.ac.uk/vol1/fastq/ERR175/005/ERR1756275/ERR1756275_1.fastq.gz;ftp.sra.ebi.ac.uk/vol1/fastq/ERR175/005/ERR1756275/ERR1756275_2.fastq.gz;	ftp.sra.ebi.ac.uk/vol1/err/ERR175/005/ERR1756275
SAMEA2732772	18S and 16S rRNA genes amplicon generation for eukaryotic and prokaryotic metabarcoding	18S_PCR	Sequencing library preparation	MetaBar_18S	ARG_BRAOSW_r1	Sequencing and data quality control	ERR1755873	PRJEB6610	European Nucleotide Archive	PRJEB402	http://www.ebi.ac.uk/ena/data/view/PRJEB402	ftp.sra.ebi.ac.uk/vol1/fastq/ERR175/003/ERR1755873/ERR1755873_1.fastq.gz;ftp.sra.ebi.ac.uk/vol1/fastq/ERR175/003/ERR1755873/ERR1755873_2.fastq.gz;	ftp.sra.ebi.ac.uk/vol1/err/ERR175/003/ERR1755873
SAMEA2621854	18S and 16S rRNA genes amplicon generation for eukaryotic and prokaryotic metabarcoding	18S_PCR	Sequencing library preparation	MetaBar_18S	ARG_BRCOSW_r1	Sequencing and data quality control	ERR1755944	PRJEB6610	European Nucleotide Archive	PRJEB402	http://www.ebi.ac.uk/ena/data/view/PRJEB402	ftp.sra.ebi.ac.uk/vol1/fastq/ERR175/004/ERR1755944/ERR1755944_1.fastq.gz;ftp.sra.ebi.ac.uk/vol1/fastq/ERR175/004/ERR1755944/ERR1755944_2.fastq.gz;	ftp.sra.ebi.ac.uk/vol1/err/ERR175/004/ERR1755944
SAMEA2621854	18S and 16S rRNA genes amplicon generation for eukaryotic and prokaryotic metabarcoding	18S_PCR	Sequencing library preparation	MetaBar_18S	ARG_BRCOSW_r1	Sequencing and data quality control	ERR1756130	PRJEB6610	European Nucleotide Archive	PRJEB402	http://www.ebi.ac.uk/ena/data/view/PRJEB402	ftp.sra.ebi.ac.uk/vol1/fastq/ERR175/000/ERR1756130/ERR1756130_1.fastq.gz;ftp.sra.ebi.ac.uk/vol1/fastq/ERR175/000/ERR1756130/ERR1756130_2.fastq.gz;	ftp.sra.ebi.ac.uk/vol1/err/ERR175/000/ERR1756130
SAMEA2732120	18S and 16S rRNA genes amplicon generation for eukaryotic and prokaryotic metabarcoding	18S_PCR	Sequencing library preparation	MetaBar_18S	ARG_BRDOSW_r1	Sequencing and data quality control	ERR1756031	PRJEB6610	European Nucleotide Archive	PRJEB402	http://www.ebi.ac.uk/ena/data/view/PRJEB402	ftp.sra.ebi.ac.uk/vol1/fastq/ERR175/001/ERR1756031/ERR1756031_1.fastq.gz;ftp.sra.ebi.ac.uk/vol1/fastq/ERR175/001/ERR1756031/ERR1756031_2.fastq.gz;	ftp.sra.ebi.ac.uk/vol1/err/ERR175/001/ERR1756031
SAMEA2732120	18S and 16S rRNA genes amplicon generation for eukaryotic and prokaryotic metabarcoding	18S_PCR	Sequencing library preparation	MetaBar_18S	ARG_BRDOSW_r1	Sequencing and data quality control	ERR1756322	PRJEB6610	European Nucleotide Archive	PRJEB402	http://www.ebi.ac.uk/ena/data/view/PRJEB402	ftp.sra.ebi.ac.uk/vol1/fastq/ERR175/002/ERR1756322/ERR1756322_1.fastq.gz;ftp.sra.ebi.ac.uk/vol1/fastq/ERR175/002/ERR1756322/ERR1756322_2.fastq.gz;	ftp.sra.ebi.ac.uk/vol1/err/ERR175/002/ERR1756322
SAMEA2621855	18S and 16S rRNA genes amplicon generation for eukaryotic and prokaryotic metabarcoding	18S_PCR	Sequencing library preparation	MetaBar_18S	ARG_BREOSW_r1	Sequencing and data quality control	ERR1755952	PRJEB6610	European Nucleotide Archive	PRJEB402	http://www.ebi.ac.uk/ena/data/view/PRJEB402	ftp.sra.ebi.ac.uk/vol1/fastq/ERR175/002/ERR1755952/ERR1755952_1.fastq.gz;ftp.sra.ebi.ac.uk/vol1/fastq/ERR175/002/ERR1755952/ERR1755952_2.fastq.gz;	ftp.sra.ebi.ac.uk/vol1/err/ERR175/002/ERR1755952
SAMEA2621855	18S and 16S rRNA genes amplicon generation for eukaryotic and prokaryotic metabarcoding	18S_PCR	Sequencing library preparation	MetaBar_18S	ARG_BREOSW_r1	Sequencing and data quality control	ERR1756251	PRJEB6610	European Nucleotide Archive	PRJEB402	http://www.ebi.ac.uk/ena/data/view/PRJEB402	ftp.sra.ebi.ac.uk/vol1/fastq/ERR175/001/ERR1756251/ERR1756251_1.fastq.gz;ftp.sra.ebi.ac.uk/vol1/fastq/ERR175/001/ERR1756251/ERR1756251_2.fastq.gz;	ftp.sra.ebi.ac.uk/vol1/err/ERR175/001/ERR1756251
SAMEA2732968	18S and 16S rRNA genes amplicon generation for eukaryotic and prokaryotic metabarcoding	18S_PCR	Sequencing library preparation	MetaBar_18S	ARG_BRFOSW_r1	Sequencing and data quality control	ERR1756268	PRJEB6610	European Nucleotide Archive	PRJEB402	http://www.ebi.ac.uk/ena/data/view/PRJEB402	ftp.sra.ebi.ac.uk/vol1/fastq/ERR175/008/ERR1756268/ERR1756268_1.fastq.gz;ftp.sra.ebi.ac.uk/vol1/fastq/ERR175/008/ERR1756268/ERR1756268_2.fastq.gz;	ftp.sra.ebi.ac.uk/vol1/err/ERR175/008/ERR1756268
SAMEA2732968	18S and 16S rRNA genes amplicon generation for eukaryotic and prokaryotic metabarcoding	18S_PCR	Sequencing library preparation	MetaBar_18S	ARG_BRFOSW_r1	Sequencing and data quality control	ERR1756356	PRJEB6610	European Nucleotide Archive	PRJEB402	http://www.ebi.ac.uk/ena/data/view/PRJEB402	ftp.sra.ebi.ac.uk/vol1/fastq/ERR175/006/ERR1756356/ERR1756356_1.fastq.gz;ftp.sra.ebi.ac.uk/vol1/fastq/ERR175/006/ERR1756356/ERR1756356_2.fastq.gz;	ftp.sra.ebi.ac.uk/vol1/err/ERR175/006/ERR1756356
SAMEA2621894	18S and 16S rRNA genes amplicon generation for eukaryotic and prokaryotic metabarcoding	18S_PCR	Sequencing library preparation	MetaBar_18S	ARG_BRHOSW_r1	Sequencing and data quality control	ERR1756212	PRJEB6610	European Nucleotide Archive	PRJEB402	http://www.ebi.ac.uk/ena/data/view/PRJEB402	ftp.sra.ebi.ac.uk/vol1/fastq/ERR175/002/ERR1756212/ERR1756212_1.fastq.gz;ftp.sra.ebi.ac.uk/vol1/fastq/ERR175/002/ERR1756212/ERR1756212_2.fastq.gz;	ftp.sra.ebi.ac.uk/vol1/err/ERR175/002/ERR1756212
SAMEA2621894	18S and 16S rRNA genes amplicon generation for eukaryotic and prokaryotic metabarcoding	18S_PCR	Sequencing library preparation	MetaBar_18S	ARG_BRHOSW_r1	Sequencing and data quality control	ERR1756229	PRJEB6610	European Nucleotide Archive	PRJEB402	http://www.ebi.ac.uk/ena/data/view/PRJEB402	ftp.sra.ebi.ac.uk/vol1/fastq/ERR175/009/ERR1756229/ERR1756229_1.fastq.gz;ftp.sra.ebi.ac.uk/vol1/fastq/ERR175/009/ERR1756229/ERR1756229_2.fastq.gz;	ftp.sra.ebi.ac.uk/vol1/err/ERR175/009/ERR1756229
SAMEA2621897	18S and 16S rRNA genes amplicon generation for eukaryotic and prokaryotic metabarcoding	18S_PCR	Sequencing library preparation	MetaBar_18S	ARG_BRIOSW_r1	Sequencing and data quality control	ERR1756252	PRJEB6610	European Nucleotide Archive	PRJEB402	http://www.ebi.ac.uk/ena/data/view/PRJEB402	ftp.sra.ebi.ac.uk/vol1/fastq/ERR175/002/ERR1756252/ERR1756252_1.fastq.gz;ftp.sra.ebi.ac.uk/vol1/fastq/ERR175/002/ERR1756252/ERR1756252_2.fastq.gz;	ftp.sra.ebi.ac.uk/vol1/err/ERR175/002/ERR1756252
SAMEA2621897	18S and 16S rRNA genes amplicon generation for eukaryotic and prokaryotic metabarcoding	18S_PCR	Sequencing library preparation	MetaBar_18S	ARG_BRIOSW_r1	Sequencing and data quality control	ERR1756204	PRJEB6610	European Nucleotide Archive	PRJEB402	http://www.ebi.ac.uk/ena/data/view/PRJEB402	ftp.sra.ebi.ac.uk/vol1/fastq/ERR175/004/ERR1756204/ERR1756204_1.fastq.gz;ftp.sra.ebi.ac.uk/vol1/fastq/ERR175/004/ERR1756204/ERR1756204_2.fastq.gz;	ftp.sra.ebi.ac.uk/vol1/err/ERR175/004/ERR1756204
SAMEA2732902	18S and 16S rRNA genes amplicon generation for eukaryotic and prokaryotic metabarcoding	18S_PCR	Sequencing library preparation	MetaBar_18S	ARG_BRKOSW_r1	Sequencing and data quality control	ERR1756335	PRJEB6610	European Nucleotide Archive	PRJEB402	http://www.ebi.ac.uk/ena/data/view/PRJEB402	ftp.sra.ebi.ac.uk/vol1/fastq/ERR175/005/ERR1756335/ERR1756335_1.fastq.gz;ftp.sra.ebi.ac.uk/vol1/fastq/ERR175/005/ERR1756335/ERR1756335_2.fastq.gz;	ftp.sra.ebi.ac.uk/vol1/err/ERR175/005/ERR1756335
SAMEA2621892	18S and 16S rRNA genes amplicon generation for eukaryotic and prokaryotic metabarcoding	18S_PCR	Sequencing library preparation	MetaBar_18S	ARG_BRLOSW_r1	Sequencing and data quality control	ERR1879780	PRJEB6610	European Nucleotide Archive	PRJEB402	http://www.ebi.ac.uk/ena/data/view/PRJEB402	ftp.sra.ebi.ac.uk/vol1/fastq/ERR187/000/ERR1879780/ERR1879780_1.fastq.gz;ftp.sra.ebi.ac.uk/vol1/fastq/ERR187/000/ERR1879780/ERR1879780_2.fastq.gz;	ftp.sra.ebi.ac.uk/vol1/err/ERR187/000/ERR1879780
SAMEA2621892	18S and 16S rRNA genes amplicon generation for eukaryotic and prokaryotic metabarcoding	18S_PCR	Sequencing library preparation	MetaBar_18S	ARG_BRLOSW_r1	Sequencing and data quality control	ERR1879927	PRJEB6610	European Nucleotide Archive	PRJEB402	http://www.ebi.ac.uk/ena/data/view/PRJEB402	ftp.sra.ebi.ac.uk/vol1/fastq/ERR187/007/ERR1879927/ERR1879927_1.fastq.gz;ftp.sra.ebi.ac.uk/vol1/fastq/ERR187/007/ERR1879927/ERR1879927_2.fastq.gz;	ftp.sra.ebi.ac.uk/vol1/err/ERR187/007/ERR1879927
SAMEA2621872	18S and 16S rRNA genes amplicon generation for eukaryotic and prokaryotic metabarcoding	18S_PCR	Sequencing library preparation	MetaBar_18S	ARG_BRMOSW_r1	Sequencing and data quality control	ERR1755908	PRJEB6610	European Nucleotide Archive	PRJEB402	http://www.ebi.ac.uk/ena/data/view/PRJEB402	ftp.sra.ebi.ac.uk/vol1/fastq/ERR175/008/ERR1755908/ERR1755908_1.fastq.gz;ftp.sra.ebi.ac.uk/vol1/fastq/ERR175/008/ERR1755908/ERR1755908_2.fastq.gz;	ftp.sra.ebi.ac.uk/vol1/err/ERR175/008/ERR1755908
SAMEA2732425	18S and 16S rRNA genes amplicon generation for eukaryotic and prokaryotic metabarcoding	18S_PCR	Sequencing library preparation	MetaBar_18S	ARG_BRNOSW_r1	Sequencing and data quality control	ERR1756338	PRJEB6610	European Nucleotide Archive	PRJEB402	http://www.ebi.ac.uk/ena/data/view/PRJEB402	ftp.sra.ebi.ac.uk/vol1/fastq/ERR175/008/ERR1756338/ERR1756338_1.fastq.gz;ftp.sra.ebi.ac.uk/vol1/fastq/ERR175/008/ERR1756338/ERR1756338_2.fastq.gz;	ftp.sra.ebi.ac.uk/vol1/err/ERR175/008/ERR1756338
SAMEA2732363	18S and 16S rRNA genes amplicon generation for eukaryotic and prokaryotic metabarcoding	18S_PCR	Sequencing library preparation	MetaBar_18S	ARG_BRPOSW_r1	Sequencing and data quality control	ERR1756194	PRJEB6610	European Nucleotide Archive	PRJEB402	http://www.ebi.ac.uk/ena/data/view/PRJEB402	ftp.sra.ebi.ac.uk/vol1/fastq/ERR175/004/ERR1756194/ERR1756194_1.fastq.gz;ftp.sra.ebi.ac.uk/vol1/fastq/ERR175/004/ERR1756194/ERR1756194_2.fastq.gz;	ftp.sra.ebi.ac.uk/vol1/err/ERR175/004/ERR1756194
SAMEA2732838	18S and 16S rRNA genes amplicon generation for eukaryotic and prokaryotic metabarcoding	18S_PCR	Sequencing library preparation	MetaBar_18S	ARG_BRQOSW_r1	Sequencing and data quality control	ERR1756110	PRJEB6610	European Nucleotide Archive	PRJEB402	http://www.ebi.ac.uk/ena/data/view/PRJEB402	ftp.sra.ebi.ac.uk/vol1/fastq/ERR175/000/ERR1756110/ERR1756110_1.fastq.gz;ftp.sra.ebi.ac.uk/vol1/fastq/ERR175/000/ERR1756110/ERR1756110_2.fastq.gz;	ftp.sra.ebi.ac.uk/vol1/err/ERR175/000/ERR1756110
SAMEA2621970	18S and 16S rRNA genes amplicon generation for eukaryotic and prokaryotic metabarcoding	18S_PCR	Sequencing library preparation	MetaBar_18S	ARG_BRSOSW_r1	Sequencing and data quality control	ERR1879871	PRJEB6610	European Nucleotide Archive	PRJEB402	http://www.ebi.ac.uk/ena/data/view/PRJEB402	ftp.sra.ebi.ac.uk/vol1/fastq/ERR187/001/ERR1879871/ERR1879871_1.fastq.gz;ftp.sra.ebi.ac.uk/vol1/fastq/ERR187/001/ERR1879871/ERR1879871_2.fastq.gz;	ftp.sra.ebi.ac.uk/vol1/err/ERR187/001/ERR1879871
SAMEA2621970	18S and 16S rRNA genes amplicon generation for eukaryotic and prokaryotic metabarcoding	18S_PCR	Sequencing library preparation	MetaBar_18S	ARG_BRSOSW_r1	Sequencing and data quality control	ERR1879668	PRJEB6610	European Nucleotide Archive	PRJEB402	http://www.ebi.ac.uk/ena/data/view/PRJEB402	ftp.sra.ebi.ac.uk/vol1/fastq/ERR187/008/ERR1879668/ERR1879668_1.fastq.gz;ftp.sra.ebi.ac.uk/vol1/fastq/ERR187/008/ERR1879668/ERR1879668_2.fastq.gz;	ftp.sra.ebi.ac.uk/vol1/err/ERR187/008/ERR1879668
SAMEA2621968	18S and 16S rRNA genes amplicon generation for eukaryotic and prokaryotic metabarcoding	18S_PCR	Sequencing library preparation	MetaBar_18S	ARG_BRTOSW_r1	Sequencing and data quality control	ERR1879789	PRJEB6610	European Nucleotide Archive	PRJEB402	http://www.ebi.ac.uk/ena/data/view/PRJEB402	ftp.sra.ebi.ac.uk/vol1/fastq/ERR187/009/ERR1879789/ERR1879789_1.fastq.gz;ftp.sra.ebi.ac.uk/vol1/fastq/ERR187/009/ERR1879789/ERR1879789_2.fastq.gz;	ftp.sra.ebi.ac.uk/vol1/err/ERR187/009/ERR1879789
SAMEA2621968	18S and 16S rRNA genes amplicon generation for eukaryotic and prokaryotic metabarcoding	18S_PCR	Sequencing library preparation	MetaBar_18S	ARG_BRTOSW_r1	Sequencing and data quality control	ERR1879902	PRJEB6610	European Nucleotide Archive	PRJEB402	http://www.ebi.ac.uk/ena/data/view/PRJEB402	ftp.sra.ebi.ac.uk/vol1/fastq/ERR187/002/ERR1879902/ERR1879902_1.fastq.gz;ftp.sra.ebi.ac.uk/vol1/fastq/ERR187/002/ERR1879902/ERR1879902_2.fastq.gz;	ftp.sra.ebi.ac.uk/vol1/err/ERR187/002/ERR1879902
SAMEA2621975	18S and 16S rRNA genes amplicon generation for eukaryotic and prokaryotic metabarcoding	18S_PCR	Sequencing library preparation	MetaBar_18S	ARG_BRVOSW_r1	Sequencing and data quality control	ERR1879717	PRJEB6610	European Nucleotide Archive	PRJEB402	http://www.ebi.ac.uk/ena/data/view/PRJEB402	ftp.sra.ebi.ac.uk/vol1/fastq/ERR187/007/ERR1879717/ERR1879717_1.fastq.gz;ftp.sra.ebi.ac.uk/vol1/fastq/ERR187/007/ERR1879717/ERR1879717_2.fastq.gz;	ftp.sra.ebi.ac.uk/vol1/err/ERR187/007/ERR1879717
SAMEA2621975	18S and 16S rRNA genes amplicon generation for eukaryotic and prokaryotic metabarcoding	18S_PCR	Sequencing library preparation	MetaBar_18S	ARG_BRVOSW_r1	Sequencing and data quality control	ERR1879765	PRJEB6610	European Nucleotide Archive	PRJEB402	http://www.ebi.ac.uk/ena/data/view/PRJEB402	ftp.sra.ebi.ac.uk/vol1/fastq/ERR187/005/ERR1879765/ERR1879765_1.fastq.gz;ftp.sra.ebi.ac.uk/vol1/fastq/ERR187/005/ERR1879765/ERR1879765_2.fastq.gz;	ftp.sra.ebi.ac.uk/vol1/err/ERR187/005/ERR1879765
SAMEA2732634	18S and 16S rRNA genes amplicon generation for eukaryotic and prokaryotic metabarcoding	18S_PCR	Sequencing library preparation	MetaBar_18S	ARG_BSAOSW_r1	Sequencing and data quality control	ERR1755907	PRJEB6610	European Nucleotide Archive	PRJEB402	http://www.ebi.ac.uk/ena/data/view/PRJEB402	ftp.sra.ebi.ac.uk/vol1/fastq/ERR175/007/ERR1755907/ERR1755907_1.fastq.gz;ftp.sra.ebi.ac.uk/vol1/fastq/ERR175/007/ERR1755907/ERR1755907_2.fastq.gz;	ftp.sra.ebi.ac.uk/vol1/err/ERR175/007/ERR1755907
SAMEA2732634	18S and 16S rRNA genes amplicon generation for eukaryotic and prokaryotic metabarcoding	18S_PCR	Sequencing library preparation	MetaBar_18S	ARG_BSAOSW_r1	Sequencing and data quality control	ERR1756177	PRJEB6610	European Nucleotide Archive	PRJEB402	http://www.ebi.ac.uk/ena/data/view/PRJEB402	ftp.sra.ebi.ac.uk/vol1/fastq/ERR175/007/ERR1756177/ERR1756177_1.fastq.gz;ftp.sra.ebi.ac.uk/vol1/fastq/ERR175/007/ERR1756177/ERR1756177_2.fastq.gz;	ftp.sra.ebi.ac.uk/vol1/err/ERR175/007/ERR1756177
SAMEA2621949	18S and 16S rRNA genes amplicon generation for eukaryotic and prokaryotic metabarcoding	18S_PCR	Sequencing library preparation	MetaBar_18S	ARG_BSCOSW_r1	Sequencing and data quality control	ERR1879900	PRJEB6610	European Nucleotide Archive	PRJEB402	http://www.ebi.ac.uk/ena/data/view/PRJEB402	ftp.sra.ebi.ac.uk/vol1/fastq/ERR187/000/ERR1879900/ERR1879900_1.fastq.gz;ftp.sra.ebi.ac.uk/vol1/fastq/ERR187/000/ERR1879900/ERR1879900_2.fastq.gz;	ftp.sra.ebi.ac.uk/vol1/err/ERR187/000/ERR1879900
SAMEA2621949	18S and 16S rRNA genes amplicon generation for eukaryotic and prokaryotic metabarcoding	18S_PCR	Sequencing library preparation	MetaBar_18S	ARG_BSCOSW_r1	Sequencing and data quality control	ERR1879707	PRJEB6610	European Nucleotide Archive	PRJEB402	http://www.ebi.ac.uk/ena/data/view/PRJEB402	ftp.sra.ebi.ac.uk/vol1/fastq/ERR187/007/ERR1879707/ERR1879707_1.fastq.gz;ftp.sra.ebi.ac.uk/vol1/fastq/ERR187/007/ERR1879707/ERR1879707_2.fastq.gz;	ftp.sra.ebi.ac.uk/vol1/err/ERR187/007/ERR1879707
SAMEA2621922	18S and 16S rRNA genes amplicon generation for eukaryotic and prokaryotic metabarcoding	18S_PCR	Sequencing library preparation	MetaBar_18S	ARG_BSDOSW_r1	Sequencing and data quality control	ERR1755912	PRJEB6610	European Nucleotide Archive	PRJEB402	http://www.ebi.ac.uk/ena/data/view/PRJEB402	ftp.sra.ebi.ac.uk/vol1/fastq/ERR175/002/ERR1755912/ERR1755912_1.fastq.gz;ftp.sra.ebi.ac.uk/vol1/fastq/ERR175/002/ERR1755912/ERR1755912_2.fastq.gz;	ftp.sra.ebi.ac.uk/vol1/err/ERR175/002/ERR1755912
SAMEA2621924	18S and 16S rRNA genes amplicon generation for eukaryotic and prokaryotic metabarcoding	18S_PCR	Sequencing library preparation	MetaBar_18S	ARG_BSEOSW_r1	Sequencing and data quality control	ERR1879924	PRJEB6610	European Nucleotide Archive	PRJEB402	http://www.ebi.ac.uk/ena/data/view/PRJEB402	ftp.sra.ebi.ac.uk/vol1/fastq/ERR187/004/ERR1879924/ERR1879924_1.fastq.gz;ftp.sra.ebi.ac.uk/vol1/fastq/ERR187/004/ERR1879924/ERR1879924_2.fastq.gz;	ftp.sra.ebi.ac.uk/vol1/err/ERR187/004/ERR1879924
SAMEA2621924	18S and 16S rRNA genes amplicon generation for eukaryotic and prokaryotic metabarcoding	18S_PCR	Sequencing library preparation	MetaBar_18S	ARG_BSEOSW_r1	Sequencing and data quality control	ERR1879711	PRJEB6610	European Nucleotide Archive	PRJEB402	http://www.ebi.ac.uk/ena/data/view/PRJEB402	ftp.sra.ebi.ac.uk/vol1/fastq/ERR187/001/ERR1879711/ERR1879711_1.fastq.gz;ftp.sra.ebi.ac.uk/vol1/fastq/ERR187/001/ERR1879711/ERR1879711_2.fastq.gz;	ftp.sra.ebi.ac.uk/vol1/err/ERR187/001/ERR1879711
SAMEA2732195	18S and 16S rRNA genes amplicon generation for eukaryotic and prokaryotic metabarcoding	18S_PCR	Sequencing library preparation	MetaBar_18S	ARG_BSFOSW_r1	Sequencing and data quality control	ERR1756045	PRJEB6610	European Nucleotide Archive	PRJEB402	http://www.ebi.ac.uk/ena/data/view/PRJEB402	ftp.sra.ebi.ac.uk/vol1/fastq/ERR175/005/ERR1756045/ERR1756045_1.fastq.gz;ftp.sra.ebi.ac.uk/vol1/fastq/ERR175/005/ERR1756045/ERR1756045_2.fastq.gz;	ftp.sra.ebi.ac.uk/vol1/err/ERR175/005/ERR1756045
SAMEA2732195	18S and 16S rRNA genes amplicon generation for eukaryotic and prokaryotic metabarcoding	18S_PCR	Sequencing library preparation	MetaBar_18S	ARG_BSFOSW_r1	Sequencing and data quality control	ERR1756000	PRJEB6610	European Nucleotide Archive	PRJEB402	http://www.ebi.ac.uk/ena/data/view/PRJEB402	ftp.sra.ebi.ac.uk/vol1/fastq/ERR175/000/ERR1756000/ERR1756000_1.fastq.gz;ftp.sra.ebi.ac.uk/vol1/fastq/ERR175/000/ERR1756000/ERR1756000_2.fastq.gz;	ftp.sra.ebi.ac.uk/vol1/err/ERR175/000/ERR1756000
SAMEA2732369	18S and 16S rRNA genes amplicon generation for eukaryotic and prokaryotic metabarcoding	18S_PCR	Sequencing library preparation	MetaBar_18S	ARG_BSGOSW_r1	Sequencing and data quality control	ERR1756315	PRJEB6610	European Nucleotide Archive	PRJEB402	http://www.ebi.ac.uk/ena/data/view/PRJEB402	ftp.sra.ebi.ac.uk/vol1/fastq/ERR175/005/ERR1756315/ERR1756315_1.fastq.gz;ftp.sra.ebi.ac.uk/vol1/fastq/ERR175/005/ERR1756315/ERR1756315_2.fastq.gz;	ftp.sra.ebi.ac.uk/vol1/err/ERR175/005/ERR1756315
SAMEA2732369	18S and 16S rRNA genes amplicon generation for eukaryotic and prokaryotic metabarcoding	18S_PCR	Sequencing library preparation	MetaBar_18S	ARG_BSGOSW_r1	Sequencing and data quality control	ERR1755909	PRJEB6610	European Nucleotide Archive	PRJEB402	http://www.ebi.ac.uk/ena/data/view/PRJEB402	ftp.sra.ebi.ac.uk/vol1/fastq/ERR175/009/ERR1755909/ERR1755909_1.fastq.gz;ftp.sra.ebi.ac.uk/vol1/fastq/ERR175/009/ERR1755909/ERR1755909_2.fastq.gz;	ftp.sra.ebi.ac.uk/vol1/err/ERR175/009/ERR1755909
SAMEA2621920	18S and 16S rRNA genes amplicon generation for eukaryotic and prokaryotic metabarcoding	18S_PCR	Sequencing library preparation	MetaBar_18S	ARG_BSHOSW_r1	Sequencing and data quality control	ERR1879726	PRJEB6610	European Nucleotide Archive	PRJEB402	http://www.ebi.ac.uk/ena/data/view/PRJEB402	ftp.sra.ebi.ac.uk/vol1/fastq/ERR187/006/ERR1879726/ERR1879726_1.fastq.gz;ftp.sra.ebi.ac.uk/vol1/fastq/ERR187/006/ERR1879726/ERR1879726_2.fastq.gz;	ftp.sra.ebi.ac.uk/vol1/err/ERR187/006/ERR1879726
SAMEA2621920	18S and 16S rRNA genes amplicon generation for eukaryotic and prokaryotic metabarcoding	18S_PCR	Sequencing library preparation	MetaBar_18S	ARG_BSHOSW_r1	Sequencing and data quality control	ERR1879929	PRJEB6610	European Nucleotide Archive	PRJEB402	http://www.ebi.ac.uk/ena/data/view/PRJEB402	ftp.sra.ebi.ac.uk/vol1/fastq/ERR187/009/ERR1879929/ERR1879929_1.fastq.gz;ftp.sra.ebi.ac.uk/vol1/fastq/ERR187/009/ERR1879929/ERR1879929_2.fastq.gz;	ftp.sra.ebi.ac.uk/vol1/err/ERR187/009/ERR1879929
SAMEA2622536	18S and 16S rRNA genes amplicon generation for eukaryotic and prokaryotic metabarcoding	18S_PCR	Sequencing library preparation	MetaBar_18S	ARG_BSIOSW_r1	Sequencing and data quality control	ERR1756254	PRJEB6610	European Nucleotide Archive	PRJEB402	http://www.ebi.ac.uk/ena/data/view/PRJEB402	ftp.sra.ebi.ac.uk/vol1/fastq/ERR175/004/ERR1756254/ERR1756254_1.fastq.gz;ftp.sra.ebi.ac.uk/vol1/fastq/ERR175/004/ERR1756254/ERR1756254_2.fastq.gz;	ftp.sra.ebi.ac.uk/vol1/err/ERR175/004/ERR1756254
SAMEA2622536	18S and 16S rRNA genes amplicon generation for eukaryotic and prokaryotic metabarcoding	18S_PCR	Sequencing library preparation	MetaBar_18S	ARG_BSIOSW_r1	Sequencing and data quality control	ERR1755875	PRJEB6610	European Nucleotide Archive	PRJEB402	http://www.ebi.ac.uk/ena/data/view/PRJEB402	ftp.sra.ebi.ac.uk/vol1/fastq/ERR175/005/ERR1755875/ERR1755875_1.fastq.gz;ftp.sra.ebi.ac.uk/vol1/fastq/ERR175/005/ERR1755875/ERR1755875_2.fastq.gz;	ftp.sra.ebi.ac.uk/vol1/err/ERR175/005/ERR1755875
SAMEA2622538	18S and 16S rRNA genes amplicon generation for eukaryotic and prokaryotic metabarcoding	18S_PCR	Sequencing library preparation	MetaBar_18S	ARG_BSKOSW_r1	Sequencing and data quality control	ERR1755914	PRJEB6610	European Nucleotide Archive	PRJEB402	http://www.ebi.ac.uk/ena/data/view/PRJEB402	ftp.sra.ebi.ac.uk/vol1/fastq/ERR175/004/ERR1755914/ERR1755914_1.fastq.gz;ftp.sra.ebi.ac.uk/vol1/fastq/ERR175/004/ERR1755914/ERR1755914_2.fastq.gz;	ftp.sra.ebi.ac.uk/vol1/err/ERR175/004/ERR1755914
SAMEA2622538	18S and 16S rRNA genes amplicon generation for eukaryotic and prokaryotic metabarcoding	18S_PCR	Sequencing library preparation	MetaBar_18S	ARG_BSKOSW_r1	Sequencing and data quality control	ERR1756209	PRJEB6610	European Nucleotide Archive	PRJEB402	http://www.ebi.ac.uk/ena/data/view/PRJEB402	ftp.sra.ebi.ac.uk/vol1/fastq/ERR175/009/ERR1756209/ERR1756209_1.fastq.gz;ftp.sra.ebi.ac.uk/vol1/fastq/ERR175/009/ERR1756209/ERR1756209_2.fastq.gz;	ftp.sra.ebi.ac.uk/vol1/err/ERR175/009/ERR1756209
SAMEA2731613	18S and 16S rRNA genes amplicon generation for eukaryotic and prokaryotic metabarcoding	18S_PCR	Sequencing library preparation	MetaBar_18S	ARG_BSLOSW_r1	Sequencing and data quality control	ERR1756147	PRJEB6610	European Nucleotide Archive	PRJEB402	http://www.ebi.ac.uk/ena/data/view/PRJEB402	ftp.sra.ebi.ac.uk/vol1/fastq/ERR175/007/ERR1756147/ERR1756147_1.fastq.gz;ftp.sra.ebi.ac.uk/vol1/fastq/ERR175/007/ERR1756147/ERR1756147_2.fastq.gz;	ftp.sra.ebi.ac.uk/vol1/err/ERR175/007/ERR1756147
SAMEA2731613	18S and 16S rRNA genes amplicon generation for eukaryotic and prokaryotic metabarcoding	18S_PCR	Sequencing library preparation	MetaBar_18S	ARG_BSLOSW_r1	Sequencing and data quality control	ERR1756112	PRJEB6610	European Nucleotide Archive	PRJEB402	http://www.ebi.ac.uk/ena/data/view/PRJEB402	ftp.sra.ebi.ac.uk/vol1/fastq/ERR175/002/ERR1756112/ERR1756112_1.fastq.gz;ftp.sra.ebi.ac.uk/vol1/fastq/ERR175/002/ERR1756112/ERR1756112_2.fastq.gz;	ftp.sra.ebi.ac.uk/vol1/err/ERR175/002/ERR1756112
SAMEA2731973	18S and 16S rRNA genes amplicon generation for eukaryotic and prokaryotic metabarcoding	18S_PCR	Sequencing library preparation	MetaBar_18S	ARG_BSMOSW_r1	Sequencing and data quality control	ERR1756292	PRJEB6610	European Nucleotide Archive	PRJEB402	http://www.ebi.ac.uk/ena/data/view/PRJEB402	ftp.sra.ebi.ac.uk/vol1/fastq/ERR175/002/ERR1756292/ERR1756292_1.fastq.gz;ftp.sra.ebi.ac.uk/vol1/fastq/ERR175/002/ERR1756292/ERR1756292_2.fastq.gz;	ftp.sra.ebi.ac.uk/vol1/err/ERR175/002/ERR1756292
SAMEA2731973	18S and 16S rRNA genes amplicon generation for eukaryotic and prokaryotic metabarcoding	18S_PCR	Sequencing library preparation	MetaBar_18S	ARG_BSMOSW_r1	Sequencing and data quality control	ERR1755890	PRJEB6610	European Nucleotide Archive	PRJEB402	http://www.ebi.ac.uk/ena/data/view/PRJEB402	ftp.sra.ebi.ac.uk/vol1/fastq/ERR175/000/ERR1755890/ERR1755890_1.fastq.gz;ftp.sra.ebi.ac.uk/vol1/fastq/ERR175/000/ERR1755890/ERR1755890_2.fastq.gz;	ftp.sra.ebi.ac.uk/vol1/err/ERR175/000/ERR1755890
SAMEA2622561	18S and 16S rRNA genes amplicon generation for eukaryotic and prokaryotic metabarcoding	18S_PCR	Sequencing library preparation	MetaBar_18S	ARG_BSNOSW_r1	Sequencing and data quality control	ERR1755961	PRJEB6610	European Nucleotide Archive	PRJEB402	http://www.ebi.ac.uk/ena/data/view/PRJEB402	ftp.sra.ebi.ac.uk/vol1/fastq/ERR175/001/ERR1755961/ERR1755961_1.fastq.gz;ftp.sra.ebi.ac.uk/vol1/fastq/ERR175/001/ERR1755961/ERR1755961_2.fastq.gz;	ftp.sra.ebi.ac.uk/vol1/err/ERR175/001/ERR1755961
SAMEA2622561	18S and 16S rRNA genes amplicon generation for eukaryotic and prokaryotic metabarcoding	18S_PCR	Sequencing library preparation	MetaBar_18S	ARG_BSNOSW_r1	Sequencing and data quality control	ERR1756152	PRJEB6610	European Nucleotide Archive	PRJEB402	http://www.ebi.ac.uk/ena/data/view/PRJEB402	ftp.sra.ebi.ac.uk/vol1/fastq/ERR175/002/ERR1756152/ERR1756152_1.fastq.gz;ftp.sra.ebi.ac.uk/vol1/fastq/ERR175/002/ERR1756152/ERR1756152_2.fastq.gz;	ftp.sra.ebi.ac.uk/vol1/err/ERR175/002/ERR1756152
SAMEA2622563	18S and 16S rRNA genes amplicon generation for eukaryotic and prokaryotic metabarcoding	18S_PCR	Sequencing library preparation	MetaBar_18S	ARG_BSPOSW_r1	Sequencing and data quality control	ERR1879685	PRJEB6610	European Nucleotide Archive	PRJEB402	http://www.ebi.ac.uk/ena/data/view/PRJEB402	ftp.sra.ebi.ac.uk/vol1/fastq/ERR187/005/ERR1879685/ERR1879685_1.fastq.gz;ftp.sra.ebi.ac.uk/vol1/fastq/ERR187/005/ERR1879685/ERR1879685_2.fastq.gz;	ftp.sra.ebi.ac.uk/vol1/err/ERR187/005/ERR1879685
SAMEA2731477	18S and 16S rRNA genes amplicon generation for eukaryotic and prokaryotic metabarcoding	18S_PCR	Sequencing library preparation	MetaBar_18S	ARG_BSQOSW_r1	Sequencing and data quality control	ERR1756273	PRJEB6610	European Nucleotide Archive	PRJEB402	http://www.ebi.ac.uk/ena/data/view/PRJEB402	ftp.sra.ebi.ac.uk/vol1/fastq/ERR175/003/ERR1756273/ERR1756273_1.fastq.gz;ftp.sra.ebi.ac.uk/vol1/fastq/ERR175/003/ERR1756273/ERR1756273_2.fastq.gz;	ftp.sra.ebi.ac.uk/vol1/err/ERR175/003/ERR1756273
SAMEA2732026	18S and 16S rRNA genes amplicon generation for eukaryotic and prokaryotic metabarcoding	18S_PCR	Sequencing library preparation	MetaBar_18S	ARG_BSROSW_r1	Sequencing and data quality control	ERR1756009	PRJEB6610	European Nucleotide Archive	PRJEB402	http://www.ebi.ac.uk/ena/data/view/PRJEB402	ftp.sra.ebi.ac.uk/vol1/fastq/ERR175/009/ERR1756009/ERR1756009_1.fastq.gz;ftp.sra.ebi.ac.uk/vol1/fastq/ERR175/009/ERR1756009/ERR1756009_2.fastq.gz;	ftp.sra.ebi.ac.uk/vol1/err/ERR175/009/ERR1756009
SAMEA2622584	18S and 16S rRNA genes amplicon generation for eukaryotic and prokaryotic metabarcoding	18S_PCR	Sequencing library preparation	MetaBar_18S	ARG_BSSOSW_r1	Sequencing and data quality control	ERR1879786	PRJEB6610	European Nucleotide Archive	PRJEB402	http://www.ebi.ac.uk/ena/data/view/PRJEB402	ftp.sra.ebi.ac.uk/vol1/fastq/ERR187/006/ERR1879786/ERR1879786_1.fastq.gz;ftp.sra.ebi.ac.uk/vol1/fastq/ERR187/006/ERR1879786/ERR1879786_2.fastq.gz;	ftp.sra.ebi.ac.uk/vol1/err/ERR187/006/ERR1879786
SAMEA2622585	18S and 16S rRNA genes amplicon generation for eukaryotic and prokaryotic metabarcoding	18S_PCR	Sequencing library preparation	MetaBar_18S	ARG_BSTOSW_r1	Sequencing and data quality control	ERR1879679	PRJEB6610	European Nucleotide Archive	PRJEB402	http://www.ebi.ac.uk/ena/data/view/PRJEB402	ftp.sra.ebi.ac.uk/vol1/fastq/ERR187/009/ERR1879679/ERR1879679_1.fastq.gz;ftp.sra.ebi.ac.uk/vol1/fastq/ERR187/009/ERR1879679/ERR1879679_2.fastq.gz;	ftp.sra.ebi.ac.uk/vol1/err/ERR187/009/ERR1879679
SAMEA2622585	18S and 16S rRNA genes amplicon generation for eukaryotic and prokaryotic metabarcoding	18S_PCR	Sequencing library preparation	MetaBar_18S	ARG_BSTOSW_r1	Sequencing and data quality control	ERR1879790	PRJEB6610	European Nucleotide Archive	PRJEB402	http://www.ebi.ac.uk/ena/data/view/PRJEB402	ftp.sra.ebi.ac.uk/vol1/fastq/ERR187/000/ERR1879790/ERR1879790_1.fastq.gz;ftp.sra.ebi.ac.uk/vol1/fastq/ERR187/000/ERR1879790/ERR1879790_2.fastq.gz;	ftp.sra.ebi.ac.uk/vol1/err/ERR187/000/ERR1879790
SAMEA2731702	18S and 16S rRNA genes amplicon generation for eukaryotic and prokaryotic metabarcoding	18S_PCR	Sequencing library preparation	MetaBar_18S	ARG_BSVOSW_r1	Sequencing and data quality control	ERR1756256	PRJEB6610	European Nucleotide Archive	PRJEB402	http://www.ebi.ac.uk/ena/data/view/PRJEB402	ftp.sra.ebi.ac.uk/vol1/fastq/ERR175/006/ERR1756256/ERR1756256_1.fastq.gz;ftp.sra.ebi.ac.uk/vol1/fastq/ERR175/006/ERR1756256/ERR1756256_2.fastq.gz;	ftp.sra.ebi.ac.uk/vol1/err/ERR175/006/ERR1756256
SAMEA2731724	18S and 16S rRNA genes amplicon generation for eukaryotic and prokaryotic metabarcoding	18S_PCR	Sequencing library preparation	MetaBar_18S	ARG_BTAOSW_r1	Sequencing and data quality control	ERR1756174	PRJEB6610	European Nucleotide Archive	PRJEB402	http://www.ebi.ac.uk/ena/data/view/PRJEB402	ftp.sra.ebi.ac.uk/vol1/fastq/ERR175/004/ERR1756174/ERR1756174_1.fastq.gz;ftp.sra.ebi.ac.uk/vol1/fastq/ERR175/004/ERR1756174/ERR1756174_2.fastq.gz;	ftp.sra.ebi.ac.uk/vol1/err/ERR175/004/ERR1756174
SAMEA2622641	18S and 16S rRNA genes amplicon generation for eukaryotic and prokaryotic metabarcoding	18S_PCR	Sequencing library preparation	MetaBar_18S	ARG_BTBOSW_r1	Sequencing and data quality control	ERR1879714	PRJEB6610	European Nucleotide Archive	PRJEB402	http://www.ebi.ac.uk/ena/data/view/PRJEB402	ftp.sra.ebi.ac.uk/vol1/fastq/ERR187/004/ERR1879714/ERR1879714_1.fastq.gz;ftp.sra.ebi.ac.uk/vol1/fastq/ERR187/004/ERR1879714/ERR1879714_2.fastq.gz;	ftp.sra.ebi.ac.uk/vol1/err/ERR187/004/ERR1879714
SAMEA2622641	18S and 16S rRNA genes amplicon generation for eukaryotic and prokaryotic metabarcoding	18S_PCR	Sequencing library preparation	MetaBar_18S	ARG_BTBOSW_r1	Sequencing and data quality control	ERR1879771	PRJEB6610	European Nucleotide Archive	PRJEB402	http://www.ebi.ac.uk/ena/data/view/PRJEB402	ftp.sra.ebi.ac.uk/vol1/fastq/ERR187/001/ERR1879771/ERR1879771_1.fastq.gz;ftp.sra.ebi.ac.uk/vol1/fastq/ERR187/001/ERR1879771/ERR1879771_2.fastq.gz;	ftp.sra.ebi.ac.uk/vol1/err/ERR187/001/ERR1879771
SAMEA2731693	18S and 16S rRNA genes amplicon generation for eukaryotic and prokaryotic metabarcoding	18S_PCR	Sequencing library preparation	MetaBar_18S	ARG_BTCOSW_r1	Sequencing and data quality control	ERR1759703	PRJEB6610	European Nucleotide Archive	PRJEB402	http://www.ebi.ac.uk/ena/data/view/PRJEB402	ftp.sra.ebi.ac.uk/vol1/fastq/ERR175/003/ERR1759703/ERR1759703_1.fastq.gz;ftp.sra.ebi.ac.uk/vol1/fastq/ERR175/003/ERR1759703/ERR1759703_2.fastq.gz;	ftp.sra.ebi.ac.uk/vol1/err/ERR175/003/ERR1759703
SAMEA2731693	18S and 16S rRNA genes amplicon generation for eukaryotic and prokaryotic metabarcoding	18S_PCR	Sequencing library preparation	MetaBar_18S	ARG_BTCOSW_r1	Sequencing and data quality control	ERR1759719	PRJEB6610	European Nucleotide Archive	PRJEB402	http://www.ebi.ac.uk/ena/data/view/PRJEB402	ftp.sra.ebi.ac.uk/vol1/fastq/ERR175/009/ERR1759719/ERR1759719_1.fastq.gz;ftp.sra.ebi.ac.uk/vol1/fastq/ERR175/009/ERR1759719/ERR1759719_2.fastq.gz;	ftp.sra.ebi.ac.uk/vol1/err/ERR175/009/ERR1759719
SAMEA2731582	18S and 16S rRNA genes amplicon generation for eukaryotic and prokaryotic metabarcoding	18S_PCR	Sequencing library preparation	MetaBar_18S	ARG_BTDOSW_r1	Sequencing and data quality control	ERR1756319	PRJEB6610	European Nucleotide Archive	PRJEB402	http://www.ebi.ac.uk/ena/data/view/PRJEB402	ftp.sra.ebi.ac.uk/vol1/fastq/ERR175/009/ERR1756319/ERR1756319_1.fastq.gz;ftp.sra.ebi.ac.uk/vol1/fastq/ERR175/009/ERR1756319/ERR1756319_2.fastq.gz;	ftp.sra.ebi.ac.uk/vol1/err/ERR175/009/ERR1756319
SAMEA2731582	18S and 16S rRNA genes amplicon generation for eukaryotic and prokaryotic metabarcoding	18S_PCR	Sequencing library preparation	MetaBar_18S	ARG_BTDOSW_r1	Sequencing and data quality control	ERR1755892	PRJEB6610	European Nucleotide Archive	PRJEB402	http://www.ebi.ac.uk/ena/data/view/PRJEB402	ftp.sra.ebi.ac.uk/vol1/fastq/ERR175/002/ERR1755892/ERR1755892_1.fastq.gz;ftp.sra.ebi.ac.uk/vol1/fastq/ERR175/002/ERR1755892/ERR1755892_2.fastq.gz;	ftp.sra.ebi.ac.uk/vol1/err/ERR175/002/ERR1755892
SAMEA2731583	18S and 16S rRNA genes amplicon generation for eukaryotic and prokaryotic metabarcoding	18S_PCR	Sequencing library preparation	MetaBar_18S	ARG_BTEOSW_r1	Sequencing and data quality control	ERR1756119	PRJEB6610	European Nucleotide Archive	PRJEB402	http://www.ebi.ac.uk/ena/data/view/PRJEB402	ftp.sra.ebi.ac.uk/vol1/fastq/ERR175/009/ERR1756119/ERR1756119_1.fastq.gz;ftp.sra.ebi.ac.uk/vol1/fastq/ERR175/009/ERR1756119/ERR1756119_2.fastq.gz;	ftp.sra.ebi.ac.uk/vol1/err/ERR175/009/ERR1756119
SAMEA2622646	18S and 16S rRNA genes amplicon generation for eukaryotic and prokaryotic metabarcoding	18S_PCR	Sequencing library preparation	MetaBar_18S	ARG_BTFOSW_r1	Sequencing and data quality control	ERR1879856	PRJEB6610	European Nucleotide Archive	PRJEB402	http://www.ebi.ac.uk/ena/data/view/PRJEB402	ftp.sra.ebi.ac.uk/vol1/fastq/ERR187/006/ERR1879856/ERR1879856_1.fastq.gz;ftp.sra.ebi.ac.uk/vol1/fastq/ERR187/006/ERR1879856/ERR1879856_2.fastq.gz;	ftp.sra.ebi.ac.uk/vol1/err/ERR187/006/ERR1879856
SAMEA2622646	18S and 16S rRNA genes amplicon generation for eukaryotic and prokaryotic metabarcoding	18S_PCR	Sequencing library preparation	MetaBar_18S	ARG_BTFOSW_r1	Sequencing and data quality control	ERR1879878	PRJEB6610	European Nucleotide Archive	PRJEB402	http://www.ebi.ac.uk/ena/data/view/PRJEB402	ftp.sra.ebi.ac.uk/vol1/fastq/ERR187/008/ERR1879878/ERR1879878_1.fastq.gz;ftp.sra.ebi.ac.uk/vol1/fastq/ERR187/008/ERR1879878/ERR1879878_2.fastq.gz;	ftp.sra.ebi.ac.uk/vol1/err/ERR187/008/ERR1879878
SAMEA2621607	18S and 16S rRNA genes amplicon generation for eukaryotic and prokaryotic metabarcoding	18S_PCR	Sequencing library preparation	MetaBar_18S	ARG_BTGOSW_r1	Sequencing and data quality control	ERR1879744	PRJEB6610	European Nucleotide Archive	PRJEB402	http://www.ebi.ac.uk/ena/data/view/PRJEB402	ftp.sra.ebi.ac.uk/vol1/fastq/ERR187/004/ERR1879744/ERR1879744_1.fastq.gz;ftp.sra.ebi.ac.uk/vol1/fastq/ERR187/004/ERR1879744/ERR1879744_2.fastq.gz;	ftp.sra.ebi.ac.uk/vol1/err/ERR187/004/ERR1879744
SAMEA2621607	18S and 16S rRNA genes amplicon generation for eukaryotic and prokaryotic metabarcoding	18S_PCR	Sequencing library preparation	MetaBar_18S	ARG_BTGOSW_r1	Sequencing and data quality control	ERR1879770	PRJEB6610	European Nucleotide Archive	PRJEB402	http://www.ebi.ac.uk/ena/data/view/PRJEB402	ftp.sra.ebi.ac.uk/vol1/fastq/ERR187/000/ERR1879770/ERR1879770_1.fastq.gz;ftp.sra.ebi.ac.uk/vol1/fastq/ERR187/000/ERR1879770/ERR1879770_2.fastq.gz;	ftp.sra.ebi.ac.uk/vol1/err/ERR187/000/ERR1879770
SAMEA2621609	18S and 16S rRNA genes amplicon generation for eukaryotic and prokaryotic metabarcoding	18S_PCR	Sequencing library preparation	MetaBar_18S	ARG_BTHOSW_r1	Sequencing and data quality control	ERR1756054	PRJEB6610	European Nucleotide Archive	PRJEB402	http://www.ebi.ac.uk/ena/data/view/PRJEB402	ftp.sra.ebi.ac.uk/vol1/fastq/ERR175/004/ERR1756054/ERR1756054_1.fastq.gz;ftp.sra.ebi.ac.uk/vol1/fastq/ERR175/004/ERR1756054/ERR1756054_2.fastq.gz;	ftp.sra.ebi.ac.uk/vol1/err/ERR175/004/ERR1756054
SAMEA2621611	18S and 16S rRNA genes amplicon generation for eukaryotic and prokaryotic metabarcoding	18S_PCR	Sequencing library preparation	MetaBar_18S	ARG_BTIOSW_r1	Sequencing and data quality control	ERR1879743	PRJEB6610	European Nucleotide Archive	PRJEB402	http://www.ebi.ac.uk/ena/data/view/PRJEB402	ftp.sra.ebi.ac.uk/vol1/fastq/ERR187/003/ERR1879743/ERR1879743_1.fastq.gz;ftp.sra.ebi.ac.uk/vol1/fastq/ERR187/003/ERR1879743/ERR1879743_2.fastq.gz;	ftp.sra.ebi.ac.uk/vol1/err/ERR187/003/ERR1879743
SAMEA2621611	18S and 16S rRNA genes amplicon generation for eukaryotic and prokaryotic metabarcoding	18S_PCR	Sequencing library preparation	MetaBar_18S	ARG_BTIOSW_r1	Sequencing and data quality control	ERR1879732	PRJEB6610	European Nucleotide Archive	PRJEB402	http://www.ebi.ac.uk/ena/data/view/PRJEB402	ftp.sra.ebi.ac.uk/vol1/fastq/ERR187/002/ERR1879732/ERR1879732_1.fastq.gz;ftp.sra.ebi.ac.uk/vol1/fastq/ERR187/002/ERR1879732/ERR1879732_2.fastq.gz;	ftp.sra.ebi.ac.uk/vol1/err/ERR187/002/ERR1879732
SAMEA2732581	18S and 16S rRNA genes amplicon generation for eukaryotic and prokaryotic metabarcoding	18S_PCR	Sequencing library preparation	MetaBar_18S	ARG_BTKOSW_r1	Sequencing and data quality control	ERR1756090	PRJEB6610	European Nucleotide Archive	PRJEB402	http://www.ebi.ac.uk/ena/data/view/PRJEB402	ftp.sra.ebi.ac.uk/vol1/fastq/ERR175/000/ERR1756090/ERR1756090_1.fastq.gz;ftp.sra.ebi.ac.uk/vol1/fastq/ERR175/000/ERR1756090/ERR1756090_2.fastq.gz;	ftp.sra.ebi.ac.uk/vol1/err/ERR175/000/ERR1756090
SAMEA2732581	18S and 16S rRNA genes amplicon generation for eukaryotic and prokaryotic metabarcoding	18S_PCR	Sequencing library preparation	MetaBar_18S	ARG_BTKOSW_r1	Sequencing and data quality control	ERR1756180	PRJEB6610	European Nucleotide Archive	PRJEB402	http://www.ebi.ac.uk/ena/data/view/PRJEB402	ftp.sra.ebi.ac.uk/vol1/fastq/ERR175/000/ERR1756180/ERR1756180_1.fastq.gz;ftp.sra.ebi.ac.uk/vol1/fastq/ERR175/000/ERR1756180/ERR1756180_2.fastq.gz;	ftp.sra.ebi.ac.uk/vol1/err/ERR175/000/ERR1756180
SAMEA2621581	18S and 16S rRNA genes amplicon generation for eukaryotic and prokaryotic metabarcoding	18S_PCR	Sequencing library preparation	MetaBar_18S	ARG_BTLOSW_r1	Sequencing and data quality control	ERR1879775	PRJEB6610	European Nucleotide Archive	PRJEB402	http://www.ebi.ac.uk/ena/data/view/PRJEB402	ftp.sra.ebi.ac.uk/vol1/fastq/ERR187/005/ERR1879775/ERR1879775_1.fastq.gz;ftp.sra.ebi.ac.uk/vol1/fastq/ERR187/005/ERR1879775/ERR1879775_2.fastq.gz;	ftp.sra.ebi.ac.uk/vol1/err/ERR187/005/ERR1879775
SAMEA2621581	18S and 16S rRNA genes amplicon generation for eukaryotic and prokaryotic metabarcoding	18S_PCR	Sequencing library preparation	MetaBar_18S	ARG_BTLOSW_r1	Sequencing and data quality control	ERR1879942	PRJEB6610	European Nucleotide Archive	PRJEB402	http://www.ebi.ac.uk/ena/data/view/PRJEB402	ftp.sra.ebi.ac.uk/vol1/fastq/ERR187/002/ERR1879942/ERR1879942_1.fastq.gz;ftp.sra.ebi.ac.uk/vol1/fastq/ERR187/002/ERR1879942/ERR1879942_2.fastq.gz;	ftp.sra.ebi.ac.uk/vol1/err/ERR187/002/ERR1879942
SAMEA2621583	18S and 16S rRNA genes amplicon generation for eukaryotic and prokaryotic metabarcoding	18S_PCR	Sequencing library preparation	MetaBar_18S	ARG_BTMOSW_r1	Sequencing and data quality control	ERR1756118	PRJEB6610	European Nucleotide Archive	PRJEB402	http://www.ebi.ac.uk/ena/data/view/PRJEB402	ftp.sra.ebi.ac.uk/vol1/fastq/ERR175/008/ERR1756118/ERR1756118_1.fastq.gz;ftp.sra.ebi.ac.uk/vol1/fastq/ERR175/008/ERR1756118/ERR1756118_2.fastq.gz;	ftp.sra.ebi.ac.uk/vol1/err/ERR175/008/ERR1756118
SAMEA2621583	18S and 16S rRNA genes amplicon generation for eukaryotic and prokaryotic metabarcoding	18S_PCR	Sequencing library preparation	MetaBar_18S	ARG_BTMOSW_r1	Sequencing and data quality control	ERR1755921	PRJEB6610	European Nucleotide Archive	PRJEB402	http://www.ebi.ac.uk/ena/data/view/PRJEB402	ftp.sra.ebi.ac.uk/vol1/fastq/ERR175/001/ERR1755921/ERR1755921_1.fastq.gz;ftp.sra.ebi.ac.uk/vol1/fastq/ERR175/001/ERR1755921/ERR1755921_2.fastq.gz;	ftp.sra.ebi.ac.uk/vol1/err/ERR175/001/ERR1755921
SAMEA2732484	18S and 16S rRNA genes amplicon generation for eukaryotic and prokaryotic metabarcoding	18S_PCR	Sequencing library preparation	MetaBar_18S	ARG_BTNOSW_r1	Sequencing and data quality control	ERR1756034	PRJEB6610	European Nucleotide Archive	PRJEB402	http://www.ebi.ac.uk/ena/data/view/PRJEB402	ftp.sra.ebi.ac.uk/vol1/fastq/ERR175/004/ERR1756034/ERR1756034_1.fastq.gz;ftp.sra.ebi.ac.uk/vol1/fastq/ERR175/004/ERR1756034/ERR1756034_2.fastq.gz;	ftp.sra.ebi.ac.uk/vol1/err/ERR175/004/ERR1756034
SAMEA2732484	18S and 16S rRNA genes amplicon generation for eukaryotic and prokaryotic metabarcoding	18S_PCR	Sequencing library preparation	MetaBar_18S	ARG_BTNOSW_r1	Sequencing and data quality control	ERR1756091	PRJEB6610	European Nucleotide Archive	PRJEB402	http://www.ebi.ac.uk/ena/data/view/PRJEB402	ftp.sra.ebi.ac.uk/vol1/fastq/ERR175/001/ERR1756091/ERR1756091_1.fastq.gz;ftp.sra.ebi.ac.uk/vol1/fastq/ERR175/001/ERR1756091/ERR1756091_2.fastq.gz;	ftp.sra.ebi.ac.uk/vol1/err/ERR175/001/ERR1756091
SAMEA2732419	18S and 16S rRNA genes amplicon generation for eukaryotic and prokaryotic metabarcoding	18S_PCR	Sequencing library preparation	MetaBar_18S	ARG_BTPOSW_r1	Sequencing and data quality control	ERR1756109	PRJEB6610	European Nucleotide Archive	PRJEB402	http://www.ebi.ac.uk/ena/data/view/PRJEB402	ftp.sra.ebi.ac.uk/vol1/fastq/ERR175/009/ERR1756109/ERR1756109_1.fastq.gz;ftp.sra.ebi.ac.uk/vol1/fastq/ERR175/009/ERR1756109/ERR1756109_2.fastq.gz;	ftp.sra.ebi.ac.uk/vol1/err/ERR175/009/ERR1756109
SAMEA2732419	18S and 16S rRNA genes amplicon generation for eukaryotic and prokaryotic metabarcoding	18S_PCR	Sequencing library preparation	MetaBar_18S	ARG_BTPOSW_r1	Sequencing and data quality control	ERR1755955	PRJEB6610	European Nucleotide Archive	PRJEB402	http://www.ebi.ac.uk/ena/data/view/PRJEB402	ftp.sra.ebi.ac.uk/vol1/fastq/ERR175/005/ERR1755955/ERR1755955_1.fastq.gz;ftp.sra.ebi.ac.uk/vol1/fastq/ERR175/005/ERR1755955/ERR1755955_2.fastq.gz;	ftp.sra.ebi.ac.uk/vol1/err/ERR175/005/ERR1755955
SAMEA2732543	18S and 16S rRNA genes amplicon generation for eukaryotic and prokaryotic metabarcoding	18S_PCR	Sequencing library preparation	MetaBar_18S	ARG_BTQOSW_r1	Sequencing and data quality control	ERR1756364	PRJEB6610	European Nucleotide Archive	PRJEB402	http://www.ebi.ac.uk/ena/data/view/PRJEB402	ftp.sra.ebi.ac.uk/vol1/fastq/ERR175/004/ERR1756364/ERR1756364_1.fastq.gz;ftp.sra.ebi.ac.uk/vol1/fastq/ERR175/004/ERR1756364/ERR1756364_2.fastq.gz;	ftp.sra.ebi.ac.uk/vol1/err/ERR175/004/ERR1756364
SAMEA2732543	18S and 16S rRNA genes amplicon generation for eukaryotic and prokaryotic metabarcoding	18S_PCR	Sequencing library preparation	MetaBar_18S	ARG_BTQOSW_r1	Sequencing and data quality control	ERR1756151	PRJEB6610	European Nucleotide Archive	PRJEB402	http://www.ebi.ac.uk/ena/data/view/PRJEB402	ftp.sra.ebi.ac.uk/vol1/fastq/ERR175/001/ERR1756151/ERR1756151_1.fastq.gz;ftp.sra.ebi.ac.uk/vol1/fastq/ERR175/001/ERR1756151/ERR1756151_2.fastq.gz;	ftp.sra.ebi.ac.uk/vol1/err/ERR175/001/ERR1756151
SAMEA2622858	18S and 16S rRNA genes amplicon generation for eukaryotic and prokaryotic metabarcoding	18S_PCR	Sequencing library preparation	MetaBar_18S	ARG_BTROSW_r1	Sequencing and data quality control	ERR1755874	PRJEB6610	European Nucleotide Archive	PRJEB402	http://www.ebi.ac.uk/ena/data/view/PRJEB402	ftp.sra.ebi.ac.uk/vol1/fastq/ERR175/004/ERR1755874/ERR1755874_1.fastq.gz;ftp.sra.ebi.ac.uk/vol1/fastq/ERR175/004/ERR1755874/ERR1755874_2.fastq.gz;	ftp.sra.ebi.ac.uk/vol1/err/ERR175/004/ERR1755874
SAMEA2731706	18S and 16S rRNA genes amplicon generation for eukaryotic and prokaryotic metabarcoding	18S_PCR	Sequencing library preparation	MetaBar_18S	ARG_BTSOSW_r1	Sequencing and data quality control	ERR1756145	PRJEB6610	European Nucleotide Archive	PRJEB402	http://www.ebi.ac.uk/ena/data/view/PRJEB402	ftp.sra.ebi.ac.uk/vol1/fastq/ERR175/005/ERR1756145/ERR1756145_1.fastq.gz;ftp.sra.ebi.ac.uk/vol1/fastq/ERR175/005/ERR1756145/ERR1756145_2.fastq.gz;	ftp.sra.ebi.ac.uk/vol1/err/ERR175/005/ERR1756145
SAMEA2731706	18S and 16S rRNA genes amplicon generation for eukaryotic and prokaryotic metabarcoding	18S_PCR	Sequencing library preparation	MetaBar_18S	ARG_BTSOSW_r1	Sequencing and data quality control	ERR1756104	PRJEB6610	European Nucleotide Archive	PRJEB402	http://www.ebi.ac.uk/ena/data/view/PRJEB402	ftp.sra.ebi.ac.uk/vol1/fastq/ERR175/004/ERR1756104/ERR1756104_1.fastq.gz;ftp.sra.ebi.ac.uk/vol1/fastq/ERR175/004/ERR1756104/ERR1756104_2.fastq.gz;	ftp.sra.ebi.ac.uk/vol1/err/ERR175/004/ERR1756104
SAMEA2731705	18S and 16S rRNA genes amplicon generation for eukaryotic and prokaryotic metabarcoding	18S_PCR	Sequencing library preparation	MetaBar_18S	ARG_BTTOSW_r1	Sequencing and data quality control	ERR1756283	PRJEB6610	European Nucleotide Archive	PRJEB402	http://www.ebi.ac.uk/ena/data/view/PRJEB402	ftp.sra.ebi.ac.uk/vol1/fastq/ERR175/003/ERR1756283/ERR1756283_1.fastq.gz;ftp.sra.ebi.ac.uk/vol1/fastq/ERR175/003/ERR1756283/ERR1756283_2.fastq.gz;	ftp.sra.ebi.ac.uk/vol1/err/ERR175/003/ERR1756283
SAMEA2731669	18S and 16S rRNA genes amplicon generation for eukaryotic and prokaryotic metabarcoding	18S_PCR	Sequencing library preparation	MetaBar_18S	ARG_BTVOSW_r1	Sequencing and data quality control	ERR1755999	PRJEB6610	European Nucleotide Archive	PRJEB402	http://www.ebi.ac.uk/ena/data/view/PRJEB402	ftp.sra.ebi.ac.uk/vol1/fastq/ERR175/009/ERR1755999/ERR1755999_1.fastq.gz;ftp.sra.ebi.ac.uk/vol1/fastq/ERR175/009/ERR1755999/ERR1755999_2.fastq.gz;	ftp.sra.ebi.ac.uk/vol1/err/ERR175/009/ERR1755999
SAMEA2731669	18S and 16S rRNA genes amplicon generation for eukaryotic and prokaryotic metabarcoding	18S_PCR	Sequencing library preparation	MetaBar_18S	ARG_BTVOSW_r1	Sequencing and data quality control	ERR1756056	PRJEB6610	European Nucleotide Archive	PRJEB402	http://www.ebi.ac.uk/ena/data/view/PRJEB402	ftp.sra.ebi.ac.uk/vol1/fastq/ERR175/006/ERR1756056/ERR1756056_1.fastq.gz;ftp.sra.ebi.ac.uk/vol1/fastq/ERR175/006/ERR1756056/ERR1756056_2.fastq.gz;	ftp.sra.ebi.ac.uk/vol1/err/ERR175/006/ERR1756056
SAMEA2622856	18S and 16S rRNA genes amplicon generation for eukaryotic and prokaryotic metabarcoding	18S_PCR	Sequencing library preparation	MetaBar_18S	ARG_BVAOSW_r1	Sequencing and data quality control	ERR1879818	PRJEB6610	European Nucleotide Archive	PRJEB402	http://www.ebi.ac.uk/ena/data/view/PRJEB402	ftp.sra.ebi.ac.uk/vol1/fastq/ERR187/008/ERR1879818/ERR1879818_1.fastq.gz;ftp.sra.ebi.ac.uk/vol1/fastq/ERR187/008/ERR1879818/ERR1879818_2.fastq.gz;	ftp.sra.ebi.ac.uk/vol1/err/ERR187/008/ERR1879818
SAMEA2622856	18S and 16S rRNA genes amplicon generation for eukaryotic and prokaryotic metabarcoding	18S_PCR	Sequencing library preparation	MetaBar_18S	ARG_BVAOSW_r1	Sequencing and data quality control	ERR1879718	PRJEB6610	European Nucleotide Archive	PRJEB402	http://www.ebi.ac.uk/ena/data/view/PRJEB402	ftp.sra.ebi.ac.uk/vol1/fastq/ERR187/008/ERR1879718/ERR1879718_1.fastq.gz;ftp.sra.ebi.ac.uk/vol1/fastq/ERR187/008/ERR1879718/ERR1879718_2.fastq.gz;	ftp.sra.ebi.ac.uk/vol1/err/ERR187/008/ERR1879718
[truncated: 367 more rows]
