# Supplementary material for: Viral to metazoan marine plankton nucleotide sequences from the Tara Oceans expedition
Source: Sci Data. 2017 Aug 1;4:170093. doi: 10.1038/sdata.2017.93 (PMC5538240; doi:10.1038/sdata.2017.93)
Supplement: Supplementary file 1 [file sdata201793-isa1.zip › a_wholegenome_Alberti.txt]

Sample Name	Protocol REF	Comment[nucleic acid extraction method]	Protocol REF	Comment[Illumina library]	Comment[library name]	Protocol REF	Assay Name	Raw Data File	Comment[Data Repository]	Comment[Data Record Accession]	Comment[Data Record URI]	Comment[fastq ftp]	Comment[sra ftp]
SAMEA2163674	Nucleic acids preparations	SAGs_amplif	Sequencing library preparation	MetaG_SAGs	ALP_KBOSU_r1	Sequencing and data quality control	ERR321019	PRJEB4422	European Nucleotide Archive	PRJEB402	http://www.ebi.ac.uk/ena/data/view/PRJEB402	ftp.sra.ebi.ac.uk/vol1/fastq/ERR321/ERR321019/ERR321019.fastq.gz	ftp.sra.ebi.ac.uk/vol1/err/ERR321/ERR321019
SAMEA4557820	Nucleic acids preparations	SAGs_amplif	Sequencing library preparation	MetaG_SAGs	ALP_KBOSU_r1	Sequencing and data quality control	ERR1744376	PRJEB6603	European Nucleotide Archive	PRJEB402	http://www.ebi.ac.uk/ena/data/view/PRJEB402	ftp.sra.ebi.ac.uk/vol1/fastq/ERR174/006/ERR1744376/ERR1744376_1.fastq.gz;ftp.sra.ebi.ac.uk/vol1/fastq/ERR174/006/ERR1744376/ERR1744376_2.fastq.gz;	ftp.sra.ebi.ac.uk/vol1/err/ERR174/006/ERR1744376
SAMEA2163674	Nucleic acids preparations	SAGs_amplif	Sequencing library preparation	MetaG_SAGs	ALP_KBOSU_r1	Sequencing and data quality control	ERR321022	PRJEB4422	European Nucleotide Archive	PRJEB402	http://www.ebi.ac.uk/ena/data/view/PRJEB402	ftp.sra.ebi.ac.uk/vol1/fastq/ERR321/ERR321022/ERR321022.fastq.gz	ftp.sra.ebi.ac.uk/vol1/err/ERR321/ERR321022
SAMEA4557821	Nucleic acids preparations	SAGs_amplif	Sequencing library preparation	MetaG_SAGs	ALP_KCOSU_r1	Sequencing and data quality control	ERR1744377	PRJEB4352	European Nucleotide Archive	PRJEB402	http://www.ebi.ac.uk/ena/data/view/PRJEB402	ftp.sra.ebi.ac.uk/vol1/fastq/ERR174/007/ERR1744377/ERR1744377_1.fastq.gz;ftp.sra.ebi.ac.uk/vol1/fastq/ERR174/007/ERR1744377/ERR1744377_2.fastq.gz;	ftp.sra.ebi.ac.uk/vol1/err/ERR174/007/ERR1744377
SAMEA2163673	Nucleic acids preparations	SAGs_amplif	Sequencing library preparation	MetaG_SAGs	ALP_KCOSU_r1	Sequencing and data quality control	ERR321020	PRJEB4422	European Nucleotide Archive	PRJEB402	http://www.ebi.ac.uk/ena/data/view/PRJEB402	ftp.sra.ebi.ac.uk/vol1/fastq/ERR321/ERR321020/ERR321020.fastq.gz	ftp.sra.ebi.ac.uk/vol1/err/ERR321/ERR321020
SAMEA2163673	Nucleic acids preparations	SAGs_amplif	Sequencing library preparation	MetaG_SAGs	ALP_KCOSU_r1	Sequencing and data quality control	ERR321021	PRJEB4422	European Nucleotide Archive	PRJEB402	http://www.ebi.ac.uk/ena/data/view/PRJEB402	ftp.sra.ebi.ac.uk/vol1/fastq/ERR321/ERR321021/ERR321021.fastq.gz	ftp.sra.ebi.ac.uk/vol1/err/ERR321/ERR321021
SAMEA3692414	Nucleic acids preparations	SAGs_amplif	Sequencing library preparation	MetaG_SAGs	ALP_KFOSU_r1	Sequencing and data quality control	ERR1189856	PRJEB4422	European Nucleotide Archive	PRJEB402	http://www.ebi.ac.uk/ena/data/view/PRJEB402	ftp.sra.ebi.ac.uk/vol1/fastq/ERR118/006/ERR1189856/ERR1189856.fastq.gz	ftp.sra.ebi.ac.uk/vol1/err/ERR118/006/ERR1189856
SAMEA3692414	Nucleic acids preparations	SAGs_amplif	Sequencing library preparation	MetaG_SAGs	ALP_KFOSU_r1	Sequencing and data quality control	ERR1189850	PRJEB4422	European Nucleotide Archive	PRJEB402	http://www.ebi.ac.uk/ena/data/view/PRJEB402	ftp.sra.ebi.ac.uk/vol1/fastq/ERR118/000/ERR1189850/ERR1189850.fastq.gz	ftp.sra.ebi.ac.uk/vol1/err/ERR118/000/ERR1189850
SAMEA3692414	Nucleic acids preparations	SAGs_amplif	Sequencing library preparation	MetaG_SAGs	ALP_KFOSU_r1	Sequencing and data quality control	ERR1189855	PRJEB4422	European Nucleotide Archive	PRJEB402	http://www.ebi.ac.uk/ena/data/view/PRJEB402	ftp.sra.ebi.ac.uk/vol1/fastq/ERR118/005/ERR1189855/ERR1189855_1.fastq.gz;ftp.sra.ebi.ac.uk/vol1/fastq/ERR118/005/ERR1189855/ERR1189855_2.fastq.gz;	ftp.sra.ebi.ac.uk/vol1/err/ERR118/005/ERR1189855
SAMEA3692415	Nucleic acids preparations	SAGs_amplif	Sequencing library preparation	MetaG_SAGs	ALP_KGOSU_r1	Sequencing and data quality control	ERR1189849	PRJEB4422	European Nucleotide Archive	PRJEB402	http://www.ebi.ac.uk/ena/data/view/PRJEB402	ftp.sra.ebi.ac.uk/vol1/fastq/ERR118/009/ERR1189849/ERR1189849_1.fastq.gz;ftp.sra.ebi.ac.uk/vol1/fastq/ERR118/009/ERR1189849/ERR1189849_2.fastq.gz;	ftp.sra.ebi.ac.uk/vol1/err/ERR118/009/ERR1189849
SAMEA3692415	Nucleic acids preparations	SAGs_amplif	Sequencing library preparation	MetaG_SAGs	ALP_KGOSU_r1	Sequencing and data quality control	ERR1189857	PRJEB4422	European Nucleotide Archive	PRJEB402	http://www.ebi.ac.uk/ena/data/view/PRJEB402	ftp.sra.ebi.ac.uk/vol1/fastq/ERR118/007/ERR1189857/ERR1189857.fastq.gz	ftp.sra.ebi.ac.uk/vol1/err/ERR118/007/ERR1189857
SAMEA3692415	Nucleic acids preparations	SAGs_amplif	Sequencing library preparation	MetaG_SAGs	ALP_KGOSU_r1	Sequencing and data quality control	ERR1189853	PRJEB4422	European Nucleotide Archive	PRJEB402	http://www.ebi.ac.uk/ena/data/view/PRJEB402	ftp.sra.ebi.ac.uk/vol1/fastq/ERR118/003/ERR1189853/ERR1189853.fastq.gz	ftp.sra.ebi.ac.uk/vol1/err/ERR118/003/ERR1189853
SAMEA3692416	Nucleic acids preparations	SAGs_amplif	Sequencing library preparation	MetaG_SAGs	ALP_KHOSW_r1	Sequencing and data quality control	ERR1189843	PRJEB4422	European Nucleotide Archive	PRJEB402	http://www.ebi.ac.uk/ena/data/view/PRJEB402	ftp.sra.ebi.ac.uk/vol1/fastq/ERR118/003/ERR1189843/ERR1189843_1.fastq.gz;ftp.sra.ebi.ac.uk/vol1/fastq/ERR118/003/ERR1189843/ERR1189843_2.fastq.gz;	ftp.sra.ebi.ac.uk/vol1/err/ERR118/003/ERR1189843
SAMEA3692416	Nucleic acids preparations	SAGs_amplif	Sequencing library preparation	MetaG_SAGs	ALP_KHOSW_r1	Sequencing and data quality control	ERR1189846	PRJEB4422	European Nucleotide Archive	PRJEB402	http://www.ebi.ac.uk/ena/data/view/PRJEB402	ftp.sra.ebi.ac.uk/vol1/fastq/ERR118/006/ERR1189846/ERR1189846_1.fastq.gz;ftp.sra.ebi.ac.uk/vol1/fastq/ERR118/006/ERR1189846/ERR1189846_2.fastq.gz;	ftp.sra.ebi.ac.uk/vol1/err/ERR118/006/ERR1189846
SAMEA3692417	Nucleic acids preparations	SAGs_amplif	Sequencing library preparation	MetaG_SAGs	ALP_KIOSW_r1	Sequencing and data quality control	ERR1189851	PRJEB4422	European Nucleotide Archive	PRJEB402	http://www.ebi.ac.uk/ena/data/view/PRJEB402	ftp.sra.ebi.ac.uk/vol1/fastq/ERR118/001/ERR1189851/ERR1189851_1.fastq.gz;ftp.sra.ebi.ac.uk/vol1/fastq/ERR118/001/ERR1189851/ERR1189851_2.fastq.gz;	ftp.sra.ebi.ac.uk/vol1/err/ERR118/001/ERR1189851
SAMEA3692417	Nucleic acids preparations	SAGs_amplif	Sequencing library preparation	MetaG_SAGs	ALP_KIOSW_r2	Sequencing and data quality control	ERR1189854	PRJEB4422	European Nucleotide Archive	PRJEB402	http://www.ebi.ac.uk/ena/data/view/PRJEB402	ftp.sra.ebi.ac.uk/vol1/fastq/ERR118/004/ERR1189854/ERR1189854_1.fastq.gz;ftp.sra.ebi.ac.uk/vol1/fastq/ERR118/004/ERR1189854/ERR1189854_2.fastq.gz;	ftp.sra.ebi.ac.uk/vol1/err/ERR118/004/ERR1189854
SAMEA3692418	Nucleic acids preparations	SAGs_amplif	Sequencing library preparation	MetaG_SAGs	ALP_KKOSW_r1	Sequencing and data quality control	ERR1189844	PRJEB4422	European Nucleotide Archive	PRJEB402	http://www.ebi.ac.uk/ena/data/view/PRJEB402	ftp.sra.ebi.ac.uk/vol1/fastq/ERR118/004/ERR1189844/ERR1189844_1.fastq.gz;ftp.sra.ebi.ac.uk/vol1/fastq/ERR118/004/ERR1189844/ERR1189844_2.fastq.gz;	ftp.sra.ebi.ac.uk/vol1/err/ERR118/004/ERR1189844
SAMEA3692419	Nucleic acids preparations	SAGs_amplif	Sequencing library preparation	MetaG_SAGs	ALP_KLOSW_r1	Sequencing and data quality control	ERR1189847	PRJEB4422	European Nucleotide Archive	PRJEB402	http://www.ebi.ac.uk/ena/data/view/PRJEB402	ftp.sra.ebi.ac.uk/vol1/fastq/ERR118/007/ERR1189847/ERR1189847_1.fastq.gz;ftp.sra.ebi.ac.uk/vol1/fastq/ERR118/007/ERR1189847/ERR1189847_2.fastq.gz;	ftp.sra.ebi.ac.uk/vol1/err/ERR118/007/ERR1189847
SAMEA3692420	Nucleic acids preparations	SAGs_amplif	Sequencing library preparation	MetaG_SAGs	ALP_KMOSW_r1	Sequencing and data quality control	ERR1189848	PRJEB4422	European Nucleotide Archive	PRJEB402	http://www.ebi.ac.uk/ena/data/view/PRJEB402	ftp.sra.ebi.ac.uk/vol1/fastq/ERR118/008/ERR1189848/ERR1189848_1.fastq.gz;ftp.sra.ebi.ac.uk/vol1/fastq/ERR118/008/ERR1189848/ERR1189848_2.fastq.gz;	ftp.sra.ebi.ac.uk/vol1/err/ERR118/008/ERR1189848
SAMEA3692421	Nucleic acids preparations	SAGs_amplif	Sequencing library preparation	MetaG_SAGs	ALP_KNOSW_r1	Sequencing and data quality control	ERR1189845	PRJEB4422	European Nucleotide Archive	PRJEB402	http://www.ebi.ac.uk/ena/data/view/PRJEB402	ftp.sra.ebi.ac.uk/vol1/fastq/ERR118/005/ERR1189845/ERR1189845_1.fastq.gz;ftp.sra.ebi.ac.uk/vol1/fastq/ERR118/005/ERR1189845/ERR1189845_2.fastq.gz;	ftp.sra.ebi.ac.uk/vol1/err/ERR118/005/ERR1189845
SAMEA3692421	Nucleic acids preparations	SAGs_amplif	Sequencing library preparation	MetaG_SAGs	ALP_KNOSW_r2	Sequencing and data quality control	ERR1189852	PRJEB4422	European Nucleotide Archive	PRJEB402	http://www.ebi.ac.uk/ena/data/view/PRJEB402	ftp.sra.ebi.ac.uk/vol1/fastq/ERR118/002/ERR1189852/ERR1189852_1.fastq.gz;ftp.sra.ebi.ac.uk/vol1/fastq/ERR118/002/ERR1189852/ERR1189852_2.fastq.gz;	ftp.sra.ebi.ac.uk/vol1/err/ERR118/002/ERR1189852
SAMEA3692432	Nucleic acids preparations	SAGs_amplif	Sequencing library preparation	MetaG_SAGs	BCB_ABAIOSW_r1	Sequencing and data quality control	ERR1198928	PRJEB6603	European Nucleotide Archive	PRJEB402	http://www.ebi.ac.uk/ena/data/view/PRJEB402	ftp.sra.ebi.ac.uk/vol1/fastq/ERR119/008/ERR1198928/ERR1198928_1.fastq.gz;ftp.sra.ebi.ac.uk/vol1/fastq/ERR119/008/ERR1198928/ERR1198928_2.fastq.gz;	ftp.sra.ebi.ac.uk/vol1/err/ERR119/008/ERR1198928
SAMEA3692432	Nucleic acids preparations	SAGs_amplif	Sequencing library preparation	MetaG_SAGs	BCB_ABAIOSW_r1	Sequencing and data quality control	ERR1198942	PRJEB6603	European Nucleotide Archive	PRJEB402	http://www.ebi.ac.uk/ena/data/view/PRJEB402	ftp.sra.ebi.ac.uk/vol1/fastq/ERR119/002/ERR1198942/ERR1198942_1.fastq.gz;ftp.sra.ebi.ac.uk/vol1/fastq/ERR119/002/ERR1198942/ERR1198942_2.fastq.gz;	ftp.sra.ebi.ac.uk/vol1/err/ERR119/002/ERR1198942
SAMEA3692433	Nucleic acids preparations	SAGs_amplif	Sequencing library preparation	MetaG_SAGs	BCB_ABBIOSW_r1	Sequencing and data quality control	ERR1198946	PRJEB6603	European Nucleotide Archive	PRJEB402	http://www.ebi.ac.uk/ena/data/view/PRJEB402	ftp.sra.ebi.ac.uk/vol1/fastq/ERR119/006/ERR1198946/ERR1198946_1.fastq.gz;ftp.sra.ebi.ac.uk/vol1/fastq/ERR119/006/ERR1198946/ERR1198946_2.fastq.gz;	ftp.sra.ebi.ac.uk/vol1/err/ERR119/006/ERR1198946
SAMEA3692434	Nucleic acids preparations	SAGs_amplif	Sequencing library preparation	MetaG_SAGs	BCB_ABCIOSW_r1	Sequencing and data quality control	ERR1198927	PRJEB6603	European Nucleotide Archive	PRJEB402	http://www.ebi.ac.uk/ena/data/view/PRJEB402	ftp.sra.ebi.ac.uk/vol1/fastq/ERR119/007/ERR1198927/ERR1198927_1.fastq.gz;ftp.sra.ebi.ac.uk/vol1/fastq/ERR119/007/ERR1198927/ERR1198927_2.fastq.gz;	ftp.sra.ebi.ac.uk/vol1/err/ERR119/007/ERR1198927
SAMEA3692435	Nucleic acids preparations	SAGs_amplif	Sequencing library preparation	MetaG_SAGs	BCB_ABDIOSW_r1	Sequencing and data quality control	ERR1198941	PRJEB6603	European Nucleotide Archive	PRJEB402	http://www.ebi.ac.uk/ena/data/view/PRJEB402	ftp.sra.ebi.ac.uk/vol1/fastq/ERR119/001/ERR1198941/ERR1198941_1.fastq.gz;ftp.sra.ebi.ac.uk/vol1/fastq/ERR119/001/ERR1198941/ERR1198941_2.fastq.gz;	ftp.sra.ebi.ac.uk/vol1/err/ERR119/001/ERR1198941
SAMEA3692436	Nucleic acids preparations	SAGs_amplif	Sequencing library preparation	MetaG_SAGs	BCB_ABEIOSW_r1	Sequencing and data quality control	ERR1198950	PRJEB6603	European Nucleotide Archive	PRJEB402	http://www.ebi.ac.uk/ena/data/view/PRJEB402	ftp.sra.ebi.ac.uk/vol1/fastq/ERR119/000/ERR1198950/ERR1198950_1.fastq.gz;ftp.sra.ebi.ac.uk/vol1/fastq/ERR119/000/ERR1198950/ERR1198950_2.fastq.gz;	ftp.sra.ebi.ac.uk/vol1/err/ERR119/000/ERR1198950
SAMEA3692431	Nucleic acids preparations	SAGs_amplif	Sequencing library preparation	MetaG_SAGs	BCB_ADAIOSW_r1	Sequencing and data quality control	ERR1198948	PRJEB6603	European Nucleotide Archive	PRJEB402	http://www.ebi.ac.uk/ena/data/view/PRJEB402	ftp.sra.ebi.ac.uk/vol1/fastq/ERR119/008/ERR1198948/ERR1198948_1.fastq.gz;ftp.sra.ebi.ac.uk/vol1/fastq/ERR119/008/ERR1198948/ERR1198948_2.fastq.gz;	ftp.sra.ebi.ac.uk/vol1/err/ERR119/008/ERR1198948
SAMEA3598205	Nucleic acids preparations	SAGs_amplif	Sequencing library preparation	MetaG_SAGs	BCB_ADBIOSW_r1	Sequencing and data quality control	ERR1198954	PRJEB6603	European Nucleotide Archive	PRJEB402	http://www.ebi.ac.uk/ena/data/view/PRJEB402	ftp.sra.ebi.ac.uk/vol1/fastq/ERR119/004/ERR1198954/ERR1198954_1.fastq.gz;ftp.sra.ebi.ac.uk/vol1/fastq/ERR119/004/ERR1198954/ERR1198954_2.fastq.gz;	ftp.sra.ebi.ac.uk/vol1/err/ERR119/004/ERR1198954
SAMEA3598205	Nucleic acids preparations	SAGs_amplif	Sequencing library preparation	MetaG_SAGs	BCB_ADCIOSW_r1	Sequencing and data quality control	ERR1198925	PRJEB6603	European Nucleotide Archive	PRJEB402	http://www.ebi.ac.uk/ena/data/view/PRJEB402	ftp.sra.ebi.ac.uk/vol1/fastq/ERR119/005/ERR1198925/ERR1198925_1.fastq.gz;ftp.sra.ebi.ac.uk/vol1/fastq/ERR119/005/ERR1198925/ERR1198925_2.fastq.gz;	ftp.sra.ebi.ac.uk/vol1/err/ERR119/005/ERR1198925
SAMEA3692427	Nucleic acids preparations	SAGs_amplif	Sequencing library preparation	MetaG_SAGs	BCB_AIBIOSW_r2	Sequencing and data quality control	ERR1198949	PRJEB6603	European Nucleotide Archive	PRJEB402	http://www.ebi.ac.uk/ena/data/view/PRJEB402	ftp.sra.ebi.ac.uk/vol1/fastq/ERR119/009/ERR1198949/ERR1198949_1.fastq.gz;ftp.sra.ebi.ac.uk/vol1/fastq/ERR119/009/ERR1198949/ERR1198949_2.fastq.gz;	ftp.sra.ebi.ac.uk/vol1/err/ERR119/009/ERR1198949
SAMEA3692430	Nucleic acids preparations	SAGs_amplif	Sequencing library preparation	MetaG_SAGs	BCB_AIEIOSW_r1	Sequencing and data quality control	ERR1198938	PRJEB6603	European Nucleotide Archive	PRJEB402	http://www.ebi.ac.uk/ena/data/view/PRJEB402	ftp.sra.ebi.ac.uk/vol1/fastq/ERR119/008/ERR1198938/ERR1198938_1.fastq.gz;ftp.sra.ebi.ac.uk/vol1/fastq/ERR119/008/ERR1198938/ERR1198938_2.fastq.gz;	ftp.sra.ebi.ac.uk/vol1/err/ERR119/008/ERR1198938
SAMEA3663801	Nucleic acids preparations	SAGs_amplif	Sequencing library preparation	MetaG_SAGs	BCB_ALAIOSW_r1	Sequencing and data quality control	ERR1138646	PRJEB6603	European Nucleotide Archive	PRJEB402	http://www.ebi.ac.uk/ena/data/view/PRJEB402	ftp.sra.ebi.ac.uk/vol1/fastq/ERR113/006/ERR1138646/ERR1138646_1.fastq.gz;ftp.sra.ebi.ac.uk/vol1/fastq/ERR113/006/ERR1138646/ERR1138646_2.fastq.gz;	ftp.sra.ebi.ac.uk/vol1/err/ERR113/006/ERR1138646
SAMEA3663802	Nucleic acids preparations	SAGs_amplif	Sequencing library preparation	MetaG_SAGs	BCB_ALBIOSW_r1	Sequencing and data quality control	ERR1138644	PRJEB6603	European Nucleotide Archive	PRJEB402	http://www.ebi.ac.uk/ena/data/view/PRJEB402	ftp.sra.ebi.ac.uk/vol1/fastq/ERR113/004/ERR1138644/ERR1138644_1.fastq.gz;ftp.sra.ebi.ac.uk/vol1/fastq/ERR113/004/ERR1138644/ERR1138644_2.fastq.gz;	ftp.sra.ebi.ac.uk/vol1/err/ERR113/004/ERR1138644
SAMEA3692400	Nucleic acids preparations	SAGs_amplif	Sequencing library preparation	MetaG_SAGs	BCB_AMAIOSW_r1	Sequencing and data quality control	ERR1198952	PRJEB6603	European Nucleotide Archive	PRJEB402	http://www.ebi.ac.uk/ena/data/view/PRJEB402	ftp.sra.ebi.ac.uk/vol1/fastq/ERR119/002/ERR1198952/ERR1198952_1.fastq.gz;ftp.sra.ebi.ac.uk/vol1/fastq/ERR119/002/ERR1198952/ERR1198952_2.fastq.gz;	ftp.sra.ebi.ac.uk/vol1/err/ERR119/002/ERR1198952
SAMEA3692401	Nucleic acids preparations	SAGs_amplif	Sequencing library preparation	MetaG_SAGs	BCB_AMBIOSW_r1	Sequencing and data quality control	ERR1198947	PRJEB6603	European Nucleotide Archive	PRJEB402	http://www.ebi.ac.uk/ena/data/view/PRJEB402	ftp.sra.ebi.ac.uk/vol1/fastq/ERR119/007/ERR1198947/ERR1198947_1.fastq.gz;ftp.sra.ebi.ac.uk/vol1/fastq/ERR119/007/ERR1198947/ERR1198947_2.fastq.gz;	ftp.sra.ebi.ac.uk/vol1/err/ERR119/007/ERR1198947
SAMEA3692402	Nucleic acids preparations	SAGs_amplif	Sequencing library preparation	MetaG_SAGs	BCB_AMCIOSW_r1	Sequencing and data quality control	ERR1198932	PRJEB6603	European Nucleotide Archive	PRJEB402	http://www.ebi.ac.uk/ena/data/view/PRJEB402	ftp.sra.ebi.ac.uk/vol1/fastq/ERR119/002/ERR1198932/ERR1198932_1.fastq.gz;ftp.sra.ebi.ac.uk/vol1/fastq/ERR119/002/ERR1198932/ERR1198932_2.fastq.gz;	ftp.sra.ebi.ac.uk/vol1/err/ERR119/002/ERR1198932
SAMEA3692403	Nucleic acids preparations	SAGs_amplif	Sequencing library preparation	MetaG_SAGs	BCB_AMDIOSW_r1	Sequencing and data quality control	ERR1198939	PRJEB6603	European Nucleotide Archive	PRJEB402	http://www.ebi.ac.uk/ena/data/view/PRJEB402	ftp.sra.ebi.ac.uk/vol1/fastq/ERR119/009/ERR1198939/ERR1198939_1.fastq.gz;ftp.sra.ebi.ac.uk/vol1/fastq/ERR119/009/ERR1198939/ERR1198939_2.fastq.gz;	ftp.sra.ebi.ac.uk/vol1/err/ERR119/009/ERR1198939
SAMEA3692404	Nucleic acids preparations	SAGs_amplif	Sequencing library preparation	MetaG_SAGs	BCB_ARAIOSW_r1	Sequencing and data quality control	ERR1198956	PRJEB6603	European Nucleotide Archive	PRJEB402	http://www.ebi.ac.uk/ena/data/view/PRJEB402	ftp.sra.ebi.ac.uk/vol1/fastq/ERR119/006/ERR1198956/ERR1198956_1.fastq.gz;ftp.sra.ebi.ac.uk/vol1/fastq/ERR119/006/ERR1198956/ERR1198956_2.fastq.gz;	ftp.sra.ebi.ac.uk/vol1/err/ERR119/006/ERR1198956
SAMEA3692405	Nucleic acids preparations	SAGs_amplif	Sequencing library preparation	MetaG_SAGs	BCB_ARBIOSW_r1	Sequencing and data quality control	ERR1198934	PRJEB6603	European Nucleotide Archive	PRJEB402	http://www.ebi.ac.uk/ena/data/view/PRJEB402	ftp.sra.ebi.ac.uk/vol1/fastq/ERR119/004/ERR1198934/ERR1198934_1.fastq.gz;ftp.sra.ebi.ac.uk/vol1/fastq/ERR119/004/ERR1198934/ERR1198934_2.fastq.gz;	ftp.sra.ebi.ac.uk/vol1/err/ERR119/004/ERR1198934
SAMEA3692406	Nucleic acids preparations	SAGs_amplif	Sequencing library preparation	MetaG_SAGs	BCB_ARCIOSW_r1	Sequencing and data quality control	ERR1198924	PRJEB6603	European Nucleotide Archive	PRJEB402	http://www.ebi.ac.uk/ena/data/view/PRJEB402	ftp.sra.ebi.ac.uk/vol1/fastq/ERR119/004/ERR1198924/ERR1198924_1.fastq.gz;ftp.sra.ebi.ac.uk/vol1/fastq/ERR119/004/ERR1198924/ERR1198924_2.fastq.gz;	ftp.sra.ebi.ac.uk/vol1/err/ERR119/004/ERR1198924
SAMEA3692407	Nucleic acids preparations	SAGs_amplif	Sequencing library preparation	MetaG_SAGs	BCB_ARDIOSW_r1	Sequencing and data quality control	ERR1198937	PRJEB6603	European Nucleotide Archive	PRJEB402	http://www.ebi.ac.uk/ena/data/view/PRJEB402	ftp.sra.ebi.ac.uk/vol1/fastq/ERR119/007/ERR1198937/ERR1198937_1.fastq.gz;ftp.sra.ebi.ac.uk/vol1/fastq/ERR119/007/ERR1198937/ERR1198937_2.fastq.gz;	ftp.sra.ebi.ac.uk/vol1/err/ERR119/007/ERR1198937
SAMEA3692408	Nucleic acids preparations	SAGs_amplif	Sequencing library preparation	MetaG_SAGs	BCB_AREIOSW_r1	Sequencing and data quality control	ERR1198933	PRJEB6603	European Nucleotide Archive	PRJEB402	http://www.ebi.ac.uk/ena/data/view/PRJEB402	ftp.sra.ebi.ac.uk/vol1/fastq/ERR119/003/ERR1198933/ERR1198933_1.fastq.gz;ftp.sra.ebi.ac.uk/vol1/fastq/ERR119/003/ERR1198933/ERR1198933_2.fastq.gz;	ftp.sra.ebi.ac.uk/vol1/err/ERR119/003/ERR1198933
SAMEA3692409	Nucleic acids preparations	SAGs_amplif	Sequencing library preparation	MetaG_SAGs	BCB_ARFIOSW_r1	Sequencing and data quality control	ERR1198951	PRJEB6603	European Nucleotide Archive	PRJEB402	http://www.ebi.ac.uk/ena/data/view/PRJEB402	ftp.sra.ebi.ac.uk/vol1/fastq/ERR119/001/ERR1198951/ERR1198951_1.fastq.gz;ftp.sra.ebi.ac.uk/vol1/fastq/ERR119/001/ERR1198951/ERR1198951_2.fastq.gz;	ftp.sra.ebi.ac.uk/vol1/err/ERR119/001/ERR1198951
SAMEA3692410	Nucleic acids preparations	SAGs_amplif	Sequencing library preparation	MetaG_SAGs	BCB_ASAIOSW_r1	Sequencing and data quality control	ERR1198944	PRJEB6603	European Nucleotide Archive	PRJEB402	http://www.ebi.ac.uk/ena/data/view/PRJEB402	ftp.sra.ebi.ac.uk/vol1/fastq/ERR119/004/ERR1198944/ERR1198944_1.fastq.gz;ftp.sra.ebi.ac.uk/vol1/fastq/ERR119/004/ERR1198944/ERR1198944_2.fastq.gz;	ftp.sra.ebi.ac.uk/vol1/err/ERR119/004/ERR1198944
SAMEA3692411	Nucleic acids preparations	SAGs_amplif	Sequencing library preparation	MetaG_SAGs	BCB_ASBIOSW_r1	Sequencing and data quality control	ERR1198935	PRJEB6603	European Nucleotide Archive	PRJEB402	http://www.ebi.ac.uk/ena/data/view/PRJEB402	ftp.sra.ebi.ac.uk/vol1/fastq/ERR119/005/ERR1198935/ERR1198935_1.fastq.gz;ftp.sra.ebi.ac.uk/vol1/fastq/ERR119/005/ERR1198935/ERR1198935_2.fastq.gz;	ftp.sra.ebi.ac.uk/vol1/err/ERR119/005/ERR1198935
SAMEA3692412	Nucleic acids preparations	SAGs_amplif	Sequencing library preparation	MetaG_SAGs	BCB_ASCIOSW_r1	Sequencing and data quality control	ERR1198929	PRJEB6603	European Nucleotide Archive	PRJEB402	http://www.ebi.ac.uk/ena/data/view/PRJEB402	ftp.sra.ebi.ac.uk/vol1/fastq/ERR119/009/ERR1198929/ERR1198929_1.fastq.gz;ftp.sra.ebi.ac.uk/vol1/fastq/ERR119/009/ERR1198929/ERR1198929_2.fastq.gz;	ftp.sra.ebi.ac.uk/vol1/err/ERR119/009/ERR1198929
SAMEA3692422	Nucleic acids preparations	SAGs_amplif	Sequencing library preparation	MetaG_SAGs	BCBAHAIOSW	Sequencing and data quality control	ERR1198931	PRJEB6603	European Nucleotide Archive	PRJEB402	http://www.ebi.ac.uk/ena/data/view/PRJEB402	ftp.sra.ebi.ac.uk/vol1/fastq/ERR119/001/ERR1198931/ERR1198931_1.fastq.gz;ftp.sra.ebi.ac.uk/vol1/fastq/ERR119/001/ERR1198931/ERR1198931_2.fastq.gz;	ftp.sra.ebi.ac.uk/vol1/err/ERR119/001/ERR1198931
SAMEA3692423	Nucleic acids preparations	SAGs_amplif	Sequencing library preparation	MetaG_SAGs	BCBAHBIOSW	Sequencing and data quality control	ERR1198953	PRJEB6603	European Nucleotide Archive	PRJEB402	http://www.ebi.ac.uk/ena/data/view/PRJEB402	ftp.sra.ebi.ac.uk/vol1/fastq/ERR119/003/ERR1198953/ERR1198953_1.fastq.gz;ftp.sra.ebi.ac.uk/vol1/fastq/ERR119/003/ERR1198953/ERR1198953_2.fastq.gz;	ftp.sra.ebi.ac.uk/vol1/err/ERR119/003/ERR1198953
SAMEA3692424	Nucleic acids preparations	SAGs_amplif	Sequencing library preparation	MetaG_SAGs	BCBAHCIOSW	Sequencing and data quality control	ERR1198930	PRJEB6603	European Nucleotide Archive	PRJEB402	http://www.ebi.ac.uk/ena/data/view/PRJEB402	ftp.sra.ebi.ac.uk/vol1/fastq/ERR119/000/ERR1198930/ERR1198930_1.fastq.gz;ftp.sra.ebi.ac.uk/vol1/fastq/ERR119/000/ERR1198930/ERR1198930_2.fastq.gz;	ftp.sra.ebi.ac.uk/vol1/err/ERR119/000/ERR1198930
SAMEA3692425	Nucleic acids preparations	SAGs_amplif	Sequencing library preparation	MetaG_SAGs	BCBAHDIOSW	Sequencing and data quality control	ERR1198943	PRJEB6603	European Nucleotide Archive	PRJEB402	http://www.ebi.ac.uk/ena/data/view/PRJEB402	ftp.sra.ebi.ac.uk/vol1/fastq/ERR119/003/ERR1198943/ERR1198943_1.fastq.gz;ftp.sra.ebi.ac.uk/vol1/fastq/ERR119/003/ERR1198943/ERR1198943_2.fastq.gz;	ftp.sra.ebi.ac.uk/vol1/err/ERR119/003/ERR1198943
SAMEA3692426	Nucleic acids preparations	SAGs_amplif	Sequencing library preparation	MetaG_SAGs	BCBAIAIOSW	Sequencing and data quality control	ERR1198936	PRJEB6603	European Nucleotide Archive	PRJEB402	http://www.ebi.ac.uk/ena/data/view/PRJEB402	ftp.sra.ebi.ac.uk/vol1/fastq/ERR119/006/ERR1198936/ERR1198936_1.fastq.gz;ftp.sra.ebi.ac.uk/vol1/fastq/ERR119/006/ERR1198936/ERR1198936_2.fastq.gz;	ftp.sra.ebi.ac.uk/vol1/err/ERR119/006/ERR1198936
SAMEA4557817	Nucleic acids preparations	SAGs_amplif	Sequencing library preparation	MetaG_SAGs	BCBAIFIOSW	Sequencing and data quality control	ERR1744380	PRJEB6603	European Nucleotide Archive	PRJEB402	http://www.ebi.ac.uk/ena/data/view/PRJEB402	ftp.sra.ebi.ac.uk/vol1/fastq/ERR174/000/ERR1744380/ERR1744380_1.fastq.gz;ftp.sra.ebi.ac.uk/vol1/fastq/ERR174/000/ERR1744380/ERR1744380_2.fastq.gz;	ftp.sra.ebi.ac.uk/vol1/err/ERR174/000/ERR1744380
SAMEA4557818	Nucleic acids preparations	SAGs_amplif	Sequencing library preparation	MetaG_SAGs	BCBAIGIOSW	Sequencing and data quality control	ERR1744379	PRJEB6603	European Nucleotide Archive	PRJEB402	http://www.ebi.ac.uk/ena/data/view/PRJEB402	ftp.sra.ebi.ac.uk/vol1/fastq/ERR174/009/ERR1744379/ERR1744379_1.fastq.gz;ftp.sra.ebi.ac.uk/vol1/fastq/ERR174/009/ERR1744379/ERR1744379_2.fastq.gz;	ftp.sra.ebi.ac.uk/vol1/err/ERR174/009/ERR1744379
SAMEA3692437	Nucleic acids preparations	SAGs_amplif	Sequencing library preparation	MetaG_SAGs	BCBAKAIOSW	Sequencing and data quality control	ERR1198955	PRJEB6603	European Nucleotide Archive	PRJEB402	http://www.ebi.ac.uk/ena/data/view/PRJEB402	ftp.sra.ebi.ac.uk/vol1/fastq/ERR119/005/ERR1198955/ERR1198955_1.fastq.gz;ftp.sra.ebi.ac.uk/vol1/fastq/ERR119/005/ERR1198955/ERR1198955_2.fastq.gz;	ftp.sra.ebi.ac.uk/vol1/err/ERR119/005/ERR1198955
SAMEA3692438	Nucleic acids preparations	SAGs_amplif	Sequencing library preparation	MetaG_SAGs	BCBAKBIOSW	Sequencing and data quality control	ERR1198945	PRJEB6603	European Nucleotide Archive	PRJEB402	http://www.ebi.ac.uk/ena/data/view/PRJEB402	ftp.sra.ebi.ac.uk/vol1/fastq/ERR119/005/ERR1198945/ERR1198945_1.fastq.gz;ftp.sra.ebi.ac.uk/vol1/fastq/ERR119/005/ERR1198945/ERR1198945_2.fastq.gz;	ftp.sra.ebi.ac.uk/vol1/err/ERR119/005/ERR1198945
SAMEA3692439	Nucleic acids preparations	SAGs_amplif	Sequencing library preparation	MetaG_SAGs	BCBAKCIOSW	Sequencing and data quality control	ERR1198926	PRJEB6603	European Nucleotide Archive	PRJEB402	http://www.ebi.ac.uk/ena/data/view/PRJEB402	ftp.sra.ebi.ac.uk/vol1/fastq/ERR119/006/ERR1198926/ERR1198926_1.fastq.gz;ftp.sra.ebi.ac.uk/vol1/fastq/ERR119/006/ERR1198926/ERR1198926_2.fastq.gz;	ftp.sra.ebi.ac.uk/vol1/err/ERR119/006/ERR1198926
SAMEA3692440	Nucleic acids preparations	SAGs_amplif	Sequencing library preparation	MetaG_SAGs	BCBAKDIOSW	Sequencing and data quality control	ERR1198940	PRJEB6603	European Nucleotide Archive	PRJEB402	http://www.ebi.ac.uk/ena/data/view/PRJEB402	ftp.sra.ebi.ac.uk/vol1/fastq/ERR119/000/ERR1198940/ERR1198940_1.fastq.gz;ftp.sra.ebi.ac.uk/vol1/fastq/ERR119/000/ERR1198940/ERR1198940_2.fastq.gz;	ftp.sra.ebi.ac.uk/vol1/err/ERR119/000/ERR1198940
SAMEA3663803	Nucleic acids preparations	SAGs_amplif	Sequencing library preparation	MetaG_SAGs	BCBALCIOSW	Sequencing and data quality control	ERR1138645	PRJEB6603	European Nucleotide Archive	PRJEB402	http://www.ebi.ac.uk/ena/data/view/PRJEB402	ftp.sra.ebi.ac.uk/vol1/fastq/ERR113/005/ERR1138645/ERR1138645_1.fastq.gz;ftp.sra.ebi.ac.uk/vol1/fastq/ERR113/005/ERR1138645/ERR1138645_2.fastq.gz;	ftp.sra.ebi.ac.uk/vol1/err/ERR113/005/ERR1138645
SAMEA3663804	Nucleic acids preparations	SAGs_amplif	Sequencing library preparation	MetaG_SAGs	BCBALDIOSW	Sequencing and data quality control	ERR1138643	PRJEB6603	European Nucleotide Archive	PRJEB402	http://www.ebi.ac.uk/ena/data/view/PRJEB402	ftp.sra.ebi.ac.uk/vol1/fastq/ERR113/003/ERR1138643/ERR1138643_1.fastq.gz;ftp.sra.ebi.ac.uk/vol1/fastq/ERR113/003/ERR1138643/ERR1138643_2.fastq.gz;	ftp.sra.ebi.ac.uk/vol1/err/ERR113/003/ERR1138643
SAMEA4557819	Nucleic acids preparations	SAGs_amplif	Sequencing library preparation	MetaG_SAGs	BCBBCAIOSW	Sequencing and data quality control	ERR1744378	PRJEB6603	European Nucleotide Archive	PRJEB402	http://www.ebi.ac.uk/ena/data/view/PRJEB402	ftp.sra.ebi.ac.uk/vol1/fastq/ERR174/008/ERR1744378/ERR1744378_1.fastq.gz;ftp.sra.ebi.ac.uk/vol1/fastq/ERR174/008/ERR1744378/ERR1744378_2.fastq.gz;	ftp.sra.ebi.ac.uk/vol1/err/ERR174/008/ERR1744378
