# Supplementary material for: Viral to metazoan marine plankton nucleotide sequences from the Tara Oceans expedition
Source: Sci Data. 2017 Aug 1;4:170093. doi: 10.1038/sdata.2017.93 (PMC5538240; doi:10.1038/sdata.2017.93)
Supplement: Supplementary file 1 [file sdata201793-isa1.zip › a_metatranscriptome_Alberti.txt]

Sample Name	Protocol REF	Comment[nucleic acid extraction method]	Protocol REF	Comment[Illumina library]	Comment[library name]	Protocol REF	Assay Name	Raw Data File	Comment[Data Repository]	Comment[Data Record Accession]	Comment[Data Record URI]	Factor Value[organism target by size]	Comment[fastq ftp]	Comment[sra ftp]
SAMEA2611383	Nucleic acids preparations	Euk_DNA_RNA_ext	Sequencing library preparation	SMART_dT	ARC_AAROSE_r1	Sequencing and data quality control	ERR550399	PRJEB6605	European Nucleotide Archive	PRJEB402	http://www.ebi.ac.uk/ena/data/view/PRJEB402	protists; metazoans	ftp.sra.ebi.ac.uk/vol1/fastq/ERR550/ERR550399/ERR550399_1.fastq.gz;ftp.sra.ebi.ac.uk/vol1/fastq/ERR550/ERR550399/ERR550399_2.fastq.gz;	ftp.sra.ebi.ac.uk/vol1/err/ERR550/ERR550399
SAMEA2624980	Nucleic acids preparations	Euk_DNA_RNA_ext	Sequencing library preparation	SMART_dT	ARC_AASOSE_r1	Sequencing and data quality control	ERR550401	PRJEB6605	European Nucleotide Archive	PRJEB402	http://www.ebi.ac.uk/ena/data/view/PRJEB402	protists; metazoans	ftp.sra.ebi.ac.uk/vol1/fastq/ERR550/ERR550401/ERR550401_1.fastq.gz;ftp.sra.ebi.ac.uk/vol1/fastq/ERR550/ERR550401/ERR550401_2.fastq.gz;	ftp.sra.ebi.ac.uk/vol1/err/ERR550/ERR550401
SAMEA2620988	Nucleic acids preparations	Euk_DNA_RNA_ext	Sequencing library preparation	SMART_dT	ARC_ABAEOSW_r2	Sequencing and data quality control	ERR1711906	PRJEB6609	European Nucleotide Archive	PRJEB402	http://www.ebi.ac.uk/ena/data/view/PRJEB402	protists; metazoans	ftp.sra.ebi.ac.uk/vol1/fastq/ERR171/006/ERR1711906/ERR1711906_1.fastq.gz;ftp.sra.ebi.ac.uk/vol1/fastq/ERR171/006/ERR1711906/ERR1711906_2.fastq.gz;	ftp.sra.ebi.ac.uk/vol1/err/ERR171/006/ERR1711906
SAMEA2620988	Nucleic acids preparations	Euk_DNA_RNA_ext	Sequencing library preparation	SMART_dT	ARC_ABAEOSW_r2	Sequencing and data quality control	ERR1711966	PRJEB6609	European Nucleotide Archive	PRJEB402	http://www.ebi.ac.uk/ena/data/view/PRJEB402	protists; metazoans	ftp.sra.ebi.ac.uk/vol1/fastq/ERR171/006/ERR1711966/ERR1711966_1.fastq.gz;ftp.sra.ebi.ac.uk/vol1/fastq/ERR171/006/ERR1711966/ERR1711966_2.fastq.gz;	ftp.sra.ebi.ac.uk/vol1/err/ERR171/006/ERR1711966
SAMEA2621055	Nucleic acids preparations	Euk_DNA_RNA_ext	Sequencing library preparation	SMART_dT	ARC_ABLAOSW_r2	Sequencing and data quality control	ERR1712183	PRJEB6609	European Nucleotide Archive	PRJEB402	http://www.ebi.ac.uk/ena/data/view/PRJEB402	protists; metazoans	ftp.sra.ebi.ac.uk/vol1/fastq/ERR171/003/ERR1712183/ERR1712183_1.fastq.gz;ftp.sra.ebi.ac.uk/vol1/fastq/ERR171/003/ERR1712183/ERR1712183_2.fastq.gz;	ftp.sra.ebi.ac.uk/vol1/err/ERR171/003/ERR1712183
SAMEA2621055	Nucleic acids preparations	Euk_DNA_RNA_ext	Sequencing library preparation	SMART_dT	ARC_ABLAOSW_r2	Sequencing and data quality control	ERR1712119	PRJEB6609	European Nucleotide Archive	PRJEB402	http://www.ebi.ac.uk/ena/data/view/PRJEB402	protists; metazoans	ftp.sra.ebi.ac.uk/vol1/fastq/ERR171/009/ERR1712119/ERR1712119_1.fastq.gz;ftp.sra.ebi.ac.uk/vol1/fastq/ERR171/009/ERR1712119/ERR1712119_2.fastq.gz;	ftp.sra.ebi.ac.uk/vol1/err/ERR171/009/ERR1712119
SAMEA2621006	Nucleic acids preparations	Euk_DNA_RNA_ext	Sequencing library preparation	SMART_dT	ARC_ABQAOSW_r1	Sequencing and data quality control	ERR1712202	PRJEB6609	European Nucleotide Archive	PRJEB402	http://www.ebi.ac.uk/ena/data/view/PRJEB402	protists; metazoans	ftp.sra.ebi.ac.uk/vol1/fastq/ERR171/002/ERR1712202/ERR1712202_1.fastq.gz;ftp.sra.ebi.ac.uk/vol1/fastq/ERR171/002/ERR1712202/ERR1712202_2.fastq.gz;	ftp.sra.ebi.ac.uk/vol1/err/ERR171/002/ERR1712202
SAMEA2621006	Nucleic acids preparations	Euk_DNA_RNA_ext	Sequencing library preparation	SMART_dT	ARC_ABQAOSW_r1	Sequencing and data quality control	ERR1712096	PRJEB6609	European Nucleotide Archive	PRJEB402	http://www.ebi.ac.uk/ena/data/view/PRJEB402	protists; metazoans	ftp.sra.ebi.ac.uk/vol1/fastq/ERR171/006/ERR1712096/ERR1712096_1.fastq.gz;ftp.sra.ebi.ac.uk/vol1/fastq/ERR171/006/ERR1712096/ERR1712096_2.fastq.gz;	ftp.sra.ebi.ac.uk/vol1/err/ERR171/006/ERR1712096
SAMEA2622661	Nucleic acids preparations	Euk_DNA_RNA_ext	Sequencing library preparation	SMART_dT	ARC_ABXAOSW_r1	Sequencing and data quality control	ERR1712182	PRJEB6609	European Nucleotide Archive	PRJEB402	http://www.ebi.ac.uk/ena/data/view/PRJEB402	protists; metazoans	ftp.sra.ebi.ac.uk/vol1/fastq/ERR171/002/ERR1712182/ERR1712182_1.fastq.gz;ftp.sra.ebi.ac.uk/vol1/fastq/ERR171/002/ERR1712182/ERR1712182_2.fastq.gz;	ftp.sra.ebi.ac.uk/vol1/err/ERR171/002/ERR1712182
SAMEA2622661	Nucleic acids preparations	Euk_DNA_RNA_ext	Sequencing library preparation	SMART_dT	ARC_ABXAOSW_r1	Sequencing and data quality control	ERR1712118	PRJEB6609	European Nucleotide Archive	PRJEB402	http://www.ebi.ac.uk/ena/data/view/PRJEB402	protists; metazoans	ftp.sra.ebi.ac.uk/vol1/fastq/ERR171/008/ERR1712118/ERR1712118_1.fastq.gz;ftp.sra.ebi.ac.uk/vol1/fastq/ERR171/008/ERR1712118/ERR1712118_2.fastq.gz;	ftp.sra.ebi.ac.uk/vol1/err/ERR171/008/ERR1712118
SAMEA2622661	Nucleic acids preparations	Euk_DNA_RNA_ext	Sequencing library preparation	SMART_dT	ARC_ABXAOSW_r1	Sequencing and data quality control	ERR1711869	PRJEB6609	European Nucleotide Archive	PRJEB402	http://www.ebi.ac.uk/ena/data/view/PRJEB402	protists; metazoans	ftp.sra.ebi.ac.uk/vol1/fastq/ERR171/009/ERR1711869/ERR1711869_1.fastq.gz;ftp.sra.ebi.ac.uk/vol1/fastq/ERR171/009/ERR1711869/ERR1711869_2.fastq.gz;	ftp.sra.ebi.ac.uk/vol1/err/ERR171/009/ERR1711869
SAMEA2657070	Nucleic acids preparations	Euk_DNA_RNA_ext	Sequencing library preparation	SMART_dT	ARC_ACAAOSW_r1	Sequencing and data quality control	ERR1712207	PRJEB6609	European Nucleotide Archive	PRJEB402	http://www.ebi.ac.uk/ena/data/view/PRJEB402	protists; metazoans	ftp.sra.ebi.ac.uk/vol1/fastq/ERR171/007/ERR1712207/ERR1712207_1.fastq.gz;ftp.sra.ebi.ac.uk/vol1/fastq/ERR171/007/ERR1712207/ERR1712207_2.fastq.gz;	ftp.sra.ebi.ac.uk/vol1/err/ERR171/007/ERR1712207
SAMEA2657070	Nucleic acids preparations	Euk_DNA_RNA_ext	Sequencing library preparation	SMART_dT	ARC_ACAAOSW_r1	Sequencing and data quality control	ERR1711933	PRJEB6609	European Nucleotide Archive	PRJEB402	http://www.ebi.ac.uk/ena/data/view/PRJEB402	protists; metazoans	ftp.sra.ebi.ac.uk/vol1/fastq/ERR171/003/ERR1711933/ERR1711933_1.fastq.gz;ftp.sra.ebi.ac.uk/vol1/fastq/ERR171/003/ERR1711933/ERR1711933_2.fastq.gz;	ftp.sra.ebi.ac.uk/vol1/err/ERR171/003/ERR1711933
SAMEA2657070	Nucleic acids preparations	Euk_DNA_RNA_ext	Sequencing library preparation	SMART_dT	ARC_ACAAOSW_r1	Sequencing and data quality control	ERR1711897	PRJEB6609	European Nucleotide Archive	PRJEB402	http://www.ebi.ac.uk/ena/data/view/PRJEB402	protists; metazoans	ftp.sra.ebi.ac.uk/vol1/fastq/ERR171/007/ERR1711897/ERR1711897_1.fastq.gz;ftp.sra.ebi.ac.uk/vol1/fastq/ERR171/007/ERR1711897/ERR1711897_2.fastq.gz;	ftp.sra.ebi.ac.uk/vol1/err/ERR171/007/ERR1711897
SAMEA2657094	Nucleic acids preparations	Euk_DNA_RNA_ext	Sequencing library preparation	SMART_dT	ARC_ACBAOSW_r1	Sequencing and data quality control	ERR1712069	PRJEB6609	European Nucleotide Archive	PRJEB402	http://www.ebi.ac.uk/ena/data/view/PRJEB402	protists; metazoans	ftp.sra.ebi.ac.uk/vol1/fastq/ERR171/009/ERR1712069/ERR1712069_1.fastq.gz;ftp.sra.ebi.ac.uk/vol1/fastq/ERR171/009/ERR1712069/ERR1712069_2.fastq.gz;	ftp.sra.ebi.ac.uk/vol1/err/ERR171/009/ERR1712069
SAMEA2657094	Nucleic acids preparations	Euk_DNA_RNA_ext	Sequencing library preparation	SMART_dT	ARC_ACBAOSW_r1	Sequencing and data quality control	ERR1712197	PRJEB6609	European Nucleotide Archive	PRJEB402	http://www.ebi.ac.uk/ena/data/view/PRJEB402	protists; metazoans	ftp.sra.ebi.ac.uk/vol1/fastq/ERR171/007/ERR1712197/ERR1712197_1.fastq.gz;ftp.sra.ebi.ac.uk/vol1/fastq/ERR171/007/ERR1712197/ERR1712197_2.fastq.gz;	ftp.sra.ebi.ac.uk/vol1/err/ERR171/007/ERR1712197
SAMEA2657094	Nucleic acids preparations	Euk_DNA_RNA_ext	Sequencing library preparation	SMART_dT	ARC_ACBAOSW_r1	Sequencing and data quality control	ERR1711986	PRJEB6609	European Nucleotide Archive	PRJEB402	http://www.ebi.ac.uk/ena/data/view/PRJEB402	protists; metazoans	ftp.sra.ebi.ac.uk/vol1/fastq/ERR171/006/ERR1711986/ERR1711986_1.fastq.gz;ftp.sra.ebi.ac.uk/vol1/fastq/ERR171/006/ERR1711986/ERR1711986_2.fastq.gz;	ftp.sra.ebi.ac.uk/vol1/err/ERR171/006/ERR1711986
SAMEA2657010	Nucleic acids preparations	Euk_DNA_RNA_ext	Sequencing library preparation	SMART_dT	ARC_ACCAOSW_r1	Sequencing and data quality control	ERR1712219	PRJEB6609	European Nucleotide Archive	PRJEB402	http://www.ebi.ac.uk/ena/data/view/PRJEB402	protists; metazoans	ftp.sra.ebi.ac.uk/vol1/fastq/ERR171/009/ERR1712219/ERR1712219_1.fastq.gz;ftp.sra.ebi.ac.uk/vol1/fastq/ERR171/009/ERR1712219/ERR1712219_2.fastq.gz;	ftp.sra.ebi.ac.uk/vol1/err/ERR171/009/ERR1712219
SAMEA2657010	Nucleic acids preparations	Euk_DNA_RNA_ext	Sequencing library preparation	SMART_dT	ARC_ACCAOSW_r1	Sequencing and data quality control	ERR1711929	PRJEB6609	European Nucleotide Archive	PRJEB402	http://www.ebi.ac.uk/ena/data/view/PRJEB402	protists; metazoans	ftp.sra.ebi.ac.uk/vol1/fastq/ERR171/009/ERR1711929/ERR1711929_1.fastq.gz;ftp.sra.ebi.ac.uk/vol1/fastq/ERR171/009/ERR1711929/ERR1711929_2.fastq.gz;	ftp.sra.ebi.ac.uk/vol1/err/ERR171/009/ERR1711929
SAMEA2657010	Nucleic acids preparations	Euk_DNA_RNA_ext	Sequencing library preparation	SMART_dT	ARC_ACCAOSW_r1	Sequencing and data quality control	ERR1711951	PRJEB6609	European Nucleotide Archive	PRJEB402	http://www.ebi.ac.uk/ena/data/view/PRJEB402	protists; metazoans	ftp.sra.ebi.ac.uk/vol1/fastq/ERR171/001/ERR1711951/ERR1711951_1.fastq.gz;ftp.sra.ebi.ac.uk/vol1/fastq/ERR171/001/ERR1711951/ERR1711951_2.fastq.gz;	ftp.sra.ebi.ac.uk/vol1/err/ERR171/001/ERR1711951
SAMEA2657005	Nucleic acids preparations	Euk_DNA_RNA_ext	Sequencing library preparation	SMART_dT	ARC_ACNCOSW_r1	Sequencing and data quality control	ERR1711914	PRJEB6609	European Nucleotide Archive	PRJEB402	http://www.ebi.ac.uk/ena/data/view/PRJEB402	protists; metazoans	ftp.sra.ebi.ac.uk/vol1/fastq/ERR171/004/ERR1711914/ERR1711914_1.fastq.gz;ftp.sra.ebi.ac.uk/vol1/fastq/ERR171/004/ERR1711914/ERR1711914_2.fastq.gz;	ftp.sra.ebi.ac.uk/vol1/err/ERR171/004/ERR1711914
SAMEA2657005	Nucleic acids preparations	Euk_DNA_RNA_ext	Sequencing library preparation	SMART_dT	ARC_ACNCOSW_r1	Sequencing and data quality control	ERR1711917	PRJEB6609	European Nucleotide Archive	PRJEB402	http://www.ebi.ac.uk/ena/data/view/PRJEB402	protists; metazoans	ftp.sra.ebi.ac.uk/vol1/fastq/ERR171/007/ERR1711917/ERR1711917_1.fastq.gz;ftp.sra.ebi.ac.uk/vol1/fastq/ERR171/007/ERR1711917/ERR1711917_2.fastq.gz;	ftp.sra.ebi.ac.uk/vol1/err/ERR171/007/ERR1711917
SAMEA2622774	Nucleic acids preparations	Euk_DNA_RNA_ext	Sequencing library preparation	SMART_dT	ARC_ADFBOSW_r1	Sequencing and data quality control	ERR1711882	PRJEB6609	European Nucleotide Archive	PRJEB402	http://www.ebi.ac.uk/ena/data/view/PRJEB402	protists; metazoans	ftp.sra.ebi.ac.uk/vol1/fastq/ERR171/002/ERR1711882/ERR1711882_1.fastq.gz;ftp.sra.ebi.ac.uk/vol1/fastq/ERR171/002/ERR1711882/ERR1711882_2.fastq.gz;	ftp.sra.ebi.ac.uk/vol1/err/ERR171/002/ERR1711882
SAMEA2622774	Nucleic acids preparations	Euk_DNA_RNA_ext	Sequencing library preparation	SMART_dT	ARC_ADFBOSW_r1	Sequencing and data quality control	ERR1711999	PRJEB6609	European Nucleotide Archive	PRJEB402	http://www.ebi.ac.uk/ena/data/view/PRJEB402	protists; metazoans	ftp.sra.ebi.ac.uk/vol1/fastq/ERR171/009/ERR1711999/ERR1711999_1.fastq.gz;ftp.sra.ebi.ac.uk/vol1/fastq/ERR171/009/ERR1711999/ERR1711999_2.fastq.gz;	ftp.sra.ebi.ac.uk/vol1/err/ERR171/009/ERR1711999
SAMEA2657085	Nucleic acids preparations	Euk_DNA_RNA_ext	Sequencing library preparation	SMART_dT	ARC_ADGAOSW_r1	Sequencing and data quality control	ERR1711949	PRJEB6609	European Nucleotide Archive	PRJEB402	http://www.ebi.ac.uk/ena/data/view/PRJEB402	protists; metazoans	ftp.sra.ebi.ac.uk/vol1/fastq/ERR171/009/ERR1711949/ERR1711949_1.fastq.gz;ftp.sra.ebi.ac.uk/vol1/fastq/ERR171/009/ERR1711949/ERR1711949_2.fastq.gz;	ftp.sra.ebi.ac.uk/vol1/err/ERR171/009/ERR1711949
SAMEA2657085	Nucleic acids preparations	Euk_DNA_RNA_ext	Sequencing library preparation	SMART_dT	ARC_ADGAOSW_r1	Sequencing and data quality control	ERR1712155	PRJEB6609	European Nucleotide Archive	PRJEB402	http://www.ebi.ac.uk/ena/data/view/PRJEB402	protists; metazoans	ftp.sra.ebi.ac.uk/vol1/fastq/ERR171/005/ERR1712155/ERR1712155_1.fastq.gz;ftp.sra.ebi.ac.uk/vol1/fastq/ERR171/005/ERR1712155/ERR1712155_2.fastq.gz;	ftp.sra.ebi.ac.uk/vol1/err/ERR171/005/ERR1712155
SAMEA2657032	Nucleic acids preparations	Euk_DNA_RNA_ext	Sequencing library preparation	SMART_dT	ARC_ADSAOSW_r1	Sequencing and data quality control	ERR1712102	PRJEB6609	European Nucleotide Archive	PRJEB402	http://www.ebi.ac.uk/ena/data/view/PRJEB402	protists; metazoans	ftp.sra.ebi.ac.uk/vol1/fastq/ERR171/002/ERR1712102/ERR1712102_1.fastq.gz;ftp.sra.ebi.ac.uk/vol1/fastq/ERR171/002/ERR1712102/ERR1712102_2.fastq.gz;	ftp.sra.ebi.ac.uk/vol1/err/ERR171/002/ERR1712102
SAMEA2657032	Nucleic acids preparations	Euk_DNA_RNA_ext	Sequencing library preparation	SMART_dT	ARC_ADSAOSW_r1	Sequencing and data quality control	ERR1711923	PRJEB6609	European Nucleotide Archive	PRJEB402	http://www.ebi.ac.uk/ena/data/view/PRJEB402	protists; metazoans	ftp.sra.ebi.ac.uk/vol1/fastq/ERR171/003/ERR1711923/ERR1711923_1.fastq.gz;ftp.sra.ebi.ac.uk/vol1/fastq/ERR171/003/ERR1711923/ERR1711923_2.fastq.gz;	ftp.sra.ebi.ac.uk/vol1/err/ERR171/003/ERR1711923
SAMEA2622391	Nucleic acids preparations	Euk_DNA_RNA_ext	Sequencing library preparation	SMART_dT	ARC_AEVAOSW_r1	Sequencing and data quality control	ERR1712078	PRJEB6609	European Nucleotide Archive	PRJEB402	http://www.ebi.ac.uk/ena/data/view/PRJEB402	protists; metazoans	ftp.sra.ebi.ac.uk/vol1/fastq/ERR171/008/ERR1712078/ERR1712078_1.fastq.gz;ftp.sra.ebi.ac.uk/vol1/fastq/ERR171/008/ERR1712078/ERR1712078_2.fastq.gz;	ftp.sra.ebi.ac.uk/vol1/err/ERR171/008/ERR1712078
SAMEA2622391	Nucleic acids preparations	Euk_DNA_RNA_ext	Sequencing library preparation	SMART_dT	ARC_AEVAOSW_r1	Sequencing and data quality control	ERR1711886	PRJEB6609	European Nucleotide Archive	PRJEB402	http://www.ebi.ac.uk/ena/data/view/PRJEB402	protists; metazoans	ftp.sra.ebi.ac.uk/vol1/fastq/ERR171/006/ERR1711886/ERR1711886_1.fastq.gz;ftp.sra.ebi.ac.uk/vol1/fastq/ERR171/006/ERR1711886/ERR1711886_2.fastq.gz;	ftp.sra.ebi.ac.uk/vol1/err/ERR171/006/ERR1711886
SAMEA2622393	Nucleic acids preparations	Euk_DNA_RNA_ext	Sequencing library preparation	SMART_dT	ARC_AEXAOSW_r1	Sequencing and data quality control	ERR1712115	PRJEB6609	European Nucleotide Archive	PRJEB402	http://www.ebi.ac.uk/ena/data/view/PRJEB402	protists; metazoans	ftp.sra.ebi.ac.uk/vol1/fastq/ERR171/005/ERR1712115/ERR1712115_1.fastq.gz;ftp.sra.ebi.ac.uk/vol1/fastq/ERR171/005/ERR1712115/ERR1712115_2.fastq.gz;	ftp.sra.ebi.ac.uk/vol1/err/ERR171/005/ERR1712115
SAMEA2622393	Nucleic acids preparations	Euk_DNA_RNA_ext	Sequencing library preparation	SMART_dT	ARC_AEXAOSW_r1	Sequencing and data quality control	ERR1712177	PRJEB6609	European Nucleotide Archive	PRJEB402	http://www.ebi.ac.uk/ena/data/view/PRJEB402	protists; metazoans	ftp.sra.ebi.ac.uk/vol1/fastq/ERR171/007/ERR1712177/ERR1712177_1.fastq.gz;ftp.sra.ebi.ac.uk/vol1/fastq/ERR171/007/ERR1712177/ERR1712177_2.fastq.gz;	ftp.sra.ebi.ac.uk/vol1/err/ERR171/007/ERR1712177
SAMEA2731833	Nucleic acids preparations	Euk_DNA_RNA_ext	Sequencing library preparation	SMART_dT	ARC_AFBAOSW_r1	Sequencing and data quality control	ERR1711954	PRJEB6609	European Nucleotide Archive	PRJEB402	http://www.ebi.ac.uk/ena/data/view/PRJEB402	protists; metazoans	ftp.sra.ebi.ac.uk/vol1/fastq/ERR171/004/ERR1711954/ERR1711954_1.fastq.gz;ftp.sra.ebi.ac.uk/vol1/fastq/ERR171/004/ERR1711954/ERR1711954_2.fastq.gz;	ftp.sra.ebi.ac.uk/vol1/err/ERR171/004/ERR1711954
SAMEA2731833	Nucleic acids preparations	Euk_DNA_RNA_ext	Sequencing library preparation	SMART_dT	ARC_AFBAOSW_r1	Sequencing and data quality control	ERR1712081	PRJEB6609	European Nucleotide Archive	PRJEB402	http://www.ebi.ac.uk/ena/data/view/PRJEB402	protists; metazoans	ftp.sra.ebi.ac.uk/vol1/fastq/ERR171/001/ERR1712081/ERR1712081_1.fastq.gz;ftp.sra.ebi.ac.uk/vol1/fastq/ERR171/001/ERR1712081/ERR1712081_2.fastq.gz;	ftp.sra.ebi.ac.uk/vol1/err/ERR171/001/ERR1712081
SAMEA2622389	Nucleic acids preparations	Euk_DNA_RNA_ext	Sequencing library preparation	SMART_dT	ARC_AFCAOSW_r1	Sequencing and data quality control	ERR1712134	PRJEB6609	European Nucleotide Archive	PRJEB402	http://www.ebi.ac.uk/ena/data/view/PRJEB402	protists; metazoans	ftp.sra.ebi.ac.uk/vol1/fastq/ERR171/004/ERR1712134/ERR1712134_1.fastq.gz;ftp.sra.ebi.ac.uk/vol1/fastq/ERR171/004/ERR1712134/ERR1712134_2.fastq.gz;	ftp.sra.ebi.ac.uk/vol1/err/ERR171/004/ERR1712134
SAMEA2622389	Nucleic acids preparations	Euk_DNA_RNA_ext	Sequencing library preparation	SMART_dT	ARC_AFCAOSW_r1	Sequencing and data quality control	ERR1711937	PRJEB6609	European Nucleotide Archive	PRJEB402	http://www.ebi.ac.uk/ena/data/view/PRJEB402	protists; metazoans	ftp.sra.ebi.ac.uk/vol1/fastq/ERR171/007/ERR1711937/ERR1711937_1.fastq.gz;ftp.sra.ebi.ac.uk/vol1/fastq/ERR171/007/ERR1711937/ERR1711937_2.fastq.gz;	ftp.sra.ebi.ac.uk/vol1/err/ERR171/007/ERR1711937
SAMEA2622417	Nucleic acids preparations	Euk_DNA_RNA_ext	Sequencing library preparation	SMART_dT	ARC_AFDAOSW_r1	Sequencing and data quality control	ERR1712124	PRJEB6609	European Nucleotide Archive	PRJEB402	http://www.ebi.ac.uk/ena/data/view/PRJEB402	protists; metazoans	ftp.sra.ebi.ac.uk/vol1/fastq/ERR171/004/ERR1712124/ERR1712124_1.fastq.gz;ftp.sra.ebi.ac.uk/vol1/fastq/ERR171/004/ERR1712124/ERR1712124_2.fastq.gz;	ftp.sra.ebi.ac.uk/vol1/err/ERR171/004/ERR1712124
SAMEA2622417	Nucleic acids preparations	Euk_DNA_RNA_ext	Sequencing library preparation	SMART_dT	ARC_AFDAOSW_r1	Sequencing and data quality control	ERR1712224	PRJEB6609	European Nucleotide Archive	PRJEB402	http://www.ebi.ac.uk/ena/data/view/PRJEB402	protists; metazoans	ftp.sra.ebi.ac.uk/vol1/fastq/ERR171/004/ERR1712224/ERR1712224_1.fastq.gz;ftp.sra.ebi.ac.uk/vol1/fastq/ERR171/004/ERR1712224/ERR1712224_2.fastq.gz;	ftp.sra.ebi.ac.uk/vol1/err/ERR171/004/ERR1712224
SAMEA2622415	Nucleic acids preparations	Euk_DNA_RNA_ext	Sequencing library preparation	SMART_dT	ARC_AFHAOSW_r1	Sequencing and data quality control	ERR1712201	PRJEB6609	European Nucleotide Archive	PRJEB402	http://www.ebi.ac.uk/ena/data/view/PRJEB402	protists; metazoans	ftp.sra.ebi.ac.uk/vol1/fastq/ERR171/001/ERR1712201/ERR1712201_1.fastq.gz;ftp.sra.ebi.ac.uk/vol1/fastq/ERR171/001/ERR1712201/ERR1712201_2.fastq.gz;	ftp.sra.ebi.ac.uk/vol1/err/ERR171/001/ERR1712201
SAMEA2622415	Nucleic acids preparations	Euk_DNA_RNA_ext	Sequencing library preparation	SMART_dT	ARC_AFHAOSW_r1	Sequencing and data quality control	ERR1712025	PRJEB6609	European Nucleotide Archive	PRJEB402	http://www.ebi.ac.uk/ena/data/view/PRJEB402	protists; metazoans	ftp.sra.ebi.ac.uk/vol1/fastq/ERR171/005/ERR1712025/ERR1712025_1.fastq.gz;ftp.sra.ebi.ac.uk/vol1/fastq/ERR171/005/ERR1712025/ERR1712025_2.fastq.gz;	ftp.sra.ebi.ac.uk/vol1/err/ERR171/005/ERR1712025
SAMEA2620379	Nucleic acids preparations	Euk_DNA_RNA_ext	Sequencing library preparation	SMART_dT	ARC_AGNAOSW_r1	Sequencing and data quality control	ERR1712170	PRJEB6609	European Nucleotide Archive	PRJEB402	http://www.ebi.ac.uk/ena/data/view/PRJEB402	protists; metazoans	ftp.sra.ebi.ac.uk/vol1/fastq/ERR171/000/ERR1712170/ERR1712170_1.fastq.gz;ftp.sra.ebi.ac.uk/vol1/fastq/ERR171/000/ERR1712170/ERR1712170_2.fastq.gz;	ftp.sra.ebi.ac.uk/vol1/err/ERR171/000/ERR1712170
SAMEA2620379	Nucleic acids preparations	Euk_DNA_RNA_ext	Sequencing library preparation	SMART_dT	ARC_AGNAOSW_r1	Sequencing and data quality control	ERR1711976	PRJEB6609	European Nucleotide Archive	PRJEB402	http://www.ebi.ac.uk/ena/data/view/PRJEB402	protists; metazoans	ftp.sra.ebi.ac.uk/vol1/fastq/ERR171/006/ERR1711976/ERR1711976_1.fastq.gz;ftp.sra.ebi.ac.uk/vol1/fastq/ERR171/006/ERR1711976/ERR1711976_2.fastq.gz;	ftp.sra.ebi.ac.uk/vol1/err/ERR171/006/ERR1711976
SAMEA2730898	Nucleic acids preparations	Euk_DNA_RNA_ext	Sequencing library preparation	SMART_dT	ARC_AGPAOSW_r1	Sequencing and data quality control	ERR1711893	PRJEB6609	European Nucleotide Archive	PRJEB402	http://www.ebi.ac.uk/ena/data/view/PRJEB402	protists; metazoans	ftp.sra.ebi.ac.uk/vol1/fastq/ERR171/003/ERR1711893/ERR1711893_1.fastq.gz;ftp.sra.ebi.ac.uk/vol1/fastq/ERR171/003/ERR1711893/ERR1711893_2.fastq.gz;	ftp.sra.ebi.ac.uk/vol1/err/ERR171/003/ERR1711893
SAMEA2730898	Nucleic acids preparations	Euk_DNA_RNA_ext	Sequencing library preparation	SMART_dT	ARC_AGPAOSW_r1	Sequencing and data quality control	ERR1712044	PRJEB6609	European Nucleotide Archive	PRJEB402	http://www.ebi.ac.uk/ena/data/view/PRJEB402	protists; metazoans	ftp.sra.ebi.ac.uk/vol1/fastq/ERR171/004/ERR1712044/ERR1712044_1.fastq.gz;ftp.sra.ebi.ac.uk/vol1/fastq/ERR171/004/ERR1712044/ERR1712044_2.fastq.gz;	ftp.sra.ebi.ac.uk/vol1/err/ERR171/004/ERR1712044
SAMEA2730900	Nucleic acids preparations	Euk_DNA_RNA_ext	Sequencing library preparation	SMART_dT	ARC_AGQAOSW_r1	Sequencing and data quality control	ERR1712035	PRJEB6609	European Nucleotide Archive	PRJEB402	http://www.ebi.ac.uk/ena/data/view/PRJEB402	protists; metazoans	ftp.sra.ebi.ac.uk/vol1/fastq/ERR171/005/ERR1712035/ERR1712035_1.fastq.gz;ftp.sra.ebi.ac.uk/vol1/fastq/ERR171/005/ERR1712035/ERR1712035_2.fastq.gz;	ftp.sra.ebi.ac.uk/vol1/err/ERR171/005/ERR1712035
SAMEA2730900	Nucleic acids preparations	Euk_DNA_RNA_ext	Sequencing library preparation	SMART_dT	ARC_AGQAOSW_r1	Sequencing and data quality control	ERR1711980	PRJEB6609	European Nucleotide Archive	PRJEB402	http://www.ebi.ac.uk/ena/data/view/PRJEB402	protists; metazoans	ftp.sra.ebi.ac.uk/vol1/fastq/ERR171/000/ERR1711980/ERR1711980_1.fastq.gz;ftp.sra.ebi.ac.uk/vol1/fastq/ERR171/000/ERR1711980/ERR1711980_2.fastq.gz;	ftp.sra.ebi.ac.uk/vol1/err/ERR171/000/ERR1711980
SAMEA2620802	Nucleic acids preparations	Euk_DNA_RNA_ext	Sequencing library preparation	SMART_dT	ARC_AGRAOSW_r1	Sequencing and data quality control	ERR1711943	PRJEB6609	European Nucleotide Archive	PRJEB402	http://www.ebi.ac.uk/ena/data/view/PRJEB402	protists; metazoans	ftp.sra.ebi.ac.uk/vol1/fastq/ERR171/003/ERR1711943/ERR1711943_1.fastq.gz;ftp.sra.ebi.ac.uk/vol1/fastq/ERR171/003/ERR1711943/ERR1711943_2.fastq.gz;	ftp.sra.ebi.ac.uk/vol1/err/ERR171/003/ERR1711943
SAMEA2620802	Nucleic acids preparations	Euk_DNA_RNA_ext	Sequencing library preparation	SMART_dT	ARC_AGRAOSW_r1	Sequencing and data quality control	ERR1712100	PRJEB6609	European Nucleotide Archive	PRJEB402	http://www.ebi.ac.uk/ena/data/view/PRJEB402	protists; metazoans	ftp.sra.ebi.ac.uk/vol1/fastq/ERR171/000/ERR1712100/ERR1712100_1.fastq.gz;ftp.sra.ebi.ac.uk/vol1/fastq/ERR171/000/ERR1712100/ERR1712100_2.fastq.gz;	ftp.sra.ebi.ac.uk/vol1/err/ERR171/000/ERR1712100
SAMEA2656968	Nucleic acids preparations	Euk_DNA_RNA_ext	Sequencing library preparation	SMART_dT	ARC_AGTAOSW_r1	Sequencing and data quality control	ERR1711878	PRJEB6609	European Nucleotide Archive	PRJEB402	http://www.ebi.ac.uk/ena/data/view/PRJEB402	protists; metazoans	ftp.sra.ebi.ac.uk/vol1/fastq/ERR171/008/ERR1711878/ERR1711878_1.fastq.gz;ftp.sra.ebi.ac.uk/vol1/fastq/ERR171/008/ERR1711878/ERR1711878_2.fastq.gz;	ftp.sra.ebi.ac.uk/vol1/err/ERR171/008/ERR1711878
SAMEA2656968	Nucleic acids preparations	Euk_DNA_RNA_ext	Sequencing library preparation	SMART_dT	ARC_AGTAOSW_r1	Sequencing and data quality control	ERR1712045	PRJEB6609	European Nucleotide Archive	PRJEB402	http://www.ebi.ac.uk/ena/data/view/PRJEB402	protists; metazoans	ftp.sra.ebi.ac.uk/vol1/fastq/ERR171/005/ERR1712045/ERR1712045_1.fastq.gz;ftp.sra.ebi.ac.uk/vol1/fastq/ERR171/005/ERR1712045/ERR1712045_2.fastq.gz;	ftp.sra.ebi.ac.uk/vol1/err/ERR171/005/ERR1712045
SAMEA2657108	Nucleic acids preparations	Euk_DNA_RNA_ext	Sequencing library preparation	SMART_dT	ARC_AGVAOSW_r1	Sequencing and data quality control	ERR1712042	PRJEB6609	European Nucleotide Archive	PRJEB402	http://www.ebi.ac.uk/ena/data/view/PRJEB402	protists; metazoans	ftp.sra.ebi.ac.uk/vol1/fastq/ERR171/002/ERR1712042/ERR1712042_1.fastq.gz;ftp.sra.ebi.ac.uk/vol1/fastq/ERR171/002/ERR1712042/ERR1712042_2.fastq.gz;	ftp.sra.ebi.ac.uk/vol1/err/ERR171/002/ERR1712042
SAMEA2657108	Nucleic acids preparations	Euk_DNA_RNA_ext	Sequencing library preparation	SMART_dT	ARC_AGVAOSW_r1	Sequencing and data quality control	ERR1712142	PRJEB6609	European Nucleotide Archive	PRJEB402	http://www.ebi.ac.uk/ena/data/view/PRJEB402	protists; metazoans	ftp.sra.ebi.ac.uk/vol1/fastq/ERR171/002/ERR1712142/ERR1712142_1.fastq.gz;ftp.sra.ebi.ac.uk/vol1/fastq/ERR171/002/ERR1712142/ERR1712142_2.fastq.gz;	ftp.sra.ebi.ac.uk/vol1/err/ERR171/002/ERR1712142
SAMEA2657013	Nucleic acids preparations	Euk_DNA_RNA_ext	Sequencing library preparation	SMART_dT	ARC_AHBAOSW_r1	Sequencing and data quality control	ERR1711950	PRJEB6609	European Nucleotide Archive	PRJEB402	http://www.ebi.ac.uk/ena/data/view/PRJEB402	protists; metazoans	ftp.sra.ebi.ac.uk/vol1/fastq/ERR171/000/ERR1711950/ERR1711950_1.fastq.gz;ftp.sra.ebi.ac.uk/vol1/fastq/ERR171/000/ERR1711950/ERR1711950_2.fastq.gz;	ftp.sra.ebi.ac.uk/vol1/err/ERR171/000/ERR1711950
SAMEA2657013	Nucleic acids preparations	Euk_DNA_RNA_ext	Sequencing library preparation	SMART_dT	ARC_AHBAOSW_r1	Sequencing and data quality control	ERR1712024	PRJEB6609	European Nucleotide Archive	PRJEB402	http://www.ebi.ac.uk/ena/data/view/PRJEB402	protists; metazoans	ftp.sra.ebi.ac.uk/vol1/fastq/ERR171/004/ERR1712024/ERR1712024_1.fastq.gz;ftp.sra.ebi.ac.uk/vol1/fastq/ERR171/004/ERR1712024/ERR1712024_2.fastq.gz;	ftp.sra.ebi.ac.uk/vol1/err/ERR171/004/ERR1712024
SAMEA2657083	Nucleic acids preparations	Euk_DNA_RNA_ext	Sequencing library preparation	SMART_dT	ARC_AHCAOSW_r1	Sequencing and data quality control	ERR1711931	PRJEB6609	European Nucleotide Archive	PRJEB402	http://www.ebi.ac.uk/ena/data/view/PRJEB402	protists; metazoans	ftp.sra.ebi.ac.uk/vol1/fastq/ERR171/001/ERR1711931/ERR1711931_1.fastq.gz;ftp.sra.ebi.ac.uk/vol1/fastq/ERR171/001/ERR1711931/ERR1711931_2.fastq.gz;	ftp.sra.ebi.ac.uk/vol1/err/ERR171/001/ERR1711931
SAMEA2657083	Nucleic acids preparations	Euk_DNA_RNA_ext	Sequencing library preparation	SMART_dT	ARC_AHCAOSW_r1	Sequencing and data quality control	ERR1712168	PRJEB6609	European Nucleotide Archive	PRJEB402	http://www.ebi.ac.uk/ena/data/view/PRJEB402	protists; metazoans	ftp.sra.ebi.ac.uk/vol1/fastq/ERR171/008/ERR1712168/ERR1712168_1.fastq.gz;ftp.sra.ebi.ac.uk/vol1/fastq/ERR171/008/ERR1712168/ERR1712168_2.fastq.gz;	ftp.sra.ebi.ac.uk/vol1/err/ERR171/008/ERR1712168
SAMEA2621082	Nucleic acids preparations	Euk_DNA_RNA_ext	Sequencing library preparation	SMART_dT	ARC_AHHAOSW_r1	Sequencing and data quality control	ERR1712094	PRJEB6609	European Nucleotide Archive	PRJEB402	http://www.ebi.ac.uk/ena/data/view/PRJEB402	protists; metazoans	ftp.sra.ebi.ac.uk/vol1/fastq/ERR171/004/ERR1712094/ERR1712094_1.fastq.gz;ftp.sra.ebi.ac.uk/vol1/fastq/ERR171/004/ERR1712094/ERR1712094_2.fastq.gz;	ftp.sra.ebi.ac.uk/vol1/err/ERR171/004/ERR1712094
SAMEA2621082	Nucleic acids preparations	Euk_DNA_RNA_ext	Sequencing library preparation	SMART_dT	ARC_AHHAOSW_r1	Sequencing and data quality control	ERR1711924	PRJEB6609	European Nucleotide Archive	PRJEB402	http://www.ebi.ac.uk/ena/data/view/PRJEB402	protists; metazoans	ftp.sra.ebi.ac.uk/vol1/fastq/ERR171/004/ERR1711924/ERR1711924_1.fastq.gz;ftp.sra.ebi.ac.uk/vol1/fastq/ERR171/004/ERR1711924/ERR1711924_2.fastq.gz;	ftp.sra.ebi.ac.uk/vol1/err/ERR171/004/ERR1711924
SAMEA2620871	Nucleic acids preparations	Euk_DNA_RNA_ext	Sequencing library preparation	SMART_dT	ARC_AHPAOSW_r1	Sequencing and data quality control	ERR1712154	PRJEB6609	European Nucleotide Archive	PRJEB402	http://www.ebi.ac.uk/ena/data/view/PRJEB402	protists; metazoans	ftp.sra.ebi.ac.uk/vol1/fastq/ERR171/004/ERR1712154/ERR1712154_1.fastq.gz;ftp.sra.ebi.ac.uk/vol1/fastq/ERR171/004/ERR1712154/ERR1712154_2.fastq.gz;	ftp.sra.ebi.ac.uk/vol1/err/ERR171/004/ERR1712154
SAMEA2620871	Nucleic acids preparations	Euk_DNA_RNA_ext	Sequencing library preparation	SMART_dT	ARC_AHPAOSW_r1	Sequencing and data quality control	ERR1712244	PRJEB6609	European Nucleotide Archive	PRJEB402	http://www.ebi.ac.uk/ena/data/view/PRJEB402	protists; metazoans	ftp.sra.ebi.ac.uk/vol1/fastq/ERR171/004/ERR1712244/ERR1712244_1.fastq.gz;ftp.sra.ebi.ac.uk/vol1/fastq/ERR171/004/ERR1712244/ERR1712244_2.fastq.gz;	ftp.sra.ebi.ac.uk/vol1/err/ERR171/004/ERR1712244
SAMEA2657029	Nucleic acids preparations	Euk_DNA_RNA_ext	Sequencing library preparation	SMART_dT	ARC_AHTAOSW_r1	Sequencing and data quality control	ERR1013385	PRJEB6605	European Nucleotide Archive	PRJEB402	http://www.ebi.ac.uk/ena/data/view/PRJEB402	protists; metazoans	ftp.sra.ebi.ac.uk/vol1/fastq/ERR101/005/ERR1013385/ERR1013385_1.fastq.gz;ftp.sra.ebi.ac.uk/vol1/fastq/ERR101/005/ERR1013385/ERR1013385_2.fastq.gz;	ftp.sra.ebi.ac.uk/vol1/err/ERR101/005/ERR1013385
SAMEA2657029	Nucleic acids preparations	Euk_DNA_RNA_ext	Sequencing library preparation	SMART_dT	ARC_AHTAOSW_r1	Sequencing and data quality control	ERR1013384	PRJEB6605	European Nucleotide Archive	PRJEB402	http://www.ebi.ac.uk/ena/data/view/PRJEB402	protists; metazoans	ftp.sra.ebi.ac.uk/vol1/fastq/ERR101/004/ERR1013384/ERR1013384_1.fastq.gz;ftp.sra.ebi.ac.uk/vol1/fastq/ERR101/004/ERR1013384/ERR1013384_2.fastq.gz;	ftp.sra.ebi.ac.uk/vol1/err/ERR101/004/ERR1013384
SAMEA2657067	Nucleic acids preparations	Euk_DNA_RNA_ext	Sequencing library preparation	SMART_dT	ARC_AHVAOSW_r1	Sequencing and data quality control	ERR1711876	PRJEB6609	European Nucleotide Archive	PRJEB402	http://www.ebi.ac.uk/ena/data/view/PRJEB402	protists; metazoans	ftp.sra.ebi.ac.uk/vol1/fastq/ERR171/006/ERR1711876/ERR1711876_1.fastq.gz;ftp.sra.ebi.ac.uk/vol1/fastq/ERR171/006/ERR1711876/ERR1711876_2.fastq.gz;	ftp.sra.ebi.ac.uk/vol1/err/ERR171/006/ERR1711876
SAMEA2657067	Nucleic acids preparations	Euk_DNA_RNA_ext	Sequencing library preparation	SMART_dT	ARC_AHVAOSW_r1	Sequencing and data quality control	ERR1712242	PRJEB6609	European Nucleotide Archive	PRJEB402	http://www.ebi.ac.uk/ena/data/view/PRJEB402	protists; metazoans	ftp.sra.ebi.ac.uk/vol1/fastq/ERR171/002/ERR1712242/ERR1712242_1.fastq.gz;ftp.sra.ebi.ac.uk/vol1/fastq/ERR171/002/ERR1712242/ERR1712242_2.fastq.gz;	ftp.sra.ebi.ac.uk/vol1/err/ERR171/002/ERR1712242
SAMEA2621263	Nucleic acids preparations	Euk_DNA_RNA_ext	Sequencing library preparation	SMART_dT	ARC_AIAAOSW_r1	Sequencing and data quality control	ERR1712220	PRJEB6609	European Nucleotide Archive	PRJEB402	http://www.ebi.ac.uk/ena/data/view/PRJEB402	protists; metazoans	ftp.sra.ebi.ac.uk/vol1/fastq/ERR171/000/ERR1712220/ERR1712220_1.fastq.gz;ftp.sra.ebi.ac.uk/vol1/fastq/ERR171/000/ERR1712220/ERR1712220_2.fastq.gz;	ftp.sra.ebi.ac.uk/vol1/err/ERR171/000/ERR1712220
SAMEA2621263	Nucleic acids preparations	Euk_DNA_RNA_ext	Sequencing library preparation	SMART_dT	ARC_AIAAOSW_r1	Sequencing and data quality control	ERR1711908	PRJEB6609	European Nucleotide Archive	PRJEB402	http://www.ebi.ac.uk/ena/data/view/PRJEB402	protists; metazoans	ftp.sra.ebi.ac.uk/vol1/fastq/ERR171/008/ERR1711908/ERR1711908_1.fastq.gz;ftp.sra.ebi.ac.uk/vol1/fastq/ERR171/008/ERR1711908/ERR1711908_2.fastq.gz;	ftp.sra.ebi.ac.uk/vol1/err/ERR171/008/ERR1711908
SAMEA2657102	Nucleic acids preparations	Euk_DNA_RNA_ext	Sequencing library preparation	SMART_dT	ARC_AIEAOSW_r1	Sequencing and data quality control	ERR1711863	PRJEB6609	European Nucleotide Archive	PRJEB402	http://www.ebi.ac.uk/ena/data/view/PRJEB402	protists; metazoans	ftp.sra.ebi.ac.uk/vol1/fastq/ERR171/003/ERR1711863/ERR1711863_1.fastq.gz;ftp.sra.ebi.ac.uk/vol1/fastq/ERR171/003/ERR1711863/ERR1711863_2.fastq.gz;	ftp.sra.ebi.ac.uk/vol1/err/ERR171/003/ERR1711863
SAMEA2657102	Nucleic acids preparations	Euk_DNA_RNA_ext	Sequencing library preparation	SMART_dT	ARC_AIEAOSW_r1	Sequencing and data quality control	ERR1712001	PRJEB6609	European Nucleotide Archive	PRJEB402	http://www.ebi.ac.uk/ena/data/view/PRJEB402	protists; metazoans	ftp.sra.ebi.ac.uk/vol1/fastq/ERR171/001/ERR1712001/ERR1712001_1.fastq.gz;ftp.sra.ebi.ac.uk/vol1/fastq/ERR171/001/ERR1712001/ERR1712001_2.fastq.gz;	ftp.sra.ebi.ac.uk/vol1/err/ERR171/001/ERR1712001
SAMEA2657042	Nucleic acids preparations	Euk_DNA_RNA_ext	Sequencing library preparation	SMART_dT	ARC_AIFAOSW_r1	Sequencing and data quality control	ERR1711891	PRJEB6609	European Nucleotide Archive	PRJEB402	http://www.ebi.ac.uk/ena/data/view/PRJEB402	protists; metazoans	ftp.sra.ebi.ac.uk/vol1/fastq/ERR171/001/ERR1711891/ERR1711891_1.fastq.gz;ftp.sra.ebi.ac.uk/vol1/fastq/ERR171/001/ERR1711891/ERR1711891_2.fastq.gz;	ftp.sra.ebi.ac.uk/vol1/err/ERR171/001/ERR1711891
SAMEA2657042	Nucleic acids preparations	Euk_DNA_RNA_ext	Sequencing library preparation	SMART_dT	ARC_AIFAOSW_r1	Sequencing and data quality control	ERR1711888	PRJEB6609	European Nucleotide Archive	PRJEB402	http://www.ebi.ac.uk/ena/data/view/PRJEB402	protists; metazoans	ftp.sra.ebi.ac.uk/vol1/fastq/ERR171/008/ERR1711888/ERR1711888_1.fastq.gz;ftp.sra.ebi.ac.uk/vol1/fastq/ERR171/008/ERR1711888/ERR1711888_2.fastq.gz;	ftp.sra.ebi.ac.uk/vol1/err/ERR171/008/ERR1711888
SAMEA2621280	Nucleic acids preparations	Euk_DNA_RNA_ext	Sequencing library preparation	SMART_dT	ARC_AIGAOSW_r1	Sequencing and data quality control	ERR1711887	PRJEB6609	European Nucleotide Archive	PRJEB402	http://www.ebi.ac.uk/ena/data/view/PRJEB402	protists; metazoans	ftp.sra.ebi.ac.uk/vol1/fastq/ERR171/007/ERR1711887/ERR1711887_1.fastq.gz;ftp.sra.ebi.ac.uk/vol1/fastq/ERR171/007/ERR1711887/ERR1711887_2.fastq.gz;	ftp.sra.ebi.ac.uk/vol1/err/ERR171/007/ERR1711887
SAMEA2621280	Nucleic acids preparations	Euk_DNA_RNA_ext	Sequencing library preparation	SMART_dT	ARC_AIGAOSW_r1	Sequencing and data quality control	ERR1711970	PRJEB6609	European Nucleotide Archive	PRJEB402	http://www.ebi.ac.uk/ena/data/view/PRJEB402	protists; metazoans	ftp.sra.ebi.ac.uk/vol1/fastq/ERR171/000/ERR1711970/ERR1711970_1.fastq.gz;ftp.sra.ebi.ac.uk/vol1/fastq/ERR171/000/ERR1711970/ERR1711970_2.fastq.gz;	ftp.sra.ebi.ac.uk/vol1/err/ERR171/000/ERR1711970
SAMEA2620961	Nucleic acids preparations	Euk_DNA_RNA_ext	Sequencing library preparation	SMART_dT	ARC_AIIAOSW_r1	Sequencing and data quality control	ERR1712192	PRJEB6609	European Nucleotide Archive	PRJEB402	http://www.ebi.ac.uk/ena/data/view/PRJEB402	protists; metazoans	ftp.sra.ebi.ac.uk/vol1/fastq/ERR171/002/ERR1712192/ERR1712192_1.fastq.gz;ftp.sra.ebi.ac.uk/vol1/fastq/ERR171/002/ERR1712192/ERR1712192_2.fastq.gz;	ftp.sra.ebi.ac.uk/vol1/err/ERR171/002/ERR1712192
SAMEA2620961	Nucleic acids preparations	Euk_DNA_RNA_ext	Sequencing library preparation	SMART_dT	ARC_AIIAOSW_r1	Sequencing and data quality control	ERR1712181	PRJEB6609	European Nucleotide Archive	PRJEB402	http://www.ebi.ac.uk/ena/data/view/PRJEB402	protists; metazoans	ftp.sra.ebi.ac.uk/vol1/fastq/ERR171/001/ERR1712181/ERR1712181_1.fastq.gz;ftp.sra.ebi.ac.uk/vol1/fastq/ERR171/001/ERR1712181/ERR1712181_2.fastq.gz;	ftp.sra.ebi.ac.uk/vol1/err/ERR171/001/ERR1712181
SAMEA2620939	Nucleic acids preparations	Euk_DNA_RNA_ext	Sequencing library preparation	SMART_dT	ARC_AIKAOSW_r1	Sequencing and data quality control	ERR1712216	PRJEB6609	European Nucleotide Archive	PRJEB402	http://www.ebi.ac.uk/ena/data/view/PRJEB402	protists; metazoans	ftp.sra.ebi.ac.uk/vol1/fastq/ERR171/006/ERR1712216/ERR1712216_1.fastq.gz;ftp.sra.ebi.ac.uk/vol1/fastq/ERR171/006/ERR1712216/ERR1712216_2.fastq.gz;	ftp.sra.ebi.ac.uk/vol1/err/ERR171/006/ERR1712216
SAMEA2620939	Nucleic acids preparations	Euk_DNA_RNA_ext	Sequencing library preparation	SMART_dT	ARC_AIKAOSW_r1	Sequencing and data quality control	ERR1712205	PRJEB6609	European Nucleotide Archive	PRJEB402	http://www.ebi.ac.uk/ena/data/view/PRJEB402	protists; metazoans	ftp.sra.ebi.ac.uk/vol1/fastq/ERR171/005/ERR1712205/ERR1712205_1.fastq.gz;ftp.sra.ebi.ac.uk/vol1/fastq/ERR171/005/ERR1712205/ERR1712205_2.fastq.gz;	ftp.sra.ebi.ac.uk/vol1/err/ERR171/005/ERR1712205
SAMEA2620941	Nucleic acids preparations	Euk_DNA_RNA_ext	Sequencing library preparation	SMART_dT	ARC_AILAOSW_r1	Sequencing and data quality control	ERR1711971	PRJEB6609	European Nucleotide Archive	PRJEB402	http://www.ebi.ac.uk/ena/data/view/PRJEB402	protists; metazoans	ftp.sra.ebi.ac.uk/vol1/fastq/ERR171/001/ERR1711971/ERR1711971_1.fastq.gz;ftp.sra.ebi.ac.uk/vol1/fastq/ERR171/001/ERR1711971/ERR1711971_2.fastq.gz;	ftp.sra.ebi.ac.uk/vol1/err/ERR171/001/ERR1711971
SAMEA2620941	Nucleic acids preparations	Euk_DNA_RNA_ext	Sequencing library preparation	SMART_dT	ARC_AILAOSW_r1	Sequencing and data quality control	ERR1712172	PRJEB6609	European Nucleotide Archive	PRJEB402	http://www.ebi.ac.uk/ena/data/view/PRJEB402	protists; metazoans	ftp.sra.ebi.ac.uk/vol1/fastq/ERR171/002/ERR1712172/ERR1712172_1.fastq.gz;ftp.sra.ebi.ac.uk/vol1/fastq/ERR171/002/ERR1712172/ERR1712172_2.fastq.gz;	ftp.sra.ebi.ac.uk/vol1/err/ERR171/002/ERR1712172
SAMEA2657101	Nucleic acids preparations	Euk_DNA_RNA_ext	Sequencing library preparation	SMART_dT	ARC_AIRAOSW_r1	Sequencing and data quality control	ERR1712186	PRJEB6609	European Nucleotide Archive	PRJEB402	http://www.ebi.ac.uk/ena/data/view/PRJEB402	protists; metazoans	ftp.sra.ebi.ac.uk/vol1/fastq/ERR171/006/ERR1712186/ERR1712186_1.fastq.gz;ftp.sra.ebi.ac.uk/vol1/fastq/ERR171/006/ERR1712186/ERR1712186_2.fastq.gz;	ftp.sra.ebi.ac.uk/vol1/err/ERR171/006/ERR1712186
SAMEA2657101	Nucleic acids preparations	Euk_DNA_RNA_ext	Sequencing library preparation	SMART_dT	ARC_AIRAOSW_r1	Sequencing and data quality control	ERR1712061	PRJEB6609	European Nucleotide Archive	PRJEB402	http://www.ebi.ac.uk/ena/data/view/PRJEB402	protists; metazoans	ftp.sra.ebi.ac.uk/vol1/fastq/ERR171/001/ERR1712061/ERR1712061_1.fastq.gz;ftp.sra.ebi.ac.uk/vol1/fastq/ERR171/001/ERR1712061/ERR1712061_2.fastq.gz;	ftp.sra.ebi.ac.uk/vol1/err/ERR171/001/ERR1712061
SAMEA2657030	Nucleic acids preparations	Euk_DNA_RNA_ext	Sequencing library preparation	SMART_dT	ARC_AKCBOSW_r1	Sequencing and data quality control	ERR1712079	PRJEB6609	European Nucleotide Archive	PRJEB402	http://www.ebi.ac.uk/ena/data/view/PRJEB402	protists; metazoans	ftp.sra.ebi.ac.uk/vol1/fastq/ERR171/009/ERR1712079/ERR1712079_1.fastq.gz;ftp.sra.ebi.ac.uk/vol1/fastq/ERR171/009/ERR1712079/ERR1712079_2.fastq.gz;	ftp.sra.ebi.ac.uk/vol1/err/ERR171/009/ERR1712079
SAMEA2657030	Nucleic acids preparations	Euk_DNA_RNA_ext	Sequencing library preparation	SMART_dT	ARC_AKCBOSW_r1	Sequencing and data quality control	ERR1712073	PRJEB6609	European Nucleotide Archive	PRJEB402	http://www.ebi.ac.uk/ena/data/view/PRJEB402	protists; metazoans	ftp.sra.ebi.ac.uk/vol1/fastq/ERR171/003/ERR1712073/ERR1712073_1.fastq.gz;ftp.sra.ebi.ac.uk/vol1/fastq/ERR171/003/ERR1712073/ERR1712073_2.fastq.gz;	ftp.sra.ebi.ac.uk/vol1/err/ERR171/003/ERR1712073
SAMEA2621208	Nucleic acids preparations	Euk_DNA_RNA_ext	Sequencing library preparation	SMART_dT	ARC_AKEBOSW_r1	Sequencing and data quality control	ERR1712031	PRJEB6609	European Nucleotide Archive	PRJEB402	http://www.ebi.ac.uk/ena/data/view/PRJEB402	protists; metazoans	ftp.sra.ebi.ac.uk/vol1/fastq/ERR171/001/ERR1712031/ERR1712031_1.fastq.gz;ftp.sra.ebi.ac.uk/vol1/fastq/ERR171/001/ERR1712031/ERR1712031_2.fastq.gz;	ftp.sra.ebi.ac.uk/vol1/err/ERR171/001/ERR1712031
SAMEA2621208	Nucleic acids preparations	Euk_DNA_RNA_ext	Sequencing library preparation	SMART_dT	ARC_AKEBOSW_r1	Sequencing and data quality control	ERR1712046	PRJEB6609	European Nucleotide Archive	PRJEB402	http://www.ebi.ac.uk/ena/data/view/PRJEB402	protists; metazoans	ftp.sra.ebi.ac.uk/vol1/fastq/ERR171/006/ERR1712046/ERR1712046_1.fastq.gz;ftp.sra.ebi.ac.uk/vol1/fastq/ERR171/006/ERR1712046/ERR1712046_2.fastq.gz;	ftp.sra.ebi.ac.uk/vol1/err/ERR171/006/ERR1712046
SAMEA2619959	Nucleic acids preparations	Euk_DNA_RNA_ext	Sequencing library preparation	SMART_dT	ARC_AKGAOSW_r1	Sequencing and data quality control	ERR1711945	PRJEB6609	European Nucleotide Archive	PRJEB402	http://www.ebi.ac.uk/ena/data/view/PRJEB402	protists; metazoans	ftp.sra.ebi.ac.uk/vol1/fastq/ERR171/005/ERR1711945/ERR1711945_1.fastq.gz;ftp.sra.ebi.ac.uk/vol1/fastq/ERR171/005/ERR1711945/ERR1711945_2.fastq.gz;	ftp.sra.ebi.ac.uk/vol1/err/ERR171/005/ERR1711945
SAMEA2619959	Nucleic acids preparations	Euk_DNA_RNA_ext	Sequencing library preparation	SMART_dT	ARC_AKGAOSW_r1	Sequencing and data quality control	ERR1712064	PRJEB6609	European Nucleotide Archive	PRJEB402	http://www.ebi.ac.uk/ena/data/view/PRJEB402	protists; metazoans	ftp.sra.ebi.ac.uk/vol1/fastq/ERR171/004/ERR1712064/ERR1712064_1.fastq.gz;ftp.sra.ebi.ac.uk/vol1/fastq/ERR171/004/ERR1712064/ERR1712064_2.fastq.gz;	ftp.sra.ebi.ac.uk/vol1/err/ERR171/004/ERR1712064
SAMEA2657098	Nucleic acids preparations	Euk_DNA_RNA_ext	Sequencing library preparation	SMART_dT	ARC_AKIAOSW_r1	Sequencing and data quality control	ERR1711955	PRJEB6609	European Nucleotide Archive	PRJEB402	http://www.ebi.ac.uk/ena/data/view/PRJEB402	protists; metazoans	ftp.sra.ebi.ac.uk/vol1/fastq/ERR171/005/ERR1711955/ERR1711955_1.fastq.gz;ftp.sra.ebi.ac.uk/vol1/fastq/ERR171/005/ERR1711955/ERR1711955_2.fastq.gz;	ftp.sra.ebi.ac.uk/vol1/err/ERR171/005/ERR1711955
SAMEA2657098	Nucleic acids preparations	Euk_DNA_RNA_ext	Sequencing library preparation	SMART_dT	ARC_AKIAOSW_r1	Sequencing and data quality control	ERR1712243	PRJEB6609	European Nucleotide Archive	PRJEB402	http://www.ebi.ac.uk/ena/data/view/PRJEB402	protists; metazoans	ftp.sra.ebi.ac.uk/vol1/fastq/ERR171/003/ERR1712243/ERR1712243_1.fastq.gz;ftp.sra.ebi.ac.uk/vol1/fastq/ERR171/003/ERR1712243/ERR1712243_2.fastq.gz;	ftp.sra.ebi.ac.uk/vol1/err/ERR171/003/ERR1712243
SAMEA2656960	Nucleic acids preparations	Euk_DNA_RNA_ext	Sequencing library preparation	SMART_dT	ARC_AKMAOSW_r1	Sequencing and data quality control	ERR1712011	PRJEB6609	European Nucleotide Archive	PRJEB402	http://www.ebi.ac.uk/ena/data/view/PRJEB402	protists; metazoans	ftp.sra.ebi.ac.uk/vol1/fastq/ERR171/001/ERR1712011/ERR1712011_1.fastq.gz;ftp.sra.ebi.ac.uk/vol1/fastq/ERR171/001/ERR1712011/ERR1712011_2.fastq.gz;	ftp.sra.ebi.ac.uk/vol1/err/ERR171/001/ERR1712011
SAMEA2656960	Nucleic acids preparations	Euk_DNA_RNA_ext	Sequencing library preparation	SMART_dT	ARC_AKMAOSW_r1	Sequencing and data quality control	ERR1712122	PRJEB6609	European Nucleotide Archive	PRJEB402	http://www.ebi.ac.uk/ena/data/view/PRJEB402	protists; metazoans	ftp.sra.ebi.ac.uk/vol1/fastq/ERR171/002/ERR1712122/ERR1712122_1.fastq.gz;ftp.sra.ebi.ac.uk/vol1/fastq/ERR171/002/ERR1712122/ERR1712122_2.fastq.gz;	ftp.sra.ebi.ac.uk/vol1/err/ERR171/002/ERR1712122
SAMEA2730749	Nucleic acids preparations	Euk_DNA_RNA_ext	Sequencing library preparation	SMART_dT	ARC_ALEBOSW_r1	Sequencing and data quality control	ERR1712065	PRJEB6609	European Nucleotide Archive	PRJEB402	http://www.ebi.ac.uk/ena/data/view/PRJEB402	protists; metazoans	ftp.sra.ebi.ac.uk/vol1/fastq/ERR171/005/ERR1712065/ERR1712065_1.fastq.gz;ftp.sra.ebi.ac.uk/vol1/fastq/ERR171/005/ERR1712065/ERR1712065_2.fastq.gz;	ftp.sra.ebi.ac.uk/vol1/err/ERR171/005/ERR1712065
SAMEA2730749	Nucleic acids preparations	Euk_DNA_RNA_ext	Sequencing library preparation	SMART_dT	ARC_ALEBOSW_r1	Sequencing and data quality control	ERR1711916	PRJEB6609	European Nucleotide Archive	PRJEB402	http://www.ebi.ac.uk/ena/data/view/PRJEB402	protists; metazoans	ftp.sra.ebi.ac.uk/vol1/fastq/ERR171/006/ERR1711916/ERR1711916_1.fastq.gz;ftp.sra.ebi.ac.uk/vol1/fastq/ERR171/006/ERR1711916/ERR1711916_2.fastq.gz;	ftp.sra.ebi.ac.uk/vol1/err/ERR171/006/ERR1711916
SAMEA2620089	Nucleic acids preparations	Euk_DNA_RNA_ext	Sequencing library preparation	SMART_dT	ARC_ALFAOSW_r1	Sequencing and data quality control	ERR1712196	PRJEB6609	European Nucleotide Archive	PRJEB402	http://www.ebi.ac.uk/ena/data/view/PRJEB402	protists; metazoans	ftp.sra.ebi.ac.uk/vol1/fastq/ERR171/006/ERR1712196/ERR1712196_1.fastq.gz;ftp.sra.ebi.ac.uk/vol1/fastq/ERR171/006/ERR1712196/ERR1712196_2.fastq.gz;	ftp.sra.ebi.ac.uk/vol1/err/ERR171/006/ERR1712196
SAMEA2620089	Nucleic acids preparations	Euk_DNA_RNA_ext	Sequencing library preparation	SMART_dT	ARC_ALFAOSW_r1	Sequencing and data quality control	ERR1711861	PRJEB6609	European Nucleotide Archive	PRJEB402	http://www.ebi.ac.uk/ena/data/view/PRJEB402	protists; metazoans	ftp.sra.ebi.ac.uk/vol1/fastq/ERR171/001/ERR1711861/ERR1711861_1.fastq.gz;ftp.sra.ebi.ac.uk/vol1/fastq/ERR171/001/ERR1711861/ERR1711861_2.fastq.gz;	ftp.sra.ebi.ac.uk/vol1/err/ERR171/001/ERR1711861
SAMEA2656964	Nucleic acids preparations	Euk_DNA_RNA_ext	Sequencing library preparation	SMART_dT	ARC_ALIAOSW_r1	Sequencing and data quality control	ERR1712126	PRJEB6609	European Nucleotide Archive	PRJEB402	http://www.ebi.ac.uk/ena/data/view/PRJEB402	protists; metazoans	ftp.sra.ebi.ac.uk/vol1/fastq/ERR171/006/ERR1712126/ERR1712126_1.fastq.gz;ftp.sra.ebi.ac.uk/vol1/fastq/ERR171/006/ERR1712126/ERR1712126_2.fastq.gz;	ftp.sra.ebi.ac.uk/vol1/err/ERR171/006/ERR1712126
SAMEA2656964	Nucleic acids preparations	Euk_DNA_RNA_ext	Sequencing library preparation	SMART_dT	ARC_ALIAOSW_r1	Sequencing and data quality control	ERR1712133	PRJEB6609	European Nucleotide Archive	PRJEB402	http://www.ebi.ac.uk/ena/data/view/PRJEB402	protists; metazoans	ftp.sra.ebi.ac.uk/vol1/fastq/ERR171/003/ERR1712133/ERR1712133_1.fastq.gz;ftp.sra.ebi.ac.uk/vol1/fastq/ERR171/003/ERR1712133/ERR1712133_2.fastq.gz;	ftp.sra.ebi.ac.uk/vol1/err/ERR171/003/ERR1712133
SAMEA2620072	Nucleic acids preparations	Euk_DNA_RNA_ext	Sequencing library preparation	SMART_dT	ARC_ALPAOSW_r1	Sequencing and data quality control	ERR1712211	PRJEB6609	European Nucleotide Archive	PRJEB402	http://www.ebi.ac.uk/ena/data/view/PRJEB402	protists; metazoans	ftp.sra.ebi.ac.uk/vol1/fastq/ERR171/001/ERR1712211/ERR1712211_1.fastq.gz;ftp.sra.ebi.ac.uk/vol1/fastq/ERR171/001/ERR1712211/ERR1712211_2.fastq.gz;	ftp.sra.ebi.ac.uk/vol1/err/ERR171/001/ERR1712211
SAMEA2620072	Nucleic acids preparations	Euk_DNA_RNA_ext	Sequencing library preparation	SMART_dT	ARC_ALPAOSW_r1	Sequencing and data quality control	ERR1712107	PRJEB6609	European Nucleotide Archive	PRJEB402	http://www.ebi.ac.uk/ena/data/view/PRJEB402	protists; metazoans	ftp.sra.ebi.ac.uk/vol1/fastq/ERR171/007/ERR1712107/ERR1712107_1.fastq.gz;ftp.sra.ebi.ac.uk/vol1/fastq/ERR171/007/ERR1712107/ERR1712107_2.fastq.gz;	ftp.sra.ebi.ac.uk/vol1/err/ERR171/007/ERR1712107
SAMEA2657110	Nucleic acids preparations	Euk_DNA_RNA_ext	Sequencing library preparation	SMART_dT	ARC_ALQAOSW_r1	Sequencing and data quality control	ERR1712209	PRJEB6609	European Nucleotide Archive	PRJEB402	http://www.ebi.ac.uk/ena/data/view/PRJEB402	protists; metazoans	ftp.sra.ebi.ac.uk/vol1/fastq/ERR171/009/ERR1712209/ERR1712209_1.fastq.gz;ftp.sra.ebi.ac.uk/vol1/fastq/ERR171/009/ERR1712209/ERR1712209_2.fastq.gz;	ftp.sra.ebi.ac.uk/vol1/err/ERR171/009/ERR1712209
SAMEA2657110	Nucleic acids preparations	Euk_DNA_RNA_ext	Sequencing library preparation	SMART_dT	ARC_ALQAOSW_r1	Sequencing and data quality control	ERR1712012	PRJEB6609	European Nucleotide Archive	PRJEB402	http://www.ebi.ac.uk/ena/data/view/PRJEB402	protists; metazoans	ftp.sra.ebi.ac.uk/vol1/fastq/ERR171/002/ERR1712012/ERR1712012_1.fastq.gz;ftp.sra.ebi.ac.uk/vol1/fastq/ERR171/002/ERR1712012/ERR1712012_2.fastq.gz;	ftp.sra.ebi.ac.uk/vol1/err/ERR171/002/ERR1712012
SAMEA2656965	Nucleic acids preparations	Euk_DNA_RNA_ext	Sequencing library preparation	SMART_dT	ARC_ALRAOSW_r1	Sequencing and data quality control	ERR1712136	PRJEB6609	European Nucleotide Archive	PRJEB402	http://www.ebi.ac.uk/ena/data/view/PRJEB402	protists; metazoans	ftp.sra.ebi.ac.uk/vol1/fastq/ERR171/006/ERR1712136/ERR1712136_1.fastq.gz;ftp.sra.ebi.ac.uk/vol1/fastq/ERR171/006/ERR1712136/ERR1712136_2.fastq.gz;	ftp.sra.ebi.ac.uk/vol1/err/ERR171/006/ERR1712136
SAMEA2656965	Nucleic acids preparations	Euk_DNA_RNA_ext	Sequencing library preparation	SMART_dT	ARC_ALRAOSW_r1	Sequencing and data quality control	ERR1712135	PRJEB6609	European Nucleotide Archive	PRJEB402	http://www.ebi.ac.uk/ena/data/view/PRJEB402	protists; metazoans	ftp.sra.ebi.ac.uk/vol1/fastq/ERR171/005/ERR1712135/ERR1712135_1.fastq.gz;ftp.sra.ebi.ac.uk/vol1/fastq/ERR171/005/ERR1712135/ERR1712135_2.fastq.gz;	ftp.sra.ebi.ac.uk/vol1/err/ERR171/005/ERR1712135
SAMEA2620139	Nucleic acids preparations	Euk_DNA_RNA_ext	Sequencing library preparation	SMART_dT	ARC_ALTCOSW_r1	Sequencing and data quality control	ERR1712227	PRJEB6609	European Nucleotide Archive	PRJEB402	http://www.ebi.ac.uk/ena/data/view/PRJEB402	protists; metazoans	ftp.sra.ebi.ac.uk/vol1/fastq/ERR171/007/ERR1712227/ERR1712227_1.fastq.gz;ftp.sra.ebi.ac.uk/vol1/fastq/ERR171/007/ERR1712227/ERR1712227_2.fastq.gz;	ftp.sra.ebi.ac.uk/vol1/err/ERR171/007/ERR1712227
SAMEA2620139	Nucleic acids preparations	Euk_DNA_RNA_ext	Sequencing library preparation	SMART_dT	ARC_ALTCOSW_r1	Sequencing and data quality control	ERR1711868	PRJEB6609	European Nucleotide Archive	PRJEB402	http://www.ebi.ac.uk/ena/data/view/PRJEB402	protists; metazoans	ftp.sra.ebi.ac.uk/vol1/fastq/ERR171/008/ERR1711868/ERR1711868_1.fastq.gz;ftp.sra.ebi.ac.uk/vol1/fastq/ERR171/008/ERR1711868/ERR1711868_2.fastq.gz;	ftp.sra.ebi.ac.uk/vol1/err/ERR171/008/ERR1711868
SAMEA2620172	Nucleic acids preparations	Euk_DNA_RNA_ext	Sequencing library preparation	SMART_dT	ARC_AMACOSW_r1	Sequencing and data quality control	ERR1711890	PRJEB6609	European Nucleotide Archive	PRJEB402	http://www.ebi.ac.uk/ena/data/view/PRJEB402	protists; metazoans	ftp.sra.ebi.ac.uk/vol1/fastq/ERR171/000/ERR1711890/ERR1711890_1.fastq.gz;ftp.sra.ebi.ac.uk/vol1/fastq/ERR171/000/ERR1711890/ERR1711890_2.fastq.gz;	ftp.sra.ebi.ac.uk/vol1/err/ERR171/000/ERR1711890
SAMEA2620172	Nucleic acids preparations	Euk_DNA_RNA_ext	Sequencing library preparation	SMART_dT	ARC_AMACOSW_r1	Sequencing and data quality control	ERR1712080	PRJEB6609	European Nucleotide Archive	PRJEB402	http://www.ebi.ac.uk/ena/data/view/PRJEB402	protists; metazoans	ftp.sra.ebi.ac.uk/vol1/fastq/ERR171/000/ERR1712080/ERR1712080_1.fastq.gz;ftp.sra.ebi.ac.uk/vol1/fastq/ERR171/000/ERR1712080/ERR1712080_2.fastq.gz;	ftp.sra.ebi.ac.uk/vol1/err/ERR171/000/ERR1712080
SAMEA2620221	Nucleic acids preparations	Euk_DNA_RNA_ext	Sequencing library preparation	SMART_dT	ARC_AMCAOSW_r1	Sequencing and data quality control	ERR1712159	PRJEB6609	European Nucleotide Archive	PRJEB402	http://www.ebi.ac.uk/ena/data/view/PRJEB402	protists; metazoans	ftp.sra.ebi.ac.uk/vol1/fastq/ERR171/009/ERR1712159/ERR1712159_1.fastq.gz;ftp.sra.ebi.ac.uk/vol1/fastq/ERR171/009/ERR1712159/ERR1712159_2.fastq.gz;	ftp.sra.ebi.ac.uk/vol1/err/ERR171/009/ERR1712159
SAMEA2620221	Nucleic acids preparations	Euk_DNA_RNA_ext	Sequencing library preparation	SMART_dT	ARC_AMCAOSW_r1	Sequencing and data quality control	ERR1712164	PRJEB6609	European Nucleotide Archive	PRJEB402	http://www.ebi.ac.uk/ena/data/view/PRJEB402	protists; metazoans	ftp.sra.ebi.ac.uk/vol1/fastq/ERR171/004/ERR1712164/ERR1712164_1.fastq.gz;ftp.sra.ebi.ac.uk/vol1/fastq/ERR171/004/ERR1712164/ERR1712164_2.fastq.gz;	ftp.sra.ebi.ac.uk/vol1/err/ERR171/004/ERR1712164
SAMEA2620222	Nucleic acids preparations	Euk_DNA_RNA_ext	Sequencing library preparation	SMART_dT	ARC_AMDAOSW_r1	Sequencing and data quality control	ERR1711996	PRJEB6609	European Nucleotide Archive	PRJEB402	http://www.ebi.ac.uk/ena/data/view/PRJEB402	protists; metazoans	ftp.sra.ebi.ac.uk/vol1/fastq/ERR171/006/ERR1711996/ERR1711996_1.fastq.gz;ftp.sra.ebi.ac.uk/vol1/fastq/ERR171/006/ERR1711996/ERR1711996_2.fastq.gz;	ftp.sra.ebi.ac.uk/vol1/err/ERR171/006/ERR1711996
SAMEA2620222	Nucleic acids preparations	Euk_DNA_RNA_ext	Sequencing library preparation	SMART_dT	ARC_AMDAOSW_r1	Sequencing and data quality control	ERR1712229	PRJEB6609	European Nucleotide Archive	PRJEB402	http://www.ebi.ac.uk/ena/data/view/PRJEB402	protists; metazoans	ftp.sra.ebi.ac.uk/vol1/fastq/ERR171/009/ERR1712229/ERR1712229_1.fastq.gz;ftp.sra.ebi.ac.uk/vol1/fastq/ERR171/009/ERR1712229/ERR1712229_2.fastq.gz;	ftp.sra.ebi.ac.uk/vol1/err/ERR171/009/ERR1712229
SAMEA2656995	Nucleic acids preparations	Euk_DNA_RNA_ext	Sequencing library preparation	SMART_dT	ARC_AMEAOSW_r1	Sequencing and data quality control	ERR1712018	PRJEB6609	European Nucleotide Archive	PRJEB402	http://www.ebi.ac.uk/ena/data/view/PRJEB402	protists; metazoans	ftp.sra.ebi.ac.uk/vol1/fastq/ERR171/008/ERR1712018/ERR1712018_1.fastq.gz;ftp.sra.ebi.ac.uk/vol1/fastq/ERR171/008/ERR1712018/ERR1712018_2.fastq.gz;	ftp.sra.ebi.ac.uk/vol1/err/ERR171/008/ERR1712018
SAMEA2656995	Nucleic acids preparations	Euk_DNA_RNA_ext	Sequencing library preparation	SMART_dT	ARC_AMEAOSW_r1	Sequencing and data quality control	ERR1711944	PRJEB6609	European Nucleotide Archive	PRJEB402	http://www.ebi.ac.uk/ena/data/view/PRJEB402	protists; metazoans	ftp.sra.ebi.ac.uk/vol1/fastq/ERR171/004/ERR1711944/ERR1711944_1.fastq.gz;ftp.sra.ebi.ac.uk/vol1/fastq/ERR171/004/ERR1711944/ERR1711944_2.fastq.gz;	ftp.sra.ebi.ac.uk/vol1/err/ERR171/004/ERR1711944
SAMEA2620204	Nucleic acids preparations	Euk_DNA_RNA_ext	Sequencing library preparation	SMART_dT	ARC_AMGAOSW_r1	Sequencing and data quality control	ERR1712023	PRJEB6609	European Nucleotide Archive	PRJEB402	http://www.ebi.ac.uk/ena/data/view/PRJEB402	protists; metazoans	ftp.sra.ebi.ac.uk/vol1/fastq/ERR171/003/ERR1712023/ERR1712023_1.fastq.gz;ftp.sra.ebi.ac.uk/vol1/fastq/ERR171/003/ERR1712023/ERR1712023_2.fastq.gz;	ftp.sra.ebi.ac.uk/vol1/err/ERR171/003/ERR1712023
SAMEA2620204	Nucleic acids preparations	Euk_DNA_RNA_ext	Sequencing library preparation	SMART_dT	ARC_AMGAOSW_r1	Sequencing and data quality control	ERR1712005	PRJEB6609	European Nucleotide Archive	PRJEB402	http://www.ebi.ac.uk/ena/data/view/PRJEB402	protists; metazoans	ftp.sra.ebi.ac.uk/vol1/fastq/ERR171/005/ERR1712005/ERR1712005_1.fastq.gz;ftp.sra.ebi.ac.uk/vol1/fastq/ERR171/005/ERR1712005/ERR1712005_2.fastq.gz;	ftp.sra.ebi.ac.uk/vol1/err/ERR171/005/ERR1712005
SAMEA2620205	Nucleic acids preparations	Euk_DNA_RNA_ext	Sequencing library preparation	SMART_dT	ARC_AMHAOSW_r1	Sequencing and data quality control	ERR1712213	PRJEB6609	European Nucleotide Archive	PRJEB402	http://www.ebi.ac.uk/ena/data/view/PRJEB402	protists; metazoans	ftp.sra.ebi.ac.uk/vol1/fastq/ERR171/003/ERR1712213/ERR1712213_1.fastq.gz;ftp.sra.ebi.ac.uk/vol1/fastq/ERR171/003/ERR1712213/ERR1712213_2.fastq.gz;	ftp.sra.ebi.ac.uk/vol1/err/ERR171/003/ERR1712213
SAMEA2620205	Nucleic acids preparations	Euk_DNA_RNA_ext	Sequencing library preparation	SMART_dT	ARC_AMHAOSW_r1	Sequencing and data quality control	ERR1711963	PRJEB6609	European Nucleotide Archive	PRJEB402	http://www.ebi.ac.uk/ena/data/view/PRJEB402	protists; metazoans	ftp.sra.ebi.ac.uk/vol1/fastq/ERR171/003/ERR1711963/ERR1711963_1.fastq.gz;ftp.sra.ebi.ac.uk/vol1/fastq/ERR171/003/ERR1711963/ERR1711963_2.fastq.gz;	ftp.sra.ebi.ac.uk/vol1/err/ERR171/003/ERR1711963
SAMEA2657016	Nucleic acids preparations	Euk_DNA_RNA_ext	Sequencing library preparation	SMART_dT	ARC_AMKAOSW_r1	Sequencing and data quality control	ERR1712235	PRJEB6609	European Nucleotide Archive	PRJEB402	http://www.ebi.ac.uk/ena/data/view/PRJEB402	protists; metazoans	ftp.sra.ebi.ac.uk/vol1/fastq/ERR171/005/ERR1712235/ERR1712235_1.fastq.gz;ftp.sra.ebi.ac.uk/vol1/fastq/ERR171/005/ERR1712235/ERR1712235_2.fastq.gz;	ftp.sra.ebi.ac.uk/vol1/err/ERR171/005/ERR1712235
SAMEA2657016	Nucleic acids preparations	Euk_DNA_RNA_ext	Sequencing library preparation	SMART_dT	ARC_AMKAOSW_r1	Sequencing and data quality control	ERR1712131	PRJEB6609	European Nucleotide Archive	PRJEB402	http://www.ebi.ac.uk/ena/data/view/PRJEB402	protists; metazoans	ftp.sra.ebi.ac.uk/vol1/fastq/ERR171/001/ERR1712131/ERR1712131_1.fastq.gz;ftp.sra.ebi.ac.uk/vol1/fastq/ERR171/001/ERR1712131/ERR1712131_2.fastq.gz;	ftp.sra.ebi.ac.uk/vol1/err/ERR171/001/ERR1712131
SAMEA2622232	Nucleic acids preparations	Euk_DNA_RNA_ext	Sequencing library preparation	SMART_dT	ARC_AMMAOSW_r1	Sequencing and data quality control	ERR1711862	PRJEB6609	European Nucleotide Archive	PRJEB402	http://www.ebi.ac.uk/ena/data/view/PRJEB402	protists; metazoans	ftp.sra.ebi.ac.uk/vol1/fastq/ERR171/002/ERR1711862/ERR1711862_1.fastq.gz;ftp.sra.ebi.ac.uk/vol1/fastq/ERR171/002/ERR1711862/ERR1711862_2.fastq.gz;	ftp.sra.ebi.ac.uk/vol1/err/ERR171/002/ERR1711862
SAMEA2622232	Nucleic acids preparations	Euk_DNA_RNA_ext	Sequencing library preparation	SMART_dT	ARC_AMMAOSW_r1	Sequencing and data quality control	ERR1711982	PRJEB6609	European Nucleotide Archive	PRJEB402	http://www.ebi.ac.uk/ena/data/view/PRJEB402	protists; metazoans	ftp.sra.ebi.ac.uk/vol1/fastq/ERR171/002/ERR1711982/ERR1711982_1.fastq.gz;ftp.sra.ebi.ac.uk/vol1/fastq/ERR171/002/ERR1711982/ERR1711982_2.fastq.gz;	ftp.sra.ebi.ac.uk/vol1/err/ERR171/002/ERR1711982
SAMEA2657087	Nucleic acids preparations	Euk_DNA_RNA_ext	Sequencing library preparation	SMART_dT	ARC_AMNAOSW_r1	Sequencing and data quality control	ERR1712095	PRJEB6609	European Nucleotide Archive	PRJEB402	http://www.ebi.ac.uk/ena/data/view/PRJEB402	protists; metazoans	ftp.sra.ebi.ac.uk/vol1/fastq/ERR171/005/ERR1712095/ERR1712095_1.fastq.gz;ftp.sra.ebi.ac.uk/vol1/fastq/ERR171/005/ERR1712095/ERR1712095_2.fastq.gz;	ftp.sra.ebi.ac.uk/vol1/err/ERR171/005/ERR1712095
SAMEA2657087	Nucleic acids preparations	Euk_DNA_RNA_ext	Sequencing library preparation	SMART_dT	ARC_AMNAOSW_r1	Sequencing and data quality control	ERR1711983	PRJEB6609	European Nucleotide Archive	PRJEB402	http://www.ebi.ac.uk/ena/data/view/PRJEB402	protists; metazoans	ftp.sra.ebi.ac.uk/vol1/fastq/ERR171/003/ERR1711983/ERR1711983_1.fastq.gz;ftp.sra.ebi.ac.uk/vol1/fastq/ERR171/003/ERR1711983/ERR1711983_2.fastq.gz;	ftp.sra.ebi.ac.uk/vol1/err/ERR171/003/ERR1711983
SAMEA2657097	Nucleic acids preparations	Euk_DNA_RNA_ext	Sequencing library preparation	SMART_dT	ARC_AMPAOSW_r1	Sequencing and data quality control	ERR1711942	PRJEB6609	European Nucleotide Archive	PRJEB402	http://www.ebi.ac.uk/ena/data/view/PRJEB402	protists; metazoans	ftp.sra.ebi.ac.uk/vol1/fastq/ERR171/002/ERR1711942/ERR1711942_1.fastq.gz;ftp.sra.ebi.ac.uk/vol1/fastq/ERR171/002/ERR1711942/ERR1711942_2.fastq.gz;	ftp.sra.ebi.ac.uk/vol1/err/ERR171/002/ERR1711942
SAMEA2657097	Nucleic acids preparations	Euk_DNA_RNA_ext	Sequencing library preparation	SMART_dT	ARC_AMPAOSW_r1	Sequencing and data quality control	ERR1711875	PRJEB6609	European Nucleotide Archive	PRJEB402	http://www.ebi.ac.uk/ena/data/view/PRJEB402	protists; metazoans	ftp.sra.ebi.ac.uk/vol1/fastq/ERR171/005/ERR1711875/ERR1711875_1.fastq.gz;ftp.sra.ebi.ac.uk/vol1/fastq/ERR171/005/ERR1711875/ERR1711875_2.fastq.gz;	ftp.sra.ebi.ac.uk/vol1/err/ERR171/005/ERR1711875
SAMEA2622132	Nucleic acids preparations	Euk_DNA_RNA_ext	Sequencing library preparation	SMART_dT	ARC_ANDAOSW_r1	Sequencing and data quality control	ERR1739849	PRJEB6609	European Nucleotide Archive	PRJEB402	http://www.ebi.ac.uk/ena/data/view/PRJEB402	protists; metazoans	ftp.sra.ebi.ac.uk/vol1/fastq/ERR173/009/ERR1739849/ERR1739849_1.fastq.gz;ftp.sra.ebi.ac.uk/vol1/fastq/ERR173/009/ERR1739849/ERR1739849_2.fastq.gz;	ftp.sra.ebi.ac.uk/vol1/err/ERR173/009/ERR1739849
SAMEA2622132	Nucleic acids preparations	Euk_DNA_RNA_ext	Sequencing library preparation	SMART_dT	ARC_ANDAOSW_r1	Sequencing and data quality control	ERR1739845	PRJEB6609	European Nucleotide Archive	PRJEB402	http://www.ebi.ac.uk/ena/data/view/PRJEB402	protists; metazoans	ftp.sra.ebi.ac.uk/vol1/fastq/ERR173/005/ERR1739845/ERR1739845_1.fastq.gz;ftp.sra.ebi.ac.uk/vol1/fastq/ERR173/005/ERR1739845/ERR1739845_2.fastq.gz;	ftp.sra.ebi.ac.uk/vol1/err/ERR173/005/ERR1739845
SAMEA2657077	Nucleic acids preparations	Euk_DNA_RNA_ext	Sequencing library preparation	SMART_dT	ARC_ANEAOSW_r1	Sequencing and data quality control	ERR1739836	PRJEB6609	European Nucleotide Archive	PRJEB402	http://www.ebi.ac.uk/ena/data/view/PRJEB402	protists; metazoans	ftp.sra.ebi.ac.uk/vol1/fastq/ERR173/006/ERR1739836/ERR1739836_1.fastq.gz;ftp.sra.ebi.ac.uk/vol1/fastq/ERR173/006/ERR1739836/ERR1739836_2.fastq.gz;	ftp.sra.ebi.ac.uk/vol1/err/ERR173/006/ERR1739836
SAMEA2657077	Nucleic acids preparations	Euk_DNA_RNA_ext	Sequencing library preparation	SMART_dT	ARC_ANEAOSW_r1	Sequencing and data quality control	ERR1739837	PRJEB6609	European Nucleotide Archive	PRJEB402	http://www.ebi.ac.uk/ena/data/view/PRJEB402	protists; metazoans	ftp.sra.ebi.ac.uk/vol1/fastq/ERR173/007/ERR1739837/ERR1739837_1.fastq.gz;ftp.sra.ebi.ac.uk/vol1/fastq/ERR173/007/ERR1739837/ERR1739837_2.fastq.gz;	ftp.sra.ebi.ac.uk/vol1/err/ERR173/007/ERR1739837
SAMEA2622128	Nucleic acids preparations	Euk_DNA_RNA_ext	Sequencing library preparation	SMART_dT	ARC_ANGAOSW_r1	Sequencing and data quality control	ERR1739847	PRJEB6609	European Nucleotide Archive	PRJEB402	http://www.ebi.ac.uk/ena/data/view/PRJEB402	protists; metazoans	ftp.sra.ebi.ac.uk/vol1/fastq/ERR173/007/ERR1739847/ERR1739847_1.fastq.gz;ftp.sra.ebi.ac.uk/vol1/fastq/ERR173/007/ERR1739847/ERR1739847_2.fastq.gz;	ftp.sra.ebi.ac.uk/vol1/err/ERR173/007/ERR1739847
SAMEA2622128	Nucleic acids preparations	Euk_DNA_RNA_ext	Sequencing library preparation	SMART_dT	ARC_ANGAOSW_r1	Sequencing and data quality control	ERR1739848	PRJEB6609	European Nucleotide Archive	PRJEB402	http://www.ebi.ac.uk/ena/data/view/PRJEB402	protists; metazoans	ftp.sra.ebi.ac.uk/vol1/fastq/ERR173/008/ERR1739848/ERR1739848_1.fastq.gz;ftp.sra.ebi.ac.uk/vol1/fastq/ERR173/008/ERR1739848/ERR1739848_2.fastq.gz;	ftp.sra.ebi.ac.uk/vol1/err/ERR173/008/ERR1739848
SAMEA2622158	Nucleic acids preparations	Euk_DNA_RNA_ext	Sequencing library preparation	SMART_dT	ARC_ANHAOSW_r1	Sequencing and data quality control	ERR1712104	PRJEB6609	European Nucleotide Archive	PRJEB402	http://www.ebi.ac.uk/ena/data/view/PRJEB402	protists; metazoans	ftp.sra.ebi.ac.uk/vol1/fastq/ERR171/004/ERR1712104/ERR1712104_1.fastq.gz;ftp.sra.ebi.ac.uk/vol1/fastq/ERR171/004/ERR1712104/ERR1712104_2.fastq.gz;	ftp.sra.ebi.ac.uk/vol1/err/ERR171/004/ERR1712104
SAMEA2622158	Nucleic acids preparations	Euk_DNA_RNA_ext	Sequencing library preparation	SMART_dT	ARC_ANHAOSW_r1	Sequencing and data quality control	ERR1711958	PRJEB6609	European Nucleotide Archive	PRJEB402	http://www.ebi.ac.uk/ena/data/view/PRJEB402	protists; metazoans	ftp.sra.ebi.ac.uk/vol1/fastq/ERR171/008/ERR1711958/ERR1711958_1.fastq.gz;ftp.sra.ebi.ac.uk/vol1/fastq/ERR171/008/ERR1711958/ERR1711958_2.fastq.gz;	ftp.sra.ebi.ac.uk/vol1/err/ERR171/008/ERR1711958
SAMEA2622159	Nucleic acids preparations	Euk_DNA_RNA_ext	Sequencing library preparation	SMART_dT	ARC_ANIBOSW_r1	Sequencing and data quality control	ERR1711961	PRJEB6609	European Nucleotide Archive	PRJEB402	http://www.ebi.ac.uk/ena/data/view/PRJEB402	protists; metazoans	ftp.sra.ebi.ac.uk/vol1/fastq/ERR171/001/ERR1711961/ERR1711961_1.fastq.gz;ftp.sra.ebi.ac.uk/vol1/fastq/ERR171/001/ERR1711961/ERR1711961_2.fastq.gz;	ftp.sra.ebi.ac.uk/vol1/err/ERR171/001/ERR1711961
SAMEA2622159	Nucleic acids preparations	Euk_DNA_RNA_ext	Sequencing library preparation	SMART_dT	ARC_ANIBOSW_r1	Sequencing and data quality control	ERR1712068	PRJEB6609	European Nucleotide Archive	PRJEB402	http://www.ebi.ac.uk/ena/data/view/PRJEB402	protists; metazoans	ftp.sra.ebi.ac.uk/vol1/fastq/ERR171/008/ERR1712068/ERR1712068_1.fastq.gz;ftp.sra.ebi.ac.uk/vol1/fastq/ERR171/008/ERR1712068/ERR1712068_2.fastq.gz;	ftp.sra.ebi.ac.uk/vol1/err/ERR171/008/ERR1712068
SAMEA2657086	Nucleic acids preparations	Euk_DNA_RNA_ext	Sequencing library preparation	SMART_dT	ARC_ANMAOSW_r1	Sequencing and data quality control	ERR1711884	PRJEB6609	European Nucleotide Archive	PRJEB402	http://www.ebi.ac.uk/ena/data/view/PRJEB402	protists; metazoans	ftp.sra.ebi.ac.uk/vol1/fastq/ERR171/004/ERR1711884/ERR1711884_1.fastq.gz;ftp.sra.ebi.ac.uk/vol1/fastq/ERR171/004/ERR1711884/ERR1711884_2.fastq.gz;	ftp.sra.ebi.ac.uk/vol1/err/ERR171/004/ERR1711884
SAMEA2657086	Nucleic acids preparations	Euk_DNA_RNA_ext	Sequencing library preparation	SMART_dT	ARC_ANMAOSW_r1	Sequencing and data quality control	ERR1712214	PRJEB6609	European Nucleotide Archive	PRJEB402	http://www.ebi.ac.uk/ena/data/view/PRJEB402	protists; metazoans	ftp.sra.ebi.ac.uk/vol1/fastq/ERR171/004/ERR1712214/ERR1712214_1.fastq.gz;ftp.sra.ebi.ac.uk/vol1/fastq/ERR171/004/ERR1712214/ERR1712214_2.fastq.gz;	ftp.sra.ebi.ac.uk/vol1/err/ERR171/004/ERR1712214
SAMEA2622463	Nucleic acids preparations	Euk_DNA_RNA_ext	Sequencing library preparation	SMART_dT	ARC_ANQBOSW_r1	Sequencing and data quality control	ERR1711904	PRJEB6609	European Nucleotide Archive	PRJEB402	http://www.ebi.ac.uk/ena/data/view/PRJEB402	protists; metazoans	ftp.sra.ebi.ac.uk/vol1/fastq/ERR171/004/ERR1711904/ERR1711904_1.fastq.gz;ftp.sra.ebi.ac.uk/vol1/fastq/ERR171/004/ERR1711904/ERR1711904_2.fastq.gz;	ftp.sra.ebi.ac.uk/vol1/err/ERR171/004/ERR1711904
SAMEA2622463	Nucleic acids preparations	Euk_DNA_RNA_ext	Sequencing library preparation	SMART_dT	ARC_ANQBOSW_r1	Sequencing and data quality control	ERR1711985	PRJEB6609	European Nucleotide Archive	PRJEB402	http://www.ebi.ac.uk/ena/data/view/PRJEB402	protists; metazoans	ftp.sra.ebi.ac.uk/vol1/fastq/ERR171/005/ERR1711985/ERR1711985_1.fastq.gz;ftp.sra.ebi.ac.uk/vol1/fastq/ERR171/005/ERR1711985/ERR1711985_2.fastq.gz;	ftp.sra.ebi.ac.uk/vol1/err/ERR171/005/ERR1711985
SAMEA2657036	Nucleic acids preparations	Euk_DNA_RNA_ext	Sequencing library preparation	SMART_dT	ARC_ANTAOSW_r1	Sequencing and data quality control	ERR1711992	PRJEB6609	European Nucleotide Archive	PRJEB402	http://www.ebi.ac.uk/ena/data/view/PRJEB402	protists; metazoans	ftp.sra.ebi.ac.uk/vol1/fastq/ERR171/002/ERR1711992/ERR1711992_1.fastq.gz;ftp.sra.ebi.ac.uk/vol1/fastq/ERR171/002/ERR1711992/ERR1711992_2.fastq.gz;	ftp.sra.ebi.ac.uk/vol1/err/ERR171/002/ERR1711992
SAMEA2622489	Nucleic acids preparations	Euk_DNA_RNA_ext	Sequencing library preparation	SMART_dT	ARC_APBBOSW_r1	Sequencing and data quality control	ERR1712144	PRJEB6609	European Nucleotide Archive	PRJEB402	http://www.ebi.ac.uk/ena/data/view/PRJEB402	protists; metazoans	ftp.sra.ebi.ac.uk/vol1/fastq/ERR171/004/ERR1712144/ERR1712144_1.fastq.gz;ftp.sra.ebi.ac.uk/vol1/fastq/ERR171/004/ERR1712144/ERR1712144_2.fastq.gz;	ftp.sra.ebi.ac.uk/vol1/err/ERR171/004/ERR1712144
SAMEA2622489	Nucleic acids preparations	Euk_DNA_RNA_ext	Sequencing library preparation	SMART_dT	ARC_APBBOSW_r1	Sequencing and data quality control	ERR1711977	PRJEB6609	European Nucleotide Archive	PRJEB402	http://www.ebi.ac.uk/ena/data/view/PRJEB402	protists; metazoans	ftp.sra.ebi.ac.uk/vol1/fastq/ERR171/007/ERR1711977/ERR1711977_1.fastq.gz;ftp.sra.ebi.ac.uk/vol1/fastq/ERR171/007/ERR1711977/ERR1711977_2.fastq.gz;	ftp.sra.ebi.ac.uk/vol1/err/ERR171/007/ERR1711977
SAMEA2622490	Nucleic acids preparations	Euk_DNA_RNA_ext	Sequencing library preparation	SMART_dT	ARC_APCBOSW_r1	Sequencing and data quality control	ERR1712147	PRJEB6609	European Nucleotide Archive	PRJEB402	http://www.ebi.ac.uk/ena/data/view/PRJEB402	protists; metazoans	ftp.sra.ebi.ac.uk/vol1/fastq/ERR171/007/ERR1712147/ERR1712147_1.fastq.gz;ftp.sra.ebi.ac.uk/vol1/fastq/ERR171/007/ERR1712147/ERR1712147_2.fastq.gz;	ftp.sra.ebi.ac.uk/vol1/err/ERR171/007/ERR1712147
SAMEA2622490	Nucleic acids preparations	Euk_DNA_RNA_ext	Sequencing library preparation	SMART_dT	ARC_APCBOSW_r1	Sequencing and data quality control	ERR1711885	PRJEB6609	European Nucleotide Archive	PRJEB402	http://www.ebi.ac.uk/ena/data/view/PRJEB402	protists; metazoans	ftp.sra.ebi.ac.uk/vol1/fastq/ERR171/005/ERR1711885/ERR1711885_1.fastq.gz;ftp.sra.ebi.ac.uk/vol1/fastq/ERR171/005/ERR1711885/ERR1711885_2.fastq.gz;	ftp.sra.ebi.ac.uk/vol1/err/ERR171/005/ERR1711885
SAMEA2621440	Nucleic acids preparations	Euk_DNA_RNA_ext	Sequencing library preparation	SMART_dT	ARC_AQPAOSW_r1	Sequencing and data quality control	ERR1712008	PRJEB6609	European Nucleotide Archive	PRJEB402	http://www.ebi.ac.uk/ena/data/view/PRJEB402	protists; metazoans	ftp.sra.ebi.ac.uk/vol1/fastq/ERR171/008/ERR1712008/ERR1712008_1.fastq.gz;ftp.sra.ebi.ac.uk/vol1/fastq/ERR171/008/ERR1712008/ERR1712008_2.fastq.gz;	ftp.sra.ebi.ac.uk/vol1/err/ERR171/008/ERR1712008
SAMEA2621440	Nucleic acids preparations	Euk_DNA_RNA_ext	Sequencing library preparation	SMART_dT	ARC_AQPAOSW_r1	Sequencing and data quality control	ERR1711956	PRJEB6609	European Nucleotide Archive	PRJEB402	http://www.ebi.ac.uk/ena/data/view/PRJEB402	protists; metazoans	ftp.sra.ebi.ac.uk/vol1/fastq/ERR171/006/ERR1711956/ERR1711956_1.fastq.gz;ftp.sra.ebi.ac.uk/vol1/fastq/ERR171/006/ERR1711956/ERR1711956_2.fastq.gz;	ftp.sra.ebi.ac.uk/vol1/err/ERR171/006/ERR1711956
SAMEA2657035	Nucleic acids preparations	Euk_DNA_RNA_ext	Sequencing library preparation	SMART_dT	ARC_AQQAOSW_r1	Sequencing and data quality control	ERR1712128	PRJEB6609	European Nucleotide Archive	PRJEB402	http://www.ebi.ac.uk/ena/data/view/PRJEB402	protists; metazoans	ftp.sra.ebi.ac.uk/vol1/fastq/ERR171/008/ERR1712128/ERR1712128_1.fastq.gz;ftp.sra.ebi.ac.uk/vol1/fastq/ERR171/008/ERR1712128/ERR1712128_2.fastq.gz;	ftp.sra.ebi.ac.uk/vol1/err/ERR171/008/ERR1712128
SAMEA2657035	Nucleic acids preparations	Euk_DNA_RNA_ext	Sequencing library preparation	SMART_dT	ARC_AQQAOSW_r1	Sequencing and data quality control	ERR1712106	PRJEB6609	European Nucleotide Archive	PRJEB402	http://www.ebi.ac.uk/ena/data/view/PRJEB402	protists; metazoans	ftp.sra.ebi.ac.uk/vol1/fastq/ERR171/006/ERR1712106/ERR1712106_1.fastq.gz;ftp.sra.ebi.ac.uk/vol1/fastq/ERR171/006/ERR1712106/ERR1712106_2.fastq.gz;	ftp.sra.ebi.ac.uk/vol1/err/ERR171/006/ERR1712106
SAMEA2621436	Nucleic acids preparations	Euk_DNA_RNA_ext	Sequencing library preparation	SMART_dT	ARC_AQRAOSW_r1	Sequencing and data quality control	ERR1711935	PRJEB6609	European Nucleotide Archive	PRJEB402	http://www.ebi.ac.uk/ena/data/view/PRJEB402	protists; metazoans	ftp.sra.ebi.ac.uk/vol1/fastq/ERR171/005/ERR1711935/ERR1711935_1.fastq.gz;ftp.sra.ebi.ac.uk/vol1/fastq/ERR171/005/ERR1711935/ERR1711935_2.fastq.gz;	ftp.sra.ebi.ac.uk/vol1/err/ERR171/005/ERR1711935
SAMEA2621436	Nucleic acids preparations	Euk_DNA_RNA_ext	Sequencing library preparation	SMART_dT	ARC_AQRAOSW_r1	Sequencing and data quality control	ERR1712021	PRJEB6609	European Nucleotide Archive	PRJEB402	http://www.ebi.ac.uk/ena/data/view/PRJEB402	protists; metazoans	ftp.sra.ebi.ac.uk/vol1/fastq/ERR171/001/ERR1712021/ERR1712021_1.fastq.gz;ftp.sra.ebi.ac.uk/vol1/fastq/ERR171/001/ERR1712021/ERR1712021_2.fastq.gz;	ftp.sra.ebi.ac.uk/vol1/err/ERR171/001/ERR1712021
SAMEA2657104	Nucleic acids preparations	Euk_DNA_RNA_ext	Sequencing library preparation	SMART_dT	ARC_AQTAOSW_r1	Sequencing and data quality control	ERR1712194	PRJEB6609	European Nucleotide Archive	PRJEB402	http://www.ebi.ac.uk/ena/data/view/PRJEB402	protists; metazoans	ftp.sra.ebi.ac.uk/vol1/fastq/ERR171/004/ERR1712194/ERR1712194_1.fastq.gz;ftp.sra.ebi.ac.uk/vol1/fastq/ERR171/004/ERR1712194/ERR1712194_2.fastq.gz;	ftp.sra.ebi.ac.uk/vol1/err/ERR171/004/ERR1712194
SAMEA2657104	Nucleic acids preparations	Euk_DNA_RNA_ext	Sequencing library preparation	SMART_dT	ARC_AQTAOSW_r1	Sequencing and data quality control	ERR1712085	PRJEB6609	European Nucleotide Archive	PRJEB402	http://www.ebi.ac.uk/ena/data/view/PRJEB402	protists; metazoans	ftp.sra.ebi.ac.uk/vol1/fastq/ERR171/005/ERR1712085/ERR1712085_1.fastq.gz;ftp.sra.ebi.ac.uk/vol1/fastq/ERR171/005/ERR1712085/ERR1712085_2.fastq.gz;	ftp.sra.ebi.ac.uk/vol1/err/ERR171/005/ERR1712085
SAMEA2657078	Nucleic acids preparations	Euk_DNA_RNA_ext	Sequencing library preparation	SMART_dT	ARC_AQVAOSW_r1	Sequencing and data quality control	ERR1712129	PRJEB6609	European Nucleotide Archive	PRJEB402	http://www.ebi.ac.uk/ena/data/view/PRJEB402	protists; metazoans	ftp.sra.ebi.ac.uk/vol1/fastq/ERR171/009/ERR1712129/ERR1712129_1.fastq.gz;ftp.sra.ebi.ac.uk/vol1/fastq/ERR171/009/ERR1712129/ERR1712129_2.fastq.gz;	ftp.sra.ebi.ac.uk/vol1/err/ERR171/009/ERR1712129
SAMEA2657078	Nucleic acids preparations	Euk_DNA_RNA_ext	Sequencing library preparation	SMART_dT	ARC_AQVAOSW_r1	Sequencing and data quality control	ERR1712204	PRJEB6609	European Nucleotide Archive	PRJEB402	http://www.ebi.ac.uk/ena/data/view/PRJEB402	protists; metazoans	ftp.sra.ebi.ac.uk/vol1/fastq/ERR171/004/ERR1712204/ERR1712204_1.fastq.gz;ftp.sra.ebi.ac.uk/vol1/fastq/ERR171/004/ERR1712204/ERR1712204_2.fastq.gz;	ftp.sra.ebi.ac.uk/vol1/err/ERR171/004/ERR1712204
SAMEA2656994	Nucleic acids preparations	Euk_DNA_RNA_ext	Sequencing library preparation	SMART_dT	ARC_AQXAOSW_r1	Sequencing and data quality control	ERR1712123	PRJEB6609	European Nucleotide Archive	PRJEB402	http://www.ebi.ac.uk/ena/data/view/PRJEB402	protists; metazoans	ftp.sra.ebi.ac.uk/vol1/fastq/ERR171/003/ERR1712123/ERR1712123_1.fastq.gz;ftp.sra.ebi.ac.uk/vol1/fastq/ERR171/003/ERR1712123/ERR1712123_2.fastq.gz;	ftp.sra.ebi.ac.uk/vol1/err/ERR171/003/ERR1712123
SAMEA2656994	Nucleic acids preparations	Euk_DNA_RNA_ext	Sequencing library preparation	SMART_dT	ARC_AQXAOSW_r1	Sequencing and data quality control	ERR1711892	PRJEB6609	European Nucleotide Archive	PRJEB402	http://www.ebi.ac.uk/ena/data/view/PRJEB402	protists; metazoans	ftp.sra.ebi.ac.uk/vol1/fastq/ERR171/002/ERR1711892/ERR1711892_1.fastq.gz;ftp.sra.ebi.ac.uk/vol1/fastq/ERR171/002/ERR1711892/ERR1711892_2.fastq.gz;	ftp.sra.ebi.ac.uk/vol1/err/ERR171/002/ERR1711892
SAMEA2621410	Nucleic acids preparations	Euk_DNA_RNA_ext	Sequencing library preparation	SMART_dT	ARC_ARABOSW_r1	Sequencing and data quality control	ERR1712153	PRJEB6609	European Nucleotide Archive	PRJEB402	http://www.ebi.ac.uk/ena/data/view/PRJEB402	protists; metazoans	ftp.sra.ebi.ac.uk/vol1/fastq/ERR171/003/ERR1712153/ERR1712153_1.fastq.gz;ftp.sra.ebi.ac.uk/vol1/fastq/ERR171/003/ERR1712153/ERR1712153_2.fastq.gz;	ftp.sra.ebi.ac.uk/vol1/err/ERR171/003/ERR1712153
SAMEA2621410	Nucleic acids preparations	Euk_DNA_RNA_ext	Sequencing library preparation	SMART_dT	ARC_ARABOSW_r1	Sequencing and data quality control	ERR1712086	PRJEB6609	European Nucleotide Archive	PRJEB402	http://www.ebi.ac.uk/ena/data/view/PRJEB402	protists; metazoans	ftp.sra.ebi.ac.uk/vol1/fastq/ERR171/006/ERR1712086/ERR1712086_1.fastq.gz;ftp.sra.ebi.ac.uk/vol1/fastq/ERR171/006/ERR1712086/ERR1712086_2.fastq.gz;	ftp.sra.ebi.ac.uk/vol1/err/ERR171/006/ERR1712086
SAMEA2621498	Nucleic acids preparations	Euk_DNA_RNA_ext	Sequencing library preparation	SMART_dT	ARC_ARBAOSW_r1	Sequencing and data quality control	ERR1711865	PRJEB6609	European Nucleotide Archive	PRJEB402	http://www.ebi.ac.uk/ena/data/view/PRJEB402	protists; metazoans	ftp.sra.ebi.ac.uk/vol1/fastq/ERR171/005/ERR1711865/ERR1711865_1.fastq.gz;ftp.sra.ebi.ac.uk/vol1/fastq/ERR171/005/ERR1711865/ERR1711865_2.fastq.gz;	ftp.sra.ebi.ac.uk/vol1/err/ERR171/005/ERR1711865
SAMEA2621498	Nucleic acids preparations	Euk_DNA_RNA_ext	Sequencing library preparation	SMART_dT	ARC_ARBAOSW_r1	Sequencing and data quality control	ERR1712028	PRJEB6609	European Nucleotide Archive	PRJEB402	http://www.ebi.ac.uk/ena/data/view/PRJEB402	protists; metazoans	ftp.sra.ebi.ac.uk/vol1/fastq/ERR171/008/ERR1712028/ERR1712028_1.fastq.gz;ftp.sra.ebi.ac.uk/vol1/fastq/ERR171/008/ERR1712028/ERR1712028_2.fastq.gz;	ftp.sra.ebi.ac.uk/vol1/err/ERR171/008/ERR1712028
SAMEA2657096	Nucleic acids preparations	Euk_DNA_RNA_ext	Sequencing library preparation	SMART_dT	ARC_ARCBOSW_r1	Sequencing and data quality control	ERR1712238	PRJEB6609	European Nucleotide Archive	PRJEB402	http://www.ebi.ac.uk/ena/data/view/PRJEB402	protists; metazoans	ftp.sra.ebi.ac.uk/vol1/fastq/ERR171/008/ERR1712238/ERR1712238_1.fastq.gz;ftp.sra.ebi.ac.uk/vol1/fastq/ERR171/008/ERR1712238/ERR1712238_2.fastq.gz;	ftp.sra.ebi.ac.uk/vol1/err/ERR171/008/ERR1712238
SAMEA2657096	Nucleic acids preparations	Euk_DNA_RNA_ext	Sequencing library preparation	SMART_dT	ARC_ARCBOSW_r1	Sequencing and data quality control	ERR1712161	PRJEB6609	European Nucleotide Archive	PRJEB402	http://www.ebi.ac.uk/ena/data/view/PRJEB402	protists; metazoans	ftp.sra.ebi.ac.uk/vol1/fastq/ERR171/001/ERR1712161/ERR1712161_1.fastq.gz;ftp.sra.ebi.ac.uk/vol1/fastq/ERR171/001/ERR1712161/ERR1712161_2.fastq.gz;	ftp.sra.ebi.ac.uk/vol1/err/ERR171/001/ERR1712161
SAMEA2622369	Nucleic acids preparations	Euk_DNA_RNA_ext	Sequencing library preparation	SMART_dT	ARC_ARMAOSW_r1	Sequencing and data quality control	ERR1712098	PRJEB6609	European Nucleotide Archive	PRJEB402	http://www.ebi.ac.uk/ena/data/view/PRJEB402	protists; metazoans	ftp.sra.ebi.ac.uk/vol1/fastq/ERR171/008/ERR1712098/ERR1712098_1.fastq.gz;ftp.sra.ebi.ac.uk/vol1/fastq/ERR171/008/ERR1712098/ERR1712098_2.fastq.gz;	ftp.sra.ebi.ac.uk/vol1/err/ERR171/008/ERR1712098
SAMEA2622369	Nucleic acids preparations	Euk_DNA_RNA_ext	Sequencing library preparation	SMART_dT	ARC_ARMAOSW_r1	Sequencing and data quality control	ERR1712058	PRJEB6609	European Nucleotide Archive	PRJEB402	http://www.ebi.ac.uk/ena/data/view/PRJEB402	protists; metazoans	ftp.sra.ebi.ac.uk/vol1/fastq/ERR171/008/ERR1712058/ERR1712058_1.fastq.gz;ftp.sra.ebi.ac.uk/vol1/fastq/ERR171/008/ERR1712058/ERR1712058_2.fastq.gz;	ftp.sra.ebi.ac.uk/vol1/err/ERR171/008/ERR1712058
SAMEA2657050	Nucleic acids preparations	Euk_DNA_RNA_ext	Sequencing library preparation	SMART_dT	ARC_ARXAOSW_r1	Sequencing and data quality control	ERR1712189	PRJEB6609	European Nucleotide Archive	PRJEB402	http://www.ebi.ac.uk/ena/data/view/PRJEB402	protists; metazoans	ftp.sra.ebi.ac.uk/vol1/fastq/ERR171/009/ERR1712189/ERR1712189_1.fastq.gz;ftp.sra.ebi.ac.uk/vol1/fastq/ERR171/009/ERR1712189/ERR1712189_2.fastq.gz;	ftp.sra.ebi.ac.uk/vol1/err/ERR171/009/ERR1712189
SAMEA2657050	Nucleic acids preparations	Euk_DNA_RNA_ext	Sequencing library preparation	SMART_dT	ARC_ARXAOSW_r1	Sequencing and data quality control	ERR1712221	PRJEB6609	European Nucleotide Archive	PRJEB402	http://www.ebi.ac.uk/ena/data/view/PRJEB402	protists; metazoans	ftp.sra.ebi.ac.uk/vol1/fastq/ERR171/001/ERR1712221/ERR1712221_1.fastq.gz;ftp.sra.ebi.ac.uk/vol1/fastq/ERR171/001/ERR1712221/ERR1712221_2.fastq.gz;	ftp.sra.ebi.ac.uk/vol1/err/ERR171/001/ERR1712221
SAMEA2621169	Nucleic acids preparations	Euk_DNA_RNA_ext	Sequencing library preparation	SMART_dT	ARC_ASAAOSW_r1	Sequencing and data quality control	ERR1712057	PRJEB6609	European Nucleotide Archive	PRJEB402	http://www.ebi.ac.uk/ena/data/view/PRJEB402	protists; metazoans	ftp.sra.ebi.ac.uk/vol1/fastq/ERR171/007/ERR1712057/ERR1712057_1.fastq.gz;ftp.sra.ebi.ac.uk/vol1/fastq/ERR171/007/ERR1712057/ERR1712057_2.fastq.gz;	ftp.sra.ebi.ac.uk/vol1/err/ERR171/007/ERR1712057
SAMEA2621169	Nucleic acids preparations	Euk_DNA_RNA_ext	Sequencing library preparation	SMART_dT	ARC_ASAAOSW_r1	Sequencing and data quality control	ERR1711959	PRJEB6609	European Nucleotide Archive	PRJEB402	http://www.ebi.ac.uk/ena/data/view/PRJEB402	protists; metazoans	ftp.sra.ebi.ac.uk/vol1/fastq/ERR171/009/ERR1711959/ERR1711959_1.fastq.gz;ftp.sra.ebi.ac.uk/vol1/fastq/ERR171/009/ERR1711959/ERR1711959_2.fastq.gz;	ftp.sra.ebi.ac.uk/vol1/err/ERR171/009/ERR1711959
SAMEA2657100	Nucleic acids preparations	Euk_DNA_RNA_ext	Sequencing library preparation	SMART_dT	ARC_ASBAOSW_r1	Sequencing and data quality control	ERR1712190	PRJEB6609	European Nucleotide Archive	PRJEB402	http://www.ebi.ac.uk/ena/data/view/PRJEB402	protists; metazoans	ftp.sra.ebi.ac.uk/vol1/fastq/ERR171/000/ERR1712190/ERR1712190_1.fastq.gz;ftp.sra.ebi.ac.uk/vol1/fastq/ERR171/000/ERR1712190/ERR1712190_2.fastq.gz;	ftp.sra.ebi.ac.uk/vol1/err/ERR171/000/ERR1712190
SAMEA2657100	Nucleic acids preparations	Euk_DNA_RNA_ext	Sequencing library preparation	SMART_dT	ARC_ASBAOSW_r1	Sequencing and data quality control	ERR1712056	PRJEB6609	European Nucleotide Archive	PRJEB402	http://www.ebi.ac.uk/ena/data/view/PRJEB402	protists; metazoans	ftp.sra.ebi.ac.uk/vol1/fastq/ERR171/006/ERR1712056/ERR1712056_1.fastq.gz;ftp.sra.ebi.ac.uk/vol1/fastq/ERR171/006/ERR1712056/ERR1712056_2.fastq.gz;	ftp.sra.ebi.ac.uk/vol1/err/ERR171/006/ERR1712056
SAMEA2656972	Nucleic acids preparations	Euk_DNA_RNA_ext	Sequencing library preparation	SMART_dT	ARC_ASCAOSW_r1	Sequencing and data quality control	ERR1711962	PRJEB6609	European Nucleotide Archive	PRJEB402	http://www.ebi.ac.uk/ena/data/view/PRJEB402	protists; metazoans	ftp.sra.ebi.ac.uk/vol1/fastq/ERR171/002/ERR1711962/ERR1711962_1.fastq.gz;ftp.sra.ebi.ac.uk/vol1/fastq/ERR171/002/ERR1711962/ERR1711962_2.fastq.gz;	ftp.sra.ebi.ac.uk/vol1/err/ERR171/002/ERR1711962
SAMEA2656972	Nucleic acids preparations	Euk_DNA_RNA_ext	Sequencing library preparation	SMART_dT	ARC_ASCAOSW_r1	Sequencing and data quality control	ERR1712180	PRJEB6609	European Nucleotide Archive	PRJEB402	http://www.ebi.ac.uk/ena/data/view/PRJEB402	protists; metazoans	ftp.sra.ebi.ac.uk/vol1/fastq/ERR171/000/ERR1712180/ERR1712180_1.fastq.gz;ftp.sra.ebi.ac.uk/vol1/fastq/ERR171/000/ERR1712180/ERR1712180_2.fastq.gz;	ftp.sra.ebi.ac.uk/vol1/err/ERR171/000/ERR1712180
SAMEA2657053	Nucleic acids preparations	Euk_DNA_RNA_ext	Sequencing library preparation	SMART_dT	ARC_ASDAOSW_r1	Sequencing and data quality control	ERR1712236	PRJEB6609	European Nucleotide Archive	PRJEB402	http://www.ebi.ac.uk/ena/data/view/PRJEB402	protists; metazoans	ftp.sra.ebi.ac.uk/vol1/fastq/ERR171/006/ERR1712236/ERR1712236_1.fastq.gz;ftp.sra.ebi.ac.uk/vol1/fastq/ERR171/006/ERR1712236/ERR1712236_2.fastq.gz;	ftp.sra.ebi.ac.uk/vol1/err/ERR171/006/ERR1712236
SAMEA2657053	Nucleic acids preparations	Euk_DNA_RNA_ext	Sequencing library preparation	SMART_dT	ARC_ASDAOSW_r1	Sequencing and data quality control	ERR1712215	PRJEB6609	European Nucleotide Archive	PRJEB402	http://www.ebi.ac.uk/ena/data/view/PRJEB402	protists; metazoans	ftp.sra.ebi.ac.uk/vol1/fastq/ERR171/005/ERR1712215/ERR1712215_1.fastq.gz;ftp.sra.ebi.ac.uk/vol1/fastq/ERR171/005/ERR1712215/ERR1712215_2.fastq.gz;	ftp.sra.ebi.ac.uk/vol1/err/ERR171/005/ERR1712215
SAMEA2656961	Nucleic acids preparations	Euk_DNA_RNA_ext	Sequencing library preparation	SMART_dT	ARC_ASKAOSW_r1	Sequencing and data quality control	ERR1712156	PRJEB6609	European Nucleotide Archive	PRJEB402	http://www.ebi.ac.uk/ena/data/view/PRJEB402	protists; metazoans	ftp.sra.ebi.ac.uk/vol1/fastq/ERR171/006/ERR1712156/ERR1712156_1.fastq.gz;ftp.sra.ebi.ac.uk/vol1/fastq/ERR171/006/ERR1712156/ERR1712156_2.fastq.gz;	ftp.sra.ebi.ac.uk/vol1/err/ERR171/006/ERR1712156
SAMEA2656961	Nucleic acids preparations	Euk_DNA_RNA_ext	Sequencing library preparation	SMART_dT	ARC_ASKAOSW_r1	Sequencing and data quality control	ERR1712109	PRJEB6609	European Nucleotide Archive	PRJEB402	http://www.ebi.ac.uk/ena/data/view/PRJEB402	protists; metazoans	ftp.sra.ebi.ac.uk/vol1/fastq/ERR171/009/ERR1712109/ERR1712109_1.fastq.gz;ftp.sra.ebi.ac.uk/vol1/fastq/ERR171/009/ERR1712109/ERR1712109_2.fastq.gz;	ftp.sra.ebi.ac.uk/vol1/err/ERR171/009/ERR1712109
SAMEA2657090	Nucleic acids preparations	Euk_DNA_RNA_ext	Sequencing library preparation	SMART_dT	ARC_ASLAOSW_r1	Sequencing and data quality control	ERR1711899	PRJEB6609	European Nucleotide Archive	PRJEB402	http://www.ebi.ac.uk/ena/data/view/PRJEB402	protists; metazoans	ftp.sra.ebi.ac.uk/vol1/fastq/ERR171/009/ERR1711899/ERR1711899_1.fastq.gz;ftp.sra.ebi.ac.uk/vol1/fastq/ERR171/009/ERR1711899/ERR1711899_2.fastq.gz;	ftp.sra.ebi.ac.uk/vol1/err/ERR171/009/ERR1711899
SAMEA2657090	Nucleic acids preparations	Euk_DNA_RNA_ext	Sequencing library preparation	SMART_dT	ARC_ASLAOSW_r1	Sequencing and data quality control	ERR1712223	PRJEB6609	European Nucleotide Archive	PRJEB402	http://www.ebi.ac.uk/ena/data/view/PRJEB402	protists; metazoans	ftp.sra.ebi.ac.uk/vol1/fastq/ERR171/003/ERR1712223/ERR1712223_1.fastq.gz;ftp.sra.ebi.ac.uk/vol1/fastq/ERR171/003/ERR1712223/ERR1712223_2.fastq.gz;	ftp.sra.ebi.ac.uk/vol1/err/ERR171/003/ERR1712223
SAMEA2622039	Nucleic acids preparations	Euk_DNA_RNA_ext	Sequencing library preparation	SMART_dT	ARC_ASNAOSW_r1	Sequencing and data quality control	ERR1712108	PRJEB6609	European Nucleotide Archive	PRJEB402	http://www.ebi.ac.uk/ena/data/view/PRJEB402	protists; metazoans	ftp.sra.ebi.ac.uk/vol1/fastq/ERR171/008/ERR1712108/ERR1712108_1.fastq.gz;ftp.sra.ebi.ac.uk/vol1/fastq/ERR171/008/ERR1712108/ERR1712108_2.fastq.gz;	ftp.sra.ebi.ac.uk/vol1/err/ERR171/008/ERR1712108
SAMEA2622039	Nucleic acids preparations	Euk_DNA_RNA_ext	Sequencing library preparation	SMART_dT	ARC_ASNAOSW_r1	Sequencing and data quality control	ERR1711974	PRJEB6609	European Nucleotide Archive	PRJEB402	http://www.ebi.ac.uk/ena/data/view/PRJEB402	protists; metazoans	ftp.sra.ebi.ac.uk/vol1/fastq/ERR171/004/ERR1711974/ERR1711974_1.fastq.gz;ftp.sra.ebi.ac.uk/vol1/fastq/ERR171/004/ERR1711974/ERR1711974_2.fastq.gz;	ftp.sra.ebi.ac.uk/vol1/err/ERR171/004/ERR1711974
SAMEA2622067	Nucleic acids preparations	Euk_DNA_RNA_ext	Sequencing library preparation	SMART_dT	ARC_ASSAOSW_r1	Sequencing and data quality control	ERR1711900	PRJEB6609	European Nucleotide Archive	PRJEB402	http://www.ebi.ac.uk/ena/data/view/PRJEB402	protists; metazoans	ftp.sra.ebi.ac.uk/vol1/fastq/ERR171/000/ERR1711900/ERR1711900_1.fastq.gz;ftp.sra.ebi.ac.uk/vol1/fastq/ERR171/000/ERR1711900/ERR1711900_2.fastq.gz;	ftp.sra.ebi.ac.uk/vol1/err/ERR171/000/ERR1711900
SAMEA2622067	Nucleic acids preparations	Euk_DNA_RNA_ext	Sequencing library preparation	SMART_dT	ARC_ASSAOSW_r1	Sequencing and data quality control	ERR1711964	PRJEB6609	European Nucleotide Archive	PRJEB402	http://www.ebi.ac.uk/ena/data/view/PRJEB402	protists; metazoans	ftp.sra.ebi.ac.uk/vol1/fastq/ERR171/004/ERR1711964/ERR1711964_1.fastq.gz;ftp.sra.ebi.ac.uk/vol1/fastq/ERR171/004/ERR1711964/ERR1711964_2.fastq.gz;	ftp.sra.ebi.ac.uk/vol1/err/ERR171/004/ERR1711964
SAMEA2622012	Nucleic acids preparations	Euk_DNA_RNA_ext	Sequencing library preparation	SMART_dT	ARC_ASXAOSW_r1	Sequencing and data quality control	ERR1711941	PRJEB6609	European Nucleotide Archive	PRJEB402	http://www.ebi.ac.uk/ena/data/view/PRJEB402	protists; metazoans	ftp.sra.ebi.ac.uk/vol1/fastq/ERR171/001/ERR1711941/ERR1711941_1.fastq.gz;ftp.sra.ebi.ac.uk/vol1/fastq/ERR171/001/ERR1711941/ERR1711941_2.fastq.gz;	ftp.sra.ebi.ac.uk/vol1/err/ERR171/001/ERR1711941
SAMEA2622012	Nucleic acids preparations	Euk_DNA_RNA_ext	Sequencing library preparation	SMART_dT	ARC_ASXAOSW_r1	Sequencing and data quality control	ERR1711879	PRJEB6609	European Nucleotide Archive	PRJEB402	http://www.ebi.ac.uk/ena/data/view/PRJEB402	protists; metazoans	ftp.sra.ebi.ac.uk/vol1/fastq/ERR171/009/ERR1711879/ERR1711879_1.fastq.gz;ftp.sra.ebi.ac.uk/vol1/fastq/ERR171/009/ERR1711879/ERR1711879_2.fastq.gz;	ftp.sra.ebi.ac.uk/vol1/err/ERR171/009/ERR1711879
SAMEA2619551	Nucleic acids preparations	Euk_DNA_RNA_ext	Sequencing library preparation	SMART_dT	ARC_ATCAOSW_r1	Sequencing and data quality control	ERR1712097	PRJEB6609	European Nucleotide Archive	PRJEB402	http://www.ebi.ac.uk/ena/data/view/PRJEB402	protists; metazoans	ftp.sra.ebi.ac.uk/vol1/fastq/ERR171/007/ERR1712097/ERR1712097_1.fastq.gz;ftp.sra.ebi.ac.uk/vol1/fastq/ERR171/007/ERR1712097/ERR1712097_2.fastq.gz;	ftp.sra.ebi.ac.uk/vol1/err/ERR171/007/ERR1712097
SAMEA2619551	Nucleic acids preparations	Euk_DNA_RNA_ext	Sequencing library preparation	SMART_dT	ARC_ATCAOSW_r1	Sequencing and data quality control	ERR1712075	PRJEB6609	European Nucleotide Archive	PRJEB402	http://www.ebi.ac.uk/ena/data/view/PRJEB402	protists; metazoans	ftp.sra.ebi.ac.uk/vol1/fastq/ERR171/005/ERR1712075/ERR1712075_1.fastq.gz;ftp.sra.ebi.ac.uk/vol1/fastq/ERR171/005/ERR1712075/ERR1712075_2.fastq.gz;	ftp.sra.ebi.ac.uk/vol1/err/ERR171/005/ERR1712075
SAMEA2619534	Nucleic acids preparations	Euk_DNA_RNA_ext	Sequencing library preparation	SMART_dT	ARC_ATFAOSW_r1	Sequencing and data quality control	ERR1711995	PRJEB6609	European Nucleotide Archive	PRJEB402	http://www.ebi.ac.uk/ena/data/view/PRJEB402	protists; metazoans	ftp.sra.ebi.ac.uk/vol1/fastq/ERR171/005/ERR1711995/ERR1711995_1.fastq.gz;ftp.sra.ebi.ac.uk/vol1/fastq/ERR171/005/ERR1711995/ERR1711995_2.fastq.gz;	ftp.sra.ebi.ac.uk/vol1/err/ERR171/005/ERR1711995
SAMEA2619534	Nucleic acids preparations	Euk_DNA_RNA_ext	Sequencing library preparation	SMART_dT	ARC_ATFAOSW_r1	Sequencing and data quality control	ERR1711932	PRJEB6609	European Nucleotide Archive	PRJEB402	http://www.ebi.ac.uk/ena/data/view/PRJEB402	protists; metazoans	ftp.sra.ebi.ac.uk/vol1/fastq/ERR171/002/ERR1711932/ERR1711932_1.fastq.gz;ftp.sra.ebi.ac.uk/vol1/fastq/ERR171/002/ERR1711932/ERR1711932_2.fastq.gz;	ftp.sra.ebi.ac.uk/vol1/err/ERR171/002/ERR1711932
SAMEA2657011	Nucleic acids preparations	Euk_DNA_RNA_ext	Sequencing library preparation	SMART_dT	ARC_ATHAOSW_r1	Sequencing and data quality control	ERR1711922	PRJEB6609	European Nucleotide Archive	PRJEB402	http://www.ebi.ac.uk/ena/data/view/PRJEB402	protists; metazoans	ftp.sra.ebi.ac.uk/vol1/fastq/ERR171/002/ERR1711922/ERR1711922_1.fastq.gz;ftp.sra.ebi.ac.uk/vol1/fastq/ERR171/002/ERR1711922/ERR1711922_2.fastq.gz;	ftp.sra.ebi.ac.uk/vol1/err/ERR171/002/ERR1711922
SAMEA2657011	Nucleic acids preparations	Euk_DNA_RNA_ext	Sequencing library preparation	SMART_dT	ARC_ATHAOSW_r1	Sequencing and data quality control	ERR1712200	PRJEB6609	European Nucleotide Archive	PRJEB402	http://www.ebi.ac.uk/ena/data/view/PRJEB402	protists; metazoans	ftp.sra.ebi.ac.uk/vol1/fastq/ERR171/000/ERR1712200/ERR1712200_1.fastq.gz;ftp.sra.ebi.ac.uk/vol1/fastq/ERR171/000/ERR1712200/ERR1712200_2.fastq.gz;	ftp.sra.ebi.ac.uk/vol1/err/ERR171/000/ERR1712200
SAMEA2619623	Nucleic acids preparations	Euk_DNA_RNA_ext	Sequencing library preparation	SMART_dT	ARC_ATKAOSW_r1	Sequencing and data quality control	ERR1712063	PRJEB6609	European Nucleotide Archive	PRJEB402	http://www.ebi.ac.uk/ena/data/view/PRJEB402	protists; metazoans	ftp.sra.ebi.ac.uk/vol1/fastq/ERR171/003/ERR1712063/ERR1712063_1.fastq.gz;ftp.sra.ebi.ac.uk/vol1/fastq/ERR171/003/ERR1712063/ERR1712063_2.fastq.gz;	ftp.sra.ebi.ac.uk/vol1/err/ERR171/003/ERR1712063
SAMEA2619623	Nucleic acids preparations	Euk_DNA_RNA_ext	Sequencing library preparation	SMART_dT	ARC_ATKAOSW_r1	Sequencing and data quality control	ERR1712137	PRJEB6609	European Nucleotide Archive	PRJEB402	http://www.ebi.ac.uk/ena/data/view/PRJEB402	protists; metazoans	ftp.sra.ebi.ac.uk/vol1/fastq/ERR171/007/ERR1712137/ERR1712137_1.fastq.gz;ftp.sra.ebi.ac.uk/vol1/fastq/ERR171/007/ERR1712137/ERR1712137_2.fastq.gz;	ftp.sra.ebi.ac.uk/vol1/err/ERR171/007/ERR1712137
SAMEA2656955	Nucleic acids preparations	Euk_DNA_RNA_ext	Sequencing library preparation	SMART_dT	ARC_ATLAOSW_r1	Sequencing and data quality control	ERR1712049	PRJEB6609	European Nucleotide Archive	PRJEB402	http://www.ebi.ac.uk/ena/data/view/PRJEB402	protists; metazoans	ftp.sra.ebi.ac.uk/vol1/fastq/ERR171/009/ERR1712049/ERR1712049_1.fastq.gz;ftp.sra.ebi.ac.uk/vol1/fastq/ERR171/009/ERR1712049/ERR1712049_2.fastq.gz;	ftp.sra.ebi.ac.uk/vol1/err/ERR171/009/ERR1712049
SAMEA2656955	Nucleic acids preparations	Euk_DNA_RNA_ext	Sequencing library preparation	SMART_dT	ARC_ATLAOSW_r1	Sequencing and data quality control	ERR1711860	PRJEB6609	European Nucleotide Archive	PRJEB402	http://www.ebi.ac.uk/ena/data/view/PRJEB402	protists; metazoans	ftp.sra.ebi.ac.uk/vol1/fastq/ERR171/000/ERR1711860/ERR1711860_1.fastq.gz;ftp.sra.ebi.ac.uk/vol1/fastq/ERR171/000/ERR1711860/ERR1711860_2.fastq.gz;	ftp.sra.ebi.ac.uk/vol1/err/ERR171/000/ERR1711860
SAMEA2657003	Nucleic acids preparations	Euk_DNA_RNA_ext	Sequencing library preparation	SMART_dT	ARC_ATMAOSW_r1	Sequencing and data quality control	ERR1711946	PRJEB6609	European Nucleotide Archive	PRJEB402	http://www.ebi.ac.uk/ena/data/view/PRJEB402	protists; metazoans	ftp.sra.ebi.ac.uk/vol1/fastq/ERR171/006/ERR1711946/ERR1711946_1.fastq.gz;ftp.sra.ebi.ac.uk/vol1/fastq/ERR171/006/ERR1711946/ERR1711946_2.fastq.gz;	ftp.sra.ebi.ac.uk/vol1/err/ERR171/006/ERR1711946
SAMEA2657003	Nucleic acids preparations	Euk_DNA_RNA_ext	Sequencing library preparation	SMART_dT	ARC_ATMAOSW_r1	Sequencing and data quality control	ERR1711911	PRJEB6609	European Nucleotide Archive	PRJEB402	http://www.ebi.ac.uk/ena/data/view/PRJEB402	protists; metazoans	ftp.sra.ebi.ac.uk/vol1/fastq/ERR171/001/ERR1711911/ERR1711911_1.fastq.gz;ftp.sra.ebi.ac.uk/vol1/fastq/ERR171/001/ERR1711911/ERR1711911_2.fastq.gz;	ftp.sra.ebi.ac.uk/vol1/err/ERR171/001/ERR1711911
SAMEA2619684	Nucleic acids preparations	Euk_DNA_RNA_ext	Sequencing library preparation	SMART_dT	ARC_ATSAOSW_r1	Sequencing and data quality control	ERR1711896	PRJEB6609	European Nucleotide Archive	PRJEB402	http://www.ebi.ac.uk/ena/data/view/PRJEB402	protists; metazoans	ftp.sra.ebi.ac.uk/vol1/fastq/ERR171/006/ERR1711896/ERR1711896_1.fastq.gz;ftp.sra.ebi.ac.uk/vol1/fastq/ERR171/006/ERR1711896/ERR1711896_2.fastq.gz;	ftp.sra.ebi.ac.uk/vol1/err/ERR171/006/ERR1711896
SAMEA2619685	Nucleic acids preparations	Euk_DNA_RNA_ext	Sequencing library preparation	SMART_dT	ARC_ATTAOSW_r1	Sequencing and data quality control	ERR1712015	PRJEB6609	European Nucleotide Archive	PRJEB402	http://www.ebi.ac.uk/ena/data/view/PRJEB402	protists; metazoans	ftp.sra.ebi.ac.uk/vol1/fastq/ERR171/005/ERR1712015/ERR1712015_1.fastq.gz;ftp.sra.ebi.ac.uk/vol1/fastq/ERR171/005/ERR1712015/ERR1712015_2.fastq.gz;	ftp.sra.ebi.ac.uk/vol1/err/ERR171/005/ERR1712015
SAMEA2657107	Nucleic acids preparations	Euk_DNA_RNA_ext	Sequencing library preparation	SMART_dT	ARC_ATVAOSW_r1	Sequencing and data quality control	ERR1711993	PRJEB6609	European Nucleotide Archive	PRJEB402	http://www.ebi.ac.uk/ena/data/view/PRJEB402	protists; metazoans	ftp.sra.ebi.ac.uk/vol1/fastq/ERR171/003/ERR1711993/ERR1711993_1.fastq.gz;ftp.sra.ebi.ac.uk/vol1/fastq/ERR171/003/ERR1711993/ERR1711993_2.fastq.gz;	ftp.sra.ebi.ac.uk/vol1/err/ERR171/003/ERR1711993
SAMEA2619675	Nucleic acids preparations	Euk_DNA_RNA_ext	Sequencing library preparation	SMART_dT	ARC_AVAAOSW_r1	Sequencing and data quality control	ERR1712185	PRJEB6609	European Nucleotide Archive	PRJEB402	http://www.ebi.ac.uk/ena/data/view/PRJEB402	protists; metazoans	ftp.sra.ebi.ac.uk/vol1/fastq/ERR171/005/ERR1712185/ERR1712185_1.fastq.gz;ftp.sra.ebi.ac.uk/vol1/fastq/ERR171/005/ERR1712185/ERR1712185_2.fastq.gz;	ftp.sra.ebi.ac.uk/vol1/err/ERR171/005/ERR1712185
SAMEA2619676	Nucleic acids preparations	Euk_DNA_RNA_ext	Sequencing library preparation	SMART_dT	ARC_AVBAOSW_r1	Sequencing and data quality control	ERR1711953	PRJEB6609	European Nucleotide Archive	PRJEB402	http://www.ebi.ac.uk/ena/data/view/PRJEB402	protists; metazoans	ftp.sra.ebi.ac.uk/vol1/fastq/ERR171/003/ERR1711953/ERR1711953_1.fastq.gz;ftp.sra.ebi.ac.uk/vol1/fastq/ERR171/003/ERR1711953/ERR1711953_2.fastq.gz;	ftp.sra.ebi.ac.uk/vol1/err/ERR171/003/ERR1711953
SAMEA2656983	Nucleic acids preparations	Euk_DNA_RNA_ext	Sequencing library preparation	SMART_dT	ARC_AVCAOSW_r1	Sequencing and data quality control	ERR1712062	PRJEB6609	European Nucleotide Archive	PRJEB402	http://www.ebi.ac.uk/ena/data/view/PRJEB402	protists; metazoans	ftp.sra.ebi.ac.uk/vol1/fastq/ERR171/002/ERR1712062/ERR1712062_1.fastq.gz;ftp.sra.ebi.ac.uk/vol1/fastq/ERR171/002/ERR1712062/ERR1712062_2.fastq.gz;	ftp.sra.ebi.ac.uk/vol1/err/ERR171/002/ERR1712062
SAMEA2619755	Nucleic acids preparations	Euk_DNA_RNA_ext	Sequencing library preparation	SMART_dT	ARC_AVFAOSW_r1	Sequencing and data quality control	ERR1712076	PRJEB6609	European Nucleotide Archive	PRJEB402	http://www.ebi.ac.uk/ena/data/view/PRJEB402	protists; metazoans	ftp.sra.ebi.ac.uk/vol1/fastq/ERR171/006/ERR1712076/ERR1712076_1.fastq.gz;ftp.sra.ebi.ac.uk/vol1/fastq/ERR171/006/ERR1712076/ERR1712076_2.fastq.gz;	ftp.sra.ebi.ac.uk/vol1/err/ERR171/006/ERR1712076
SAMEA2619755	Nucleic acids preparations	Euk_DNA_RNA_ext	Sequencing library preparation	SMART_dT	ARC_AVFAOSW_r1	Sequencing and data quality control	ERR1712226	PRJEB6609	European Nucleotide Archive	PRJEB402	http://www.ebi.ac.uk/ena/data/view/PRJEB402	protists; metazoans	ftp.sra.ebi.ac.uk/vol1/fastq/ERR171/006/ERR1712226/ERR1712226_1.fastq.gz;ftp.sra.ebi.ac.uk/vol1/fastq/ERR171/006/ERR1712226/ERR1712226_2.fastq.gz;	ftp.sra.ebi.ac.uk/vol1/err/ERR171/006/ERR1712226
SAMEA2657048	Nucleic acids preparations	Euk_DNA_RNA_ext	Sequencing library preparation	SMART_dT	ARC_AVGDOSW_r1	Sequencing and data quality control	ERR1712150	PRJEB6609	European Nucleotide Archive	PRJEB402	http://www.ebi.ac.uk/ena/data/view/PRJEB402	protists; metazoans	ftp.sra.ebi.ac.uk/vol1/fastq/ERR171/000/ERR1712150/ERR1712150_1.fastq.gz;ftp.sra.ebi.ac.uk/vol1/fastq/ERR171/000/ERR1712150/ERR1712150_2.fastq.gz;	ftp.sra.ebi.ac.uk/vol1/err/ERR171/000/ERR1712150
SAMEA2657048	Nucleic acids preparations	Euk_DNA_RNA_ext	Sequencing library preparation	SMART_dT	ARC_AVGDOSW_r1	Sequencing and data quality control	ERR1712043	PRJEB6609	European Nucleotide Archive	PRJEB402	http://www.ebi.ac.uk/ena/data/view/PRJEB402	protists; metazoans	ftp.sra.ebi.ac.uk/vol1/fastq/ERR171/003/ERR1712043/ERR1712043_1.fastq.gz;ftp.sra.ebi.ac.uk/vol1/fastq/ERR171/003/ERR1712043/ERR1712043_2.fastq.gz;	ftp.sra.ebi.ac.uk/vol1/err/ERR171/003/ERR1712043
SAMEA2619746	Nucleic acids preparations	Euk_DNA_RNA_ext	Sequencing library preparation	SMART_dT	ARC_AVKAOSW_r1	Sequencing and data quality control	ERR1711909	PRJEB6609	European Nucleotide Archive	PRJEB402	http://www.ebi.ac.uk/ena/data/view/PRJEB402	protists; metazoans	ftp.sra.ebi.ac.uk/vol1/fastq/ERR171/009/ERR1711909/ERR1711909_1.fastq.gz;ftp.sra.ebi.ac.uk/vol1/fastq/ERR171/009/ERR1711909/ERR1711909_2.fastq.gz;	ftp.sra.ebi.ac.uk/vol1/err/ERR171/009/ERR1711909
SAMEA2619746	Nucleic acids preparations	Euk_DNA_RNA_ext	Sequencing library preparation	SMART_dT	ARC_AVKAOSW_r1	Sequencing and data quality control	ERR1712179	PRJEB6609	European Nucleotide Archive	PRJEB402	http://www.ebi.ac.uk/ena/data/view/PRJEB402	protists; metazoans	ftp.sra.ebi.ac.uk/vol1/fastq/ERR171/009/ERR1712179/ERR1712179_1.fastq.gz;ftp.sra.ebi.ac.uk/vol1/fastq/ERR171/009/ERR1712179/ERR1712179_2.fastq.gz;	ftp.sra.ebi.ac.uk/vol1/err/ERR171/009/ERR1712179
SAMEA2657062	Nucleic acids preparations	Euk_DNA_RNA_ext	Sequencing library preparation	SMART_dT	ARC_AVLAOSW_r1	Sequencing and data quality control	ERR1711894	PRJEB6609	European Nucleotide Archive	PRJEB402	http://www.ebi.ac.uk/ena/data/view/PRJEB402	protists; metazoans	ftp.sra.ebi.ac.uk/vol1/fastq/ERR171/004/ERR1711894/ERR1711894_1.fastq.gz;ftp.sra.ebi.ac.uk/vol1/fastq/ERR171/004/ERR1711894/ERR1711894_2.fastq.gz;	ftp.sra.ebi.ac.uk/vol1/err/ERR171/004/ERR1711894
SAMEA2657062	Nucleic acids preparations	Euk_DNA_RNA_ext	Sequencing library preparation	SMART_dT	ARC_AVLAOSW_r1	Sequencing and data quality control	ERR1712140	PRJEB6609	European Nucleotide Archive	PRJEB402	http://www.ebi.ac.uk/ena/data/view/PRJEB402	protists; metazoans	ftp.sra.ebi.ac.uk/vol1/fastq/ERR171/000/ERR1712140/ERR1712140_1.fastq.gz;ftp.sra.ebi.ac.uk/vol1/fastq/ERR171/000/ERR1712140/ERR1712140_2.fastq.gz;	ftp.sra.ebi.ac.uk/vol1/err/ERR171/000/ERR1712140
SAMEA2661639	Nucleic acids preparations	Euk_DNA_RNA_ext	Sequencing library preparation	SMART_dT	ARC_AVMAOSW_r1	Sequencing and data quality control	ERR1712148	PRJEB6609	European Nucleotide Archive	PRJEB402	http://www.ebi.ac.uk/ena/data/view/PRJEB402	protists; metazoans	ftp.sra.ebi.ac.uk/vol1/fastq/ERR171/008/ERR1712148/ERR1712148_1.fastq.gz;ftp.sra.ebi.ac.uk/vol1/fastq/ERR171/008/ERR1712148/ERR1712148_2.fastq.gz;	ftp.sra.ebi.ac.uk/vol1/err/ERR171/008/ERR1712148
SAMEA2661639	Nucleic acids preparations	Euk_DNA_RNA_ext	Sequencing library preparation	SMART_dT	ARC_AVMAOSW_r1	Sequencing and data quality control	ERR1712074	PRJEB6609	European Nucleotide Archive	PRJEB402	http://www.ebi.ac.uk/ena/data/view/PRJEB402	protists; metazoans	ftp.sra.ebi.ac.uk/vol1/fastq/ERR171/004/ERR1712074/ERR1712074_1.fastq.gz;ftp.sra.ebi.ac.uk/vol1/fastq/ERR171/004/ERR1712074/ERR1712074_2.fastq.gz;	ftp.sra.ebi.ac.uk/vol1/err/ERR171/004/ERR1712074
SAMEA2619788	Nucleic acids preparations	Euk_DNA_RNA_ext	Sequencing library preparation	SMART_dT	ARC_AVNAOSW_r1	Sequencing and data quality control	ERR1711898	PRJEB6609	European Nucleotide Archive	PRJEB402	http://www.ebi.ac.uk/ena/data/view/PRJEB402	protists; metazoans	ftp.sra.ebi.ac.uk/vol1/fastq/ERR171/008/ERR1711898/ERR1711898_1.fastq.gz;ftp.sra.ebi.ac.uk/vol1/fastq/ERR171/008/ERR1711898/ERR1711898_2.fastq.gz;	ftp.sra.ebi.ac.uk/vol1/err/ERR171/008/ERR1711898
SAMEA2619788	Nucleic acids preparations	Euk_DNA_RNA_ext	Sequencing library preparation	SMART_dT	ARC_AVNAOSW_r1	Sequencing and data quality control	ERR1712167	PRJEB6609	European Nucleotide Archive	PRJEB402	http://www.ebi.ac.uk/ena/data/view/PRJEB402	protists; metazoans	ftp.sra.ebi.ac.uk/vol1/fastq/ERR171/007/ERR1712167/ERR1712167_1.fastq.gz;ftp.sra.ebi.ac.uk/vol1/fastq/ERR171/007/ERR1712167/ERR1712167_2.fastq.gz;	ftp.sra.ebi.ac.uk/vol1/err/ERR171/007/ERR1712167
SAMEA2619789	Nucleic acids preparations	Euk_DNA_RNA_ext	Sequencing library preparation	SMART_dT	ARC_AVPAOSW_r1	Sequencing and data quality control	ERR1712184	PRJEB6609	European Nucleotide Archive	PRJEB402	http://www.ebi.ac.uk/ena/data/view/PRJEB402	protists; metazoans	ftp.sra.ebi.ac.uk/vol1/fastq/ERR171/004/ERR1712184/ERR1712184_1.fastq.gz;ftp.sra.ebi.ac.uk/vol1/fastq/ERR171/004/ERR1712184/ERR1712184_2.fastq.gz;	ftp.sra.ebi.ac.uk/vol1/err/ERR171/004/ERR1712184
SAMEA2619789	Nucleic acids preparations	Euk_DNA_RNA_ext	Sequencing library preparation	SMART_dT	ARC_AVPAOSW_r1	Sequencing and data quality control	ERR1712110	PRJEB6609	European Nucleotide Archive	PRJEB402	http://www.ebi.ac.uk/ena/data/view/PRJEB402	protists; metazoans	ftp.sra.ebi.ac.uk/vol1/fastq/ERR171/000/ERR1712110/ERR1712110_1.fastq.gz;ftp.sra.ebi.ac.uk/vol1/fastq/ERR171/000/ERR1712110/ERR1712110_2.fastq.gz;	ftp.sra.ebi.ac.uk/vol1/err/ERR171/000/ERR1712110
SAMEA2657045	Nucleic acids preparations	Euk_DNA_RNA_ext	Sequencing library preparation	SMART_dT	ARC_AVRAOSW_r1	Sequencing and data quality control	ERR1711984	PRJEB6609	European Nucleotide Archive	PRJEB402	http://www.ebi.ac.uk/ena/data/view/PRJEB402	protists; metazoans	ftp.sra.ebi.ac.uk/vol1/fastq/ERR171/004/ERR1711984/ERR1711984_1.fastq.gz;ftp.sra.ebi.ac.uk/vol1/fastq/ERR171/004/ERR1711984/ERR1711984_2.fastq.gz;	ftp.sra.ebi.ac.uk/vol1/err/ERR171/004/ERR1711984
SAMEA2657045	Nucleic acids preparations	Euk_DNA_RNA_ext	Sequencing library preparation	SMART_dT	ARC_AVRAOSW_r1	Sequencing and data quality control	ERR1712030	PRJEB6609	European Nucleotide Archive	PRJEB402	http://www.ebi.ac.uk/ena/data/view/PRJEB402	protists; metazoans	ftp.sra.ebi.ac.uk/vol1/fastq/ERR171/000/ERR1712030/ERR1712030_1.fastq.gz;ftp.sra.ebi.ac.uk/vol1/fastq/ERR171/000/ERR1712030/ERR1712030_2.fastq.gz;	ftp.sra.ebi.ac.uk/vol1/err/ERR171/000/ERR1712030
SAMEA2619777	Nucleic acids preparations	Euk_DNA_RNA_ext	Sequencing library preparation	SMART_dT	ARC_AVSAOSW_r1	Sequencing and data quality control	ERR1712022	PRJEB6609	European Nucleotide Archive	PRJEB402	http://www.ebi.ac.uk/ena/data/view/PRJEB402	protists; metazoans	ftp.sra.ebi.ac.uk/vol1/fastq/ERR171/002/ERR1712022/ERR1712022_1.fastq.gz;ftp.sra.ebi.ac.uk/vol1/fastq/ERR171/002/ERR1712022/ERR1712022_2.fastq.gz;	ftp.sra.ebi.ac.uk/vol1/err/ERR171/002/ERR1712022
SAMEA2619777	Nucleic acids preparations	Euk_DNA_RNA_ext	Sequencing library preparation	SMART_dT	ARC_AVSAOSW_r1	Sequencing and data quality control	ERR1711998	PRJEB6609	European Nucleotide Archive	PRJEB402	http://www.ebi.ac.uk/ena/data/view/PRJEB402	protists; metazoans	ftp.sra.ebi.ac.uk/vol1/fastq/ERR171/008/ERR1711998/ERR1711998_1.fastq.gz;ftp.sra.ebi.ac.uk/vol1/fastq/ERR171/008/ERR1711998/ERR1711998_2.fastq.gz;	ftp.sra.ebi.ac.uk/vol1/err/ERR171/008/ERR1711998
SAMEA2619778	Nucleic acids preparations	Euk_DNA_RNA_ext	Sequencing library preparation	SMART_dT	ARC_AVTAOSW_r1	Sequencing and data quality control	ERR1711910	PRJEB6609	European Nucleotide Archive	PRJEB402	http://www.ebi.ac.uk/ena/data/view/PRJEB402	protists; metazoans	ftp.sra.ebi.ac.uk/vol1/fastq/ERR171/000/ERR1711910/ERR1711910_1.fastq.gz;ftp.sra.ebi.ac.uk/vol1/fastq/ERR171/000/ERR1711910/ERR1711910_2.fastq.gz;	ftp.sra.ebi.ac.uk/vol1/err/ERR171/000/ERR1711910
SAMEA2619778	Nucleic acids preparations	Euk_DNA_RNA_ext	Sequencing library preparation	SMART_dT	ARC_AVTAOSW_r1	Sequencing and data quality control	ERR1711936	PRJEB6609	European Nucleotide Archive	PRJEB402	http://www.ebi.ac.uk/ena/data/view/PRJEB402	protists; metazoans	ftp.sra.ebi.ac.uk/vol1/fastq/ERR171/006/ERR1711936/ERR1711936_1.fastq.gz;ftp.sra.ebi.ac.uk/vol1/fastq/ERR171/006/ERR1711936/ERR1711936_2.fastq.gz;	ftp.sra.ebi.ac.uk/vol1/err/ERR171/006/ERR1711936
SAMEA2657015	Nucleic acids preparations	Euk_DNA_RNA_ext	Sequencing library preparation	SMART_dT	ARC_AVXAOSW_r1	Sequencing and data quality control	ERR1711947	PRJEB6609	European Nucleotide Archive	PRJEB402	http://www.ebi.ac.uk/ena/data/view/PRJEB402	protists; metazoans	ftp.sra.ebi.ac.uk/vol1/fastq/ERR171/007/ERR1711947/ERR1711947_1.fastq.gz;ftp.sra.ebi.ac.uk/vol1/fastq/ERR171/007/ERR1711947/ERR1711947_2.fastq.gz;	ftp.sra.ebi.ac.uk/vol1/err/ERR171/007/ERR1711947
SAMEA2657015	Nucleic acids preparations	Euk_DNA_RNA_ext	Sequencing library preparation	SMART_dT	ARC_AVXAOSW_r1	Sequencing and data quality control	ERR1712208	PRJEB6609	European Nucleotide Archive	PRJEB402	http://www.ebi.ac.uk/ena/data/view/PRJEB402	protists; metazoans	ftp.sra.ebi.ac.uk/vol1/fastq/ERR171/008/ERR1712208/ERR1712208_1.fastq.gz;ftp.sra.ebi.ac.uk/vol1/fastq/ERR171/008/ERR1712208/ERR1712208_2.fastq.gz;	ftp.sra.ebi.ac.uk/vol1/err/ERR171/008/ERR1712208
SAMEA2619398	Nucleic acids preparations	Euk_DNA_RNA_ext	Sequencing library preparation	SMART_dT	ARC_AXEAOSW_r1	Sequencing and data quality control	ERR1712004	PRJEB6609	European Nucleotide Archive	PRJEB402	http://www.ebi.ac.uk/ena/data/view/PRJEB402	protists; metazoans	ftp.sra.ebi.ac.uk/vol1/fastq/ERR171/004/ERR1712004/ERR1712004_1.fastq.gz;ftp.sra.ebi.ac.uk/vol1/fastq/ERR171/004/ERR1712004/ERR1712004_2.fastq.gz;	ftp.sra.ebi.ac.uk/vol1/err/ERR171/004/ERR1712004
SAMEA2619398	Nucleic acids preparations	Euk_DNA_RNA_ext	Sequencing library preparation	SMART_dT	ARC_AXEAOSW_r1	Sequencing and data quality control	ERR1712047	PRJEB6609	European Nucleotide Archive	PRJEB402	http://www.ebi.ac.uk/ena/data/view/PRJEB402	protists; metazoans	ftp.sra.ebi.ac.uk/vol1/fastq/ERR171/007/ERR1712047/ERR1712047_1.fastq.gz;ftp.sra.ebi.ac.uk/vol1/fastq/ERR171/007/ERR1712047/ERR1712047_2.fastq.gz;	ftp.sra.ebi.ac.uk/vol1/err/ERR171/007/ERR1712047
SAMEA2657059	Nucleic acids preparations	Euk_DNA_RNA_ext	Sequencing library preparation	SMART_dT	ARC_AXFAOSW_r1	Sequencing and data quality control	ERR1712116	PRJEB6609	European Nucleotide Archive	PRJEB402	http://www.ebi.ac.uk/ena/data/view/PRJEB402	protists; metazoans	ftp.sra.ebi.ac.uk/vol1/fastq/ERR171/006/ERR1712116/ERR1712116_1.fastq.gz;ftp.sra.ebi.ac.uk/vol1/fastq/ERR171/006/ERR1712116/ERR1712116_2.fastq.gz;	ftp.sra.ebi.ac.uk/vol1/err/ERR171/006/ERR1712116
SAMEA2657059	Nucleic acids preparations	Euk_DNA_RNA_ext	Sequencing library preparation	SMART_dT	ARC_AXFAOSW_r1	Sequencing and data quality control	ERR1711928	PRJEB6609	European Nucleotide Archive	PRJEB402	http://www.ebi.ac.uk/ena/data/view/PRJEB402	protists; metazoans	ftp.sra.ebi.ac.uk/vol1/fastq/ERR171/008/ERR1711928/ERR1711928_1.fastq.gz;ftp.sra.ebi.ac.uk/vol1/fastq/ERR171/008/ERR1711928/ERR1711928_2.fastq.gz;	ftp.sra.ebi.ac.uk/vol1/err/ERR171/008/ERR1711928
SAMEA2620846	Nucleic acids preparations	Euk_DNA_RNA_ext	Sequencing library preparation	SMART_dT	ARC_BAAAOSW_r1	Sequencing and data quality control	ERR1712125	PRJEB6609	European Nucleotide Archive	PRJEB402	http://www.ebi.ac.uk/ena/data/view/PRJEB402	protists; metazoans	ftp.sra.ebi.ac.uk/vol1/fastq/ERR171/005/ERR1712125/ERR1712125_1.fastq.gz;ftp.sra.ebi.ac.uk/vol1/fastq/ERR171/005/ERR1712125/ERR1712125_2.fastq.gz;	ftp.sra.ebi.ac.uk/vol1/err/ERR171/005/ERR1712125
SAMEA2620846	Nucleic acids preparations	Euk_DNA_RNA_ext	Sequencing library preparation	SMART_dT	ARC_BAAAOSW_r1	Sequencing and data quality control	ERR1712232	PRJEB6609	European Nucleotide Archive	PRJEB402	http://www.ebi.ac.uk/ena/data/view/PRJEB402	protists; metazoans	ftp.sra.ebi.ac.uk/vol1/fastq/ERR171/002/ERR1712232/ERR1712232_1.fastq.gz;ftp.sra.ebi.ac.uk/vol1/fastq/ERR171/002/ERR1712232/ERR1712232_2.fastq.gz;	ftp.sra.ebi.ac.uk/vol1/err/ERR171/002/ERR1712232
SAMEA2620581	Nucleic acids preparations	Euk_DNA_RNA_ext	Sequencing library preparation	SMART_dT	ARC_BABAOSW_r1	Sequencing and data quality control	ERR1712188	PRJEB6609	European Nucleotide Archive	PRJEB402	http://www.ebi.ac.uk/ena/data/view/PRJEB402	protists; metazoans	ftp.sra.ebi.ac.uk/vol1/fastq/ERR171/008/ERR1712188/ERR1712188_1.fastq.gz;ftp.sra.ebi.ac.uk/vol1/fastq/ERR171/008/ERR1712188/ERR1712188_2.fastq.gz;	ftp.sra.ebi.ac.uk/vol1/err/ERR171/008/ERR1712188
SAMEA2620581	Nucleic acids preparations	Euk_DNA_RNA_ext	Sequencing library preparation	SMART_dT	ARC_BABAOSW_r1	Sequencing and data quality control	ERR1712017	PRJEB6609	European Nucleotide Archive	PRJEB402	http://www.ebi.ac.uk/ena/data/view/PRJEB402	protists; metazoans	ftp.sra.ebi.ac.uk/vol1/fastq/ERR171/007/ERR1712017/ERR1712017_1.fastq.gz;ftp.sra.ebi.ac.uk/vol1/fastq/ERR171/007/ERR1712017/ERR1712017_2.fastq.gz;	ftp.sra.ebi.ac.uk/vol1/err/ERR171/007/ERR1712017
SAMEA2657020	Nucleic acids preparations	Euk_DNA_RNA_ext	Sequencing library preparation	SMART_dT	ARC_BAEAOSW_r1	Sequencing and data quality control	ERR1712033	PRJEB6609	European Nucleotide Archive	PRJEB402	http://www.ebi.ac.uk/ena/data/view/PRJEB402	protists; metazoans	ftp.sra.ebi.ac.uk/vol1/fastq/ERR171/003/ERR1712033/ERR1712033_1.fastq.gz;ftp.sra.ebi.ac.uk/vol1/fastq/ERR171/003/ERR1712033/ERR1712033_2.fastq.gz;	ftp.sra.ebi.ac.uk/vol1/err/ERR171/003/ERR1712033
SAMEA2657020	Nucleic acids preparations	Euk_DNA_RNA_ext	Sequencing library preparation	SMART_dT	ARC_BAEAOSW_r1	Sequencing and data quality control	ERR1712121	PRJEB6609	European Nucleotide Archive	PRJEB402	http://www.ebi.ac.uk/ena/data/view/PRJEB402	protists; metazoans	ftp.sra.ebi.ac.uk/vol1/fastq/ERR171/001/ERR1712121/ERR1712121_1.fastq.gz;ftp.sra.ebi.ac.uk/vol1/fastq/ERR171/001/ERR1712121/ERR1712121_2.fastq.gz;	ftp.sra.ebi.ac.uk/vol1/err/ERR171/001/ERR1712121
SAMEA2620556	Nucleic acids preparations	Euk_DNA_RNA_ext	Sequencing library preparation	SMART_dT	ARC_BAFAOSW_r1	Sequencing and data quality control	ERR1711907	PRJEB6609	European Nucleotide Archive	PRJEB402	http://www.ebi.ac.uk/ena/data/view/PRJEB402	protists; metazoans	ftp.sra.ebi.ac.uk/vol1/fastq/ERR171/007/ERR1711907/ERR1711907_1.fastq.gz;ftp.sra.ebi.ac.uk/vol1/fastq/ERR171/007/ERR1711907/ERR1711907_2.fastq.gz;	ftp.sra.ebi.ac.uk/vol1/err/ERR171/007/ERR1711907
SAMEA2620556	Nucleic acids preparations	Euk_DNA_RNA_ext	Sequencing library preparation	SMART_dT	ARC_BAFAOSW_r1	Sequencing and data quality control	ERR1712199	PRJEB6609	European Nucleotide Archive	PRJEB402	http://www.ebi.ac.uk/ena/data/view/PRJEB402	protists; metazoans	ftp.sra.ebi.ac.uk/vol1/fastq/ERR171/009/ERR1712199/ERR1712199_1.fastq.gz;ftp.sra.ebi.ac.uk/vol1/fastq/ERR171/009/ERR1712199/ERR1712199_2.fastq.gz;	ftp.sra.ebi.ac.uk/vol1/err/ERR171/009/ERR1712199
SAMEA2656997	Nucleic acids preparations	Euk_DNA_RNA_ext	Sequencing library preparation	SMART_dT	ARC_BAIAOSW_r1	Sequencing and data quality control	ERR1712019	PRJEB6609	European Nucleotide Archive	PRJEB402	http://www.ebi.ac.uk/ena/data/view/PRJEB402	protists; metazoans	ftp.sra.ebi.ac.uk/vol1/fastq/ERR171/009/ERR1712019/ERR1712019_1.fastq.gz;ftp.sra.ebi.ac.uk/vol1/fastq/ERR171/009/ERR1712019/ERR1712019_2.fastq.gz;	ftp.sra.ebi.ac.uk/vol1/err/ERR171/009/ERR1712019
SAMEA2656997	Nucleic acids preparations	Euk_DNA_RNA_ext	Sequencing library preparation	SMART_dT	ARC_BAIAOSW_r1	Sequencing and data quality control	ERR1712048	PRJEB6609	European Nucleotide Archive	PRJEB402	http://www.ebi.ac.uk/ena/data/view/PRJEB402	protists; metazoans	ftp.sra.ebi.ac.uk/vol1/fastq/ERR171/008/ERR1712048/ERR1712048_1.fastq.gz;ftp.sra.ebi.ac.uk/vol1/fastq/ERR171/008/ERR1712048/ERR1712048_2.fastq.gz;	ftp.sra.ebi.ac.uk/vol1/err/ERR171/008/ERR1712048
SAMEA2620010	Nucleic acids preparations	Euk_DNA_RNA_ext	Sequencing library preparation	SMART_dT	ARC_BASAOSW_r1	Sequencing and data quality control	ERR1711871	PRJEB6609	European Nucleotide Archive	PRJEB402	http://www.ebi.ac.uk/ena/data/view/PRJEB402	protists; metazoans	ftp.sra.ebi.ac.uk/vol1/fastq/ERR171/001/ERR1711871/ERR1711871_1.fastq.gz;ftp.sra.ebi.ac.uk/vol1/fastq/ERR171/001/ERR1711871/ERR1711871_2.fastq.gz;	ftp.sra.ebi.ac.uk/vol1/err/ERR171/001/ERR1711871
SAMEA2620010	Nucleic acids preparations	Euk_DNA_RNA_ext	Sequencing library preparation	SMART_dT	ARC_BASAOSW_r1	Sequencing and data quality control	ERR1711968	PRJEB6609	European Nucleotide Archive	PRJEB402	http://www.ebi.ac.uk/ena/data/view/PRJEB402	protists; metazoans	ftp.sra.ebi.ac.uk/vol1/fastq/ERR171/008/ERR1711968/ERR1711968_1.fastq.gz;ftp.sra.ebi.ac.uk/vol1/fastq/ERR171/008/ERR1711968/ERR1711968_2.fastq.gz;	ftp.sra.ebi.ac.uk/vol1/err/ERR171/008/ERR1711968
SAMEA2621544	Nucleic acids preparations	Euk_DNA_RNA_ext	Sequencing library preparation	SMART_dT	ARC_BBCAOSW_r1	Sequencing and data quality control	ERR1712166	PRJEB6609	European Nucleotide Archive	PRJEB402	http://www.ebi.ac.uk/ena/data/view/PRJEB402	protists; metazoans	ftp.sra.ebi.ac.uk/vol1/fastq/ERR171/006/ERR1712166/ERR1712166_1.fastq.gz;ftp.sra.ebi.ac.uk/vol1/fastq/ERR171/006/ERR1712166/ERR1712166_2.fastq.gz;	ftp.sra.ebi.ac.uk/vol1/err/ERR171/006/ERR1712166
SAMEA2621544	Nucleic acids preparations	Euk_DNA_RNA_ext	Sequencing library preparation	SMART_dT	ARC_BBCAOSW_r1	Sequencing and data quality control	ERR1712195	PRJEB6609	European Nucleotide Archive	PRJEB402	http://www.ebi.ac.uk/ena/data/view/PRJEB402	protists; metazoans	ftp.sra.ebi.ac.uk/vol1/fastq/ERR171/005/ERR1712195/ERR1712195_1.fastq.gz;ftp.sra.ebi.ac.uk/vol1/fastq/ERR171/005/ERR1712195/ERR1712195_2.fastq.gz;	ftp.sra.ebi.ac.uk/vol1/err/ERR171/005/ERR1712195
SAMEA2656966	Nucleic acids preparations	Euk_DNA_RNA_ext	Sequencing library preparation	SMART_dT	ARC_BBDAOSW_r1	Sequencing and data quality control	ERR1711957	PRJEB6609	European Nucleotide Archive	PRJEB402	http://www.ebi.ac.uk/ena/data/view/PRJEB402	protists; metazoans	ftp.sra.ebi.ac.uk/vol1/fastq/ERR171/007/ERR1711957/ERR1711957_1.fastq.gz;ftp.sra.ebi.ac.uk/vol1/fastq/ERR171/007/ERR1711957/ERR1711957_2.fastq.gz;	ftp.sra.ebi.ac.uk/vol1/err/ERR171/007/ERR1711957
SAMEA2656966	Nucleic acids preparations	Euk_DNA_RNA_ext	Sequencing library preparation	SMART_dT	ARC_BBDAOSW_r1	Sequencing and data quality control	ERR1712160	PRJEB6609	European Nucleotide Archive	PRJEB402	http://www.ebi.ac.uk/ena/data/view/PRJEB402	protists; metazoans	ftp.sra.ebi.ac.uk/vol1/fastq/ERR171/000/ERR1712160/ERR1712160_1.fastq.gz;ftp.sra.ebi.ac.uk/vol1/fastq/ERR171/000/ERR1712160/ERR1712160_2.fastq.gz;	ftp.sra.ebi.ac.uk/vol1/err/ERR171/000/ERR1712160
SAMEA2619725	Nucleic acids preparations	Euk_DNA_RNA_ext	Sequencing library preparation	SMART_dT	ARC_BBXAOSW_r1	Sequencing and data quality control	ERR1711913	PRJEB6609	European Nucleotide Archive	PRJEB402	http://www.ebi.ac.uk/ena/data/view/PRJEB402	protists; metazoans	ftp.sra.ebi.ac.uk/vol1/fastq/ERR171/003/ERR1711913/ERR1711913_1.fastq.gz;ftp.sra.ebi.ac.uk/vol1/fastq/ERR171/003/ERR1711913/ERR1711913_2.fastq.gz;	ftp.sra.ebi.ac.uk/vol1/err/ERR171/003/ERR1711913
SAMEA2619725	Nucleic acids preparations	Euk_DNA_RNA_ext	Sequencing library preparation	SMART_dT	ARC_BBXAOSW_r1	Sequencing and data quality control	ERR1711874	PRJEB6609	European Nucleotide Archive	PRJEB402	http://www.ebi.ac.uk/ena/data/view/PRJEB402	protists; metazoans	ftp.sra.ebi.ac.uk/vol1/fastq/ERR171/004/ERR1711874/ERR1711874_1.fastq.gz;ftp.sra.ebi.ac.uk/vol1/fastq/ERR171/004/ERR1711874/ERR1711874_2.fastq.gz;	ftp.sra.ebi.ac.uk/vol1/err/ERR171/004/ERR1711874
SAMEA2657025	Nucleic acids preparations	Euk_DNA_RNA_ext	Sequencing library preparation	SMART_dT	ARC_BCBAOSW_r1	Sequencing and data quality control	ERR1711905	PRJEB6609	European Nucleotide Archive	PRJEB402	http://www.ebi.ac.uk/ena/data/view/PRJEB402	protists; metazoans	ftp.sra.ebi.ac.uk/vol1/fastq/ERR171/005/ERR1711905/ERR1711905_1.fastq.gz;ftp.sra.ebi.ac.uk/vol1/fastq/ERR171/005/ERR1711905/ERR1711905_2.fastq.gz;	ftp.sra.ebi.ac.uk/vol1/err/ERR171/005/ERR1711905
SAMEA2657025	Nucleic acids preparations	Euk_DNA_RNA_ext	Sequencing library preparation	SMART_dT	ARC_BCBAOSW_r1	Sequencing and data quality control	ERR1712237	PRJEB6609	European Nucleotide Archive	PRJEB402	http://www.ebi.ac.uk/ena/data/view/PRJEB402	protists; metazoans	ftp.sra.ebi.ac.uk/vol1/fastq/ERR171/007/ERR1712237/ERR1712237_1.fastq.gz;ftp.sra.ebi.ac.uk/vol1/fastq/ERR171/007/ERR1712237/ERR1712237_2.fastq.gz;	ftp.sra.ebi.ac.uk/vol1/err/ERR171/007/ERR1712237
SAMEA2657002	Nucleic acids preparations	Euk_DNA_RNA_ext	Sequencing library preparation	SMART_dT	ARC_BCFAOSW_r1	Sequencing and data quality control	ERR1712052	PRJEB6609	European Nucleotide Archive	PRJEB402	http://www.ebi.ac.uk/ena/data/view/PRJEB402	protists; metazoans	ftp.sra.ebi.ac.uk/vol1/fastq/ERR171/002/ERR1712052/ERR1712052_1.fastq.gz;ftp.sra.ebi.ac.uk/vol1/fastq/ERR171/002/ERR1712052/ERR1712052_2.fastq.gz;	ftp.sra.ebi.ac.uk/vol1/err/ERR171/002/ERR1712052
SAMEA2657002	Nucleic acids preparations	Euk_DNA_RNA_ext	Sequencing library preparation	SMART_dT	ARC_BCFAOSW_r1	Sequencing and data quality control	ERR1712016	PRJEB6609	European Nucleotide Archive	PRJEB402	http://www.ebi.ac.uk/ena/data/view/PRJEB402	protists; metazoans	ftp.sra.ebi.ac.uk/vol1/fastq/ERR171/006/ERR1712016/ERR1712016_1.fastq.gz;ftp.sra.ebi.ac.uk/vol1/fastq/ERR171/006/ERR1712016/ERR1712016_2.fastq.gz;	ftp.sra.ebi.ac.uk/vol1/err/ERR171/006/ERR1712016
SAMEA2619798	Nucleic acids preparations	Euk_DNA_RNA_ext	Sequencing library preparation	SMART_dT	ARC_BCHAOSW_r1	Sequencing and data quality control	ERR1712006	PRJEB6609	European Nucleotide Archive	PRJEB402	http://www.ebi.ac.uk/ena/data/view/PRJEB402	protists; metazoans	ftp.sra.ebi.ac.uk/vol1/fastq/ERR171/006/ERR1712006/ERR1712006_1.fastq.gz;ftp.sra.ebi.ac.uk/vol1/fastq/ERR171/006/ERR1712006/ERR1712006_2.fastq.gz;	ftp.sra.ebi.ac.uk/vol1/err/ERR171/006/ERR1712006
SAMEA2619798	Nucleic acids preparations	Euk_DNA_RNA_ext	Sequencing library preparation	SMART_dT	ARC_BCHAOSW_r1	Sequencing and data quality control	ERR1711918	PRJEB6609	European Nucleotide Archive	PRJEB402	http://www.ebi.ac.uk/ena/data/view/PRJEB402	protists; metazoans	ftp.sra.ebi.ac.uk/vol1/fastq/ERR171/008/ERR1711918/ERR1711918_1.fastq.gz;ftp.sra.ebi.ac.uk/vol1/fastq/ERR171/008/ERR1711918/ERR1711918_2.fastq.gz;	ftp.sra.ebi.ac.uk/vol1/err/ERR171/008/ERR1711918
SAMEA2625587	Nucleic acids preparations	Euk_DNA_RNA_ext	Sequencing library preparation	SMART_dT	ARC_BDQAOSW_r1	Sequencing and data quality control	ERR550392	PRJEB6605	European Nucleotide Archive	PRJEB402	http://www.ebi.ac.uk/ena/data/view/PRJEB402	protists; metazoans	ftp.sra.ebi.ac.uk/vol1/fastq/ERR550/ERR550392/ERR550392_1.fastq.gz;ftp.sra.ebi.ac.uk/vol1/fastq/ERR550/ERR550392/ERR550392_2.fastq.gz;	ftp.sra.ebi.ac.uk/vol1/err/ERR550/ERR550392
SAMEA2625587	Nucleic acids preparations	Euk_DNA_RNA_ext	Sequencing library preparation	SMART_dT	ARC_BDQAOSW_r1	Sequencing and data quality control	ERR550397	PRJEB6605	European Nucleotide Archive	PRJEB402	http://www.ebi.ac.uk/ena/data/view/PRJEB402	protists; metazoans	ftp.sra.ebi.ac.uk/vol1/fastq/ERR550/ERR550397/ERR550397_1.fastq.gz;ftp.sra.ebi.ac.uk/vol1/fastq/ERR550/ERR550397/ERR550397_2.fastq.gz;	ftp.sra.ebi.ac.uk/vol1/err/ERR550/ERR550397
SAMEA2591116	Nucleic acids preparations	Euk_DNA_RNA_ext	Sequencing library preparation	SMART_dT	ARC_BDSAOSW_r1	Sequencing and data quality control	ERR550394	PRJEB6605	European Nucleotide Archive	PRJEB402	http://www.ebi.ac.uk/ena/data/view/PRJEB402	protists; metazoans	ftp.sra.ebi.ac.uk/vol1/fastq/ERR550/ERR550394/ERR550394_1.fastq.gz;ftp.sra.ebi.ac.uk/vol1/fastq/ERR550/ERR550394/ERR550394_2.fastq.gz;	ftp.sra.ebi.ac.uk/vol1/err/ERR550/ERR550394
SAMEA2591116	Nucleic acids preparations	Euk_DNA_RNA_ext	Sequencing library preparation	SMART_dT	ARC_BDSAOSW_r1	Sequencing and data quality control	ERR550389	PRJEB6605	European Nucleotide Archive	PRJEB402	http://www.ebi.ac.uk/ena/data/view/PRJEB402	protists; metazoans	ftp.sra.ebi.ac.uk/vol1/fastq/ERR550/ERR550389/ERR550389_1.fastq.gz;ftp.sra.ebi.ac.uk/vol1/fastq/ERR550/ERR550389/ERR550389_2.fastq.gz;	ftp.sra.ebi.ac.uk/vol1/err/ERR550/ERR550389
SAMEA2732042	Nucleic acids preparations	Euk_DNA_RNA_ext	Sequencing library preparation	SMART_dT	ARC_BEEAOSW_r1	Sequencing and data quality control	ERR1712176	PRJEB6609	European Nucleotide Archive	PRJEB402	http://www.ebi.ac.uk/ena/data/view/PRJEB402	protists; metazoans	ftp.sra.ebi.ac.uk/vol1/fastq/ERR171/006/ERR1712176/ERR1712176_1.fastq.gz;ftp.sra.ebi.ac.uk/vol1/fastq/ERR171/006/ERR1712176/ERR1712176_2.fastq.gz;	ftp.sra.ebi.ac.uk/vol1/err/ERR171/006/ERR1712176
SAMEA2732042	Nucleic acids preparations	Euk_DNA_RNA_ext	Sequencing library preparation	SMART_dT	ARC_BEEAOSW_r1	Sequencing and data quality control	ERR1712003	PRJEB6609	European Nucleotide Archive	PRJEB402	http://www.ebi.ac.uk/ena/data/view/PRJEB402	protists; metazoans	ftp.sra.ebi.ac.uk/vol1/fastq/ERR171/003/ERR1712003/ERR1712003_1.fastq.gz;ftp.sra.ebi.ac.uk/vol1/fastq/ERR171/003/ERR1712003/ERR1712003_2.fastq.gz;	ftp.sra.ebi.ac.uk/vol1/err/ERR171/003/ERR1712003
SAMEA2731945	Nucleic acids preparations	Euk_DNA_RNA_ext	Sequencing library preparation	SMART_dT	ARC_BEFAOSW_r1	Sequencing and data quality control	ERR1711902	PRJEB6609	European Nucleotide Archive	PRJEB402	http://www.ebi.ac.uk/ena/data/view/PRJEB402	protists; metazoans	ftp.sra.ebi.ac.uk/vol1/fastq/ERR171/002/ERR1711902/ERR1711902_1.fastq.gz;ftp.sra.ebi.ac.uk/vol1/fastq/ERR171/002/ERR1711902/ERR1711902_2.fastq.gz;	ftp.sra.ebi.ac.uk/vol1/err/ERR171/002/ERR1711902
SAMEA2731945	Nucleic acids preparations	Euk_DNA_RNA_ext	Sequencing library preparation	SMART_dT	ARC_BEFAOSW_r1	Sequencing and data quality control	ERR1712152	PRJEB6609	European Nucleotide Archive	PRJEB402	http://www.ebi.ac.uk/ena/data/view/PRJEB402	protists; metazoans	ftp.sra.ebi.ac.uk/vol1/fastq/ERR171/002/ERR1712152/ERR1712152_1.fastq.gz;ftp.sra.ebi.ac.uk/vol1/fastq/ERR171/002/ERR1712152/ERR1712152_2.fastq.gz;	ftp.sra.ebi.ac.uk/vol1/err/ERR171/002/ERR1712152
SAMEA2731900	Nucleic acids preparations	Euk_DNA_RNA_ext	Sequencing library preparation	SMART_dT	ARC_BEGAOSW_r1	Sequencing and data quality control	ERR1711867	PRJEB6609	European Nucleotide Archive	PRJEB402	http://www.ebi.ac.uk/ena/data/view/PRJEB402	protists; metazoans	ftp.sra.ebi.ac.uk/vol1/fastq/ERR171/007/ERR1711867/ERR1711867_1.fastq.gz;ftp.sra.ebi.ac.uk/vol1/fastq/ERR171/007/ERR1711867/ERR1711867_2.fastq.gz;	ftp.sra.ebi.ac.uk/vol1/err/ERR171/007/ERR1711867
SAMEA2731900	Nucleic acids preparations	Euk_DNA_RNA_ext	Sequencing library preparation	SMART_dT	ARC_BEGAOSW_r1	Sequencing and data quality control	ERR1712101	PRJEB6609	European Nucleotide Archive	PRJEB402	http://www.ebi.ac.uk/ena/data/view/PRJEB402	protists; metazoans	ftp.sra.ebi.ac.uk/vol1/fastq/ERR171/001/ERR1712101/ERR1712101_1.fastq.gz;ftp.sra.ebi.ac.uk/vol1/fastq/ERR171/001/ERR1712101/ERR1712101_2.fastq.gz;	ftp.sra.ebi.ac.uk/vol1/err/ERR171/001/ERR1712101
SAMEA2731992	Nucleic acids preparations	Euk_DNA_RNA_ext	Sequencing library preparation	SMART_dT	ARC_BEIAOSW_r1	Sequencing and data quality control	ERR1712157	PRJEB6609	European Nucleotide Archive	PRJEB402	http://www.ebi.ac.uk/ena/data/view/PRJEB402	protists; metazoans	ftp.sra.ebi.ac.uk/vol1/fastq/ERR171/007/ERR1712157/ERR1712157_1.fastq.gz;ftp.sra.ebi.ac.uk/vol1/fastq/ERR171/007/ERR1712157/ERR1712157_2.fastq.gz;	ftp.sra.ebi.ac.uk/vol1/err/ERR171/007/ERR1712157
SAMEA2731992	Nucleic acids preparations	Euk_DNA_RNA_ext	Sequencing library preparation	SMART_dT	ARC_BEIAOSW_r1	Sequencing and data quality control	ERR1712174	PRJEB6609	European Nucleotide Archive	PRJEB402	http://www.ebi.ac.uk/ena/data/view/PRJEB402	protists; metazoans	ftp.sra.ebi.ac.uk/vol1/fastq/ERR171/004/ERR1712174/ERR1712174_1.fastq.gz;ftp.sra.ebi.ac.uk/vol1/fastq/ERR171/004/ERR1712174/ERR1712174_2.fastq.gz;	ftp.sra.ebi.ac.uk/vol1/err/ERR171/004/ERR1712174
SAMEA2732035	Nucleic acids preparations	Euk_DNA_RNA_ext	Sequencing library preparation	SMART_dT	ARC_BEKAOSW_r1	Sequencing and data quality control	ERR1712067	PRJEB6609	European Nucleotide Archive	PRJEB402	http://www.ebi.ac.uk/ena/data/view/PRJEB402	protists; metazoans	ftp.sra.ebi.ac.uk/vol1/fastq/ERR171/007/ERR1712067/ERR1712067_1.fastq.gz;ftp.sra.ebi.ac.uk/vol1/fastq/ERR171/007/ERR1712067/ERR1712067_2.fastq.gz;	ftp.sra.ebi.ac.uk/vol1/err/ERR171/007/ERR1712067
SAMEA2732035	Nucleic acids preparations	Euk_DNA_RNA_ext	Sequencing library preparation	SMART_dT	ARC_BEKAOSW_r1	Sequencing and data quality control	ERR1711952	PRJEB6609	European Nucleotide Archive	PRJEB402	http://www.ebi.ac.uk/ena/data/view/PRJEB402	protists; metazoans	ftp.sra.ebi.ac.uk/vol1/fastq/ERR171/002/ERR1711952/ERR1711952_1.fastq.gz;ftp.sra.ebi.ac.uk/vol1/fastq/ERR171/002/ERR1711952/ERR1711952_2.fastq.gz;	ftp.sra.ebi.ac.uk/vol1/err/ERR171/002/ERR1711952
SAMEA2731987	Nucleic acids preparations	Euk_DNA_RNA_ext	Sequencing library preparation	SMART_dT	ARC_BELAOSW_r1	Sequencing and data quality control	ERR1711989	PRJEB6609	European Nucleotide Archive	PRJEB402	http://www.ebi.ac.uk/ena/data/view/PRJEB402	protists; metazoans	ftp.sra.ebi.ac.uk/vol1/fastq/ERR171/009/ERR1711989/ERR1711989_1.fastq.gz;ftp.sra.ebi.ac.uk/vol1/fastq/ERR171/009/ERR1711989/ERR1711989_2.fastq.gz;	ftp.sra.ebi.ac.uk/vol1/err/ERR171/009/ERR1711989
SAMEA2731987	Nucleic acids preparations	Euk_DNA_RNA_ext	Sequencing library preparation	SMART_dT	ARC_BELAOSW_r1	Sequencing and data quality control	ERR1712175	PRJEB6609	European Nucleotide Archive	PRJEB402	http://www.ebi.ac.uk/ena/data/view/PRJEB402	protists; metazoans	ftp.sra.ebi.ac.uk/vol1/fastq/ERR171/005/ERR1712175/ERR1712175_1.fastq.gz;ftp.sra.ebi.ac.uk/vol1/fastq/ERR171/005/ERR1712175/ERR1712175_2.fastq.gz;	ftp.sra.ebi.ac.uk/vol1/err/ERR171/005/ERR1712175
SAMEA2732732	Nucleic acids preparations	Euk_DNA_RNA_ext	Sequencing library preparation	SMART_dT	ARC_BEPAOSW_r1	Sequencing and data quality control	ERR1712050	PRJEB6609	European Nucleotide Archive	PRJEB402	http://www.ebi.ac.uk/ena/data/view/PRJEB402	protists; metazoans	ftp.sra.ebi.ac.uk/vol1/fastq/ERR171/000/ERR1712050/ERR1712050_1.fastq.gz;ftp.sra.ebi.ac.uk/vol1/fastq/ERR171/000/ERR1712050/ERR1712050_2.fastq.gz;	ftp.sra.ebi.ac.uk/vol1/err/ERR171/000/ERR1712050
SAMEA2732732	Nucleic acids preparations	Euk_DNA_RNA_ext	Sequencing library preparation	SMART_dT	ARC_BEPAOSW_r1	Sequencing and data quality control	ERR1711979	PRJEB6609	European Nucleotide Archive	PRJEB402	http://www.ebi.ac.uk/ena/data/view/PRJEB402	protists; metazoans	ftp.sra.ebi.ac.uk/vol1/fastq/ERR171/009/ERR1711979/ERR1711979_1.fastq.gz;ftp.sra.ebi.ac.uk/vol1/fastq/ERR171/009/ERR1711979/ERR1711979_2.fastq.gz;	ftp.sra.ebi.ac.uk/vol1/err/ERR171/009/ERR1711979
SAMEA2732785	Nucleic acids preparations	Euk_DNA_RNA_ext	Sequencing library preparation	SMART_dT	ARC_BEQAOSW_r1	Sequencing and data quality control	ERR1712077	PRJEB6609	European Nucleotide Archive	PRJEB402	http://www.ebi.ac.uk/ena/data/view/PRJEB402	protists; metazoans	ftp.sra.ebi.ac.uk/vol1/fastq/ERR171/007/ERR1712077/ERR1712077_1.fastq.gz;ftp.sra.ebi.ac.uk/vol1/fastq/ERR171/007/ERR1712077/ERR1712077_2.fastq.gz;	ftp.sra.ebi.ac.uk/vol1/err/ERR171/007/ERR1712077
SAMEA2732785	Nucleic acids preparations	Euk_DNA_RNA_ext	Sequencing library preparation	SMART_dT	ARC_BEQAOSW_r1	Sequencing and data quality control	ERR1712020	PRJEB6609	European Nucleotide Archive	PRJEB402	http://www.ebi.ac.uk/ena/data/view/PRJEB402	protists; metazoans	ftp.sra.ebi.ac.uk/vol1/fastq/ERR171/000/ERR1712020/ERR1712020_1.fastq.gz;ftp.sra.ebi.ac.uk/vol1/fastq/ERR171/000/ERR1712020/ERR1712020_2.fastq.gz;	ftp.sra.ebi.ac.uk/vol1/err/ERR171/000/ERR1712020
SAMEA2732729	Nucleic acids preparations	Euk_DNA_RNA_ext	Sequencing library preparation	SMART_dT	ARC_BERAOSW_r1	Sequencing and data quality control	ERR1711895	PRJEB6609	European Nucleotide Archive	PRJEB402	http://www.ebi.ac.uk/ena/data/view/PRJEB402	protists; metazoans	ftp.sra.ebi.ac.uk/vol1/fastq/ERR171/005/ERR1711895/ERR1711895_1.fastq.gz;ftp.sra.ebi.ac.uk/vol1/fastq/ERR171/005/ERR1711895/ERR1711895_2.fastq.gz;	ftp.sra.ebi.ac.uk/vol1/err/ERR171/005/ERR1711895
SAMEA2732729	Nucleic acids preparations	Euk_DNA_RNA_ext	Sequencing library preparation	SMART_dT	ARC_BERAOSW_r1	Sequencing and data quality control	ERR1712120	PRJEB6609	European Nucleotide Archive	PRJEB402	http://www.ebi.ac.uk/ena/data/view/PRJEB402	protists; metazoans	ftp.sra.ebi.ac.uk/vol1/fastq/ERR171/000/ERR1712120/ERR1712120_1.fastq.gz;ftp.sra.ebi.ac.uk/vol1/fastq/ERR171/000/ERR1712120/ERR1712120_2.fastq.gz;	ftp.sra.ebi.ac.uk/vol1/err/ERR171/000/ERR1712120
SAMEA2623035	Nucleic acids preparations	Euk_DNA_RNA_ext	Sequencing library preparation	SMART_dT	ARC_BETAOSW_r1	Sequencing and data quality control	ERR1711881	PRJEB6609	European Nucleotide Archive	PRJEB402	http://www.ebi.ac.uk/ena/data/view/PRJEB402	protists; metazoans	ftp.sra.ebi.ac.uk/vol1/fastq/ERR171/001/ERR1711881/ERR1711881_1.fastq.gz;ftp.sra.ebi.ac.uk/vol1/fastq/ERR171/001/ERR1711881/ERR1711881_2.fastq.gz;	ftp.sra.ebi.ac.uk/vol1/err/ERR171/001/ERR1711881
SAMEA2623035	Nucleic acids preparations	Euk_DNA_RNA_ext	Sequencing library preparation	SMART_dT	ARC_BETAOSW_r1	Sequencing and data quality control	ERR1712036	PRJEB6609	European Nucleotide Archive	PRJEB402	http://www.ebi.ac.uk/ena/data/view/PRJEB402	protists; metazoans	ftp.sra.ebi.ac.uk/vol1/fastq/ERR171/006/ERR1712036/ERR1712036_1.fastq.gz;ftp.sra.ebi.ac.uk/vol1/fastq/ERR171/006/ERR1712036/ERR1712036_2.fastq.gz;	ftp.sra.ebi.ac.uk/vol1/err/ERR171/006/ERR1712036
SAMEA2732135	Nucleic acids preparations	Euk_DNA_RNA_ext	Sequencing library preparation	SMART_dT	ARC_BFBAOSW_r1	Sequencing and data quality control	ERR1712117	PRJEB6609	European Nucleotide Archive	PRJEB402	http://www.ebi.ac.uk/ena/data/view/PRJEB402	protists; metazoans	ftp.sra.ebi.ac.uk/vol1/fastq/ERR171/007/ERR1712117/ERR1712117_1.fastq.gz;ftp.sra.ebi.ac.uk/vol1/fastq/ERR171/007/ERR1712117/ERR1712117_2.fastq.gz;	ftp.sra.ebi.ac.uk/vol1/err/ERR171/007/ERR1712117
SAMEA2732135	Nucleic acids preparations	Euk_DNA_RNA_ext	Sequencing library preparation	SMART_dT	ARC_BFBAOSW_r1	Sequencing and data quality control	ERR1712027	PRJEB6609	European Nucleotide Archive	PRJEB402	http://www.ebi.ac.uk/ena/data/view/PRJEB402	protists; metazoans	ftp.sra.ebi.ac.uk/vol1/fastq/ERR171/007/ERR1712027/ERR1712027_1.fastq.gz;ftp.sra.ebi.ac.uk/vol1/fastq/ERR171/007/ERR1712027/ERR1712027_2.fastq.gz;	ftp.sra.ebi.ac.uk/vol1/err/ERR171/007/ERR1712027
SAMEA2623018	Nucleic acids preparations	Euk_DNA_RNA_ext	Sequencing library preparation	SMART_dT	ARC_BFDAOSW_r1	Sequencing and data quality control	ERR1712054	PRJEB6609	European Nucleotide Archive	PRJEB402	http://www.ebi.ac.uk/ena/data/view/PRJEB402	protists; metazoans	ftp.sra.ebi.ac.uk/vol1/fastq/ERR171/004/ERR1712054/ERR1712054_1.fastq.gz;ftp.sra.ebi.ac.uk/vol1/fastq/ERR171/004/ERR1712054/ERR1712054_2.fastq.gz;	ftp.sra.ebi.ac.uk/vol1/err/ERR171/004/ERR1712054
SAMEA2623018	Nucleic acids preparations	Euk_DNA_RNA_ext	Sequencing library preparation	SMART_dT	ARC_BFDAOSW_r1	Sequencing and data quality control	ERR1711975	PRJEB6609	European Nucleotide Archive	PRJEB402	http://www.ebi.ac.uk/ena/data/view/PRJEB402	protists; metazoans	ftp.sra.ebi.ac.uk/vol1/fastq/ERR171/005/ERR1711975/ERR1711975_1.fastq.gz;ftp.sra.ebi.ac.uk/vol1/fastq/ERR171/005/ERR1711975/ERR1711975_2.fastq.gz;	ftp.sra.ebi.ac.uk/vol1/err/ERR171/005/ERR1711975
SAMEA2623016	Nucleic acids preparations	Euk_DNA_RNA_ext	Sequencing library preparation	SMART_dT	ARC_BFEAOSW_r1	Sequencing and data quality control	ERR1712178	PRJEB6609	European Nucleotide Archive	PRJEB402	http://www.ebi.ac.uk/ena/data/view/PRJEB402	protists; metazoans	ftp.sra.ebi.ac.uk/vol1/fastq/ERR171/008/ERR1712178/ERR1712178_1.fastq.gz;ftp.sra.ebi.ac.uk/vol1/fastq/ERR171/008/ERR1712178/ERR1712178_2.fastq.gz;	ftp.sra.ebi.ac.uk/vol1/err/ERR171/008/ERR1712178
SAMEA2623016	Nucleic acids preparations	Euk_DNA_RNA_ext	Sequencing library preparation	SMART_dT	ARC_BFEAOSW_r1	Sequencing and data quality control	ERR1711912	PRJEB6609	European Nucleotide Archive	PRJEB402	http://www.ebi.ac.uk/ena/data/view/PRJEB402	protists; metazoans	ftp.sra.ebi.ac.uk/vol1/fastq/ERR171/002/ERR1711912/ERR1711912_1.fastq.gz;ftp.sra.ebi.ac.uk/vol1/fastq/ERR171/002/ERR1711912/ERR1711912_2.fastq.gz;	ftp.sra.ebi.ac.uk/vol1/err/ERR171/002/ERR1711912
SAMEA2623228	Nucleic acids preparations	Euk_DNA_RNA_ext	Sequencing library preparation	SMART_dT	ARC_BFFAOSW_r1	Sequencing and data quality control	ERR1711903	PRJEB6609	European Nucleotide Archive	PRJEB402	http://www.ebi.ac.uk/ena/data/view/PRJEB402	protists; metazoans	ftp.sra.ebi.ac.uk/vol1/fastq/ERR171/003/ERR1711903/ERR1711903_1.fastq.gz;ftp.sra.ebi.ac.uk/vol1/fastq/ERR171/003/ERR1711903/ERR1711903_2.fastq.gz;	ftp.sra.ebi.ac.uk/vol1/err/ERR171/003/ERR1711903
SAMEA2623228	Nucleic acids preparations	Euk_DNA_RNA_ext	Sequencing library preparation	SMART_dT	ARC_BFFAOSW_r1	Sequencing and data quality control	ERR1712162	PRJEB6609	European Nucleotide Archive	PRJEB402	http://www.ebi.ac.uk/ena/data/view/PRJEB402	protists; metazoans	ftp.sra.ebi.ac.uk/vol1/fastq/ERR171/002/ERR1712162/ERR1712162_1.fastq.gz;ftp.sra.ebi.ac.uk/vol1/fastq/ERR171/002/ERR1712162/ERR1712162_2.fastq.gz;	ftp.sra.ebi.ac.uk/vol1/err/ERR171/002/ERR1712162
SAMEA2623226	Nucleic acids preparations	Euk_DNA_RNA_ext	Sequencing library preparation	SMART_dT	ARC_BFKAOSW_r1	Sequencing and data quality control	ERR1711927	PRJEB6609	European Nucleotide Archive	PRJEB402	http://www.ebi.ac.uk/ena/data/view/PRJEB402	protists; metazoans	ftp.sra.ebi.ac.uk/vol1/fastq/ERR171/007/ERR1711927/ERR1711927_1.fastq.gz;ftp.sra.ebi.ac.uk/vol1/fastq/ERR171/007/ERR1711927/ERR1711927_2.fastq.gz;	ftp.sra.ebi.ac.uk/vol1/err/ERR171/007/ERR1711927
SAMEA2623226	Nucleic acids preparations	Euk_DNA_RNA_ext	Sequencing library preparation	SMART_dT	ARC_BFKAOSW_r1	Sequencing and data quality control	ERR1712091	PRJEB6609	European Nucleotide Archive	PRJEB402	http://www.ebi.ac.uk/ena/data/view/PRJEB402	protists; metazoans	ftp.sra.ebi.ac.uk/vol1/fastq/ERR171/001/ERR1712091/ERR1712091_1.fastq.gz;ftp.sra.ebi.ac.uk/vol1/fastq/ERR171/001/ERR1712091/ERR1712091_2.fastq.gz;	ftp.sra.ebi.ac.uk/vol1/err/ERR171/001/ERR1712091
SAMEA2623246	Nucleic acids preparations	Euk_DNA_RNA_ext	Sequencing library preparation	SMART_dT	ARC_BFLAOSW_r1	Sequencing and data quality control	ERR1712034	PRJEB6609	European Nucleotide Archive	PRJEB402	http://www.ebi.ac.uk/ena/data/view/PRJEB402	protists; metazoans	ftp.sra.ebi.ac.uk/vol1/fastq/ERR171/004/ERR1712034/ERR1712034_1.fastq.gz;ftp.sra.ebi.ac.uk/vol1/fastq/ERR171/004/ERR1712034/ERR1712034_2.fastq.gz;	ftp.sra.ebi.ac.uk/vol1/err/ERR171/004/ERR1712034
SAMEA2623246	Nucleic acids preparations	Euk_DNA_RNA_ext	Sequencing library preparation	SMART_dT	ARC_BFLAOSW_r1	Sequencing and data quality control	ERR1711925	PRJEB6609	European Nucleotide Archive	PRJEB402	http://www.ebi.ac.uk/ena/data/view/PRJEB402	protists; metazoans	ftp.sra.ebi.ac.uk/vol1/fastq/ERR171/005/ERR1711925/ERR1711925_1.fastq.gz;ftp.sra.ebi.ac.uk/vol1/fastq/ERR171/005/ERR1711925/ERR1711925_2.fastq.gz;	ftp.sra.ebi.ac.uk/vol1/err/ERR171/005/ERR1711925
SAMEA2732980	Nucleic acids preparations	Euk_DNA_RNA_ext	Sequencing library preparation	SMART_dT	ARC_BFPAOSW_r1	Sequencing and data quality control	ERR1711940	PRJEB6609	European Nucleotide Archive	PRJEB402	http://www.ebi.ac.uk/ena/data/view/PRJEB402	protists; metazoans	ftp.sra.ebi.ac.uk/vol1/fastq/ERR171/000/ERR1711940/ERR1711940_1.fastq.gz;ftp.sra.ebi.ac.uk/vol1/fastq/ERR171/000/ERR1711940/ERR1711940_2.fastq.gz;	ftp.sra.ebi.ac.uk/vol1/err/ERR171/000/ERR1711940
SAMEA2732980	Nucleic acids preparations	Euk_DNA_RNA_ext	Sequencing library preparation	SMART_dT	ARC_BFPAOSW_r1	Sequencing and data quality control	ERR1712143	PRJEB6609	European Nucleotide Archive	PRJEB402	http://www.ebi.ac.uk/ena/data/view/PRJEB402	protists; metazoans	ftp.sra.ebi.ac.uk/vol1/fastq/ERR171/003/ERR1712143/ERR1712143_1.fastq.gz;ftp.sra.ebi.ac.uk/vol1/fastq/ERR171/003/ERR1712143/ERR1712143_2.fastq.gz;	ftp.sra.ebi.ac.uk/vol1/err/ERR171/003/ERR1712143
SAMEA2623204	Nucleic acids preparations	Euk_DNA_RNA_ext	Sequencing library preparation	SMART_dT	ARC_BFRAOSW_r1	Sequencing and data quality control	ERR1712149	PRJEB6609	European Nucleotide Archive	PRJEB402	http://www.ebi.ac.uk/ena/data/view/PRJEB402	protists; metazoans	ftp.sra.ebi.ac.uk/vol1/fastq/ERR171/009/ERR1712149/ERR1712149_1.fastq.gz;ftp.sra.ebi.ac.uk/vol1/fastq/ERR171/009/ERR1712149/ERR1712149_2.fastq.gz;	ftp.sra.ebi.ac.uk/vol1/err/ERR171/009/ERR1712149
SAMEA2623204	Nucleic acids preparations	Euk_DNA_RNA_ext	Sequencing library preparation	SMART_dT	ARC_BFRAOSW_r1	Sequencing and data quality control	ERR1712193	PRJEB6609	European Nucleotide Archive	PRJEB402	http://www.ebi.ac.uk/ena/data/view/PRJEB402	protists; metazoans	ftp.sra.ebi.ac.uk/vol1/fastq/ERR171/003/ERR1712193/ERR1712193_1.fastq.gz;ftp.sra.ebi.ac.uk/vol1/fastq/ERR171/003/ERR1712193/ERR1712193_2.fastq.gz;	ftp.sra.ebi.ac.uk/vol1/err/ERR171/003/ERR1712193
SAMEA2623247	Nucleic acids preparations	Euk_DNA_RNA_ext	Sequencing library preparation	SMART_dT	ARC_BFSAOSW_r1	Sequencing and data quality control	ERR1711864	PRJEB6609	European Nucleotide Archive	PRJEB402	http://www.ebi.ac.uk/ena/data/view/PRJEB402	protists; metazoans	ftp.sra.ebi.ac.uk/vol1/fastq/ERR171/004/ERR1711864/ERR1711864_1.fastq.gz;ftp.sra.ebi.ac.uk/vol1/fastq/ERR171/004/ERR1711864/ERR1711864_2.fastq.gz;	ftp.sra.ebi.ac.uk/vol1/err/ERR171/004/ERR1711864
SAMEA2623247	Nucleic acids preparations	Euk_DNA_RNA_ext	Sequencing library preparation	SMART_dT	ARC_BFSAOSW_r1	Sequencing and data quality control	ERR1712059	PRJEB6609	European Nucleotide Archive	PRJEB402	http://www.ebi.ac.uk/ena/data/view/PRJEB402	protists; metazoans	ftp.sra.ebi.ac.uk/vol1/fastq/ERR171/009/ERR1712059/ERR1712059_1.fastq.gz;ftp.sra.ebi.ac.uk/vol1/fastq/ERR171/009/ERR1712059/ERR1712059_2.fastq.gz;	ftp.sra.ebi.ac.uk/vol1/err/ERR171/009/ERR1712059
SAMEA2621791	Nucleic acids preparations	Euk_DNA_RNA_ext	Sequencing library preparation	SMART_dT	ARC_BISBOSW_r1	Sequencing and data quality control	ERR1712103	PRJEB6609	European Nucleotide Archive	PRJEB402	http://www.ebi.ac.uk/ena/data/view/PRJEB402	protists; metazoans	ftp.sra.ebi.ac.uk/vol1/fastq/ERR171/003/ERR1712103/ERR1712103_1.fastq.gz;ftp.sra.ebi.ac.uk/vol1/fastq/ERR171/003/ERR1712103/ERR1712103_2.fastq.gz;	ftp.sra.ebi.ac.uk/vol1/err/ERR171/003/ERR1712103
SAMEA2621791	Nucleic acids preparations	Euk_DNA_RNA_ext	Sequencing library preparation	SMART_dT	ARC_BISBOSW_r1	Sequencing and data quality control	ERR1711965	PRJEB6609	European Nucleotide Archive	PRJEB402	http://www.ebi.ac.uk/ena/data/view/PRJEB402	protists; metazoans	ftp.sra.ebi.ac.uk/vol1/fastq/ERR171/005/ERR1711965/ERR1711965_1.fastq.gz;ftp.sra.ebi.ac.uk/vol1/fastq/ERR171/005/ERR1711965/ERR1711965_2.fastq.gz;	ftp.sra.ebi.ac.uk/vol1/err/ERR171/005/ERR1711965
SAMEA2621789	Nucleic acids preparations	Euk_DNA_RNA_ext	Sequencing library preparation	SMART_dT	ARC_BKEAOSW_r1	Sequencing and data quality control	ERR1711938	PRJEB6609	European Nucleotide Archive	PRJEB402	http://www.ebi.ac.uk/ena/data/view/PRJEB402	protists; metazoans	ftp.sra.ebi.ac.uk/vol1/fastq/ERR171/008/ERR1711938/ERR1711938_1.fastq.gz;ftp.sra.ebi.ac.uk/vol1/fastq/ERR171/008/ERR1711938/ERR1711938_2.fastq.gz;	ftp.sra.ebi.ac.uk/vol1/err/ERR171/008/ERR1711938
SAMEA2621789	Nucleic acids preparations	Euk_DNA_RNA_ext	Sequencing library preparation	SMART_dT	ARC_BKEAOSW_r1	Sequencing and data quality control	ERR1712009	PRJEB6609	European Nucleotide Archive	PRJEB402	http://www.ebi.ac.uk/ena/data/view/PRJEB402	protists; metazoans	ftp.sra.ebi.ac.uk/vol1/fastq/ERR171/009/ERR1712009/ERR1712009_1.fastq.gz;ftp.sra.ebi.ac.uk/vol1/fastq/ERR171/009/ERR1712009/ERR1712009_2.fastq.gz;	ftp.sra.ebi.ac.uk/vol1/err/ERR171/009/ERR1712009
SAMEA2619554	Nucleic acids preparations	Euk_DNA_RNA_ext	Sequencing library preparation	SMART_dT	ARC_BKFAOSW_r1	Sequencing and data quality control	ERR1712007	PRJEB6609	European Nucleotide Archive	PRJEB402	http://www.ebi.ac.uk/ena/data/view/PRJEB402	protists; metazoans	ftp.sra.ebi.ac.uk/vol1/fastq/ERR171/007/ERR1712007/ERR1712007_1.fastq.gz;ftp.sra.ebi.ac.uk/vol1/fastq/ERR171/007/ERR1712007/ERR1712007_2.fastq.gz;	ftp.sra.ebi.ac.uk/vol1/err/ERR171/007/ERR1712007
SAMEA2619554	Nucleic acids preparations	Euk_DNA_RNA_ext	Sequencing library preparation	SMART_dT	ARC_BKFAOSW_r1	Sequencing and data quality control	ERR1712206	PRJEB6609	European Nucleotide Archive	PRJEB402	http://www.ebi.ac.uk/ena/data/view/PRJEB402	protists; metazoans	ftp.sra.ebi.ac.uk/vol1/fastq/ERR171/006/ERR1712206/ERR1712206_1.fastq.gz;ftp.sra.ebi.ac.uk/vol1/fastq/ERR171/006/ERR1712206/ERR1712206_2.fastq.gz;	ftp.sra.ebi.ac.uk/vol1/err/ERR171/006/ERR1712206
SAMEA2731167	Nucleic acids preparations	Euk_DNA_RNA_ext	Sequencing library preparation	SMART_dT	ARC_BLCAOSW_r1	Sequencing and data quality control	ERR1712105	PRJEB6609	European Nucleotide Archive	PRJEB402	http://www.ebi.ac.uk/ena/data/view/PRJEB402	protists; metazoans	ftp.sra.ebi.ac.uk/vol1/fastq/ERR171/005/ERR1712105/ERR1712105_1.fastq.gz;ftp.sra.ebi.ac.uk/vol1/fastq/ERR171/005/ERR1712105/ERR1712105_2.fastq.gz;	ftp.sra.ebi.ac.uk/vol1/err/ERR171/005/ERR1712105
SAMEA2731167	Nucleic acids preparations	Euk_DNA_RNA_ext	Sequencing library preparation	SMART_dT	ARC_BLCAOSW_r1	Sequencing and data quality control	ERR1712090	PRJEB6609	European Nucleotide Archive	PRJEB402	http://www.ebi.ac.uk/ena/data/view/PRJEB402	protists; metazoans	ftp.sra.ebi.ac.uk/vol1/fastq/ERR171/000/ERR1712090/ERR1712090_1.fastq.gz;ftp.sra.ebi.ac.uk/vol1/fastq/ERR171/000/ERR1712090/ERR1712090_2.fastq.gz;	ftp.sra.ebi.ac.uk/vol1/err/ERR171/000/ERR1712090
SAMEA2732891	Nucleic acids preparations	Euk_DNA_RNA_ext	Sequencing library preparation	SMART_dT	ARC_BNLAOSW_r1	Sequencing and data quality control	ERR1739839	PRJEB6609	European Nucleotide Archive	PRJEB402	http://www.ebi.ac.uk/ena/data/view/PRJEB402	protists; metazoans	ftp.sra.ebi.ac.uk/vol1/fastq/ERR173/009/ERR1739839/ERR1739839_1.fastq.gz;ftp.sra.ebi.ac.uk/vol1/fastq/ERR173/009/ERR1739839/ERR1739839_2.fastq.gz;	ftp.sra.ebi.ac.uk/vol1/err/ERR173/009/ERR1739839
SAMEA2732891	Nucleic acids preparations	Euk_DNA_RNA_ext	Sequencing library preparation	SMART_dT	ARC_BNLAOSW_r1	Sequencing and data quality control	ERR1739838	PRJEB6609	European Nucleotide Archive	PRJEB402	http://www.ebi.ac.uk/ena/data/view/PRJEB402	protists; metazoans	ftp.sra.ebi.ac.uk/vol1/fastq/ERR173/008/ERR1739838/ERR1739838_1.fastq.gz;ftp.sra.ebi.ac.uk/vol1/fastq/ERR173/008/ERR1739838/ERR1739838_2.fastq.gz;	ftp.sra.ebi.ac.uk/vol1/err/ERR173/008/ERR1739838
SAMEA2732914	Nucleic acids preparations	Euk_DNA_RNA_ext	Sequencing library preparation	SMART_dT	ARC_BRVAOSW_r1	Sequencing and data quality control	ERR1712066	PRJEB6609	European Nucleotide Archive	PRJEB402	http://www.ebi.ac.uk/ena/data/view/PRJEB402	protists; metazoans	ftp.sra.ebi.ac.uk/vol1/fastq/ERR171/006/ERR1712066/ERR1712066_1.fastq.gz;ftp.sra.ebi.ac.uk/vol1/fastq/ERR171/006/ERR1712066/ERR1712066_2.fastq.gz;	ftp.sra.ebi.ac.uk/vol1/err/ERR171/006/ERR1712066
SAMEA2732914	Nucleic acids preparations	Euk_DNA_RNA_ext	Sequencing library preparation	SMART_dT	ARC_BRVAOSW_r1	Sequencing and data quality control	ERR1711930	PRJEB6609	European Nucleotide Archive	PRJEB402	http://www.ebi.ac.uk/ena/data/view/PRJEB402	protists; metazoans	ftp.sra.ebi.ac.uk/vol1/fastq/ERR171/000/ERR1711930/ERR1711930_1.fastq.gz;ftp.sra.ebi.ac.uk/vol1/fastq/ERR171/000/ERR1711930/ERR1711930_2.fastq.gz;	ftp.sra.ebi.ac.uk/vol1/err/ERR171/000/ERR1711930
SAMEA2623092	Nucleic acids preparations	Euk_DNA_RNA_ext	Sequencing library preparation	SMART_dT	ARC_BSBAOSW_r1	Sequencing and data quality control	ERR1712132	PRJEB6609	European Nucleotide Archive	PRJEB402	http://www.ebi.ac.uk/ena/data/view/PRJEB402	protists; metazoans	ftp.sra.ebi.ac.uk/vol1/fastq/ERR171/002/ERR1712132/ERR1712132_1.fastq.gz;ftp.sra.ebi.ac.uk/vol1/fastq/ERR171/002/ERR1712132/ERR1712132_2.fastq.gz;	ftp.sra.ebi.ac.uk/vol1/err/ERR171/002/ERR1712132
SAMEA2623092	Nucleic acids preparations	Euk_DNA_RNA_ext	Sequencing library preparation	SMART_dT	ARC_BSBAOSW_r1	Sequencing and data quality control	ERR1712072	PRJEB6609	European Nucleotide Archive	PRJEB402	http://www.ebi.ac.uk/ena/data/view/PRJEB402	protists; metazoans	ftp.sra.ebi.ac.uk/vol1/fastq/ERR171/002/ERR1712072/ERR1712072_1.fastq.gz;ftp.sra.ebi.ac.uk/vol1/fastq/ERR171/002/ERR1712072/ERR1712072_2.fastq.gz;	ftp.sra.ebi.ac.uk/vol1/err/ERR171/002/ERR1712072
SAMEA2623090	Nucleic acids preparations	Euk_DNA_RNA_ext	Sequencing library preparation	SMART_dT	ARC_BSCAOSW_r1	Sequencing and data quality control	ERR1711883	PRJEB6609	European Nucleotide Archive	PRJEB402	http://www.ebi.ac.uk/ena/data/view/PRJEB402	protists; metazoans	ftp.sra.ebi.ac.uk/vol1/fastq/ERR171/003/ERR1711883/ERR1711883_1.fastq.gz;ftp.sra.ebi.ac.uk/vol1/fastq/ERR171/003/ERR1711883/ERR1711883_2.fastq.gz;	ftp.sra.ebi.ac.uk/vol1/err/ERR171/003/ERR1711883
SAMEA2623090	Nucleic acids preparations	Euk_DNA_RNA_ext	Sequencing library preparation	SMART_dT	ARC_BSCAOSW_r1	Sequencing and data quality control	ERR1711981	PRJEB6609	European Nucleotide Archive	PRJEB402	http://www.ebi.ac.uk/ena/data/view/PRJEB402	protists; metazoans	ftp.sra.ebi.ac.uk/vol1/fastq/ERR171/001/ERR1711981/ERR1711981_1.fastq.gz;ftp.sra.ebi.ac.uk/vol1/fastq/ERR171/001/ERR1711981/ERR1711981_2.fastq.gz;	ftp.sra.ebi.ac.uk/vol1/err/ERR171/001/ERR1711981
SAMEA2732843	Nucleic acids preparations	Euk_DNA_RNA_ext	Sequencing library preparation	SMART_dT	ARC_BSFAOSW_r1	Sequencing and data quality control	ERR1712040	PRJEB6609	European Nucleotide Archive	PRJEB402	http://www.ebi.ac.uk/ena/data/view/PRJEB402	protists; metazoans	ftp.sra.ebi.ac.uk/vol1/fastq/ERR171/000/ERR1712040/ERR1712040_1.fastq.gz;ftp.sra.ebi.ac.uk/vol1/fastq/ERR171/000/ERR1712040/ERR1712040_2.fastq.gz;	ftp.sra.ebi.ac.uk/vol1/err/ERR171/000/ERR1712040
SAMEA2732843	Nucleic acids preparations	Euk_DNA_RNA_ext	Sequencing library preparation	SMART_dT	ARC_BSFAOSW_r1	Sequencing and data quality control	ERR1711972	PRJEB6609	European Nucleotide Archive	PRJEB402	http://www.ebi.ac.uk/ena/data/view/PRJEB402	protists; metazoans	ftp.sra.ebi.ac.uk/vol1/fastq/ERR171/002/ERR1711972/ERR1711972_1.fastq.gz;ftp.sra.ebi.ac.uk/vol1/fastq/ERR171/002/ERR1711972/ERR1711972_2.fastq.gz;	ftp.sra.ebi.ac.uk/vol1/err/ERR171/002/ERR1711972
SAMEA2732736	Nucleic acids preparations	Euk_DNA_RNA_ext	Sequencing library preparation	SMART_dT	ARC_BSHAOSW_r1	Sequencing and data quality control	ERR1711926	PRJEB6609	European Nucleotide Archive	PRJEB402	http://www.ebi.ac.uk/ena/data/view/PRJEB402	protists; metazoans	ftp.sra.ebi.ac.uk/vol1/fastq/ERR171/006/ERR1711926/ERR1711926_1.fastq.gz;ftp.sra.ebi.ac.uk/vol1/fastq/ERR171/006/ERR1711926/ERR1711926_2.fastq.gz;	ftp.sra.ebi.ac.uk/vol1/err/ERR171/006/ERR1711926
SAMEA2732736	Nucleic acids preparations	Euk_DNA_RNA_ext	Sequencing library preparation	SMART_dT	ARC_BSHAOSW_r1	Sequencing and data quality control	ERR1711973	PRJEB6609	European Nucleotide Archive	PRJEB402	http://www.ebi.ac.uk/ena/data/view/PRJEB402	protists; metazoans	ftp.sra.ebi.ac.uk/vol1/fastq/ERR171/003/ERR1711973/ERR1711973_1.fastq.gz;ftp.sra.ebi.ac.uk/vol1/fastq/ERR171/003/ERR1711973/ERR1711973_2.fastq.gz;	ftp.sra.ebi.ac.uk/vol1/err/ERR171/003/ERR1711973
SAMEA2623072	Nucleic acids preparations	Euk_DNA_RNA_ext	Sequencing library preparation	SMART_dT	ARC_BSIAOSW_r1	Sequencing and data quality control	ERR1711988	PRJEB6609	European Nucleotide Archive	PRJEB402	http://www.ebi.ac.uk/ena/data/view/PRJEB402	protists; metazoans	ftp.sra.ebi.ac.uk/vol1/fastq/ERR171/008/ERR1711988/ERR1711988_1.fastq.gz;ftp.sra.ebi.ac.uk/vol1/fastq/ERR171/008/ERR1711988/ERR1711988_2.fastq.gz;	ftp.sra.ebi.ac.uk/vol1/err/ERR171/008/ERR1711988
SAMEA2623072	Nucleic acids preparations	Euk_DNA_RNA_ext	Sequencing library preparation	SMART_dT	ARC_BSIAOSW_r1	Sequencing and data quality control	ERR1711987	PRJEB6609	European Nucleotide Archive	PRJEB402	http://www.ebi.ac.uk/ena/data/view/PRJEB402	protists; metazoans	ftp.sra.ebi.ac.uk/vol1/fastq/ERR171/007/ERR1711987/ERR1711987_1.fastq.gz;ftp.sra.ebi.ac.uk/vol1/fastq/ERR171/007/ERR1711987/ERR1711987_2.fastq.gz;	ftp.sra.ebi.ac.uk/vol1/err/ERR171/007/ERR1711987
SAMEA2732594	Nucleic acids preparations	Euk_DNA_RNA_ext	Sequencing library preparation	SMART_dT	ARC_BTSAOSW_r1	Sequencing and data quality control	ERR1711889	PRJEB6609	European Nucleotide Archive	PRJEB402	http://www.ebi.ac.uk/ena/data/view/PRJEB402	protists; metazoans	ftp.sra.ebi.ac.uk/vol1/fastq/ERR171/009/ERR1711889/ERR1711889_1.fastq.gz;ftp.sra.ebi.ac.uk/vol1/fastq/ERR171/009/ERR1711889/ERR1711889_2.fastq.gz;	ftp.sra.ebi.ac.uk/vol1/err/ERR171/009/ERR1711889
SAMEA2732594	Nucleic acids preparations	Euk_DNA_RNA_ext	Sequencing library preparation	SMART_dT	ARC_BTSAOSW_r1	Sequencing and data quality control	ERR1712240	PRJEB6609	European Nucleotide Archive	PRJEB402	http://www.ebi.ac.uk/ena/data/view/PRJEB402	protists; metazoans	ftp.sra.ebi.ac.uk/vol1/fastq/ERR171/000/ERR1712240/ERR1712240_1.fastq.gz;ftp.sra.ebi.ac.uk/vol1/fastq/ERR171/000/ERR1712240/ERR1712240_2.fastq.gz;	ftp.sra.ebi.ac.uk/vol1/err/ERR171/000/ERR1712240
SAMEA2732863	Nucleic acids preparations	Euk_DNA_RNA_ext	Sequencing library preparation	SMART_dT	ARC_BVCAOSW_r1	Sequencing and data quality control	ERR1712112	PRJEB6609	European Nucleotide Archive	PRJEB402	http://www.ebi.ac.uk/ena/data/view/PRJEB402	protists; metazoans	ftp.sra.ebi.ac.uk/vol1/fastq/ERR171/002/ERR1712112/ERR1712112_1.fastq.gz;ftp.sra.ebi.ac.uk/vol1/fastq/ERR171/002/ERR1712112/ERR1712112_2.fastq.gz;	ftp.sra.ebi.ac.uk/vol1/err/ERR171/002/ERR1712112
SAMEA2732863	Nucleic acids preparations	Euk_DNA_RNA_ext	Sequencing library preparation	SMART_dT	ARC_BVCAOSW_r1	Sequencing and data quality control	ERR1712114	PRJEB6609	European Nucleotide Archive	PRJEB402	http://www.ebi.ac.uk/ena/data/view/PRJEB402	protists; metazoans	ftp.sra.ebi.ac.uk/vol1/fastq/ERR171/004/ERR1712114/ERR1712114_1.fastq.gz;ftp.sra.ebi.ac.uk/vol1/fastq/ERR171/004/ERR1712114/ERR1712114_2.fastq.gz;	ftp.sra.ebi.ac.uk/vol1/err/ERR171/004/ERR1712114
SAMEA2732508	Nucleic acids preparations	Euk_DNA_RNA_ext	Sequencing library preparation	SMART_dT	ARC_BVKAOSW_r1	Sequencing and data quality control	ERR1712239	PRJEB6609	European Nucleotide Archive	PRJEB402	http://www.ebi.ac.uk/ena/data/view/PRJEB402	protists; metazoans	ftp.sra.ebi.ac.uk/vol1/fastq/ERR171/009/ERR1712239/ERR1712239_1.fastq.gz;ftp.sra.ebi.ac.uk/vol1/fastq/ERR171/009/ERR1712239/ERR1712239_2.fastq.gz;	ftp.sra.ebi.ac.uk/vol1/err/ERR171/009/ERR1712239
SAMEA2732508	Nucleic acids preparations	Euk_DNA_RNA_ext	Sequencing library preparation	SMART_dT	ARC_BVKAOSW_r1	Sequencing and data quality control	ERR1712082	PRJEB6609	European Nucleotide Archive	PRJEB402	http://www.ebi.ac.uk/ena/data/view/PRJEB402	protists; metazoans	ftp.sra.ebi.ac.uk/vol1/fastq/ERR171/002/ERR1712082/ERR1712082_1.fastq.gz;ftp.sra.ebi.ac.uk/vol1/fastq/ERR171/002/ERR1712082/ERR1712082_2.fastq.gz;	ftp.sra.ebi.ac.uk/vol1/err/ERR171/002/ERR1712082
SAMEA2623397	Nucleic acids preparations	Euk_DNA_RNA_ext	Sequencing library preparation	SMART_dT	ARC_BVMAOSW_r1	Sequencing and data quality control	ERR1712169	PRJEB6609	European Nucleotide Archive	PRJEB402	http://www.ebi.ac.uk/ena/data/view/PRJEB402	protists; metazoans	ftp.sra.ebi.ac.uk/vol1/fastq/ERR171/009/ERR1712169/ERR1712169_1.fastq.gz;ftp.sra.ebi.ac.uk/vol1/fastq/ERR171/009/ERR1712169/ERR1712169_2.fastq.gz;	ftp.sra.ebi.ac.uk/vol1/err/ERR171/009/ERR1712169
SAMEA2623397	Nucleic acids preparations	Euk_DNA_RNA_ext	Sequencing library preparation	SMART_dT	ARC_BVMAOSW_r1	Sequencing and data quality control	ERR1712000	PRJEB6609	European Nucleotide Archive	PRJEB402	http://www.ebi.ac.uk/ena/data/view/PRJEB402	protists; metazoans	ftp.sra.ebi.ac.uk/vol1/fastq/ERR171/000/ERR1712000/ERR1712000_1.fastq.gz;ftp.sra.ebi.ac.uk/vol1/fastq/ERR171/000/ERR1712000/ERR1712000_2.fastq.gz;	ftp.sra.ebi.ac.uk/vol1/err/ERR171/000/ERR1712000
SAMEA2732453	Nucleic acids preparations	Euk_DNA_RNA_ext	Sequencing library preparation	SMART_dT	ARC_BVQAOSW_r1	Sequencing and data quality control	ERR1711877	PRJEB6609	European Nucleotide Archive	PRJEB402	http://www.ebi.ac.uk/ena/data/view/PRJEB402	protists; metazoans	ftp.sra.ebi.ac.uk/vol1/fastq/ERR171/007/ERR1711877/ERR1711877_1.fastq.gz;ftp.sra.ebi.ac.uk/vol1/fastq/ERR171/007/ERR1711877/ERR1711877_2.fastq.gz;	ftp.sra.ebi.ac.uk/vol1/err/ERR171/007/ERR1711877
SAMEA2732453	Nucleic acids preparations	Euk_DNA_RNA_ext	Sequencing library preparation	SMART_dT	ARC_BVQAOSW_r1	Sequencing and data quality control	ERR1712014	PRJEB6609	European Nucleotide Archive	PRJEB402	http://www.ebi.ac.uk/ena/data/view/PRJEB402	protists; metazoans	ftp.sra.ebi.ac.uk/vol1/fastq/ERR171/004/ERR1712014/ERR1712014_1.fastq.gz;ftp.sra.ebi.ac.uk/vol1/fastq/ERR171/004/ERR1712014/ERR1712014_2.fastq.gz;	ftp.sra.ebi.ac.uk/vol1/err/ERR171/004/ERR1712014
SAMEA2623504	Nucleic acids preparations	Euk_DNA_RNA_ext	Sequencing library preparation	SMART_dT	ARC_BXDBOSW_r1	Sequencing and data quality control	ERR1712230	PRJEB6609	European Nucleotide Archive	PRJEB402	http://www.ebi.ac.uk/ena/data/view/PRJEB402	protists; metazoans	ftp.sra.ebi.ac.uk/vol1/fastq/ERR171/000/ERR1712230/ERR1712230_1.fastq.gz;ftp.sra.ebi.ac.uk/vol1/fastq/ERR171/000/ERR1712230/ERR1712230_2.fastq.gz;	ftp.sra.ebi.ac.uk/vol1/err/ERR171/000/ERR1712230
SAMEA2623504	Nucleic acids preparations	Euk_DNA_RNA_ext	Sequencing library preparation	SMART_dT	ARC_BXDBOSW_r1	Sequencing and data quality control	ERR1711939	PRJEB6609	European Nucleotide Archive	PRJEB402	http://www.ebi.ac.uk/ena/data/view/PRJEB402	protists; metazoans	ftp.sra.ebi.ac.uk/vol1/fastq/ERR171/009/ERR1711939/ERR1711939_1.fastq.gz;ftp.sra.ebi.ac.uk/vol1/fastq/ERR171/009/ERR1711939/ERR1711939_2.fastq.gz;	ftp.sra.ebi.ac.uk/vol1/err/ERR171/009/ERR1711939
SAMEA2623506	Nucleic acids preparations	Euk_DNA_RNA_ext	Sequencing library preparation	SMART_dT	ARC_BXEAOSW_r1	Sequencing and data quality control	ERR1712029	PRJEB6609	European Nucleotide Archive	PRJEB402	http://www.ebi.ac.uk/ena/data/view/PRJEB402	protists; metazoans	ftp.sra.ebi.ac.uk/vol1/fastq/ERR171/009/ERR1712029/ERR1712029_1.fastq.gz;ftp.sra.ebi.ac.uk/vol1/fastq/ERR171/009/ERR1712029/ERR1712029_2.fastq.gz;	ftp.sra.ebi.ac.uk/vol1/err/ERR171/009/ERR1712029
SAMEA2623506	Nucleic acids preparations	Euk_DNA_RNA_ext	Sequencing library preparation	SMART_dT	ARC_BXEAOSW_r1	Sequencing and data quality control	ERR1712111	PRJEB6609	European Nucleotide Archive	PRJEB402	http://www.ebi.ac.uk/ena/data/view/PRJEB402	protists; metazoans	ftp.sra.ebi.ac.uk/vol1/fastq/ERR171/001/ERR1712111/ERR1712111_1.fastq.gz;ftp.sra.ebi.ac.uk/vol1/fastq/ERR171/001/ERR1712111/ERR1712111_2.fastq.gz;	ftp.sra.ebi.ac.uk/vol1/err/ERR171/001/ERR1712111
SAMEA2730652	Nucleic acids preparations	Euk_DNA_RNA_ext	Sequencing library preparation	SMART_dT	ARC_BXFAOSW_r1	Sequencing and data quality control	ERR1712165	PRJEB6609	European Nucleotide Archive	PRJEB402	http://www.ebi.ac.uk/ena/data/view/PRJEB402	protists; metazoans	ftp.sra.ebi.ac.uk/vol1/fastq/ERR171/005/ERR1712165/ERR1712165_1.fastq.gz;ftp.sra.ebi.ac.uk/vol1/fastq/ERR171/005/ERR1712165/ERR1712165_2.fastq.gz;	ftp.sra.ebi.ac.uk/vol1/err/ERR171/005/ERR1712165
SAMEA2730652	Nucleic acids preparations	Euk_DNA_RNA_ext	Sequencing library preparation	SMART_dT	ARC_BXFAOSW_r1	Sequencing and data quality control	ERR1712038	PRJEB6609	European Nucleotide Archive	PRJEB402	http://www.ebi.ac.uk/ena/data/view/PRJEB402	protists; metazoans	ftp.sra.ebi.ac.uk/vol1/fastq/ERR171/008/ERR1712038/ERR1712038_1.fastq.gz;ftp.sra.ebi.ac.uk/vol1/fastq/ERR171/008/ERR1712038/ERR1712038_2.fastq.gz;	ftp.sra.ebi.ac.uk/vol1/err/ERR171/008/ERR1712038
SAMEA2730804	Nucleic acids preparations	Euk_DNA_RNA_ext	Sequencing library preparation	SMART_dT	ARC_BXMAOSW_r1	Sequencing and data quality control	ERR1711994	PRJEB6609	European Nucleotide Archive	PRJEB402	http://www.ebi.ac.uk/ena/data/view/PRJEB402	protists; metazoans	ftp.sra.ebi.ac.uk/vol1/fastq/ERR171/004/ERR1711994/ERR1711994_1.fastq.gz;ftp.sra.ebi.ac.uk/vol1/fastq/ERR171/004/ERR1711994/ERR1711994_2.fastq.gz;	ftp.sra.ebi.ac.uk/vol1/err/ERR171/004/ERR1711994
SAMEA2730950	Nucleic acids preparations	Euk_DNA_RNA_ext	Sequencing library preparation	SMART_dT	ARC_CABAOSW_r1	Sequencing and data quality control	ERR1712113	PRJEB6609	European Nucleotide Archive	PRJEB402	http://www.ebi.ac.uk/ena/data/view/PRJEB402	protists; metazoans	ftp.sra.ebi.ac.uk/vol1/fastq/ERR171/003/ERR1712113/ERR1712113_1.fastq.gz;ftp.sra.ebi.ac.uk/vol1/fastq/ERR171/003/ERR1712113/ERR1712113_2.fastq.gz;	ftp.sra.ebi.ac.uk/vol1/err/ERR171/003/ERR1712113
SAMEA2730950	Nucleic acids preparations	Euk_DNA_RNA_ext	Sequencing library preparation	SMART_dT	ARC_CABAOSW_r1	Sequencing and data quality control	ERR1712099	PRJEB6609	European Nucleotide Archive	PRJEB402	http://www.ebi.ac.uk/ena/data/view/PRJEB402	protists; metazoans	ftp.sra.ebi.ac.uk/vol1/fastq/ERR171/009/ERR1712099/ERR1712099_1.fastq.gz;ftp.sra.ebi.ac.uk/vol1/fastq/ERR171/009/ERR1712099/ERR1712099_2.fastq.gz;	ftp.sra.ebi.ac.uk/vol1/err/ERR171/009/ERR1712099
SAMEA2732604	Nucleic acids preparations	Euk_DNA_RNA_ext	Sequencing library preparation	SMART_dT	ARC_CAXAOSW_r1	Sequencing and data quality control	ERR1712163	PRJEB6609	European Nucleotide Archive	PRJEB402	http://www.ebi.ac.uk/ena/data/view/PRJEB402	protists; metazoans	ftp.sra.ebi.ac.uk/vol1/fastq/ERR171/003/ERR1712163/ERR1712163_1.fastq.gz;ftp.sra.ebi.ac.uk/vol1/fastq/ERR171/003/ERR1712163/ERR1712163_2.fastq.gz;	ftp.sra.ebi.ac.uk/vol1/err/ERR171/003/ERR1712163
SAMEA2732604	Nucleic acids preparations	Euk_DNA_RNA_ext	Sequencing library preparation	SMART_dT	ARC_CAXAOSW_r1	Sequencing and data quality control	ERR1711873	PRJEB6609	European Nucleotide Archive	PRJEB402	http://www.ebi.ac.uk/ena/data/view/PRJEB402	protists; metazoans	ftp.sra.ebi.ac.uk/vol1/fastq/ERR171/003/ERR1711873/ERR1711873_1.fastq.gz;ftp.sra.ebi.ac.uk/vol1/fastq/ERR171/003/ERR1711873/ERR1711873_2.fastq.gz;	ftp.sra.ebi.ac.uk/vol1/err/ERR171/003/ERR1711873
SAMEA2623603	Nucleic acids preparations	Euk_DNA_RNA_ext	Sequencing library preparation	SMART_dT	ARC_CBPAOSW_r1	Sequencing and data quality control	ERR1712089	PRJEB6609	European Nucleotide Archive	PRJEB402	http://www.ebi.ac.uk/ena/data/view/PRJEB402	protists; metazoans	ftp.sra.ebi.ac.uk/vol1/fastq/ERR171/009/ERR1712089/ERR1712089_1.fastq.gz;ftp.sra.ebi.ac.uk/vol1/fastq/ERR171/009/ERR1712089/ERR1712089_2.fastq.gz;	ftp.sra.ebi.ac.uk/vol1/err/ERR171/009/ERR1712089
SAMEA2623603	Nucleic acids preparations	Euk_DNA_RNA_ext	Sequencing library preparation	SMART_dT	ARC_CBPAOSW_r1	Sequencing and data quality control	ERR1712041	PRJEB6609	European Nucleotide Archive	PRJEB402	http://www.ebi.ac.uk/ena/data/view/PRJEB402	protists; metazoans	ftp.sra.ebi.ac.uk/vol1/fastq/ERR171/001/ERR1712041/ERR1712041_1.fastq.gz;ftp.sra.ebi.ac.uk/vol1/fastq/ERR171/001/ERR1712041/ERR1712041_2.fastq.gz;	ftp.sra.ebi.ac.uk/vol1/err/ERR171/001/ERR1712041
SAMEA2731011	Nucleic acids preparations	Euk_DNA_RNA_ext	Sequencing library preparation	SMART_dT	ARC_CBQBOSW_r1	Sequencing and data quality control	ERR1711915	PRJEB6609	European Nucleotide Archive	PRJEB402	http://www.ebi.ac.uk/ena/data/view/PRJEB402	protists; metazoans	ftp.sra.ebi.ac.uk/vol1/fastq/ERR171/005/ERR1711915/ERR1711915_1.fastq.gz;ftp.sra.ebi.ac.uk/vol1/fastq/ERR171/005/ERR1711915/ERR1711915_2.fastq.gz;	ftp.sra.ebi.ac.uk/vol1/err/ERR171/005/ERR1711915
SAMEA2730686	Nucleic acids preparations	Euk_DNA_RNA_ext	Sequencing library preparation	SMART_dT	ARC_CBRAOSW_r1	Sequencing and data quality control	ERR1712218	PRJEB6609	European Nucleotide Archive	PRJEB402	http://www.ebi.ac.uk/ena/data/view/PRJEB402	protists; metazoans	ftp.sra.ebi.ac.uk/vol1/fastq/ERR171/008/ERR1712218/ERR1712218_1.fastq.gz;ftp.sra.ebi.ac.uk/vol1/fastq/ERR171/008/ERR1712218/ERR1712218_2.fastq.gz;	ftp.sra.ebi.ac.uk/vol1/err/ERR171/008/ERR1712218
SAMEA2730877	Nucleic acids preparations	Euk_DNA_RNA_ext	Sequencing library preparation	SMART_dT	ARC_CCBAOSW_r1	Sequencing and data quality control	ERR1712228	PRJEB6609	European Nucleotide Archive	PRJEB402	http://www.ebi.ac.uk/ena/data/view/PRJEB402	protists; metazoans	ftp.sra.ebi.ac.uk/vol1/fastq/ERR171/008/ERR1712228/ERR1712228_1.fastq.gz;ftp.sra.ebi.ac.uk/vol1/fastq/ERR171/008/ERR1712228/ERR1712228_2.fastq.gz;	ftp.sra.ebi.ac.uk/vol1/err/ERR171/008/ERR1712228
SAMEA2731035	Nucleic acids preparations	Euk_DNA_RNA_ext	Sequencing library preparation	SMART_dT	ARC_CCKAOSW_r1	Sequencing and data quality control	ERR1712051	PRJEB6609	European Nucleotide Archive	PRJEB402	http://www.ebi.ac.uk/ena/data/view/PRJEB402	protists; metazoans	ftp.sra.ebi.ac.uk/vol1/fastq/ERR171/001/ERR1712051/ERR1712051_1.fastq.gz;ftp.sra.ebi.ac.uk/vol1/fastq/ERR171/001/ERR1712051/ERR1712051_2.fastq.gz;	ftp.sra.ebi.ac.uk/vol1/err/ERR171/001/ERR1712051
SAMEA2732077	Nucleic acids preparations	Euk_DNA_RNA_ext	Sequencing library preparation	SMART_dT	ARC_CCRAOSW_r1	Sequencing and data quality control	ERR1712083	PRJEB6609	European Nucleotide Archive	PRJEB402	http://www.ebi.ac.uk/ena/data/view/PRJEB402	protists; metazoans	ftp.sra.ebi.ac.uk/vol1/fastq/ERR171/003/ERR1712083/ERR1712083_1.fastq.gz;ftp.sra.ebi.ac.uk/vol1/fastq/ERR171/003/ERR1712083/ERR1712083_2.fastq.gz;	ftp.sra.ebi.ac.uk/vol1/err/ERR171/003/ERR1712083
SAMEA2731821	Nucleic acids preparations	Euk_DNA_RNA_ext	Sequencing library preparation	SMART_dT	ARC_CDCAOSW_r1	Sequencing and data quality control	ERR1711920	PRJEB6609	European Nucleotide Archive	PRJEB402	http://www.ebi.ac.uk/ena/data/view/PRJEB402	protists; metazoans	ftp.sra.ebi.ac.uk/vol1/fastq/ERR171/000/ERR1711920/ERR1711920_1.fastq.gz;ftp.sra.ebi.ac.uk/vol1/fastq/ERR171/000/ERR1711920/ERR1711920_2.fastq.gz;	ftp.sra.ebi.ac.uk/vol1/err/ERR171/000/ERR1711920
SAMEA2623799	Nucleic acids preparations	Euk_DNA_RNA_ext	Sequencing library preparation	SMART_dT	ARC_CDGAOSW_r1	Sequencing and data quality control	ERR1711969	PRJEB6609	European Nucleotide Archive	PRJEB402	http://www.ebi.ac.uk/ena/data/view/PRJEB402	protists; metazoans	ftp.sra.ebi.ac.uk/vol1/fastq/ERR171/009/ERR1711969/ERR1711969_1.fastq.gz;ftp.sra.ebi.ac.uk/vol1/fastq/ERR171/009/ERR1711969/ERR1711969_2.fastq.gz;	ftp.sra.ebi.ac.uk/vol1/err/ERR171/009/ERR1711969
SAMEA2623799	Nucleic acids preparations	Euk_DNA_RNA_ext	Sequencing library preparation	SMART_dT	ARC_CDGAOSW_r1	Sequencing and data quality control	ERR1711960	PRJEB6609	European Nucleotide Archive	PRJEB402	http://www.ebi.ac.uk/ena/data/view/PRJEB402	protists; metazoans	ftp.sra.ebi.ac.uk/vol1/fastq/ERR171/000/ERR1711960/ERR1711960_1.fastq.gz;ftp.sra.ebi.ac.uk/vol1/fastq/ERR171/000/ERR1711960/ERR1711960_2.fastq.gz;	ftp.sra.ebi.ac.uk/vol1/err/ERR171/000/ERR1711960
SAMEA2731851	Nucleic acids preparations	Euk_DNA_RNA_ext	Sequencing library preparation	SMART_dT	ARC_CDKAOSW_r1	Sequencing and data quality control	ERR1712087	PRJEB6609	European Nucleotide Archive	PRJEB402	http://www.ebi.ac.uk/ena/data/view/PRJEB402	protists; metazoans	ftp.sra.ebi.ac.uk/vol1/fastq/ERR171/007/ERR1712087/ERR1712087_1.fastq.gz;ftp.sra.ebi.ac.uk/vol1/fastq/ERR171/007/ERR1712087/ERR1712087_2.fastq.gz;	ftp.sra.ebi.ac.uk/vol1/err/ERR171/007/ERR1712087
SAMEA2731641	Nucleic acids preparations	Euk_DNA_RNA_ext	Sequencing library preparation	SMART_dT	ARC_CDLAOSW_r1	Sequencing and data quality control	ERR1711997	PRJEB6609	European Nucleotide Archive	PRJEB402	http://www.ebi.ac.uk/ena/data/view/PRJEB402	protists; metazoans	ftp.sra.ebi.ac.uk/vol1/fastq/ERR171/007/ERR1711997/ERR1711997_1.fastq.gz;ftp.sra.ebi.ac.uk/vol1/fastq/ERR171/007/ERR1711997/ERR1711997_2.fastq.gz;	ftp.sra.ebi.ac.uk/vol1/err/ERR171/007/ERR1711997
SAMEA2731846	Nucleic acids preparations	Euk_DNA_RNA_ext	Sequencing library preparation	SMART_dT	ARC_CDMAOSW_r1	Sequencing and data quality control	ERR1712212	PRJEB6609	European Nucleotide Archive	PRJEB402	http://www.ebi.ac.uk/ena/data/view/PRJEB402	protists; metazoans	ftp.sra.ebi.ac.uk/vol1/fastq/ERR171/002/ERR1712212/ERR1712212_1.fastq.gz;ftp.sra.ebi.ac.uk/vol1/fastq/ERR171/002/ERR1712212/ERR1712212_2.fastq.gz;	ftp.sra.ebi.ac.uk/vol1/err/ERR171/002/ERR1712212
SAMEA2731999	Nucleic acids preparations	Euk_DNA_RNA_ext	Sequencing library preparation	SMART_dT	ARC_CDSAOSW_r1	Sequencing and data quality control	ERR1712060	PRJEB6609	European Nucleotide Archive	PRJEB402	http://www.ebi.ac.uk/ena/data/view/PRJEB402	protists; metazoans	ftp.sra.ebi.ac.uk/vol1/fastq/ERR171/000/ERR1712060/ERR1712060_1.fastq.gz;ftp.sra.ebi.ac.uk/vol1/fastq/ERR171/000/ERR1712060/ERR1712060_2.fastq.gz;	ftp.sra.ebi.ac.uk/vol1/err/ERR171/000/ERR1712060
SAMEA2732058	Nucleic acids preparations	Euk_DNA_RNA_ext	Sequencing library preparation	SMART_dT	ARC_CEAAOSW_r1	Sequencing and data quality control	ERR1712055	PRJEB6609	European Nucleotide Archive	PRJEB402	http://www.ebi.ac.uk/ena/data/view/PRJEB402	protists; metazoans	ftp.sra.ebi.ac.uk/vol1/fastq/ERR171/005/ERR1712055/ERR1712055_1.fastq.gz;ftp.sra.ebi.ac.uk/vol1/fastq/ERR171/005/ERR1712055/ERR1712055_2.fastq.gz;	ftp.sra.ebi.ac.uk/vol1/err/ERR171/005/ERR1712055
SAMEA2732088	Nucleic acids preparations	Euk_DNA_RNA_ext	Sequencing library preparation	SMART_dT	ARC_CEBAOSW_r1	Sequencing and data quality control	ERR1712158	PRJEB6609	European Nucleotide Archive	PRJEB402	http://www.ebi.ac.uk/ena/data/view/PRJEB402	protists; metazoans	ftp.sra.ebi.ac.uk/vol1/fastq/ERR171/008/ERR1712158/ERR1712158_1.fastq.gz;ftp.sra.ebi.ac.uk/vol1/fastq/ERR171/008/ERR1712158/ERR1712158_2.fastq.gz;	ftp.sra.ebi.ac.uk/vol1/err/ERR171/008/ERR1712158
SAMEA2732088	Nucleic acids preparations	Euk_DNA_RNA_ext	Sequencing library preparation	SMART_dT	ARC_CEBAOSW_r1	Sequencing and data quality control	ERR1712088	PRJEB6609	European Nucleotide Archive	PRJEB402	http://www.ebi.ac.uk/ena/data/view/PRJEB402	protists; metazoans	ftp.sra.ebi.ac.uk/vol1/fastq/ERR171/008/ERR1712088/ERR1712088_1.fastq.gz;ftp.sra.ebi.ac.uk/vol1/fastq/ERR171/008/ERR1712088/ERR1712088_2.fastq.gz;	ftp.sra.ebi.ac.uk/vol1/err/ERR171/008/ERR1712088
SAMEA2732085	Nucleic acids preparations	Euk_DNA_RNA_ext	Sequencing library preparation	SMART_dT	ARC_CEEBOSW_r1	Sequencing and data quality control	ERR1712203	PRJEB6609	European Nucleotide Archive	PRJEB402	http://www.ebi.ac.uk/ena/data/view/PRJEB402	protists; metazoans	ftp.sra.ebi.ac.uk/vol1/fastq/ERR171/003/ERR1712203/ERR1712203_1.fastq.gz;ftp.sra.ebi.ac.uk/vol1/fastq/ERR171/003/ERR1712203/ERR1712203_2.fastq.gz;	ftp.sra.ebi.ac.uk/vol1/err/ERR171/003/ERR1712203
SAMEA2623815	Nucleic acids preparations	Euk_DNA_RNA_ext	Sequencing library preparation	SMART_dT	ARC_CEPAOSW_r1	Sequencing and data quality control	ERR1711990	PRJEB6609	European Nucleotide Archive	PRJEB402	http://www.ebi.ac.uk/ena/data/view/PRJEB402	protists; metazoans	ftp.sra.ebi.ac.uk/vol1/fastq/ERR171/000/ERR1711990/ERR1711990_1.fastq.gz;ftp.sra.ebi.ac.uk/vol1/fastq/ERR171/000/ERR1711990/ERR1711990_2.fastq.gz;	ftp.sra.ebi.ac.uk/vol1/err/ERR171/000/ERR1711990
SAMEA2621315	Nucleic acids preparations	Euk_DNA_RNA_ext	Sequencing library preparation	SMART_dT	ARC_CFDAOSW_r1	Sequencing and data quality control	ERR1711967	PRJEB6609	European Nucleotide Archive	PRJEB402	http://www.ebi.ac.uk/ena/data/view/PRJEB402	protists; metazoans	ftp.sra.ebi.ac.uk/vol1/fastq/ERR171/007/ERR1711967/ERR1711967_1.fastq.gz;ftp.sra.ebi.ac.uk/vol1/fastq/ERR171/007/ERR1711967/ERR1711967_2.fastq.gz;	ftp.sra.ebi.ac.uk/vol1/err/ERR171/007/ERR1711967
SAMEA2621315	Nucleic acids preparations	Euk_DNA_RNA_ext	Sequencing library preparation	SMART_dT	ARC_CFDAOSW_r1	Sequencing and data quality control	ERR1712070	PRJEB6609	European Nucleotide Archive	PRJEB402	http://www.ebi.ac.uk/ena/data/view/PRJEB402	protists; metazoans	ftp.sra.ebi.ac.uk/vol1/fastq/ERR171/000/ERR1712070/ERR1712070_1.fastq.gz;ftp.sra.ebi.ac.uk/vol1/fastq/ERR171/000/ERR1712070/ERR1712070_2.fastq.gz;	ftp.sra.ebi.ac.uk/vol1/err/ERR171/000/ERR1712070
SAMEA2621337	Nucleic acids preparations	Euk_DNA_RNA_ext	Sequencing library preparation	SMART_dT	ARC_CFGAOSW_r1	Sequencing and data quality control	ERR1739843	PRJEB6609	European Nucleotide Archive	PRJEB402	http://www.ebi.ac.uk/ena/data/view/PRJEB402	protists; metazoans	ftp.sra.ebi.ac.uk/vol1/fastq/ERR173/003/ERR1739843/ERR1739843_1.fastq.gz;ftp.sra.ebi.ac.uk/vol1/fastq/ERR173/003/ERR1739843/ERR1739843_2.fastq.gz;	ftp.sra.ebi.ac.uk/vol1/err/ERR173/003/ERR1739843
SAMEA2621337	Nucleic acids preparations	Euk_DNA_RNA_ext	Sequencing library preparation	SMART_dT	ARC_CFGAOSW_r1	Sequencing and data quality control	ERR1739841	PRJEB6609	European Nucleotide Archive	PRJEB402	http://www.ebi.ac.uk/ena/data/view/PRJEB402	protists; metazoans	ftp.sra.ebi.ac.uk/vol1/fastq/ERR173/001/ERR1739841/ERR1739841_1.fastq.gz;ftp.sra.ebi.ac.uk/vol1/fastq/ERR173/001/ERR1739841/ERR1739841_2.fastq.gz;	ftp.sra.ebi.ac.uk/vol1/err/ERR173/001/ERR1739841
SAMEA2621339	Nucleic acids preparations	Euk_DNA_RNA_ext	Sequencing library preparation	SMART_dT	ARC_CFHAOSW_r1	Sequencing and data quality control	ERR1739840	PRJEB6609	European Nucleotide Archive	PRJEB402	http://www.ebi.ac.uk/ena/data/view/PRJEB402	protists; metazoans	ftp.sra.ebi.ac.uk/vol1/fastq/ERR173/000/ERR1739840/ERR1739840_1.fastq.gz;ftp.sra.ebi.ac.uk/vol1/fastq/ERR173/000/ERR1739840/ERR1739840_2.fastq.gz;	ftp.sra.ebi.ac.uk/vol1/err/ERR173/000/ERR1739840
SAMEA2621339	Nucleic acids preparations	Euk_DNA_RNA_ext	Sequencing library preparation	SMART_dT	ARC_CFHAOSW_r1	Sequencing and data quality control	ERR1739842	PRJEB6609	European Nucleotide Archive	PRJEB402	http://www.ebi.ac.uk/ena/data/view/PRJEB402	protists; metazoans	ftp.sra.ebi.ac.uk/vol1/fastq/ERR173/002/ERR1739842/ERR1739842_1.fastq.gz;ftp.sra.ebi.ac.uk/vol1/fastq/ERR173/002/ERR1739842/ERR1739842_2.fastq.gz;	ftp.sra.ebi.ac.uk/vol1/err/ERR173/002/ERR1739842
SAMEA2732399	Nucleic acids preparations	Euk_DNA_RNA_ext	Sequencing library preparation	SMART_dT	ARC_CFIAOSW_r1	Sequencing and data quality control	ERR1739844	PRJEB6609	European Nucleotide Archive	PRJEB402	http://www.ebi.ac.uk/ena/data/view/PRJEB402	protists; metazoans	ftp.sra.ebi.ac.uk/vol1/fastq/ERR173/004/ERR1739844/ERR1739844_1.fastq.gz;ftp.sra.ebi.ac.uk/vol1/fastq/ERR173/004/ERR1739844/ERR1739844_2.fastq.gz;	ftp.sra.ebi.ac.uk/vol1/err/ERR173/004/ERR1739844
SAMEA2732399	Nucleic acids preparations	Euk_DNA_RNA_ext	Sequencing library preparation	SMART_dT	ARC_CFIAOSW_r1	Sequencing and data quality control	ERR1739846	PRJEB6609	European Nucleotide Archive	PRJEB402	http://www.ebi.ac.uk/ena/data/view/PRJEB402	protists; metazoans	ftp.sra.ebi.ac.uk/vol1/fastq/ERR173/006/ERR1739846/ERR1739846_1.fastq.gz;ftp.sra.ebi.ac.uk/vol1/fastq/ERR173/006/ERR1739846/ERR1739846_2.fastq.gz;	ftp.sra.ebi.ac.uk/vol1/err/ERR173/006/ERR1739846
SAMEA2623950	Nucleic acids preparations	Euk_DNA_RNA_ext	Sequencing library preparation	SMART_dT	ARC_CFNAOSW_r1	Sequencing and data quality control	ERR1711934	PRJEB6609	European Nucleotide Archive	PRJEB402	http://www.ebi.ac.uk/ena/data/view/PRJEB402	protists; metazoans	ftp.sra.ebi.ac.uk/vol1/fastq/ERR171/004/ERR1711934/ERR1711934_1.fastq.gz;ftp.sra.ebi.ac.uk/vol1/fastq/ERR171/004/ERR1711934/ERR1711934_2.fastq.gz;	ftp.sra.ebi.ac.uk/vol1/err/ERR171/004/ERR1711934
SAMEA2623950	Nucleic acids preparations	Euk_DNA_RNA_ext	Sequencing library preparation	SMART_dT	ARC_CFNAOSW_r1	Sequencing and data quality control	ERR1712010	PRJEB6609	European Nucleotide Archive	PRJEB402	http://www.ebi.ac.uk/ena/data/view/PRJEB402	protists; metazoans	ftp.sra.ebi.ac.uk/vol1/fastq/ERR171/000/ERR1712010/ERR1712010_1.fastq.gz;ftp.sra.ebi.ac.uk/vol1/fastq/ERR171/000/ERR1712010/ERR1712010_2.fastq.gz;	ftp.sra.ebi.ac.uk/vol1/err/ERR171/000/ERR1712010
SAMEA2623989	Nucleic acids preparations	Euk_DNA_RNA_ext	Sequencing library preparation	SMART_dT	ARC_CGBAOSW_r1	Sequencing and data quality control	ERR1712037	PRJEB6609	European Nucleotide Archive	PRJEB402	http://www.ebi.ac.uk/ena/data/view/PRJEB402	protists; metazoans	ftp.sra.ebi.ac.uk/vol1/fastq/ERR171/007/ERR1712037/ERR1712037_1.fastq.gz;ftp.sra.ebi.ac.uk/vol1/fastq/ERR171/007/ERR1712037/ERR1712037_2.fastq.gz;	ftp.sra.ebi.ac.uk/vol1/err/ERR171/007/ERR1712037
SAMEA2623989	Nucleic acids preparations	Euk_DNA_RNA_ext	Sequencing library preparation	SMART_dT	ARC_CGBAOSW_r1	Sequencing and data quality control	ERR1712210	PRJEB6609	European Nucleotide Archive	PRJEB402	http://www.ebi.ac.uk/ena/data/view/PRJEB402	protists; metazoans	ftp.sra.ebi.ac.uk/vol1/fastq/ERR171/000/ERR1712210/ERR1712210_1.fastq.gz;ftp.sra.ebi.ac.uk/vol1/fastq/ERR171/000/ERR1712210/ERR1712210_2.fastq.gz;	ftp.sra.ebi.ac.uk/vol1/err/ERR171/000/ERR1712210
SAMEA2621468	Nucleic acids preparations	Euk_DNA_RNA_ext	Sequencing library preparation	SMART_dT	ARC_CGGAOSW_r1	Sequencing and data quality control	ERR1712127	PRJEB6609	European Nucleotide Archive	PRJEB402	http://www.ebi.ac.uk/ena/data/view/PRJEB402	protists; metazoans	ftp.sra.ebi.ac.uk/vol1/fastq/ERR171/007/ERR1712127/ERR1712127_1.fastq.gz;ftp.sra.ebi.ac.uk/vol1/fastq/ERR171/007/ERR1712127/ERR1712127_2.fastq.gz;	ftp.sra.ebi.ac.uk/vol1/err/ERR171/007/ERR1712127
SAMEA2621468	Nucleic acids preparations	Euk_DNA_RNA_ext	Sequencing library preparation	SMART_dT	ARC_CGGAOSW_r1	Sequencing and data quality control	ERR1712231	PRJEB6609	European Nucleotide Archive	PRJEB402	http://www.ebi.ac.uk/ena/data/view/PRJEB402	protists; metazoans	ftp.sra.ebi.ac.uk/vol1/fastq/ERR171/001/ERR1712231/ERR1712231_1.fastq.gz;ftp.sra.ebi.ac.uk/vol1/fastq/ERR171/001/ERR1712231/ERR1712231_2.fastq.gz;	ftp.sra.ebi.ac.uk/vol1/err/ERR171/001/ERR1712231
SAMEA2620396	Nucleic acids preparations	Euk_DNA_RNA_ext	Sequencing library preparation	SMART_dT	ARC_CHBAOSW_r1	Sequencing and data quality control	ERR1711901	PRJEB6609	European Nucleotide Archive	PRJEB402	http://www.ebi.ac.uk/ena/data/view/PRJEB402	protists; metazoans	ftp.sra.ebi.ac.uk/vol1/fastq/ERR171/001/ERR1711901/ERR1711901_1.fastq.gz;ftp.sra.ebi.ac.uk/vol1/fastq/ERR171/001/ERR1711901/ERR1711901_2.fastq.gz;	ftp.sra.ebi.ac.uk/vol1/err/ERR171/001/ERR1711901
SAMEA2620396	Nucleic acids preparations	Euk_DNA_RNA_ext	Sequencing library preparation	SMART_dT	ARC_CHBAOSW_r1	Sequencing and data quality control	ERR1712146	PRJEB6609	European Nucleotide Archive	PRJEB402	http://www.ebi.ac.uk/ena/data/view/PRJEB402	protists; metazoans	ftp.sra.ebi.ac.uk/vol1/fastq/ERR171/006/ERR1712146/ERR1712146_1.fastq.gz;ftp.sra.ebi.ac.uk/vol1/fastq/ERR171/006/ERR1712146/ERR1712146_2.fastq.gz;	ftp.sra.ebi.ac.uk/vol1/err/ERR171/006/ERR1712146
SAMEA2730863	Nucleic acids preparations	Euk_DNA_RNA_ext	Sequencing library preparation	SMART_dT	ARC_CHDAOSW_r1	Sequencing and data quality control	ERR1712145	PRJEB6609	European Nucleotide Archive	PRJEB402	http://www.ebi.ac.uk/ena/data/view/PRJEB402	protists; metazoans	ftp.sra.ebi.ac.uk/vol1/fastq/ERR171/005/ERR1712145/ERR1712145_1.fastq.gz;ftp.sra.ebi.ac.uk/vol1/fastq/ERR171/005/ERR1712145/ERR1712145_2.fastq.gz;	ftp.sra.ebi.ac.uk/vol1/err/ERR171/005/ERR1712145
SAMEA2730863	Nucleic acids preparations	Euk_DNA_RNA_ext	Sequencing library preparation	SMART_dT	ARC_CHDAOSW_r1	Sequencing and data quality control	ERR1712198	PRJEB6609	European Nucleotide Archive	PRJEB402	http://www.ebi.ac.uk/ena/data/view/PRJEB402	protists; metazoans	ftp.sra.ebi.ac.uk/vol1/fastq/ERR171/008/ERR1712198/ERR1712198_1.fastq.gz;ftp.sra.ebi.ac.uk/vol1/fastq/ERR171/008/ERR1712198/ERR1712198_2.fastq.gz;	ftp.sra.ebi.ac.uk/vol1/err/ERR171/008/ERR1712198
SAMEA2620403	Nucleic acids preparations	Euk_DNA_RNA_ext	Sequencing library preparation	SMART_dT	ARC_CHEDOSW_r1	Sequencing and data quality control	ERR1712026	PRJEB6609	European Nucleotide Archive	PRJEB402	http://www.ebi.ac.uk/ena/data/view/PRJEB402	protists; metazoans	ftp.sra.ebi.ac.uk/vol1/fastq/ERR171/006/ERR1712026/ERR1712026_1.fastq.gz;ftp.sra.ebi.ac.uk/vol1/fastq/ERR171/006/ERR1712026/ERR1712026_2.fastq.gz;	ftp.sra.ebi.ac.uk/vol1/err/ERR171/006/ERR1712026
SAMEA2620403	Nucleic acids preparations	Euk_DNA_RNA_ext	Sequencing library preparation	SMART_dT	ARC_CHEDOSW_r1	Sequencing and data quality control	ERR1711919	PRJEB6609	European Nucleotide Archive	PRJEB402	http://www.ebi.ac.uk/ena/data/view/PRJEB402	protists; metazoans	ftp.sra.ebi.ac.uk/vol1/fastq/ERR171/009/ERR1711919/ERR1711919_1.fastq.gz;ftp.sra.ebi.ac.uk/vol1/fastq/ERR171/009/ERR1711919/ERR1711919_2.fastq.gz;	ftp.sra.ebi.ac.uk/vol1/err/ERR171/009/ERR1711919
SAMEA2591060	Nucleic acids preparations	Euk_DNA_RNA_ext	Sequencing library preparation	SMART_dT	ARC_CHFAOSW_r1	Sequencing and data quality control	ERR550396	PRJEB6605	European Nucleotide Archive	PRJEB402	http://www.ebi.ac.uk/ena/data/view/PRJEB402	protists; metazoans	ftp.sra.ebi.ac.uk/vol1/fastq/ERR550/ERR550396/ERR550396_1.fastq.gz;ftp.sra.ebi.ac.uk/vol1/fastq/ERR550/ERR550396/ERR550396_2.fastq.gz;	ftp.sra.ebi.ac.uk/vol1/err/ERR550/ERR550396
SAMEA2591060	Nucleic acids preparations	Euk_DNA_RNA_ext	Sequencing library preparation	SMART_dT	ARC_CHFAOSW_r1	Sequencing and data quality control	ERR550403	PRJEB6605	European Nucleotide Archive	PRJEB402	http://www.ebi.ac.uk/ena/data/view/PRJEB402	protists; metazoans	ftp.sra.ebi.ac.uk/vol1/fastq/ERR550/ERR550403/ERR550403_1.fastq.gz;ftp.sra.ebi.ac.uk/vol1/fastq/ERR550/ERR550403/ERR550403_2.fastq.gz;	ftp.sra.ebi.ac.uk/vol1/err/ERR550/ERR550403
SAMEA2731338	Nucleic acids preparations	Euk_DNA_RNA_ext	Sequencing library preparation	SMART_dT	ARC_CHSAOSW_r1	Sequencing and data quality control	ERR1712151	PRJEB6609	European Nucleotide Archive	PRJEB402	http://www.ebi.ac.uk/ena/data/view/PRJEB402	protists; metazoans	ftp.sra.ebi.ac.uk/vol1/fastq/ERR171/001/ERR1712151/ERR1712151_1.fastq.gz;ftp.sra.ebi.ac.uk/vol1/fastq/ERR171/001/ERR1712151/ERR1712151_2.fastq.gz;	ftp.sra.ebi.ac.uk/vol1/err/ERR171/001/ERR1712151
SAMEA2731338	Nucleic acids preparations	Euk_DNA_RNA_ext	Sequencing library preparation	SMART_dT	ARC_CHSAOSW_r1	Sequencing and data quality control	ERR1712084	PRJEB6609	European Nucleotide Archive	PRJEB402	http://www.ebi.ac.uk/ena/data/view/PRJEB402	protists; metazoans	ftp.sra.ebi.ac.uk/vol1/fastq/ERR171/004/ERR1712084/ERR1712084_1.fastq.gz;ftp.sra.ebi.ac.uk/vol1/fastq/ERR171/004/ERR1712084/ERR1712084_2.fastq.gz;	ftp.sra.ebi.ac.uk/vol1/err/ERR171/004/ERR1712084
SAMEA2620907	Nucleic acids preparations	Euk_DNA_RNA_ext	Sequencing library preparation	SMART_dT	ARC_CHTAOSW_r1	Sequencing and data quality control	ERR1712130	PRJEB6609	European Nucleotide Archive	PRJEB402	http://www.ebi.ac.uk/ena/data/view/PRJEB402	protists; metazoans	ftp.sra.ebi.ac.uk/vol1/fastq/ERR171/000/ERR1712130/ERR1712130_1.fastq.gz;ftp.sra.ebi.ac.uk/vol1/fastq/ERR171/000/ERR1712130/ERR1712130_2.fastq.gz;	ftp.sra.ebi.ac.uk/vol1/err/ERR171/000/ERR1712130
SAMEA2620907	Nucleic acids preparations	Euk_DNA_RNA_ext	Sequencing library preparation	SMART_dT	ARC_CHTAOSW_r1	Sequencing and data quality control	ERR1712233	PRJEB6609	European Nucleotide Archive	PRJEB402	http://www.ebi.ac.uk/ena/data/view/PRJEB402	protists; metazoans	ftp.sra.ebi.ac.uk/vol1/fastq/ERR171/003/ERR1712233/ERR1712233_1.fastq.gz;ftp.sra.ebi.ac.uk/vol1/fastq/ERR171/003/ERR1712233/ERR1712233_2.fastq.gz;	ftp.sra.ebi.ac.uk/vol1/err/ERR171/003/ERR1712233
SAMEA2731714	Nucleic acids preparations	Euk_DNA_RNA_ext	Sequencing library preparation	SMART_dT	ARC_CICAOSW_r1	Sequencing and data quality control	ERR1711948	PRJEB6609	European Nucleotide Archive	PRJEB402	http://www.ebi.ac.uk/ena/data/view/PRJEB402	protists; metazoans	ftp.sra.ebi.ac.uk/vol1/fastq/ERR171/008/ERR1711948/ERR1711948_1.fastq.gz;ftp.sra.ebi.ac.uk/vol1/fastq/ERR171/008/ERR1711948/ERR1711948_2.fastq.gz;	ftp.sra.ebi.ac.uk/vol1/err/ERR171/008/ERR1711948
SAMEA2731714	Nucleic acids preparations	Euk_DNA_RNA_ext	Sequencing library preparation	SMART_dT	ARC_CICAOSW_r1	Sequencing and data quality control	ERR1712039	PRJEB6609	European Nucleotide Archive	PRJEB402	http://www.ebi.ac.uk/ena/data/view/PRJEB402	protists; metazoans	ftp.sra.ebi.ac.uk/vol1/fastq/ERR171/009/ERR1712039/ERR1712039_1.fastq.gz;ftp.sra.ebi.ac.uk/vol1/fastq/ERR171/009/ERR1712039/ERR1712039_2.fastq.gz;	ftp.sra.ebi.ac.uk/vol1/err/ERR171/009/ERR1712039
SAMEA2611380	Nucleic acids preparations	Euk_DNA_RNA_ext	Sequencing library preparation	SMART_dT	ARC_CILAOSW_r1	Sequencing and data quality control	ERR550381	PRJEB6605	European Nucleotide Archive	PRJEB402	http://www.ebi.ac.uk/ena/data/view/PRJEB402	protists; metazoans	ftp.sra.ebi.ac.uk/vol1/fastq/ERR550/ERR550381/ERR550381_1.fastq.gz;ftp.sra.ebi.ac.uk/vol1/fastq/ERR550/ERR550381/ERR550381_2.fastq.gz;	ftp.sra.ebi.ac.uk/vol1/err/ERR550/ERR550381
SAMEA2611380	Nucleic acids preparations	Euk_DNA_RNA_ext	Sequencing library preparation	SMART_dT	ARC_CILAOSW_r1	Sequencing and data quality control	ERR550393	PRJEB6605	European Nucleotide Archive	PRJEB402	http://www.ebi.ac.uk/ena/data/view/PRJEB402	protists; metazoans	ftp.sra.ebi.ac.uk/vol1/fastq/ERR550/ERR550393/ERR550393_1.fastq.gz;ftp.sra.ebi.ac.uk/vol1/fastq/ERR550/ERR550393/ERR550393_2.fastq.gz;	ftp.sra.ebi.ac.uk/vol1/err/ERR550/ERR550393
SAMEA2591078	Nucleic acids preparations	Euk_DNA_RNA_ext	Sequencing library preparation	SMART_dT	ARC_CIPAOSW_r1	Sequencing and data quality control	ERR550388	PRJEB6605	European Nucleotide Archive	PRJEB402	http://www.ebi.ac.uk/ena/data/view/PRJEB402	protists; metazoans	ftp.sra.ebi.ac.uk/vol1/fastq/ERR550/ERR550388/ERR550388_1.fastq.gz;ftp.sra.ebi.ac.uk/vol1/fastq/ERR550/ERR550388/ERR550388_2.fastq.gz;	ftp.sra.ebi.ac.uk/vol1/err/ERR550/ERR550388
SAMEA2625588	Nucleic acids preparations	Euk_DNA_RNA_ext	Sequencing library preparation	SMART_dT	ARC_CIRAOSW_r1	Sequencing and data quality control	ERR550387	PRJEB6605	European Nucleotide Archive	PRJEB402	http://www.ebi.ac.uk/ena/data/view/PRJEB402	protists; metazoans	ftp.sra.ebi.ac.uk/vol1/fastq/ERR550/ERR550387/ERR550387_1.fastq.gz;ftp.sra.ebi.ac.uk/vol1/fastq/ERR550/ERR550387/ERR550387_2.fastq.gz;	ftp.sra.ebi.ac.uk/vol1/err/ERR550/ERR550387
SAMEA2625588	Nucleic acids preparations	Euk_DNA_RNA_ext	Sequencing library preparation	SMART_dT	ARC_CIRAOSW_r1	Sequencing and data quality control	ERR550402	PRJEB6605	European Nucleotide Archive	PRJEB402	http://www.ebi.ac.uk/ena/data/view/PRJEB402	protists; metazoans	ftp.sra.ebi.ac.uk/vol1/fastq/ERR550/ERR550402/ERR550402_1.fastq.gz;ftp.sra.ebi.ac.uk/vol1/fastq/ERR550/ERR550402/ERR550402_2.fastq.gz;	ftp.sra.ebi.ac.uk/vol1/err/ERR550/ERR550402
SAMEA2731674	Nucleic acids preparations	Euk_DNA_RNA_ext	Sequencing library preparation	SMART_dT	ARC_CKGAOSW_r1	Sequencing and data quality control	ERR1712032	PRJEB6609	European Nucleotide Archive	PRJEB402	http://www.ebi.ac.uk/ena/data/view/PRJEB402	protists; metazoans	ftp.sra.ebi.ac.uk/vol1/fastq/ERR171/002/ERR1712032/ERR1712032_1.fastq.gz;ftp.sra.ebi.ac.uk/vol1/fastq/ERR171/002/ERR1712032/ERR1712032_2.fastq.gz;	ftp.sra.ebi.ac.uk/vol1/err/ERR171/002/ERR1712032
SAMEA2731674	Nucleic acids preparations	Euk_DNA_RNA_ext	Sequencing library preparation	SMART_dT	ARC_CKGAOSW_r1	Sequencing and data quality control	ERR1712222	PRJEB6609	European Nucleotide Archive	PRJEB402	http://www.ebi.ac.uk/ena/data/view/PRJEB402	protists; metazoans	ftp.sra.ebi.ac.uk/vol1/fastq/ERR171/002/ERR1712222/ERR1712222_1.fastq.gz;ftp.sra.ebi.ac.uk/vol1/fastq/ERR171/002/ERR1712222/ERR1712222_2.fastq.gz;	ftp.sra.ebi.ac.uk/vol1/err/ERR171/002/ERR1712222
SAMEA2732954	Nucleic acids preparations	Euk_DNA_RNA_ext	Sequencing library preparation	SMART_dT	ARC_CKHBOSW_r1	Sequencing and data quality control	ERR1712217	PRJEB6609	European Nucleotide Archive	PRJEB402	http://www.ebi.ac.uk/ena/data/view/PRJEB402	protists; metazoans	ftp.sra.ebi.ac.uk/vol1/fastq/ERR171/007/ERR1712217/ERR1712217_1.fastq.gz;ftp.sra.ebi.ac.uk/vol1/fastq/ERR171/007/ERR1712217/ERR1712217_2.fastq.gz;	ftp.sra.ebi.ac.uk/vol1/err/ERR171/007/ERR1712217
SAMEA2732954	Nucleic acids preparations	Euk_DNA_RNA_ext	Sequencing library preparation	SMART_dT	ARC_CKHBOSW_r1	Sequencing and data quality control	ERR1711870	PRJEB6609	European Nucleotide Archive	PRJEB402	http://www.ebi.ac.uk/ena/data/view/PRJEB402	protists; metazoans	ftp.sra.ebi.ac.uk/vol1/fastq/ERR171/000/ERR1711870/ERR1711870_1.fastq.gz;ftp.sra.ebi.ac.uk/vol1/fastq/ERR171/000/ERR1711870/ERR1711870_2.fastq.gz;	ftp.sra.ebi.ac.uk/vol1/err/ERR171/000/ERR1711870
SAMEA2730995	Nucleic acids preparations	Euk_DNA_RNA_ext	Sequencing library preparation	SMART_dT	ARC_CKTAOSW_r1	Sequencing and data quality control	ERR1712002	PRJEB6609	European Nucleotide Archive	PRJEB402	http://www.ebi.ac.uk/ena/data/view/PRJEB402	protists; metazoans	ftp.sra.ebi.ac.uk/vol1/fastq/ERR171/002/ERR1712002/ERR1712002_1.fastq.gz;ftp.sra.ebi.ac.uk/vol1/fastq/ERR171/002/ERR1712002/ERR1712002_2.fastq.gz;	ftp.sra.ebi.ac.uk/vol1/err/ERR171/002/ERR1712002
SAMEA2730995	Nucleic acids preparations	Euk_DNA_RNA_ext	Sequencing library preparation	SMART_dT	ARC_CKTAOSW_r1	Sequencing and data quality control	ERR1711921	PRJEB6609	European Nucleotide Archive	PRJEB402	http://www.ebi.ac.uk/ena/data/view/PRJEB402	protists; metazoans	ftp.sra.ebi.ac.uk/vol1/fastq/ERR171/001/ERR1711921/ERR1711921_1.fastq.gz;ftp.sra.ebi.ac.uk/vol1/fastq/ERR171/001/ERR1711921/ERR1711921_2.fastq.gz;	ftp.sra.ebi.ac.uk/vol1/err/ERR171/001/ERR1711921
SAMEA2730769	Nucleic acids preparations	Euk_DNA_RNA_ext	Sequencing library preparation	SMART_dT	ARC_CKVAOSW_r1	Sequencing and data quality control	ERR1711978	PRJEB6609	European Nucleotide Archive	PRJEB402	http://www.ebi.ac.uk/ena/data/view/PRJEB402	protists; metazoans	ftp.sra.ebi.ac.uk/vol1/fastq/ERR171/008/ERR1711978/ERR1711978_1.fastq.gz;ftp.sra.ebi.ac.uk/vol1/fastq/ERR171/008/ERR1711978/ERR1711978_2.fastq.gz;	ftp.sra.ebi.ac.uk/vol1/err/ERR171/008/ERR1711978
SAMEA2730769	Nucleic acids preparations	Euk_DNA_RNA_ext	Sequencing library preparation	SMART_dT	ARC_CKVAOSW_r1	Sequencing and data quality control	ERR1712092	PRJEB6609	European Nucleotide Archive	PRJEB402	http://www.ebi.ac.uk/ena/data/view/PRJEB402	protists; metazoans	ftp.sra.ebi.ac.uk/vol1/fastq/ERR171/002/ERR1712092/ERR1712092_1.fastq.gz;ftp.sra.ebi.ac.uk/vol1/fastq/ERR171/002/ERR1712092/ERR1712092_2.fastq.gz;	ftp.sra.ebi.ac.uk/vol1/err/ERR171/002/ERR1712092
SAMEA2731026	Nucleic acids preparations	Euk_DNA_RNA_ext	Sequencing library preparation	SMART_dT	ARC_CLBAOSW_r2	Sequencing and data quality control	ERR1712234	PRJEB6609	European Nucleotide Archive	PRJEB402	http://www.ebi.ac.uk/ena/data/view/PRJEB402	protists; metazoans	ftp.sra.ebi.ac.uk/vol1/fastq/ERR171/004/ERR1712234/ERR1712234_1.fastq.gz;ftp.sra.ebi.ac.uk/vol1/fastq/ERR171/004/ERR1712234/ERR1712234_2.fastq.gz;	ftp.sra.ebi.ac.uk/vol1/err/ERR171/004/ERR1712234
SAMEA2731026	Nucleic acids preparations	Euk_DNA_RNA_ext	Sequencing library preparation	SMART_dT	ARC_CLBAOSW_r2	Sequencing and data quality control	ERR1711872	PRJEB6609	European Nucleotide Archive	PRJEB402	http://www.ebi.ac.uk/ena/data/view/PRJEB402	protists; metazoans	ftp.sra.ebi.ac.uk/vol1/fastq/ERR171/002/ERR1711872/ERR1711872_1.fastq.gz;ftp.sra.ebi.ac.uk/vol1/fastq/ERR171/002/ERR1711872/ERR1711872_2.fastq.gz;	ftp.sra.ebi.ac.uk/vol1/err/ERR171/002/ERR1711872
SAMEA2620526	Nucleic acids preparations	Euk_DNA_RNA_ext	Sequencing library preparation	SMART_dT	ARC_CLFAOSW_r1	Sequencing and data quality control	ERR1712138	PRJEB6609	European Nucleotide Archive	PRJEB402	http://www.ebi.ac.uk/ena/data/view/PRJEB402	protists; metazoans	ftp.sra.ebi.ac.uk/vol1/fastq/ERR171/008/ERR1712138/ERR1712138_1.fastq.gz;ftp.sra.ebi.ac.uk/vol1/fastq/ERR171/008/ERR1712138/ERR1712138_2.fastq.gz;	ftp.sra.ebi.ac.uk/vol1/err/ERR171/008/ERR1712138
SAMEA2620526	Nucleic acids preparations	Euk_DNA_RNA_ext	Sequencing library preparation	SMART_dT	ARC_CLFAOSW_r1	Sequencing and data quality control	ERR1712171	PRJEB6609	European Nucleotide Archive	PRJEB402	http://www.ebi.ac.uk/ena/data/view/PRJEB402	protists; metazoans	ftp.sra.ebi.ac.uk/vol1/fastq/ERR171/001/ERR1712171/ERR1712171_1.fastq.gz;ftp.sra.ebi.ac.uk/vol1/fastq/ERR171/001/ERR1712171/ERR1712171_2.fastq.gz;	ftp.sra.ebi.ac.uk/vol1/err/ERR171/001/ERR1712171
SAMEA2730747	Nucleic acids preparations	Euk_DNA_RNA_ext	Sequencing library preparation	SMART_dT	ARC_CMBAOSW_r1	Sequencing and data quality control	ERR1711880	PRJEB6609	European Nucleotide Archive	PRJEB402	http://www.ebi.ac.uk/ena/data/view/PRJEB402	protists; metazoans	ftp.sra.ebi.ac.uk/vol1/fastq/ERR171/000/ERR1711880/ERR1711880_1.fastq.gz;ftp.sra.ebi.ac.uk/vol1/fastq/ERR171/000/ERR1711880/ERR1711880_2.fastq.gz;	ftp.sra.ebi.ac.uk/vol1/err/ERR171/000/ERR1711880
SAMEA2730747	Nucleic acids preparations	Euk_DNA_RNA_ext	Sequencing library preparation	SMART_dT	ARC_CMBAOSW_r1	Sequencing and data quality control	ERR1711991	PRJEB6609	European Nucleotide Archive	PRJEB402	http://www.ebi.ac.uk/ena/data/view/PRJEB402	protists; metazoans	ftp.sra.ebi.ac.uk/vol1/fastq/ERR171/001/ERR1711991/ERR1711991_1.fastq.gz;ftp.sra.ebi.ac.uk/vol1/fastq/ERR171/001/ERR1711991/ERR1711991_2.fastq.gz;	ftp.sra.ebi.ac.uk/vol1/err/ERR171/001/ERR1711991
SAMEA2730799	Nucleic acids preparations	Euk_DNA_RNA_ext	Sequencing library preparation	SMART_dT	ARC_CMPAOSW_r1	Sequencing and data quality control	ERR1711866	PRJEB6609	European Nucleotide Archive	PRJEB402	http://www.ebi.ac.uk/ena/data/view/PRJEB402	protists; metazoans	ftp.sra.ebi.ac.uk/vol1/fastq/ERR171/006/ERR1711866/ERR1711866_1.fastq.gz;ftp.sra.ebi.ac.uk/vol1/fastq/ERR171/006/ERR1711866/ERR1711866_2.fastq.gz;	ftp.sra.ebi.ac.uk/vol1/err/ERR171/006/ERR1711866
SAMEA2730799	Nucleic acids preparations	Euk_DNA_RNA_ext	Sequencing library preparation	SMART_dT	ARC_CMPAOSW_r1	Sequencing and data quality control	ERR1712187	PRJEB6609	European Nucleotide Archive	PRJEB402	http://www.ebi.ac.uk/ena/data/view/PRJEB402	protists; metazoans	ftp.sra.ebi.ac.uk/vol1/fastq/ERR171/007/ERR1712187/ERR1712187_1.fastq.gz;ftp.sra.ebi.ac.uk/vol1/fastq/ERR171/007/ERR1712187/ERR1712187_2.fastq.gz;	ftp.sra.ebi.ac.uk/vol1/err/ERR171/007/ERR1712187
SAMEA2621475	Nucleic acids preparations	Euk_DNA_RNA_ext	Sequencing library preparation	SMART_dT	ARC_CMTAOSW_r1	Sequencing and data quality control	ERR1712071	PRJEB6609	European Nucleotide Archive	PRJEB402	http://www.ebi.ac.uk/ena/data/view/PRJEB402	protists; metazoans	ftp.sra.ebi.ac.uk/vol1/fastq/ERR171/001/ERR1712071/ERR1712071_1.fastq.gz;ftp.sra.ebi.ac.uk/vol1/fastq/ERR171/001/ERR1712071/ERR1712071_2.fastq.gz;	ftp.sra.ebi.ac.uk/vol1/err/ERR171/001/ERR1712071
SAMEA2621475	Nucleic acids preparations	Euk_DNA_RNA_ext	Sequencing library preparation	SMART_dT	ARC_CMTAOSW_r1	Sequencing and data quality control	ERR1712191	PRJEB6609	European Nucleotide Archive	PRJEB402	http://www.ebi.ac.uk/ena/data/view/PRJEB402	protists; metazoans	ftp.sra.ebi.ac.uk/vol1/fastq/ERR171/001/ERR1712191/ERR1712191_1.fastq.gz;ftp.sra.ebi.ac.uk/vol1/fastq/ERR171/001/ERR1712191/ERR1712191_2.fastq.gz;	ftp.sra.ebi.ac.uk/vol1/err/ERR171/001/ERR1712191
SAMEA2622035	Nucleic acids preparations	Euk_DNA_RNA_ext	Sequencing library preparation	SMART_dT	ARC_CNDAOSW_r1	Sequencing and data quality control	ERR1712093	PRJEB6609	European Nucleotide Archive	PRJEB402	http://www.ebi.ac.uk/ena/data/view/PRJEB402	protists; metazoans	ftp.sra.ebi.ac.uk/vol1/fastq/ERR171/003/ERR1712093/ERR1712093_1.fastq.gz;ftp.sra.ebi.ac.uk/vol1/fastq/ERR171/003/ERR1712093/ERR1712093_2.fastq.gz;	ftp.sra.ebi.ac.uk/vol1/err/ERR171/003/ERR1712093
SAMEA2622035	Nucleic acids preparations	Euk_DNA_RNA_ext	Sequencing library preparation	SMART_dT	ARC_CNDAOSW_r1	Sequencing and data quality control	ERR1712225	PRJEB6609	European Nucleotide Archive	PRJEB402	http://www.ebi.ac.uk/ena/data/view/PRJEB402	protists; metazoans	ftp.sra.ebi.ac.uk/vol1/fastq/ERR171/005/ERR1712225/ERR1712225_1.fastq.gz;ftp.sra.ebi.ac.uk/vol1/fastq/ERR171/005/ERR1712225/ERR1712225_2.fastq.gz;	ftp.sra.ebi.ac.uk/vol1/err/ERR171/005/ERR1712225
SAMEA2620523	Nucleic acids preparations	Euk_DNA_RNA_ext	Sequencing library preparation	SMART_dT	ARC_CNNAOSW_r1	Sequencing and data quality control	ERR1712053	PRJEB6609	European Nucleotide Archive	PRJEB402	http://www.ebi.ac.uk/ena/data/view/PRJEB402	protists; metazoans	ftp.sra.ebi.ac.uk/vol1/fastq/ERR171/003/ERR1712053/ERR1712053_1.fastq.gz;ftp.sra.ebi.ac.uk/vol1/fastq/ERR171/003/ERR1712053/ERR1712053_2.fastq.gz;	ftp.sra.ebi.ac.uk/vol1/err/ERR171/003/ERR1712053
SAMEA2620523	Nucleic acids preparations	Euk_DNA_RNA_ext	Sequencing library preparation	SMART_dT	ARC_CNNAOSW_r1	Sequencing and data quality control	ERR1712173	PRJEB6609	European Nucleotide Archive	PRJEB402	http://www.ebi.ac.uk/ena/data/view/PRJEB402	protists; metazoans	ftp.sra.ebi.ac.uk/vol1/fastq/ERR171/003/ERR1712173/ERR1712173_1.fastq.gz;ftp.sra.ebi.ac.uk/vol1/fastq/ERR171/003/ERR1712173/ERR1712173_2.fastq.gz;	ftp.sra.ebi.ac.uk/vol1/err/ERR171/003/ERR1712173
SAMEA2621832	Nucleic acids preparations	Euk_DNA_RNA_ext	Sequencing library preparation	SMART_dT	ARC_CNPAOSW_r1	Sequencing and data quality control	ERR1712013	PRJEB6609	European Nucleotide Archive	PRJEB402	http://www.ebi.ac.uk/ena/data/view/PRJEB402	protists; metazoans	ftp.sra.ebi.ac.uk/vol1/fastq/ERR171/003/ERR1712013/ERR1712013_1.fastq.gz;ftp.sra.ebi.ac.uk/vol1/fastq/ERR171/003/ERR1712013/ERR1712013_2.fastq.gz;	ftp.sra.ebi.ac.uk/vol1/err/ERR171/003/ERR1712013
SAMEA2591095	Nucleic acids preparations	Euk_DNA_RNA_ext	Sequencing library preparation	SMART_dT	ARCAAAOSE	Sequencing and data quality control	ERR550386	PRJEB6605	European Nucleotide Archive	PRJEB402	http://www.ebi.ac.uk/ena/data/view/PRJEB402	protists; metazoans	ftp.sra.ebi.ac.uk/vol1/fastq/ERR550/ERR550386/ERR550386_1.fastq.gz;ftp.sra.ebi.ac.uk/vol1/fastq/ERR550/ERR550386/ERR550386_2.fastq.gz;	ftp.sra.ebi.ac.uk/vol1/err/ERR550/ERR550386
SAMEA2591096	Nucleic acids preparations	Euk_DNA_RNA_ext	Sequencing library preparation	SMART_dT	ARCAABOSE	Sequencing and data quality control	ERR550384	PRJEB6605	European Nucleotide Archive	PRJEB402	http://www.ebi.ac.uk/ena/data/view/PRJEB402	protists; metazoans	ftp.sra.ebi.ac.uk/vol1/fastq/ERR550/ERR550384/ERR550384_1.fastq.gz;ftp.sra.ebi.ac.uk/vol1/fastq/ERR550/ERR550384/ERR550384_2.fastq.gz;	ftp.sra.ebi.ac.uk/vol1/err/ERR550/ERR550384
SAMEA2624982	Nucleic acids preparations	Euk_DNA_RNA_ext	Sequencing library preparation	SMART_dT	ARCAADOSE	Sequencing and data quality control	ERR550382	PRJEB6605	European Nucleotide Archive	PRJEB402	http://www.ebi.ac.uk/ena/data/view/PRJEB402	protists; metazoans	ftp.sra.ebi.ac.uk/vol1/fastq/ERR550/ERR550382/ERR550382_1.fastq.gz;ftp.sra.ebi.ac.uk/vol1/fastq/ERR550/ERR550382/ERR550382_2.fastq.gz;	ftp.sra.ebi.ac.uk/vol1/err/ERR550/ERR550382
SAMEA2591105	Nucleic acids preparations	Euk_DNA_RNA_ext	Sequencing library preparation	SMART_dT	ARCAAEOSE	Sequencing and data quality control	ERR550400	PRJEB6605	European Nucleotide Archive	PRJEB402	http://www.ebi.ac.uk/ena/data/view/PRJEB402	protists; metazoans	ftp.sra.ebi.ac.uk/vol1/fastq/ERR550/ERR550400/ERR550400_1.fastq.gz;ftp.sra.ebi.ac.uk/vol1/fastq/ERR550/ERR550400/ERR550400_2.fastq.gz;	ftp.sra.ebi.ac.uk/vol1/err/ERR550/ERR550400
SAMEA2591106	Nucleic acids preparations	Euk_DNA_RNA_ext	Sequencing library preparation	SMART_dT	ARCAAFOSE	Sequencing and data quality control	ERR550383	PRJEB6605	European Nucleotide Archive	PRJEB402	http://www.ebi.ac.uk/ena/data/view/PRJEB402	protists; metazoans	ftp.sra.ebi.ac.uk/vol1/fastq/ERR550/ERR550383/ERR550383_1.fastq.gz;ftp.sra.ebi.ac.uk/vol1/fastq/ERR550/ERR550383/ERR550383_2.fastq.gz;	ftp.sra.ebi.ac.uk/vol1/err/ERR550/ERR550383
SAMEA2624976	Nucleic acids preparations	Euk_DNA_RNA_ext	Sequencing library preparation	SMART_dT	ARCAAGOSE	Sequencing and data quality control	ERR550380	PRJEB6605	European Nucleotide Archive	PRJEB402	http://www.ebi.ac.uk/ena/data/view/PRJEB402	protists; metazoans	ftp.sra.ebi.ac.uk/vol1/fastq/ERR550/ERR550380/ERR550380_1.fastq.gz;ftp.sra.ebi.ac.uk/vol1/fastq/ERR550/ERR550380/ERR550380_2.fastq.gz;	ftp.sra.ebi.ac.uk/vol1/err/ERR550/ERR550380
SAMEA2624981	Nucleic acids preparations	Euk_DNA_RNA_ext	Sequencing library preparation	SMART_dT	ARCAAHOSE	Sequencing and data quality control	ERR550378	PRJEB6605	European Nucleotide Archive	PRJEB402	http://www.ebi.ac.uk/ena/data/view/PRJEB402	protists; metazoans	ftp.sra.ebi.ac.uk/vol1/fastq/ERR550/ERR550378/ERR550378_1.fastq.gz;ftp.sra.ebi.ac.uk/vol1/fastq/ERR550/ERR550378/ERR550378_2.fastq.gz;	ftp.sra.ebi.ac.uk/vol1/err/ERR550/ERR550378
SAMEA2591117	Nucleic acids preparations	Euk_DNA_RNA_ext	Sequencing library preparation	SMART_dT	ARCAAIOSE	Sequencing and data quality control	ERR550404	PRJEB6605	European Nucleotide Archive	PRJEB402	http://www.ebi.ac.uk/ena/data/view/PRJEB402	protists; metazoans	ftp.sra.ebi.ac.uk/vol1/fastq/ERR550/ERR550404/ERR550404_1.fastq.gz;ftp.sra.ebi.ac.uk/vol1/fastq/ERR550/ERR550404/ERR550404_2.fastq.gz;	ftp.sra.ebi.ac.uk/vol1/err/ERR550/ERR550404
SAMEA2591118	Nucleic acids preparations	Euk_DNA_RNA_ext	Sequencing library preparation	SMART_dT	ARCAAKOSE	Sequencing and data quality control	ERR550398	PRJEB6605	European Nucleotide Archive	PRJEB402	http://www.ebi.ac.uk/ena/data/view/PRJEB402	protists; metazoans	ftp.sra.ebi.ac.uk/vol1/fastq/ERR550/ERR550398/ERR550398_1.fastq.gz;ftp.sra.ebi.ac.uk/vol1/fastq/ERR550/ERR550398/ERR550398_2.fastq.gz;	ftp.sra.ebi.ac.uk/vol1/err/ERR550/ERR550398
SAMEA2624983	Nucleic acids preparations	Euk_DNA_RNA_ext	Sequencing library preparation	SMART_dT	ARCAALOSE	Sequencing and data quality control	ERR550395	PRJEB6605	European Nucleotide Archive	PRJEB402	http://www.ebi.ac.uk/ena/data/view/PRJEB402	protists; metazoans	ftp.sra.ebi.ac.uk/vol1/fastq/ERR550/ERR550395/ERR550395_1.fastq.gz;ftp.sra.ebi.ac.uk/vol1/fastq/ERR550/ERR550395/ERR550395_2.fastq.gz;	ftp.sra.ebi.ac.uk/vol1/err/ERR550/ERR550395
SAMEA2624978	Nucleic acids preparations	Euk_DNA_RNA_ext	Sequencing library preparation	SMART_dT	ARCAAMOSE	Sequencing and data quality control	ERR550385	PRJEB6605	European Nucleotide Archive	PRJEB402	http://www.ebi.ac.uk/ena/data/view/PRJEB402	protists; metazoans	ftp.sra.ebi.ac.uk/vol1/fastq/ERR550/ERR550385/ERR550385_1.fastq.gz;ftp.sra.ebi.ac.uk/vol1/fastq/ERR550/ERR550385/ERR550385_2.fastq.gz;	ftp.sra.ebi.ac.uk/vol1/err/ERR550/ERR550385
SAMEA2591130	Nucleic acids preparations	Euk_DNA_RNA_ext	Sequencing library preparation	SMART_dT	ARCAANOSE	Sequencing and data quality control	ERR550390	PRJEB6605	European Nucleotide Archive	PRJEB402	http://www.ebi.ac.uk/ena/data/view/PRJEB402	protists; metazoans	ftp.sra.ebi.ac.uk/vol1/fastq/ERR550/ERR550390/ERR550390_1.fastq.gz;ftp.sra.ebi.ac.uk/vol1/fastq/ERR550/ERR550390/ERR550390_2.fastq.gz;	ftp.sra.ebi.ac.uk/vol1/err/ERR550/ERR550390
SAMEA2591131	Nucleic acids preparations	Euk_DNA_RNA_ext	Sequencing library preparation	SMART_dT	ARCAAPOSE	Sequencing and data quality control	ERR550379	PRJEB6605	European Nucleotide Archive	PRJEB402	http://www.ebi.ac.uk/ena/data/view/PRJEB402	protists; metazoans	ftp.sra.ebi.ac.uk/vol1/fastq/ERR550/ERR550379/ERR550379_1.fastq.gz;ftp.sra.ebi.ac.uk/vol1/fastq/ERR550/ERR550379/ERR550379_2.fastq.gz;	ftp.sra.ebi.ac.uk/vol1/err/ERR550/ERR550379
SAMEA2624977	Nucleic acids preparations	Euk_DNA_RNA_ext	Sequencing library preparation	SMART_dT	ARCAAQOSE	Sequencing and data quality control	ERR550391	PRJEB6605	European Nucleotide Archive	PRJEB402	http://www.ebi.ac.uk/ena/data/view/PRJEB402	protists; metazoans	ftp.sra.ebi.ac.uk/vol1/fastq/ERR550/ERR550391/ERR550391_1.fastq.gz;ftp.sra.ebi.ac.uk/vol1/fastq/ERR550/ERR550391/ERR550391_2.fastq.gz;	ftp.sra.ebi.ac.uk/vol1/err/ERR550/ERR550391
SAMEA2657036	Nucleic acids preparations	Euk_DNA_RNA_ext	Sequencing library preparation	SMART_dT	ARCANTAOSW	Sequencing and data quality control	ERR1712241	PRJEB6609	European Nucleotide Archive	PRJEB402	http://www.ebi.ac.uk/ena/data/view/PRJEB402	protists; metazoans	ftp.sra.ebi.ac.uk/vol1/fastq/ERR171/001/ERR1712241/ERR1712241_1.fastq.gz;ftp.sra.ebi.ac.uk/vol1/fastq/ERR171/001/ERR1712241/ERR1712241_2.fastq.gz;	ftp.sra.ebi.ac.uk/vol1/err/ERR171/001/ERR1712241
SAMEA2619684	Nucleic acids preparations	Euk_DNA_RNA_ext	Sequencing library preparation	SMART_dT	ARCATSAOSW	Sequencing and data quality control	ERR1712139	PRJEB6609	European Nucleotide Archive	PRJEB402	http://www.ebi.ac.uk/ena/data/view/PRJEB402	protists; metazoans	ftp.sra.ebi.ac.uk/vol1/fastq/ERR171/009/ERR1712139/ERR1712139_1.fastq.gz;ftp.sra.ebi.ac.uk/vol1/fastq/ERR171/009/ERR1712139/ERR1712139_2.fastq.gz;	ftp.sra.ebi.ac.uk/vol1/err/ERR171/009/ERR1712139
SAMEA2657107	Nucleic acids preparations	Euk_DNA_RNA_ext	Sequencing library preparation	SMART_dT	ARCATVAOSW	Sequencing and data quality control	ERR1712141	PRJEB6609	European Nucleotide Archive	PRJEB402	http://www.ebi.ac.uk/ena/data/view/PRJEB402	protists; metazoans	ftp.sra.ebi.ac.uk/vol1/fastq/ERR171/001/ERR1712141/ERR1712141_1.fastq.gz;ftp.sra.ebi.ac.uk/vol1/fastq/ERR171/001/ERR1712141/ERR1712141_2.fastq.gz;	ftp.sra.ebi.ac.uk/vol1/err/ERR171/001/ERR1712141
SAMEA2657014	Nucleic acids preparations	Euk_DNA_RNA_ext	Sequencing library preparation	TS_RNA	ARD_ABBAOSW_r1	Sequencing and data quality control	ERR1719296	PRJEB6609	European Nucleotide Archive	PRJEB402	http://www.ebi.ac.uk/ena/data/view/PRJEB402	protists; metazoans	ftp.sra.ebi.ac.uk/vol1/fastq/ERR171/006/ERR1719296/ERR1719296_1.fastq.gz;ftp.sra.ebi.ac.uk/vol1/fastq/ERR171/006/ERR1719296/ERR1719296_2.fastq.gz;	ftp.sra.ebi.ac.uk/vol1/err/ERR171/006/ERR1719296
SAMEA2657014	Nucleic acids preparations	Euk_DNA_RNA_ext	Sequencing library preparation	TS_RNA	ARD_ABBAOSW_r1	Sequencing and data quality control	ERR1719416	PRJEB6609	European Nucleotide Archive	PRJEB402	http://www.ebi.ac.uk/ena/data/view/PRJEB402	protists; metazoans	ftp.sra.ebi.ac.uk/vol1/fastq/ERR171/006/ERR1719416/ERR1719416_1.fastq.gz;ftp.sra.ebi.ac.uk/vol1/fastq/ERR171/006/ERR1719416/ERR1719416_2.fastq.gz;	ftp.sra.ebi.ac.uk/vol1/err/ERR171/006/ERR1719416
SAMEA2657065	Nucleic acids preparations	Euk_DNA_RNA_ext	Sequencing library preparation	TS_RNA	ARD_ABCAOSW_r1	Sequencing and data quality control	ERR1719319	PRJEB6609	European Nucleotide Archive	PRJEB402	http://www.ebi.ac.uk/ena/data/view/PRJEB402	protists; metazoans	ftp.sra.ebi.ac.uk/vol1/fastq/ERR171/009/ERR1719319/ERR1719319_1.fastq.gz;ftp.sra.ebi.ac.uk/vol1/fastq/ERR171/009/ERR1719319/ERR1719319_2.fastq.gz;	ftp.sra.ebi.ac.uk/vol1/err/ERR171/009/ERR1719319
SAMEA2657065	Nucleic acids preparations	Euk_DNA_RNA_ext	Sequencing library preparation	TS_RNA	ARD_ABCAOSW_r1	Sequencing and data quality control	ERR1719509	PRJEB6609	European Nucleotide Archive	PRJEB402	http://www.ebi.ac.uk/ena/data/view/PRJEB402	protists; metazoans	ftp.sra.ebi.ac.uk/vol1/fastq/ERR171/009/ERR1719509/ERR1719509_1.fastq.gz;ftp.sra.ebi.ac.uk/vol1/fastq/ERR171/009/ERR1719509/ERR1719509_2.fastq.gz;	ftp.sra.ebi.ac.uk/vol1/err/ERR171/009/ERR1719509
SAMEA2656969	Nucleic acids preparations	Euk_DNA_RNA_ext	Sequencing library preparation	TS_RNA	ARD_ABDAOSW_r1	Sequencing and data quality control	ERR1719154	PRJEB6609	European Nucleotide Archive	PRJEB402	http://www.ebi.ac.uk/ena/data/view/PRJEB402	protists; metazoans	ftp.sra.ebi.ac.uk/vol1/fastq/ERR171/004/ERR1719154/ERR1719154_1.fastq.gz;ftp.sra.ebi.ac.uk/vol1/fastq/ERR171/004/ERR1719154/ERR1719154_2.fastq.gz;	ftp.sra.ebi.ac.uk/vol1/err/ERR171/004/ERR1719154
SAMEA2656969	Nucleic acids preparations	Euk_DNA_RNA_ext	Sequencing library preparation	TS_RNA	ARD_ABDAOSW_r1	Sequencing and data quality control	ERR1719452	PRJEB6609	European Nucleotide Archive	PRJEB402	http://www.ebi.ac.uk/ena/data/view/PRJEB402	protists; metazoans	ftp.sra.ebi.ac.uk/vol1/fastq/ERR171/002/ERR1719452/ERR1719452_1.fastq.gz;ftp.sra.ebi.ac.uk/vol1/fastq/ERR171/002/ERR1719452/ERR1719452_2.fastq.gz;	ftp.sra.ebi.ac.uk/vol1/err/ERR171/002/ERR1719452
SAMEA2620985	Nucleic acids preparations	Euk_DNA_RNA_ext	Sequencing library preparation	TS_RNA	ARD_ABEAOSW_r1	Sequencing and data quality control	ERR1719287	PRJEB6609	European Nucleotide Archive	PRJEB402	http://www.ebi.ac.uk/ena/data/view/PRJEB402	protists; metazoans	ftp.sra.ebi.ac.uk/vol1/fastq/ERR171/007/ERR1719287/ERR1719287_1.fastq.gz;ftp.sra.ebi.ac.uk/vol1/fastq/ERR171/007/ERR1719287/ERR1719287_2.fastq.gz;	ftp.sra.ebi.ac.uk/vol1/err/ERR171/007/ERR1719287
SAMEA2620985	Nucleic acids preparations	Euk_DNA_RNA_ext	Sequencing library preparation	TS_RNA	ARD_ABEAOSW_r1	Sequencing and data quality control	ERR1719253	PRJEB6609	European Nucleotide Archive	PRJEB402	http://www.ebi.ac.uk/ena/data/view/PRJEB402	protists; metazoans	ftp.sra.ebi.ac.uk/vol1/fastq/ERR171/003/ERR1719253/ERR1719253_1.fastq.gz;ftp.sra.ebi.ac.uk/vol1/fastq/ERR171/003/ERR1719253/ERR1719253_2.fastq.gz;	ftp.sra.ebi.ac.uk/vol1/err/ERR171/003/ERR1719253
SAMEA2621029	Nucleic acids preparations	Euk_DNA_RNA_ext	Sequencing library preparation	TS_RNA	ARD_ABFAOSW_r1	Sequencing and data quality control	ERR1719484	PRJEB6609	European Nucleotide Archive	PRJEB402	http://www.ebi.ac.uk/ena/data/view/PRJEB402	protists; metazoans	ftp.sra.ebi.ac.uk/vol1/fastq/ERR171/004/ERR1719484/ERR1719484_1.fastq.gz;ftp.sra.ebi.ac.uk/vol1/fastq/ERR171/004/ERR1719484/ERR1719484_2.fastq.gz;	ftp.sra.ebi.ac.uk/vol1/err/ERR171/004/ERR1719484
SAMEA2621029	Nucleic acids preparations	Euk_DNA_RNA_ext	Sequencing library preparation	TS_RNA	ARD_ABFAOSW_r1	Sequencing and data quality control	ERR1719344	PRJEB6609	European Nucleotide Archive	PRJEB402	http://www.ebi.ac.uk/ena/data/view/PRJEB402	protists; metazoans	ftp.sra.ebi.ac.uk/vol1/fastq/ERR171/004/ERR1719344/ERR1719344_1.fastq.gz;ftp.sra.ebi.ac.uk/vol1/fastq/ERR171/004/ERR1719344/ERR1719344_2.fastq.gz;	ftp.sra.ebi.ac.uk/vol1/err/ERR171/004/ERR1719344
SAMEA2657009	Nucleic acids preparations	Euk_DNA_RNA_ext	Sequencing library preparation	TS_RNA	ARD_ABGAOSW_r1	Sequencing and data quality control	ERR1719442	PRJEB6609	European Nucleotide Archive	PRJEB402	http://www.ebi.ac.uk/ena/data/view/PRJEB402	protists; metazoans	ftp.sra.ebi.ac.uk/vol1/fastq/ERR171/002/ERR1719442/ERR1719442_1.fastq.gz;ftp.sra.ebi.ac.uk/vol1/fastq/ERR171/002/ERR1719442/ERR1719442_2.fastq.gz;	ftp.sra.ebi.ac.uk/vol1/err/ERR171/002/ERR1719442
SAMEA2657009	Nucleic acids preparations	Euk_DNA_RNA_ext	Sequencing library preparation	TS_RNA	ARD_ABGAOSW_r1	Sequencing and data quality control	ERR1719291	PRJEB6609	European Nucleotide Archive	PRJEB402	http://www.ebi.ac.uk/ena/data/view/PRJEB402	protists; metazoans	ftp.sra.ebi.ac.uk/vol1/fastq/ERR171/001/ERR1719291/ERR1719291_1.fastq.gz;ftp.sra.ebi.ac.uk/vol1/fastq/ERR171/001/ERR1719291/ERR1719291_2.fastq.gz;	ftp.sra.ebi.ac.uk/vol1/err/ERR171/001/ERR1719291
SAMEA2657082	Nucleic acids preparations	Euk_DNA_RNA_ext	Sequencing library preparation	TS_RNA	ARD_ABHAOSW_r1	Sequencing and data quality control	ERR1719418	PRJEB6609	European Nucleotide Archive	PRJEB402	http://www.ebi.ac.uk/ena/data/view/PRJEB402	protists; metazoans	ftp.sra.ebi.ac.uk/vol1/fastq/ERR171/008/ERR1719418/ERR1719418_1.fastq.gz;ftp.sra.ebi.ac.uk/vol1/fastq/ERR171/008/ERR1719418/ERR1719418_2.fastq.gz;	ftp.sra.ebi.ac.uk/vol1/err/ERR171/008/ERR1719418
SAMEA2657082	Nucleic acids preparations	Euk_DNA_RNA_ext	Sequencing library preparation	TS_RNA	ARD_ABHAOSW_r1	Sequencing and data quality control	ERR1719501	PRJEB6609	European Nucleotide Archive	PRJEB402	http://www.ebi.ac.uk/ena/data/view/PRJEB402	protists; metazoans	ftp.sra.ebi.ac.uk/vol1/fastq/ERR171/001/ERR1719501/ERR1719501_1.fastq.gz;ftp.sra.ebi.ac.uk/vol1/fastq/ERR171/001/ERR1719501/ERR1719501_2.fastq.gz;	ftp.sra.ebi.ac.uk/vol1/err/ERR171/001/ERR1719501
SAMEA2657073	Nucleic acids preparations	Euk_DNA_RNA_ext	Sequencing library preparation	TS_RNA	ARD_ABIAOSW_r1	Sequencing and data quality control	ERR1719508	PRJEB6609	European Nucleotide Archive	PRJEB402	http://www.ebi.ac.uk/ena/data/view/PRJEB402	protists; metazoans	ftp.sra.ebi.ac.uk/vol1/fastq/ERR171/008/ERR1719508/ERR1719508_1.fastq.gz;ftp.sra.ebi.ac.uk/vol1/fastq/ERR171/008/ERR1719508/ERR1719508_2.fastq.gz;	ftp.sra.ebi.ac.uk/vol1/err/ERR171/008/ERR1719508
SAMEA2657073	Nucleic acids preparations	Euk_DNA_RNA_ext	Sequencing library preparation	TS_RNA	ARD_ABIAOSW_r1	Sequencing and data quality control	ERR1719186	PRJEB6609	European Nucleotide Archive	PRJEB402	http://www.ebi.ac.uk/ena/data/view/PRJEB402	protists; metazoans	ftp.sra.ebi.ac.uk/vol1/fastq/ERR171/006/ERR1719186/ERR1719186_1.fastq.gz;ftp.sra.ebi.ac.uk/vol1/fastq/ERR171/006/ERR1719186/ERR1719186_2.fastq.gz;	ftp.sra.ebi.ac.uk/vol1/err/ERR171/006/ERR1719186
SAMEA2657061	Nucleic acids preparations	Euk_DNA_RNA_ext	Sequencing library preparation	TS_RNA	ARD_ABMAOSW_r1	Sequencing and data quality control	ERR1719466	PRJEB6609	European Nucleotide Archive	PRJEB402	http://www.ebi.ac.uk/ena/data/view/PRJEB402	protists; metazoans	ftp.sra.ebi.ac.uk/vol1/fastq/ERR171/006/ERR1719466/ERR1719466_1.fastq.gz;ftp.sra.ebi.ac.uk/vol1/fastq/ERR171/006/ERR1719466/ERR1719466_2.fastq.gz;	ftp.sra.ebi.ac.uk/vol1/err/ERR171/006/ERR1719466
SAMEA2657061	Nucleic acids preparations	Euk_DNA_RNA_ext	Sequencing library preparation	TS_RNA	ARD_ABMAOSW_r1	Sequencing and data quality control	ERR1719427	PRJEB6609	European Nucleotide Archive	PRJEB402	http://www.ebi.ac.uk/ena/data/view/PRJEB402	protists; metazoans	ftp.sra.ebi.ac.uk/vol1/fastq/ERR171/007/ERR1719427/ERR1719427_1.fastq.gz;ftp.sra.ebi.ac.uk/vol1/fastq/ERR171/007/ERR1719427/ERR1719427_2.fastq.gz;	ftp.sra.ebi.ac.uk/vol1/err/ERR171/007/ERR1719427
SAMEA2621052	Nucleic acids preparations	Euk_DNA_RNA_ext	Sequencing library preparation	TS_RNA	ARD_ABNAOSW_r1	Sequencing and data quality control	ERR1719407	PRJEB6609	European Nucleotide Archive	PRJEB402	http://www.ebi.ac.uk/ena/data/view/PRJEB402	protists; metazoans	ftp.sra.ebi.ac.uk/vol1/fastq/ERR171/007/ERR1719407/ERR1719407_1.fastq.gz;ftp.sra.ebi.ac.uk/vol1/fastq/ERR171/007/ERR1719407/ERR1719407_2.fastq.gz;	ftp.sra.ebi.ac.uk/vol1/err/ERR171/007/ERR1719407
SAMEA2621052	Nucleic acids preparations	Euk_DNA_RNA_ext	Sequencing library preparation	TS_RNA	ARD_ABNAOSW_r1	Sequencing and data quality control	ERR1719482	PRJEB6609	European Nucleotide Archive	PRJEB402	http://www.ebi.ac.uk/ena/data/view/PRJEB402	protists; metazoans	ftp.sra.ebi.ac.uk/vol1/fastq/ERR171/002/ERR1719482/ERR1719482_1.fastq.gz;ftp.sra.ebi.ac.uk/vol1/fastq/ERR171/002/ERR1719482/ERR1719482_2.fastq.gz;	ftp.sra.ebi.ac.uk/vol1/err/ERR171/002/ERR1719482
SAMEA2622660	Nucleic acids preparations	Euk_DNA_RNA_ext	Sequencing library preparation	TS_RNA	ARD_ABRAOSW_r1	Sequencing and data quality control	ERR1719463	PRJEB6609	European Nucleotide Archive	PRJEB402	http://www.ebi.ac.uk/ena/data/view/PRJEB402	protists; metazoans	ftp.sra.ebi.ac.uk/vol1/fastq/ERR171/003/ERR1719463/ERR1719463_1.fastq.gz;ftp.sra.ebi.ac.uk/vol1/fastq/ERR171/003/ERR1719463/ERR1719463_2.fastq.gz;	ftp.sra.ebi.ac.uk/vol1/err/ERR171/003/ERR1719463
SAMEA2622660	Nucleic acids preparations	Euk_DNA_RNA_ext	Sequencing library preparation	TS_RNA	ARD_ABRAOSW_r1	Sequencing and data quality control	ERR1719159	PRJEB6609	European Nucleotide Archive	PRJEB402	http://www.ebi.ac.uk/ena/data/view/PRJEB402	protists; metazoans	ftp.sra.ebi.ac.uk/vol1/fastq/ERR171/009/ERR1719159/ERR1719159_1.fastq.gz;ftp.sra.ebi.ac.uk/vol1/fastq/ERR171/009/ERR1719159/ERR1719159_2.fastq.gz;	ftp.sra.ebi.ac.uk/vol1/err/ERR171/009/ERR1719159
SAMEA2622717	Nucleic acids preparations	Euk_DNA_RNA_ext	Sequencing library preparation	TS_RNA	ARD_ACHCOSW_r1	Sequencing and data quality control	ERR1719256	PRJEB6609	European Nucleotide Archive	PRJEB402	http://www.ebi.ac.uk/ena/data/view/PRJEB402	protists; metazoans	ftp.sra.ebi.ac.uk/vol1/fastq/ERR171/006/ERR1719256/ERR1719256_1.fastq.gz;ftp.sra.ebi.ac.uk/vol1/fastq/ERR171/006/ERR1719256/ERR1719256_2.fastq.gz;	ftp.sra.ebi.ac.uk/vol1/err/ERR171/006/ERR1719256
SAMEA2622717	Nucleic acids preparations	Euk_DNA_RNA_ext	Sequencing library preparation	TS_RNA	ARD_ACHCOSW_r1	Sequencing and data quality control	ERR1719298	PRJEB6609	European Nucleotide Archive	PRJEB402	http://www.ebi.ac.uk/ena/data/view/PRJEB402	protists; metazoans	ftp.sra.ebi.ac.uk/vol1/fastq/ERR171/008/ERR1719298/ERR1719298_1.fastq.gz;ftp.sra.ebi.ac.uk/vol1/fastq/ERR171/008/ERR1719298/ERR1719298_2.fastq.gz;	ftp.sra.ebi.ac.uk/vol1/err/ERR171/008/ERR1719298
SAMEA2622717	Nucleic acids preparations	Euk_DNA_RNA_ext	Sequencing library preparation	TS_RNA	ARD_ACHCOSW_r1	Sequencing and data quality control	ERR1719217	PRJEB6609	European Nucleotide Archive	PRJEB402	http://www.ebi.ac.uk/ena/data/view/PRJEB402	protists; metazoans	ftp.sra.ebi.ac.uk/vol1/fastq/ERR171/007/ERR1719217/ERR1719217_1.fastq.gz;ftp.sra.ebi.ac.uk/vol1/fastq/ERR171/007/ERR1719217/ERR1719217_2.fastq.gz;	ftp.sra.ebi.ac.uk/vol1/err/ERR171/007/ERR1719217
SAMEA2657109	Nucleic acids preparations	Euk_DNA_RNA_ext	Sequencing library preparation	TS_RNA	ARD_ACKAOSW_r1	Sequencing and data quality control	ERR1719437	PRJEB6609	European Nucleotide Archive	PRJEB402	http://www.ebi.ac.uk/ena/data/view/PRJEB402	protists; metazoans	ftp.sra.ebi.ac.uk/vol1/fastq/ERR171/007/ERR1719437/ERR1719437_1.fastq.gz;ftp.sra.ebi.ac.uk/vol1/fastq/ERR171/007/ERR1719437/ERR1719437_2.fastq.gz;	ftp.sra.ebi.ac.uk/vol1/err/ERR171/007/ERR1719437
SAMEA2657109	Nucleic acids preparations	Euk_DNA_RNA_ext	Sequencing library preparation	TS_RNA	ARD_ACKAOSW_r1	Sequencing and data quality control	ERR1719413	PRJEB6609	European Nucleotide Archive	PRJEB402	http://www.ebi.ac.uk/ena/data/view/PRJEB402	protists; metazoans	ftp.sra.ebi.ac.uk/vol1/fastq/ERR171/003/ERR1719413/ERR1719413_1.fastq.gz;ftp.sra.ebi.ac.uk/vol1/fastq/ERR171/003/ERR1719413/ERR1719413_2.fastq.gz;	ftp.sra.ebi.ac.uk/vol1/err/ERR171/003/ERR1719413
SAMEA2657109	Nucleic acids preparations	Euk_DNA_RNA_ext	Sequencing library preparation	TS_RNA	ARD_ACKAOSW_r1	Sequencing and data quality control	ERR1719343	PRJEB6609	European Nucleotide Archive	PRJEB402	http://www.ebi.ac.uk/ena/data/view/PRJEB402	protists; metazoans	ftp.sra.ebi.ac.uk/vol1/fastq/ERR171/003/ERR1719343/ERR1719343_1.fastq.gz;ftp.sra.ebi.ac.uk/vol1/fastq/ERR171/003/ERR1719343/ERR1719343_2.fastq.gz;	ftp.sra.ebi.ac.uk/vol1/err/ERR171/003/ERR1719343
SAMEA2656975	Nucleic acids preparations	Euk_DNA_RNA_ext	Sequencing library preparation	TS_RNA	ARD_ACMAOSW_r1	Sequencing and data quality control	ERR1719297	PRJEB6609	European Nucleotide Archive	PRJEB402	http://www.ebi.ac.uk/ena/data/view/PRJEB402	protists; metazoans	ftp.sra.ebi.ac.uk/vol1/fastq/ERR171/007/ERR1719297/ERR1719297_1.fastq.gz;ftp.sra.ebi.ac.uk/vol1/fastq/ERR171/007/ERR1719297/ERR1719297_2.fastq.gz;	ftp.sra.ebi.ac.uk/vol1/err/ERR171/007/ERR1719297
SAMEA2656975	Nucleic acids preparations	Euk_DNA_RNA_ext	Sequencing library preparation	TS_RNA	ARD_ACMAOSW_r1	Sequencing and data quality control	ERR1719410	PRJEB6609	European Nucleotide Archive	PRJEB402	http://www.ebi.ac.uk/ena/data/view/PRJEB402	protists; metazoans	ftp.sra.ebi.ac.uk/vol1/fastq/ERR171/000/ERR1719410/ERR1719410_1.fastq.gz;ftp.sra.ebi.ac.uk/vol1/fastq/ERR171/000/ERR1719410/ERR1719410_2.fastq.gz;	ftp.sra.ebi.ac.uk/vol1/err/ERR171/000/ERR1719410
SAMEA2656975	Nucleic acids preparations	Euk_DNA_RNA_ext	Sequencing library preparation	TS_RNA	ARD_ACMAOSW_r1	Sequencing and data quality control	ERR1719307	PRJEB6609	European Nucleotide Archive	PRJEB402	http://www.ebi.ac.uk/ena/data/view/PRJEB402	protists; metazoans	ftp.sra.ebi.ac.uk/vol1/fastq/ERR171/007/ERR1719307/ERR1719307_1.fastq.gz;ftp.sra.ebi.ac.uk/vol1/fastq/ERR171/007/ERR1719307/ERR1719307_2.fastq.gz;	ftp.sra.ebi.ac.uk/vol1/err/ERR171/007/ERR1719307
SAMEA2622719	Nucleic acids preparations	Euk_DNA_RNA_ext	Sequencing library preparation	TS_RNA	ARD_ADCAOSW_r1	Sequencing and data quality control	ERR1719393	PRJEB6609	European Nucleotide Archive	PRJEB402	http://www.ebi.ac.uk/ena/data/view/PRJEB402	protists; metazoans	ftp.sra.ebi.ac.uk/vol1/fastq/ERR171/003/ERR1719393/ERR1719393_1.fastq.gz;ftp.sra.ebi.ac.uk/vol1/fastq/ERR171/003/ERR1719393/ERR1719393_2.fastq.gz;	ftp.sra.ebi.ac.uk/vol1/err/ERR171/003/ERR1719393
SAMEA2622719	Nucleic acids preparations	Euk_DNA_RNA_ext	Sequencing library preparation	TS_RNA	ARD_ADCAOSW_r1	Sequencing and data quality control	ERR1719310	PRJEB6609	European Nucleotide Archive	PRJEB402	http://www.ebi.ac.uk/ena/data/view/PRJEB402	protists; metazoans	ftp.sra.ebi.ac.uk/vol1/fastq/ERR171/000/ERR1719310/ERR1719310_1.fastq.gz;ftp.sra.ebi.ac.uk/vol1/fastq/ERR171/000/ERR1719310/ERR1719310_2.fastq.gz;	ftp.sra.ebi.ac.uk/vol1/err/ERR171/000/ERR1719310
SAMEA2622770	Nucleic acids preparations	Euk_DNA_RNA_ext	Sequencing library preparation	TS_RNA	ARD_ADEAOSW_r1	Sequencing and data quality control	ERR1719301	PRJEB6609	European Nucleotide Archive	PRJEB402	http://www.ebi.ac.uk/ena/data/view/PRJEB402	protists; metazoans	ftp.sra.ebi.ac.uk/vol1/fastq/ERR171/001/ERR1719301/ERR1719301_1.fastq.gz;ftp.sra.ebi.ac.uk/vol1/fastq/ERR171/001/ERR1719301/ERR1719301_2.fastq.gz;	ftp.sra.ebi.ac.uk/vol1/err/ERR171/001/ERR1719301
SAMEA2622770	Nucleic acids preparations	Euk_DNA_RNA_ext	Sequencing library preparation	TS_RNA	ARD_ADEAOSW_r1	Sequencing and data quality control	ERR1719160	PRJEB6609	European Nucleotide Archive	PRJEB402	http://www.ebi.ac.uk/ena/data/view/PRJEB402	protists; metazoans	ftp.sra.ebi.ac.uk/vol1/fastq/ERR171/000/ERR1719160/ERR1719160_1.fastq.gz;ftp.sra.ebi.ac.uk/vol1/fastq/ERR171/000/ERR1719160/ERR1719160_2.fastq.gz;	ftp.sra.ebi.ac.uk/vol1/err/ERR171/000/ERR1719160
SAMEA2622770	Nucleic acids preparations	Euk_DNA_RNA_ext	Sequencing library preparation	TS_RNA	ARD_ADEAOSW_r1	Sequencing and data quality control	ERR1719214	PRJEB6609	European Nucleotide Archive	PRJEB402	http://www.ebi.ac.uk/ena/data/view/PRJEB402	protists; metazoans	ftp.sra.ebi.ac.uk/vol1/fastq/ERR171/004/ERR1719214/ERR1719214_1.fastq.gz;ftp.sra.ebi.ac.uk/vol1/fastq/ERR171/004/ERR1719214/ERR1719214_2.fastq.gz;	ftp.sra.ebi.ac.uk/vol1/err/ERR171/004/ERR1719214
SAMEA2656986	Nucleic acids preparations	Euk_DNA_RNA_ext	Sequencing library preparation	TS_RNA	ARD_ADHAOSW_r1	Sequencing and data quality control	ERR1719391	PRJEB6609	European Nucleotide Archive	PRJEB402	http://www.ebi.ac.uk/ena/data/view/PRJEB402	protists; metazoans	ftp.sra.ebi.ac.uk/vol1/fastq/ERR171/001/ERR1719391/ERR1719391_1.fastq.gz;ftp.sra.ebi.ac.uk/vol1/fastq/ERR171/001/ERR1719391/ERR1719391_2.fastq.gz;	ftp.sra.ebi.ac.uk/vol1/err/ERR171/001/ERR1719391
SAMEA2656986	Nucleic acids preparations	Euk_DNA_RNA_ext	Sequencing library preparation	TS_RNA	ARD_ADHAOSW_r1	Sequencing and data quality control	ERR1719175	PRJEB6609	European Nucleotide Archive	PRJEB402	http://www.ebi.ac.uk/ena/data/view/PRJEB402	protists; metazoans	ftp.sra.ebi.ac.uk/vol1/fastq/ERR171/005/ERR1719175/ERR1719175_1.fastq.gz;ftp.sra.ebi.ac.uk/vol1/fastq/ERR171/005/ERR1719175/ERR1719175_2.fastq.gz;	ftp.sra.ebi.ac.uk/vol1/err/ERR171/005/ERR1719175
SAMEA2656986	Nucleic acids preparations	Euk_DNA_RNA_ext	Sequencing library preparation	TS_RNA	ARD_ADHAOSW_r1	Sequencing and data quality control	ERR1719381	PRJEB6609	European Nucleotide Archive	PRJEB402	http://www.ebi.ac.uk/ena/data/view/PRJEB402	protists; metazoans	ftp.sra.ebi.ac.uk/vol1/fastq/ERR171/001/ERR1719381/ERR1719381_1.fastq.gz;ftp.sra.ebi.ac.uk/vol1/fastq/ERR171/001/ERR1719381/ERR1719381_2.fastq.gz;	ftp.sra.ebi.ac.uk/vol1/err/ERR171/001/ERR1719381
SAMEA2656986	Nucleic acids preparations	Euk_DNA_RNA_ext	Sequencing library preparation	TS_RNA	ARD_ADHAOSW_r1	Sequencing and data quality control	ERR1719365	PRJEB6609	European Nucleotide Archive	PRJEB402	http://www.ebi.ac.uk/ena/data/view/PRJEB402	protists; metazoans	ftp.sra.ebi.ac.uk/vol1/fastq/ERR171/005/ERR1719365/ERR1719365_1.fastq.gz;ftp.sra.ebi.ac.uk/vol1/fastq/ERR171/005/ERR1719365/ERR1719365_2.fastq.gz;	ftp.sra.ebi.ac.uk/vol1/err/ERR171/005/ERR1719365
SAMEA2622769	Nucleic acids preparations	Euk_DNA_RNA_ext	Sequencing library preparation	TS_RNA	ARD_ADIAOSW_r1	Sequencing and data quality control	ERR1719448	PRJEB6609	European Nucleotide Archive	PRJEB402	http://www.ebi.ac.uk/ena/data/view/PRJEB402	protists; metazoans	ftp.sra.ebi.ac.uk/vol1/fastq/ERR171/008/ERR1719448/ERR1719448_1.fastq.gz;ftp.sra.ebi.ac.uk/vol1/fastq/ERR171/008/ERR1719448/ERR1719448_2.fastq.gz;	ftp.sra.ebi.ac.uk/vol1/err/ERR171/008/ERR1719448
SAMEA2622769	Nucleic acids preparations	Euk_DNA_RNA_ext	Sequencing library preparation	TS_RNA	ARD_ADIAOSW_r1	Sequencing and data quality control	ERR1719389	PRJEB6609	European Nucleotide Archive	PRJEB402	http://www.ebi.ac.uk/ena/data/view/PRJEB402	protists; metazoans	ftp.sra.ebi.ac.uk/vol1/fastq/ERR171/009/ERR1719389/ERR1719389_1.fastq.gz;ftp.sra.ebi.ac.uk/vol1/fastq/ERR171/009/ERR1719389/ERR1719389_2.fastq.gz;	ftp.sra.ebi.ac.uk/vol1/err/ERR171/009/ERR1719389
SAMEA2622769	Nucleic acids preparations	Euk_DNA_RNA_ext	Sequencing library preparation	TS_RNA	ARD_ADIAOSW_r1	Sequencing and data quality control	ERR1719194	PRJEB6609	European Nucleotide Archive	PRJEB402	http://www.ebi.ac.uk/ena/data/view/PRJEB402	protists; metazoans	ftp.sra.ebi.ac.uk/vol1/fastq/ERR171/004/ERR1719194/ERR1719194_1.fastq.gz;ftp.sra.ebi.ac.uk/vol1/fastq/ERR171/004/ERR1719194/ERR1719194_2.fastq.gz;	ftp.sra.ebi.ac.uk/vol1/err/ERR171/004/ERR1719194
SAMEA2622826	Nucleic acids preparations	Euk_DNA_RNA_ext	Sequencing library preparation	TS_RNA	ARD_ADQAOSW_r1	Sequencing and data quality control	ERR1719395	PRJEB6609	European Nucleotide Archive	PRJEB402	http://www.ebi.ac.uk/ena/data/view/PRJEB402	protists; metazoans	ftp.sra.ebi.ac.uk/vol1/fastq/ERR171/005/ERR1719395/ERR1719395_1.fastq.gz;ftp.sra.ebi.ac.uk/vol1/fastq/ERR171/005/ERR1719395/ERR1719395_2.fastq.gz;	ftp.sra.ebi.ac.uk/vol1/err/ERR171/005/ERR1719395
SAMEA2622826	Nucleic acids preparations	Euk_DNA_RNA_ext	Sequencing library preparation	TS_RNA	ARD_ADQAOSW_r1	Sequencing and data quality control	ERR1719316	PRJEB6609	European Nucleotide Archive	PRJEB402	http://www.ebi.ac.uk/ena/data/view/PRJEB402	protists; metazoans	ftp.sra.ebi.ac.uk/vol1/fastq/ERR171/006/ERR1719316/ERR1719316_1.fastq.gz;ftp.sra.ebi.ac.uk/vol1/fastq/ERR171/006/ERR1719316/ERR1719316_2.fastq.gz;	ftp.sra.ebi.ac.uk/vol1/err/ERR171/006/ERR1719316
SAMEA2622826	Nucleic acids preparations	Euk_DNA_RNA_ext	Sequencing library preparation	TS_RNA	ARD_ADQAOSW_r1	Sequencing and data quality control	ERR1719207	PRJEB6609	European Nucleotide Archive	PRJEB402	http://www.ebi.ac.uk/ena/data/view/PRJEB402	protists; metazoans	ftp.sra.ebi.ac.uk/vol1/fastq/ERR171/007/ERR1719207/ERR1719207_1.fastq.gz;ftp.sra.ebi.ac.uk/vol1/fastq/ERR171/007/ERR1719207/ERR1719207_2.fastq.gz;	ftp.sra.ebi.ac.uk/vol1/err/ERR171/007/ERR1719207
SAMEA2656982	Nucleic acids preparations	Euk_DNA_RNA_ext	Sequencing library preparation	TS_RNA	ARD_ADRAOSW_r1	Sequencing and data quality control	ERR1719356	PRJEB6609	European Nucleotide Archive	PRJEB402	http://www.ebi.ac.uk/ena/data/view/PRJEB402	protists; metazoans	ftp.sra.ebi.ac.uk/vol1/fastq/ERR171/006/ERR1719356/ERR1719356_1.fastq.gz;ftp.sra.ebi.ac.uk/vol1/fastq/ERR171/006/ERR1719356/ERR1719356_2.fastq.gz;	ftp.sra.ebi.ac.uk/vol1/err/ERR171/006/ERR1719356
SAMEA2656982	Nucleic acids preparations	Euk_DNA_RNA_ext	Sequencing library preparation	TS_RNA	ARD_ADRAOSW_r1	Sequencing and data quality control	ERR1719145	PRJEB6609	European Nucleotide Archive	PRJEB402	http://www.ebi.ac.uk/ena/data/view/PRJEB402	protists; metazoans	ftp.sra.ebi.ac.uk/vol1/fastq/ERR171/005/ERR1719145/ERR1719145_1.fastq.gz;ftp.sra.ebi.ac.uk/vol1/fastq/ERR171/005/ERR1719145/ERR1719145_2.fastq.gz;	ftp.sra.ebi.ac.uk/vol1/err/ERR171/005/ERR1719145
SAMEA2656982	Nucleic acids preparations	Euk_DNA_RNA_ext	Sequencing library preparation	TS_RNA	ARD_ADRAOSW_r1	Sequencing and data quality control	ERR1719293	PRJEB6609	European Nucleotide Archive	PRJEB402	http://www.ebi.ac.uk/ena/data/view/PRJEB402	protists; metazoans	ftp.sra.ebi.ac.uk/vol1/fastq/ERR171/003/ERR1719293/ERR1719293_1.fastq.gz;ftp.sra.ebi.ac.uk/vol1/fastq/ERR171/003/ERR1719293/ERR1719293_2.fastq.gz;	ftp.sra.ebi.ac.uk/vol1/err/ERR171/003/ERR1719293
SAMEA2657071	Nucleic acids preparations	Euk_DNA_RNA_ext	Sequencing library preparation	TS_RNA	ARD_ADTAOSW_r1	Sequencing and data quality control	ERR1719295	PRJEB6609	European Nucleotide Archive	PRJEB402	http://www.ebi.ac.uk/ena/data/view/PRJEB402	protists; metazoans	ftp.sra.ebi.ac.uk/vol1/fastq/ERR171/005/ERR1719295/ERR1719295_1.fastq.gz;ftp.sra.ebi.ac.uk/vol1/fastq/ERR171/005/ERR1719295/ERR1719295_2.fastq.gz;	ftp.sra.ebi.ac.uk/vol1/err/ERR171/005/ERR1719295
SAMEA2657071	Nucleic acids preparations	Euk_DNA_RNA_ext	Sequencing library preparation	TS_RNA	ARD_ADTAOSW_r1	Sequencing and data quality control	ERR1719249	PRJEB6609	European Nucleotide Archive	PRJEB402	http://www.ebi.ac.uk/ena/data/view/PRJEB402	protists; metazoans	ftp.sra.ebi.ac.uk/vol1/fastq/ERR171/009/ERR1719249/ERR1719249_1.fastq.gz;ftp.sra.ebi.ac.uk/vol1/fastq/ERR171/009/ERR1719249/ERR1719249_2.fastq.gz;	ftp.sra.ebi.ac.uk/vol1/err/ERR171/009/ERR1719249
SAMEA2657071	Nucleic acids preparations	Euk_DNA_RNA_ext	Sequencing library preparation	TS_RNA	ARD_ADTAOSW_r1	Sequencing and data quality control	ERR1719385	PRJEB6609	European Nucleotide Archive	PRJEB402	http://www.ebi.ac.uk/ena/data/view/PRJEB402	protists; metazoans	ftp.sra.ebi.ac.uk/vol1/fastq/ERR171/005/ERR1719385/ERR1719385_1.fastq.gz;ftp.sra.ebi.ac.uk/vol1/fastq/ERR171/005/ERR1719385/ERR1719385_2.fastq.gz;	ftp.sra.ebi.ac.uk/vol1/err/ERR171/005/ERR1719385
SAMEA2622824	Nucleic acids preparations	Euk_DNA_RNA_ext	Sequencing library preparation	TS_RNA	ARD_ADXAOSW_r1	Sequencing and data quality control	ERR1719404	PRJEB6609	European Nucleotide Archive	PRJEB402	http://www.ebi.ac.uk/ena/data/view/PRJEB402	protists; metazoans	ftp.sra.ebi.ac.uk/vol1/fastq/ERR171/004/ERR1719404/ERR1719404_1.fastq.gz;ftp.sra.ebi.ac.uk/vol1/fastq/ERR171/004/ERR1719404/ERR1719404_2.fastq.gz;	ftp.sra.ebi.ac.uk/vol1/err/ERR171/004/ERR1719404
SAMEA2622824	Nucleic acids preparations	Euk_DNA_RNA_ext	Sequencing library preparation	TS_RNA	ARD_ADXAOSW_r1	Sequencing and data quality control	ERR1719213	PRJEB6609	European Nucleotide Archive	PRJEB402	http://www.ebi.ac.uk/ena/data/view/PRJEB402	protists; metazoans	ftp.sra.ebi.ac.uk/vol1/fastq/ERR171/003/ERR1719213/ERR1719213_1.fastq.gz;ftp.sra.ebi.ac.uk/vol1/fastq/ERR171/003/ERR1719213/ERR1719213_2.fastq.gz;	ftp.sra.ebi.ac.uk/vol1/err/ERR171/003/ERR1719213
SAMEA2622824	Nucleic acids preparations	Euk_DNA_RNA_ext	Sequencing library preparation	TS_RNA	ARD_ADXAOSW_r1	Sequencing and data quality control	ERR1719459	PRJEB6609	European Nucleotide Archive	PRJEB402	http://www.ebi.ac.uk/ena/data/view/PRJEB402	protists; metazoans	ftp.sra.ebi.ac.uk/vol1/fastq/ERR171/009/ERR1719459/ERR1719459_1.fastq.gz;ftp.sra.ebi.ac.uk/vol1/fastq/ERR171/009/ERR1719459/ERR1719459_2.fastq.gz;	ftp.sra.ebi.ac.uk/vol1/err/ERR171/009/ERR1719459
SAMEA2731795	Nucleic acids preparations	Euk_DNA_RNA_ext	Sequencing library preparation	TS_RNA	ARD_AFAAOSW_r1	Sequencing and data quality control	ERR1719170	PRJEB6609	European Nucleotide Archive	PRJEB402	http://www.ebi.ac.uk/ena/data/view/PRJEB402	protists; metazoans	ftp.sra.ebi.ac.uk/vol1/fastq/ERR171/000/ERR1719170/ERR1719170_1.fastq.gz;ftp.sra.ebi.ac.uk/vol1/fastq/ERR171/000/ERR1719170/ERR1719170_2.fastq.gz;	ftp.sra.ebi.ac.uk/vol1/err/ERR171/000/ERR1719170
SAMEA2731795	Nucleic acids preparations	Euk_DNA_RNA_ext	Sequencing library preparation	TS_RNA	ARD_AFAAOSW_r1	Sequencing and data quality control	ERR1719445	PRJEB6609	European Nucleotide Archive	PRJEB402	http://www.ebi.ac.uk/ena/data/view/PRJEB402	protists; metazoans	ftp.sra.ebi.ac.uk/vol1/fastq/ERR171/005/ERR1719445/ERR1719445_1.fastq.gz;ftp.sra.ebi.ac.uk/vol1/fastq/ERR171/005/ERR1719445/ERR1719445_2.fastq.gz;	ftp.sra.ebi.ac.uk/vol1/err/ERR171/005/ERR1719445
SAMEA2731692	Nucleic acids preparations	Euk_DNA_RNA_ext	Sequencing library preparation	TS_RNA	ARD_AFGAOSW_r1	Sequencing and data quality control	ERR1719347	PRJEB6609	European Nucleotide Archive	PRJEB402	http://www.ebi.ac.uk/ena/data/view/PRJEB402	protists; metazoans	ftp.sra.ebi.ac.uk/vol1/fastq/ERR171/007/ERR1719347/ERR1719347_1.fastq.gz;ftp.sra.ebi.ac.uk/vol1/fastq/ERR171/007/ERR1719347/ERR1719347_2.fastq.gz;	ftp.sra.ebi.ac.uk/vol1/err/ERR171/007/ERR1719347
SAMEA2731692	Nucleic acids preparations	Euk_DNA_RNA_ext	Sequencing library preparation	TS_RNA	ARD_AFGAOSW_r1	Sequencing and data quality control	ERR1719358	PRJEB6609	European Nucleotide Archive	PRJEB402	http://www.ebi.ac.uk/ena/data/view/PRJEB402	protists; metazoans	ftp.sra.ebi.ac.uk/vol1/fastq/ERR171/008/ERR1719358/ERR1719358_1.fastq.gz;ftp.sra.ebi.ac.uk/vol1/fastq/ERR171/008/ERR1719358/ERR1719358_2.fastq.gz;	ftp.sra.ebi.ac.uk/vol1/err/ERR171/008/ERR1719358
SAMEA2620378	Nucleic acids preparations	Euk_DNA_RNA_ext	Sequencing library preparation	TS_RNA	ARD_AGMAOSW_r1	Sequencing and data quality control	ERR1719218	PRJEB6609	European Nucleotide Archive	PRJEB402	http://www.ebi.ac.uk/ena/data/view/PRJEB402	protists; metazoans	ftp.sra.ebi.ac.uk/vol1/fastq/ERR171/008/ERR1719218/ERR1719218_1.fastq.gz;ftp.sra.ebi.ac.uk/vol1/fastq/ERR171/008/ERR1719218/ERR1719218_2.fastq.gz;	ftp.sra.ebi.ac.uk/vol1/err/ERR171/008/ERR1719218
SAMEA2620378	Nucleic acids preparations	Euk_DNA_RNA_ext	Sequencing library preparation	TS_RNA	ARD_AGMAOSW_r1	Sequencing and data quality control	ERR1719498	PRJEB6609	European Nucleotide Archive	PRJEB402	http://www.ebi.ac.uk/ena/data/view/PRJEB402	protists; metazoans	ftp.sra.ebi.ac.uk/vol1/fastq/ERR171/008/ERR1719498/ERR1719498_1.fastq.gz;ftp.sra.ebi.ac.uk/vol1/fastq/ERR171/008/ERR1719498/ERR1719498_2.fastq.gz;	ftp.sra.ebi.ac.uk/vol1/err/ERR171/008/ERR1719498
SAMEA2621080	Nucleic acids preparations	Euk_DNA_RNA_ext	Sequencing library preparation	TS_RNA	ARD_AHEAOSW_r1	Sequencing and data quality control	ERR1719486	PRJEB6609	European Nucleotide Archive	PRJEB402	http://www.ebi.ac.uk/ena/data/view/PRJEB402	protists; metazoans	ftp.sra.ebi.ac.uk/vol1/fastq/ERR171/006/ERR1719486/ERR1719486_1.fastq.gz;ftp.sra.ebi.ac.uk/vol1/fastq/ERR171/006/ERR1719486/ERR1719486_2.fastq.gz;	ftp.sra.ebi.ac.uk/vol1/err/ERR171/006/ERR1719486
SAMEA2621080	Nucleic acids preparations	Euk_DNA_RNA_ext	Sequencing library preparation	TS_RNA	ARD_AHEAOSW_r1	Sequencing and data quality control	ERR1719451	PRJEB6609	European Nucleotide Archive	PRJEB402	http://www.ebi.ac.uk/ena/data/view/PRJEB402	protists; metazoans	ftp.sra.ebi.ac.uk/vol1/fastq/ERR171/001/ERR1719451/ERR1719451_1.fastq.gz;ftp.sra.ebi.ac.uk/vol1/fastq/ERR171/001/ERR1719451/ERR1719451_2.fastq.gz;	ftp.sra.ebi.ac.uk/vol1/err/ERR171/001/ERR1719451
SAMEA2656958	Nucleic acids preparations	Euk_DNA_RNA_ext	Sequencing library preparation	TS_RNA	ARD_AHFAOSW_r1	Sequencing and data quality control	ERR1719517	PRJEB6609	European Nucleotide Archive	PRJEB402	http://www.ebi.ac.uk/ena/data/view/PRJEB402	protists; metazoans	ftp.sra.ebi.ac.uk/vol1/fastq/ERR171/007/ERR1719517/ERR1719517_1.fastq.gz;ftp.sra.ebi.ac.uk/vol1/fastq/ERR171/007/ERR1719517/ERR1719517_2.fastq.gz;	ftp.sra.ebi.ac.uk/vol1/err/ERR171/007/ERR1719517
SAMEA2656958	Nucleic acids preparations	Euk_DNA_RNA_ext	Sequencing library preparation	TS_RNA	ARD_AHFAOSW_r1	Sequencing and data quality control	ERR1719221	PRJEB6609	European Nucleotide Archive	PRJEB402	http://www.ebi.ac.uk/ena/data/view/PRJEB402	protists; metazoans	ftp.sra.ebi.ac.uk/vol1/fastq/ERR171/001/ERR1719221/ERR1719221_1.fastq.gz;ftp.sra.ebi.ac.uk/vol1/fastq/ERR171/001/ERR1719221/ERR1719221_2.fastq.gz;	ftp.sra.ebi.ac.uk/vol1/err/ERR171/001/ERR1719221
SAMEA2656971	Nucleic acids preparations	Euk_DNA_RNA_ext	Sequencing library preparation	TS_RNA	ARD_AHGAOSW_r1	Sequencing and data quality control	ERR1719225	PRJEB6609	European Nucleotide Archive	PRJEB402	http://www.ebi.ac.uk/ena/data/view/PRJEB402	protists; metazoans	ftp.sra.ebi.ac.uk/vol1/fastq/ERR171/005/ERR1719225/ERR1719225_1.fastq.gz;ftp.sra.ebi.ac.uk/vol1/fastq/ERR171/005/ERR1719225/ERR1719225_2.fastq.gz;	ftp.sra.ebi.ac.uk/vol1/err/ERR171/005/ERR1719225
SAMEA2656971	Nucleic acids preparations	Euk_DNA_RNA_ext	Sequencing library preparation	TS_RNA	ARD_AHGAOSW_r1	Sequencing and data quality control	ERR1719340	PRJEB6609	European Nucleotide Archive	PRJEB402	http://www.ebi.ac.uk/ena/data/view/PRJEB402	protists; metazoans	ftp.sra.ebi.ac.uk/vol1/fastq/ERR171/000/ERR1719340/ERR1719340_1.fastq.gz;ftp.sra.ebi.ac.uk/vol1/fastq/ERR171/000/ERR1719340/ERR1719340_2.fastq.gz;	ftp.sra.ebi.ac.uk/vol1/err/ERR171/000/ERR1719340
SAMEA2657034	Nucleic acids preparations	Euk_DNA_RNA_ext	Sequencing library preparation	TS_RNA	ARD_AHIAOSW_r1	Sequencing and data quality control	ERR1719153	PRJEB6609	European Nucleotide Archive	PRJEB402	http://www.ebi.ac.uk/ena/data/view/PRJEB402	protists; metazoans	ftp.sra.ebi.ac.uk/vol1/fastq/ERR171/003/ERR1719153/ERR1719153_1.fastq.gz;ftp.sra.ebi.ac.uk/vol1/fastq/ERR171/003/ERR1719153/ERR1719153_2.fastq.gz;	ftp.sra.ebi.ac.uk/vol1/err/ERR171/003/ERR1719153
SAMEA2657034	Nucleic acids preparations	Euk_DNA_RNA_ext	Sequencing library preparation	TS_RNA	ARD_AHIAOSW_r1	Sequencing and data quality control	ERR1719260	PRJEB6609	European Nucleotide Archive	PRJEB402	http://www.ebi.ac.uk/ena/data/view/PRJEB402	protists; metazoans	ftp.sra.ebi.ac.uk/vol1/fastq/ERR171/000/ERR1719260/ERR1719260_1.fastq.gz;ftp.sra.ebi.ac.uk/vol1/fastq/ERR171/000/ERR1719260/ERR1719260_2.fastq.gz;	ftp.sra.ebi.ac.uk/vol1/err/ERR171/000/ERR1719260
SAMEA2656992	Nucleic acids preparations	Euk_DNA_RNA_ext	Sequencing library preparation	TS_RNA	ARD_AHQAOSW_r1	Sequencing and data quality control	ERR1719251	PRJEB6609	European Nucleotide Archive	PRJEB402	http://www.ebi.ac.uk/ena/data/view/PRJEB402	protists; metazoans	ftp.sra.ebi.ac.uk/vol1/fastq/ERR171/001/ERR1719251/ERR1719251_1.fastq.gz;ftp.sra.ebi.ac.uk/vol1/fastq/ERR171/001/ERR1719251/ERR1719251_2.fastq.gz;	ftp.sra.ebi.ac.uk/vol1/err/ERR171/001/ERR1719251
SAMEA2656992	Nucleic acids preparations	Euk_DNA_RNA_ext	Sequencing library preparation	TS_RNA	ARD_AHQAOSW_r1	Sequencing and data quality control	ERR1719384	PRJEB6609	European Nucleotide Archive	PRJEB402	http://www.ebi.ac.uk/ena/data/view/PRJEB402	protists; metazoans	ftp.sra.ebi.ac.uk/vol1/fastq/ERR171/004/ERR1719384/ERR1719384_1.fastq.gz;ftp.sra.ebi.ac.uk/vol1/fastq/ERR171/004/ERR1719384/ERR1719384_2.fastq.gz;	ftp.sra.ebi.ac.uk/vol1/err/ERR171/004/ERR1719384
SAMEA2657007	Nucleic acids preparations	Euk_DNA_RNA_ext	Sequencing library preparation	TS_RNA	ARD_AHRCOSW_r1	Sequencing and data quality control	ERR1719516	PRJEB6609	European Nucleotide Archive	PRJEB402	http://www.ebi.ac.uk/ena/data/view/PRJEB402	protists; metazoans	ftp.sra.ebi.ac.uk/vol1/fastq/ERR171/006/ERR1719516/ERR1719516_1.fastq.gz;ftp.sra.ebi.ac.uk/vol1/fastq/ERR171/006/ERR1719516/ERR1719516_2.fastq.gz;	ftp.sra.ebi.ac.uk/vol1/err/ERR171/006/ERR1719516
SAMEA2657007	Nucleic acids preparations	Euk_DNA_RNA_ext	Sequencing library preparation	TS_RNA	ARD_AHRCOSW_r1	Sequencing and data quality control	ERR1719348	PRJEB6609	European Nucleotide Archive	PRJEB402	http://www.ebi.ac.uk/ena/data/view/PRJEB402	protists; metazoans	ftp.sra.ebi.ac.uk/vol1/fastq/ERR171/008/ERR1719348/ERR1719348_1.fastq.gz;ftp.sra.ebi.ac.uk/vol1/fastq/ERR171/008/ERR1719348/ERR1719348_2.fastq.gz;	ftp.sra.ebi.ac.uk/vol1/err/ERR171/008/ERR1719348
SAMEA2656977	Nucleic acids preparations	Euk_DNA_RNA_ext	Sequencing library preparation	TS_RNA	ARD_AHXAOSW_r1	Sequencing and data quality control	ERR1719173	PRJEB6609	European Nucleotide Archive	PRJEB402	http://www.ebi.ac.uk/ena/data/view/PRJEB402	protists; metazoans	ftp.sra.ebi.ac.uk/vol1/fastq/ERR171/003/ERR1719173/ERR1719173_1.fastq.gz;ftp.sra.ebi.ac.uk/vol1/fastq/ERR171/003/ERR1719173/ERR1719173_2.fastq.gz;	ftp.sra.ebi.ac.uk/vol1/err/ERR171/003/ERR1719173
SAMEA2620959	Nucleic acids preparations	Euk_DNA_RNA_ext	Sequencing library preparation	TS_RNA	ARD_AIHAOSW_r1	Sequencing and data quality control	ERR1719352	PRJEB6609	European Nucleotide Archive	PRJEB402	http://www.ebi.ac.uk/ena/data/view/PRJEB402	protists; metazoans	ftp.sra.ebi.ac.uk/vol1/fastq/ERR171/002/ERR1719352/ERR1719352_1.fastq.gz;ftp.sra.ebi.ac.uk/vol1/fastq/ERR171/002/ERR1719352/ERR1719352_2.fastq.gz;	ftp.sra.ebi.ac.uk/vol1/err/ERR171/002/ERR1719352
SAMEA2620959	Nucleic acids preparations	Euk_DNA_RNA_ext	Sequencing library preparation	TS_RNA	ARD_AIHAOSW_r1	Sequencing and data quality control	ERR1719504	PRJEB6609	European Nucleotide Archive	PRJEB402	http://www.ebi.ac.uk/ena/data/view/PRJEB402	protists; metazoans	ftp.sra.ebi.ac.uk/vol1/fastq/ERR171/004/ERR1719504/ERR1719504_1.fastq.gz;ftp.sra.ebi.ac.uk/vol1/fastq/ERR171/004/ERR1719504/ERR1719504_2.fastq.gz;	ftp.sra.ebi.ac.uk/vol1/err/ERR171/004/ERR1719504
SAMEA2657046	Nucleic acids preparations	Euk_DNA_RNA_ext	Sequencing library preparation	TS_RNA	ARD_AIMAOSW_r1	Sequencing and data quality control	ERR1719464	PRJEB6609	European Nucleotide Archive	PRJEB402	http://www.ebi.ac.uk/ena/data/view/PRJEB402	protists; metazoans	ftp.sra.ebi.ac.uk/vol1/fastq/ERR171/004/ERR1719464/ERR1719464_1.fastq.gz;ftp.sra.ebi.ac.uk/vol1/fastq/ERR171/004/ERR1719464/ERR1719464_2.fastq.gz;	ftp.sra.ebi.ac.uk/vol1/err/ERR171/004/ERR1719464
SAMEA2657046	Nucleic acids preparations	Euk_DNA_RNA_ext	Sequencing library preparation	TS_RNA	ARD_AIMAOSW_r1	Sequencing and data quality control	ERR1719302	PRJEB6609	European Nucleotide Archive	PRJEB402	http://www.ebi.ac.uk/ena/data/view/PRJEB402	protists; metazoans	ftp.sra.ebi.ac.uk/vol1/fastq/ERR171/002/ERR1719302/ERR1719302_1.fastq.gz;ftp.sra.ebi.ac.uk/vol1/fastq/ERR171/002/ERR1719302/ERR1719302_2.fastq.gz;	ftp.sra.ebi.ac.uk/vol1/err/ERR171/002/ERR1719302
SAMEA2656956	Nucleic acids preparations	Euk_DNA_RNA_ext	Sequencing library preparation	TS_RNA	ARD_AINAOSW_r1	Sequencing and data quality control	ERR1719234	PRJEB6609	European Nucleotide Archive	PRJEB402	http://www.ebi.ac.uk/ena/data/view/PRJEB402	protists; metazoans	ftp.sra.ebi.ac.uk/vol1/fastq/ERR171/004/ERR1719234/ERR1719234_1.fastq.gz;ftp.sra.ebi.ac.uk/vol1/fastq/ERR171/004/ERR1719234/ERR1719234_2.fastq.gz;	ftp.sra.ebi.ac.uk/vol1/err/ERR171/004/ERR1719234
SAMEA2656956	Nucleic acids preparations	Euk_DNA_RNA_ext	Sequencing library preparation	TS_RNA	ARD_AINAOSW_r1	Sequencing and data quality control	ERR1719180	PRJEB6609	European Nucleotide Archive	PRJEB402	http://www.ebi.ac.uk/ena/data/view/PRJEB402	protists; metazoans	ftp.sra.ebi.ac.uk/vol1/fastq/ERR171/000/ERR1719180/ERR1719180_1.fastq.gz;ftp.sra.ebi.ac.uk/vol1/fastq/ERR171/000/ERR1719180/ERR1719180_2.fastq.gz;	ftp.sra.ebi.ac.uk/vol1/err/ERR171/000/ERR1719180
SAMEA2656998	Nucleic acids preparations	Euk_DNA_RNA_ext	Sequencing library preparation	TS_RNA	ARD_AISAOSW_r1	Sequencing and data quality control	ERR1719195	PRJEB6609	European Nucleotide Archive	PRJEB402	http://www.ebi.ac.uk/ena/data/view/PRJEB402	protists; metazoans	ftp.sra.ebi.ac.uk/vol1/fastq/ERR171/005/ERR1719195/ERR1719195_1.fastq.gz;ftp.sra.ebi.ac.uk/vol1/fastq/ERR171/005/ERR1719195/ERR1719195_2.fastq.gz;	ftp.sra.ebi.ac.uk/vol1/err/ERR171/005/ERR1719195
SAMEA2656998	Nucleic acids preparations	Euk_DNA_RNA_ext	Sequencing library preparation	TS_RNA	ARD_AISAOSW_r1	Sequencing and data quality control	ERR1719325	PRJEB6609	European Nucleotide Archive	PRJEB402	http://www.ebi.ac.uk/ena/data/view/PRJEB402	protists; metazoans	ftp.sra.ebi.ac.uk/vol1/fastq/ERR171/005/ERR1719325/ERR1719325_1.fastq.gz;ftp.sra.ebi.ac.uk/vol1/fastq/ERR171/005/ERR1719325/ERR1719325_2.fastq.gz;	ftp.sra.ebi.ac.uk/vol1/err/ERR171/005/ERR1719325
SAMEA2656962	Nucleic acids preparations	Euk_DNA_RNA_ext	Sequencing library preparation	TS_RNA	ARD_AITAOSW_r1	Sequencing and data quality control	ERR1719369	PRJEB6609	European Nucleotide Archive	PRJEB402	http://www.ebi.ac.uk/ena/data/view/PRJEB402	protists; metazoans	ftp.sra.ebi.ac.uk/vol1/fastq/ERR171/009/ERR1719369/ERR1719369_1.fastq.gz;ftp.sra.ebi.ac.uk/vol1/fastq/ERR171/009/ERR1719369/ERR1719369_2.fastq.gz;	ftp.sra.ebi.ac.uk/vol1/err/ERR171/009/ERR1719369
SAMEA2656962	Nucleic acids preparations	Euk_DNA_RNA_ext	Sequencing library preparation	TS_RNA	ARD_AITAOSW_r1	Sequencing and data quality control	ERR1719315	PRJEB6609	European Nucleotide Archive	PRJEB402	http://www.ebi.ac.uk/ena/data/view/PRJEB402	protists; metazoans	ftp.sra.ebi.ac.uk/vol1/fastq/ERR171/005/ERR1719315/ERR1719315_1.fastq.gz;ftp.sra.ebi.ac.uk/vol1/fastq/ERR171/005/ERR1719315/ERR1719315_2.fastq.gz;	ftp.sra.ebi.ac.uk/vol1/err/ERR171/005/ERR1719315
SAMEA2657091	Nucleic acids preparations	Euk_DNA_RNA_ext	Sequencing library preparation	TS_RNA	ARD_AKDAOSW_r1	Sequencing and data quality control	ERR1719357	PRJEB6609	European Nucleotide Archive	PRJEB402	http://www.ebi.ac.uk/ena/data/view/PRJEB402	protists; metazoans	ftp.sra.ebi.ac.uk/vol1/fastq/ERR171/007/ERR1719357/ERR1719357_1.fastq.gz;ftp.sra.ebi.ac.uk/vol1/fastq/ERR171/007/ERR1719357/ERR1719357_2.fastq.gz;	ftp.sra.ebi.ac.uk/vol1/err/ERR171/007/ERR1719357
SAMEA2657091	Nucleic acids preparations	Euk_DNA_RNA_ext	Sequencing library preparation	TS_RNA	ARD_AKDAOSW_r1	Sequencing and data quality control	ERR1719268	PRJEB6609	European Nucleotide Archive	PRJEB402	http://www.ebi.ac.uk/ena/data/view/PRJEB402	protists; metazoans	ftp.sra.ebi.ac.uk/vol1/fastq/ERR171/008/ERR1719268/ERR1719268_1.fastq.gz;ftp.sra.ebi.ac.uk/vol1/fastq/ERR171/008/ERR1719268/ERR1719268_2.fastq.gz;	ftp.sra.ebi.ac.uk/vol1/err/ERR171/008/ERR1719268
SAMEA2619958	Nucleic acids preparations	Euk_DNA_RNA_ext	Sequencing library preparation	TS_RNA	ARD_AKFAOSW_r1	Sequencing and data quality control	ERR1719465	PRJEB6609	European Nucleotide Archive	PRJEB402	http://www.ebi.ac.uk/ena/data/view/PRJEB402	protists; metazoans	ftp.sra.ebi.ac.uk/vol1/fastq/ERR171/005/ERR1719465/ERR1719465_1.fastq.gz;ftp.sra.ebi.ac.uk/vol1/fastq/ERR171/005/ERR1719465/ERR1719465_2.fastq.gz;	ftp.sra.ebi.ac.uk/vol1/err/ERR171/005/ERR1719465
SAMEA2619958	Nucleic acids preparations	Euk_DNA_RNA_ext	Sequencing library preparation	TS_RNA	ARD_AKFAOSW_r1	Sequencing and data quality control	ERR1719240	PRJEB6609	European Nucleotide Archive	PRJEB402	http://www.ebi.ac.uk/ena/data/view/PRJEB402	protists; metazoans	ftp.sra.ebi.ac.uk/vol1/fastq/ERR171/000/ERR1719240/ERR1719240_1.fastq.gz;ftp.sra.ebi.ac.uk/vol1/fastq/ERR171/000/ERR1719240/ERR1719240_2.fastq.gz;	ftp.sra.ebi.ac.uk/vol1/err/ERR171/000/ERR1719240
SAMEA2657080	Nucleic acids preparations	Euk_DNA_RNA_ext	Sequencing library preparation	TS_RNA	ARD_AKHBOSW_r1	Sequencing and data quality control	ERR1719511	PRJEB6609	European Nucleotide Archive	PRJEB402	http://www.ebi.ac.uk/ena/data/view/PRJEB402	protists; metazoans	ftp.sra.ebi.ac.uk/vol1/fastq/ERR171/001/ERR1719511/ERR1719511_1.fastq.gz;ftp.sra.ebi.ac.uk/vol1/fastq/ERR171/001/ERR1719511/ERR1719511_2.fastq.gz;	ftp.sra.ebi.ac.uk/vol1/err/ERR171/001/ERR1719511
SAMEA2657080	Nucleic acids preparations	Euk_DNA_RNA_ext	Sequencing library preparation	TS_RNA	ARD_AKHBOSW_r1	Sequencing and data quality control	ERR1719414	PRJEB6609	European Nucleotide Archive	PRJEB402	http://www.ebi.ac.uk/ena/data/view/PRJEB402	protists; metazoans	ftp.sra.ebi.ac.uk/vol1/fastq/ERR171/004/ERR1719414/ERR1719414_1.fastq.gz;ftp.sra.ebi.ac.uk/vol1/fastq/ERR171/004/ERR1719414/ERR1719414_2.fastq.gz;	ftp.sra.ebi.ac.uk/vol1/err/ERR171/004/ERR1719414
SAMEA2619943	Nucleic acids preparations	Euk_DNA_RNA_ext	Sequencing library preparation	TS_RNA	ARD_AKKAOSW_r1	Sequencing and data quality control	ERR1719152	PRJEB6609	European Nucleotide Archive	PRJEB402	http://www.ebi.ac.uk/ena/data/view/PRJEB402	protists; metazoans	ftp.sra.ebi.ac.uk/vol1/fastq/ERR171/002/ERR1719152/ERR1719152_1.fastq.gz;ftp.sra.ebi.ac.uk/vol1/fastq/ERR171/002/ERR1719152/ERR1719152_2.fastq.gz;	ftp.sra.ebi.ac.uk/vol1/err/ERR171/002/ERR1719152
SAMEA2619943	Nucleic acids preparations	Euk_DNA_RNA_ext	Sequencing library preparation	TS_RNA	ARD_AKKAOSW_r1	Sequencing and data quality control	ERR1719488	PRJEB6609	European Nucleotide Archive	PRJEB402	http://www.ebi.ac.uk/ena/data/view/PRJEB402	protists; metazoans	ftp.sra.ebi.ac.uk/vol1/fastq/ERR171/008/ERR1719488/ERR1719488_1.fastq.gz;ftp.sra.ebi.ac.uk/vol1/fastq/ERR171/008/ERR1719488/ERR1719488_2.fastq.gz;	ftp.sra.ebi.ac.uk/vol1/err/ERR171/008/ERR1719488
SAMEA2657060	Nucleic acids preparations	Euk_DNA_RNA_ext	Sequencing library preparation	TS_RNA	ARD_AKNAOSW_r1	Sequencing and data quality control	ERR1719383	PRJEB6609	European Nucleotide Archive	PRJEB402	http://www.ebi.ac.uk/ena/data/view/PRJEB402	protists; metazoans	ftp.sra.ebi.ac.uk/vol1/fastq/ERR171/003/ERR1719383/ERR1719383_1.fastq.gz;ftp.sra.ebi.ac.uk/vol1/fastq/ERR171/003/ERR1719383/ERR1719383_2.fastq.gz;	ftp.sra.ebi.ac.uk/vol1/err/ERR171/003/ERR1719383
SAMEA2657060	Nucleic acids preparations	Euk_DNA_RNA_ext	Sequencing library preparation	TS_RNA	ARD_AKNAOSW_r1	Sequencing and data quality control	ERR1719374	PRJEB6609	European Nucleotide Archive	PRJEB402	http://www.ebi.ac.uk/ena/data/view/PRJEB402	protists; metazoans	ftp.sra.ebi.ac.uk/vol1/fastq/ERR171/004/ERR1719374/ERR1719374_1.fastq.gz;ftp.sra.ebi.ac.uk/vol1/fastq/ERR171/004/ERR1719374/ERR1719374_2.fastq.gz;	ftp.sra.ebi.ac.uk/vol1/err/ERR171/004/ERR1719374
SAMEA2620025	Nucleic acids preparations	Euk_DNA_RNA_ext	Sequencing library preparation	TS_RNA	ARD_AKPAOSW_r1	Sequencing and data quality control	ERR1719421	PRJEB6609	European Nucleotide Archive	PRJEB402	http://www.ebi.ac.uk/ena/data/view/PRJEB402	protists; metazoans	ftp.sra.ebi.ac.uk/vol1/fastq/ERR171/001/ERR1719421/ERR1719421_1.fastq.gz;ftp.sra.ebi.ac.uk/vol1/fastq/ERR171/001/ERR1719421/ERR1719421_2.fastq.gz;	ftp.sra.ebi.ac.uk/vol1/err/ERR171/001/ERR1719421
SAMEA2620025	Nucleic acids preparations	Euk_DNA_RNA_ext	Sequencing library preparation	TS_RNA	ARD_AKPAOSW_r1	Sequencing and data quality control	ERR1719274	PRJEB6609	European Nucleotide Archive	PRJEB402	http://www.ebi.ac.uk/ena/data/view/PRJEB402	protists; metazoans	ftp.sra.ebi.ac.uk/vol1/fastq/ERR171/004/ERR1719274/ERR1719274_1.fastq.gz;ftp.sra.ebi.ac.uk/vol1/fastq/ERR171/004/ERR1719274/ERR1719274_2.fastq.gz;	ftp.sra.ebi.ac.uk/vol1/err/ERR171/004/ERR1719274
SAMEA2730547	Nucleic acids preparations	Euk_DNA_RNA_ext	Sequencing library preparation	TS_RNA	ARD_ALCAOSW_r1	Sequencing and data quality control	ERR1719322	PRJEB6609	European Nucleotide Archive	PRJEB402	http://www.ebi.ac.uk/ena/data/view/PRJEB402	protists; metazoans	ftp.sra.ebi.ac.uk/vol1/fastq/ERR171/002/ERR1719322/ERR1719322_1.fastq.gz;ftp.sra.ebi.ac.uk/vol1/fastq/ERR171/002/ERR1719322/ERR1719322_2.fastq.gz;	ftp.sra.ebi.ac.uk/vol1/err/ERR171/002/ERR1719322
SAMEA2730547	Nucleic acids preparations	Euk_DNA_RNA_ext	Sequencing library preparation	TS_RNA	ARD_ALCAOSW_r1	Sequencing and data quality control	ERR1719351	PRJEB6609	European Nucleotide Archive	PRJEB402	http://www.ebi.ac.uk/ena/data/view/PRJEB402	protists; metazoans	ftp.sra.ebi.ac.uk/vol1/fastq/ERR171/001/ERR1719351/ERR1719351_1.fastq.gz;ftp.sra.ebi.ac.uk/vol1/fastq/ERR171/001/ERR1719351/ERR1719351_2.fastq.gz;	ftp.sra.ebi.ac.uk/vol1/err/ERR171/001/ERR1719351
SAMEA2730588	Nucleic acids preparations	Euk_DNA_RNA_ext	Sequencing library preparation	TS_RNA	ARD_ALDAOSW_r1	Sequencing and data quality control	ERR1719259	PRJEB6609	European Nucleotide Archive	PRJEB402	http://www.ebi.ac.uk/ena/data/view/PRJEB402	protists; metazoans	ftp.sra.ebi.ac.uk/vol1/fastq/ERR171/009/ERR1719259/ERR1719259_1.fastq.gz;ftp.sra.ebi.ac.uk/vol1/fastq/ERR171/009/ERR1719259/ERR1719259_2.fastq.gz;	ftp.sra.ebi.ac.uk/vol1/err/ERR171/009/ERR1719259
SAMEA2730588	Nucleic acids preparations	Euk_DNA_RNA_ext	Sequencing library preparation	TS_RNA	ARD_ALDAOSW_r1	Sequencing and data quality control	ERR1719423	PRJEB6609	European Nucleotide Archive	PRJEB402	http://www.ebi.ac.uk/ena/data/view/PRJEB402	protists; metazoans	ftp.sra.ebi.ac.uk/vol1/fastq/ERR171/003/ERR1719423/ERR1719423_1.fastq.gz;ftp.sra.ebi.ac.uk/vol1/fastq/ERR171/003/ERR1719423/ERR1719423_2.fastq.gz;	ftp.sra.ebi.ac.uk/vol1/err/ERR171/003/ERR1719423
SAMEA2656967	Nucleic acids preparations	Euk_DNA_RNA_ext	Sequencing library preparation	TS_RNA	ARD_ALHAOSW_r1	Sequencing and data quality control	ERR1719323	PRJEB6609	European Nucleotide Archive	PRJEB402	http://www.ebi.ac.uk/ena/data/view/PRJEB402	protists; metazoans	ftp.sra.ebi.ac.uk/vol1/fastq/ERR171/003/ERR1719323/ERR1719323_1.fastq.gz;ftp.sra.ebi.ac.uk/vol1/fastq/ERR171/003/ERR1719323/ERR1719323_2.fastq.gz;	ftp.sra.ebi.ac.uk/vol1/err/ERR171/003/ERR1719323
SAMEA2656967	Nucleic acids preparations	Euk_DNA_RNA_ext	Sequencing library preparation	TS_RNA	ARD_ALHAOSW_r1	Sequencing and data quality control	ERR1719429	PRJEB6609	European Nucleotide Archive	PRJEB402	http://www.ebi.ac.uk/ena/data/view/PRJEB402	protists; metazoans	ftp.sra.ebi.ac.uk/vol1/fastq/ERR171/009/ERR1719429/ERR1719429_1.fastq.gz;ftp.sra.ebi.ac.uk/vol1/fastq/ERR171/009/ERR1719429/ERR1719429_2.fastq.gz;	ftp.sra.ebi.ac.uk/vol1/err/ERR171/009/ERR1719429
SAMEA2620071	Nucleic acids preparations	Euk_DNA_RNA_ext	Sequencing library preparation	TS_RNA	ARD_ALNAOSW_r1	Sequencing and data quality control	ERR1719502	PRJEB6609	European Nucleotide Archive	PRJEB402	http://www.ebi.ac.uk/ena/data/view/PRJEB402	protists; metazoans	ftp.sra.ebi.ac.uk/vol1/fastq/ERR171/002/ERR1719502/ERR1719502_1.fastq.gz;ftp.sra.ebi.ac.uk/vol1/fastq/ERR171/002/ERR1719502/ERR1719502_2.fastq.gz;	ftp.sra.ebi.ac.uk/vol1/err/ERR171/002/ERR1719502
SAMEA2620071	Nucleic acids preparations	Euk_DNA_RNA_ext	Sequencing library preparation	TS_RNA	ARD_ALNAOSW_r1	Sequencing and data quality control	ERR1719267	PRJEB6609	European Nucleotide Archive	PRJEB402	http://www.ebi.ac.uk/ena/data/view/PRJEB402	protists; metazoans	ftp.sra.ebi.ac.uk/vol1/fastq/ERR171/007/ERR1719267/ERR1719267_1.fastq.gz;ftp.sra.ebi.ac.uk/vol1/fastq/ERR171/007/ERR1719267/ERR1719267_2.fastq.gz;	ftp.sra.ebi.ac.uk/vol1/err/ERR171/007/ERR1719267
SAMEA2620128	Nucleic acids preparations	Euk_DNA_RNA_ext	Sequencing library preparation	TS_RNA	ARD_ALSAOSW_r1	Sequencing and data quality control	ERR1719434	PRJEB6609	European Nucleotide Archive	PRJEB402	http://www.ebi.ac.uk/ena/data/view/PRJEB402	protists; metazoans	ftp.sra.ebi.ac.uk/vol1/fastq/ERR171/004/ERR1719434/ERR1719434_1.fastq.gz;ftp.sra.ebi.ac.uk/vol1/fastq/ERR171/004/ERR1719434/ERR1719434_2.fastq.gz;	ftp.sra.ebi.ac.uk/vol1/err/ERR171/004/ERR1719434
SAMEA2620128	Nucleic acids preparations	Euk_DNA_RNA_ext	Sequencing library preparation	TS_RNA	ARD_ALSAOSW_r1	Sequencing and data quality control	ERR1719284	PRJEB6609	European Nucleotide Archive	PRJEB402	http://www.ebi.ac.uk/ena/data/view/PRJEB402	protists; metazoans	ftp.sra.ebi.ac.uk/vol1/fastq/ERR171/004/ERR1719284/ERR1719284_1.fastq.gz;ftp.sra.ebi.ac.uk/vol1/fastq/ERR171/004/ERR1719284/ERR1719284_2.fastq.gz;	ftp.sra.ebi.ac.uk/vol1/err/ERR171/004/ERR1719284
SAMEA2620150	Nucleic acids preparations	Euk_DNA_RNA_ext	Sequencing library preparation	TS_RNA	ARD_ALVAOSW_r1	Sequencing and data quality control	ERR1719450	PRJEB6609	European Nucleotide Archive	PRJEB402	http://www.ebi.ac.uk/ena/data/view/PRJEB402	protists; metazoans	ftp.sra.ebi.ac.uk/vol1/fastq/ERR171/000/ERR1719450/ERR1719450_1.fastq.gz;ftp.sra.ebi.ac.uk/vol1/fastq/ERR171/000/ERR1719450/ERR1719450_2.fastq.gz;	ftp.sra.ebi.ac.uk/vol1/err/ERR171/000/ERR1719450
SAMEA2620150	Nucleic acids preparations	Euk_DNA_RNA_ext	Sequencing library preparation	TS_RNA	ARD_ALVAOSW_r1	Sequencing and data quality control	ERR1719392	PRJEB6609	European Nucleotide Archive	PRJEB402	http://www.ebi.ac.uk/ena/data/view/PRJEB402	protists; metazoans	ftp.sra.ebi.ac.uk/vol1/fastq/ERR171/002/ERR1719392/ERR1719392_1.fastq.gz;ftp.sra.ebi.ac.uk/vol1/fastq/ERR171/002/ERR1719392/ERR1719392_2.fastq.gz;	ftp.sra.ebi.ac.uk/vol1/err/ERR171/002/ERR1719392
SAMEA2657106	Nucleic acids preparations	Euk_DNA_RNA_ext	Sequencing library preparation	TS_RNA	ARD_AMIAOSW_r1	Sequencing and data quality control	ERR1719346	PRJEB6609	European Nucleotide Archive	PRJEB402	http://www.ebi.ac.uk/ena/data/view/PRJEB402	protists; metazoans	ftp.sra.ebi.ac.uk/vol1/fastq/ERR171/006/ERR1719346/ERR1719346_1.fastq.gz;ftp.sra.ebi.ac.uk/vol1/fastq/ERR171/006/ERR1719346/ERR1719346_2.fastq.gz;	ftp.sra.ebi.ac.uk/vol1/err/ERR171/006/ERR1719346
SAMEA2657106	Nucleic acids preparations	Euk_DNA_RNA_ext	Sequencing library preparation	TS_RNA	ARD_AMIAOSW_r1	Sequencing and data quality control	ERR1719210	PRJEB6609	European Nucleotide Archive	PRJEB402	http://www.ebi.ac.uk/ena/data/view/PRJEB402	protists; metazoans	ftp.sra.ebi.ac.uk/vol1/fastq/ERR171/000/ERR1719210/ERR1719210_1.fastq.gz;ftp.sra.ebi.ac.uk/vol1/fastq/ERR171/000/ERR1719210/ERR1719210_2.fastq.gz;	ftp.sra.ebi.ac.uk/vol1/err/ERR171/000/ERR1719210
SAMEA2622230	Nucleic acids preparations	Euk_DNA_RNA_ext	Sequencing library preparation	TS_RNA	ARD_AMLAOSW_r1	Sequencing and data quality control	ERR1719321	PRJEB6609	European Nucleotide Archive	PRJEB402	http://www.ebi.ac.uk/ena/data/view/PRJEB402	protists; metazoans	ftp.sra.ebi.ac.uk/vol1/fastq/ERR171/001/ERR1719321/ERR1719321_1.fastq.gz;ftp.sra.ebi.ac.uk/vol1/fastq/ERR171/001/ERR1719321/ERR1719321_2.fastq.gz;	ftp.sra.ebi.ac.uk/vol1/err/ERR171/001/ERR1719321
SAMEA2622230	Nucleic acids preparations	Euk_DNA_RNA_ext	Sequencing library preparation	TS_RNA	ARD_AMLAOSW_r1	Sequencing and data quality control	ERR1719146	PRJEB6609	European Nucleotide Archive	PRJEB402	http://www.ebi.ac.uk/ena/data/view/PRJEB402	protists; metazoans	ftp.sra.ebi.ac.uk/vol1/fastq/ERR171/006/ERR1719146/ERR1719146_1.fastq.gz;ftp.sra.ebi.ac.uk/vol1/fastq/ERR171/006/ERR1719146/ERR1719146_2.fastq.gz;	ftp.sra.ebi.ac.uk/vol1/err/ERR171/006/ERR1719146
SAMEA2622228	Nucleic acids preparations	Euk_DNA_RNA_ext	Sequencing library preparation	TS_RNA	ARD_AMQAOSW_r1	Sequencing and data quality control	ERR1719332	PRJEB6609	European Nucleotide Archive	PRJEB402	http://www.ebi.ac.uk/ena/data/view/PRJEB402	protists; metazoans	ftp.sra.ebi.ac.uk/vol1/fastq/ERR171/002/ERR1719332/ERR1719332_1.fastq.gz;ftp.sra.ebi.ac.uk/vol1/fastq/ERR171/002/ERR1719332/ERR1719332_2.fastq.gz;	ftp.sra.ebi.ac.uk/vol1/err/ERR171/002/ERR1719332
SAMEA2622228	Nucleic acids preparations	Euk_DNA_RNA_ext	Sequencing library preparation	TS_RNA	ARD_AMQAOSW_r1	Sequencing and data quality control	ERR1719420	PRJEB6609	European Nucleotide Archive	PRJEB402	http://www.ebi.ac.uk/ena/data/view/PRJEB402	protists; metazoans	ftp.sra.ebi.ac.uk/vol1/fastq/ERR171/000/ERR1719420/ERR1719420_1.fastq.gz;ftp.sra.ebi.ac.uk/vol1/fastq/ERR171/000/ERR1719420/ERR1719420_2.fastq.gz;	ftp.sra.ebi.ac.uk/vol1/err/ERR171/000/ERR1719420
SAMEA2622184	Nucleic acids preparations	Euk_DNA_RNA_ext	Sequencing library preparation	TS_RNA	ARD_AMTAOSW_r1	Sequencing and data quality control	ERR1719172	PRJEB6609	European Nucleotide Archive	PRJEB402	http://www.ebi.ac.uk/ena/data/view/PRJEB402	protists; metazoans	ftp.sra.ebi.ac.uk/vol1/fastq/ERR171/002/ERR1719172/ERR1719172_1.fastq.gz;ftp.sra.ebi.ac.uk/vol1/fastq/ERR171/002/ERR1719172/ERR1719172_2.fastq.gz;	ftp.sra.ebi.ac.uk/vol1/err/ERR171/002/ERR1719172
SAMEA2622184	Nucleic acids preparations	Euk_DNA_RNA_ext	Sequencing library preparation	TS_RNA	ARD_AMTAOSW_r1	Sequencing and data quality control	ERR1719375	PRJEB6609	European Nucleotide Archive	PRJEB402	http://www.ebi.ac.uk/ena/data/view/PRJEB402	protists; metazoans	ftp.sra.ebi.ac.uk/vol1/fastq/ERR171/005/ERR1719375/ERR1719375_1.fastq.gz;ftp.sra.ebi.ac.uk/vol1/fastq/ERR171/005/ERR1719375/ERR1719375_2.fastq.gz;	ftp.sra.ebi.ac.uk/vol1/err/ERR171/005/ERR1719375
SAMEA2656991	Nucleic acids preparations	Euk_DNA_RNA_ext	Sequencing library preparation	TS_RNA	ARD_AMVAOSW_r1	Sequencing and data quality control	ERR1719279	PRJEB6609	European Nucleotide Archive	PRJEB402	http://www.ebi.ac.uk/ena/data/view/PRJEB402	protists; metazoans	ftp.sra.ebi.ac.uk/vol1/fastq/ERR171/009/ERR1719279/ERR1719279_1.fastq.gz;ftp.sra.ebi.ac.uk/vol1/fastq/ERR171/009/ERR1719279/ERR1719279_2.fastq.gz;	ftp.sra.ebi.ac.uk/vol1/err/ERR171/009/ERR1719279
SAMEA2656991	Nucleic acids preparations	Euk_DNA_RNA_ext	Sequencing library preparation	TS_RNA	ARD_AMVAOSW_r1	Sequencing and data quality control	ERR1719396	PRJEB6609	European Nucleotide Archive	PRJEB402	http://www.ebi.ac.uk/ena/data/view/PRJEB402	protists; metazoans	ftp.sra.ebi.ac.uk/vol1/fastq/ERR171/006/ERR1719396/ERR1719396_1.fastq.gz;ftp.sra.ebi.ac.uk/vol1/fastq/ERR171/006/ERR1719396/ERR1719396_2.fastq.gz;	ftp.sra.ebi.ac.uk/vol1/err/ERR171/006/ERR1719396
SAMEA2657092	Nucleic acids preparations	Euk_DNA_RNA_ext	Sequencing library preparation	TS_RNA	ARD_AMXAOSW_r1	Sequencing and data quality control	ERR1719232	PRJEB6609	European Nucleotide Archive	PRJEB402	http://www.ebi.ac.uk/ena/data/view/PRJEB402	protists; metazoans	ftp.sra.ebi.ac.uk/vol1/fastq/ERR171/002/ERR1719232/ERR1719232_1.fastq.gz;ftp.sra.ebi.ac.uk/vol1/fastq/ERR171/002/ERR1719232/ERR1719232_2.fastq.gz;	ftp.sra.ebi.ac.uk/vol1/err/ERR171/002/ERR1719232
SAMEA2657092	Nucleic acids preparations	Euk_DNA_RNA_ext	Sequencing library preparation	TS_RNA	ARD_AMXAOSW_r1	Sequencing and data quality control	ERR1719438	PRJEB6609	European Nucleotide Archive	PRJEB402	http://www.ebi.ac.uk/ena/data/view/PRJEB402	protists; metazoans	ftp.sra.ebi.ac.uk/vol1/fastq/ERR171/008/ERR1719438/ERR1719438_1.fastq.gz;ftp.sra.ebi.ac.uk/vol1/fastq/ERR171/008/ERR1719438/ERR1719438_2.fastq.gz;	ftp.sra.ebi.ac.uk/vol1/err/ERR171/008/ERR1719438
SAMEA2657072	Nucleic acids preparations	Euk_DNA_RNA_ext	Sequencing library preparation	TS_RNA	ARD_ANAAOSW_r1	Sequencing and data quality control	ERR1719312	PRJEB6609	European Nucleotide Archive	PRJEB402	http://www.ebi.ac.uk/ena/data/view/PRJEB402	protists; metazoans	ftp.sra.ebi.ac.uk/vol1/fastq/ERR171/002/ERR1719312/ERR1719312_1.fastq.gz;ftp.sra.ebi.ac.uk/vol1/fastq/ERR171/002/ERR1719312/ERR1719312_2.fastq.gz;	ftp.sra.ebi.ac.uk/vol1/err/ERR171/002/ERR1719312
SAMEA2657072	Nucleic acids preparations	Euk_DNA_RNA_ext	Sequencing library preparation	TS_RNA	ARD_ANAAOSW_r1	Sequencing and data quality control	ERR1719308	PRJEB6609	European Nucleotide Archive	PRJEB402	http://www.ebi.ac.uk/ena/data/view/PRJEB402	protists; metazoans	ftp.sra.ebi.ac.uk/vol1/fastq/ERR171/008/ERR1719308/ERR1719308_1.fastq.gz;ftp.sra.ebi.ac.uk/vol1/fastq/ERR171/008/ERR1719308/ERR1719308_2.fastq.gz;	ftp.sra.ebi.ac.uk/vol1/err/ERR171/008/ERR1719308
SAMEA2622182	Nucleic acids preparations	Euk_DNA_RNA_ext	Sequencing library preparation	TS_RNA	ARD_ANBAOSW_r1	Sequencing and data quality control	ERR1719443	PRJEB6609	European Nucleotide Archive	PRJEB402	http://www.ebi.ac.uk/ena/data/view/PRJEB402	protists; metazoans	ftp.sra.ebi.ac.uk/vol1/fastq/ERR171/003/ERR1719443/ERR1719443_1.fastq.gz;ftp.sra.ebi.ac.uk/vol1/fastq/ERR171/003/ERR1719443/ERR1719443_2.fastq.gz;	ftp.sra.ebi.ac.uk/vol1/err/ERR171/003/ERR1719443
SAMEA2622182	Nucleic acids preparations	Euk_DNA_RNA_ext	Sequencing library preparation	TS_RNA	ARD_ANBAOSW_r1	Sequencing and data quality control	ERR1719515	PRJEB6609	European Nucleotide Archive	PRJEB402	http://www.ebi.ac.uk/ena/data/view/PRJEB402	protists; metazoans	ftp.sra.ebi.ac.uk/vol1/fastq/ERR171/005/ERR1719515/ERR1719515_1.fastq.gz;ftp.sra.ebi.ac.uk/vol1/fastq/ERR171/005/ERR1719515/ERR1719515_2.fastq.gz;	ftp.sra.ebi.ac.uk/vol1/err/ERR171/005/ERR1719515
SAMEA2622130	Nucleic acids preparations	Euk_DNA_RNA_ext	Sequencing library preparation	TS_RNA	ARD_ANCAOSW_r1	Sequencing and data quality control	ERR1740118	PRJEB6609	European Nucleotide Archive	PRJEB402	http://www.ebi.ac.uk/ena/data/view/PRJEB402	protists; metazoans	ftp.sra.ebi.ac.uk/vol1/fastq/ERR174/008/ERR1740118/ERR1740118_1.fastq.gz;ftp.sra.ebi.ac.uk/vol1/fastq/ERR174/008/ERR1740118/ERR1740118_2.fastq.gz;	ftp.sra.ebi.ac.uk/vol1/err/ERR174/008/ERR1740118
SAMEA2622130	Nucleic acids preparations	Euk_DNA_RNA_ext	Sequencing library preparation	TS_RNA	ARD_ANCAOSW_r1	Sequencing and data quality control	ERR1740132	PRJEB6609	European Nucleotide Archive	PRJEB402	http://www.ebi.ac.uk/ena/data/view/PRJEB402	protists; metazoans	ftp.sra.ebi.ac.uk/vol1/fastq/ERR174/002/ERR1740132/ERR1740132_1.fastq.gz;ftp.sra.ebi.ac.uk/vol1/fastq/ERR174/002/ERR1740132/ERR1740132_2.fastq.gz;	ftp.sra.ebi.ac.uk/vol1/err/ERR174/002/ERR1740132
SAMEA2657044	Nucleic acids preparations	Euk_DNA_RNA_ext	Sequencing library preparation	TS_RNA	ARD_ANFAOSW_r1	Sequencing and data quality control	ERR1740140	PRJEB6609	European Nucleotide Archive	PRJEB402	http://www.ebi.ac.uk/ena/data/view/PRJEB402	protists; metazoans	ftp.sra.ebi.ac.uk/vol1/fastq/ERR174/000/ERR1740140/ERR1740140_1.fastq.gz;ftp.sra.ebi.ac.uk/vol1/fastq/ERR174/000/ERR1740140/ERR1740140_2.fastq.gz;	ftp.sra.ebi.ac.uk/vol1/err/ERR174/000/ERR1740140
SAMEA2657044	Nucleic acids preparations	Euk_DNA_RNA_ext	Sequencing library preparation	TS_RNA	ARD_ANFAOSW_r1	Sequencing and data quality control	ERR1740131	PRJEB6609	European Nucleotide Archive	PRJEB402	http://www.ebi.ac.uk/ena/data/view/PRJEB402	protists; metazoans	ftp.sra.ebi.ac.uk/vol1/fastq/ERR174/001/ERR1740131/ERR1740131_1.fastq.gz;ftp.sra.ebi.ac.uk/vol1/fastq/ERR174/001/ERR1740131/ERR1740131_2.fastq.gz;	ftp.sra.ebi.ac.uk/vol1/err/ERR174/001/ERR1740131
SAMEA2622106	Nucleic acids preparations	Euk_DNA_RNA_ext	Sequencing library preparation	TS_RNA	ARD_ANKAOSW_r1	Sequencing and data quality control	ERR1719388	PRJEB6609	European Nucleotide Archive	PRJEB402	http://www.ebi.ac.uk/ena/data/view/PRJEB402	protists; metazoans	ftp.sra.ebi.ac.uk/vol1/fastq/ERR171/008/ERR1719388/ERR1719388_1.fastq.gz;ftp.sra.ebi.ac.uk/vol1/fastq/ERR171/008/ERR1719388/ERR1719388_2.fastq.gz;	ftp.sra.ebi.ac.uk/vol1/err/ERR171/008/ERR1719388
SAMEA2622106	Nucleic acids preparations	Euk_DNA_RNA_ext	Sequencing library preparation	TS_RNA	ARD_ANKAOSW_r1	Sequencing and data quality control	ERR1719161	PRJEB6609	European Nucleotide Archive	PRJEB402	http://www.ebi.ac.uk/ena/data/view/PRJEB402	protists; metazoans	ftp.sra.ebi.ac.uk/vol1/fastq/ERR171/001/ERR1719161/ERR1719161_1.fastq.gz;ftp.sra.ebi.ac.uk/vol1/fastq/ERR171/001/ERR1719161/ERR1719161_2.fastq.gz;	ftp.sra.ebi.ac.uk/vol1/err/ERR171/001/ERR1719161
SAMEA2656973	Nucleic acids preparations	Euk_DNA_RNA_ext	Sequencing library preparation	TS_RNA	ARD_ANLAOSW_r1	Sequencing and data quality control	ERR1719254	PRJEB6609	European Nucleotide Archive	PRJEB402	http://www.ebi.ac.uk/ena/data/view/PRJEB402	protists; metazoans	ftp.sra.ebi.ac.uk/vol1/fastq/ERR171/004/ERR1719254/ERR1719254_1.fastq.gz;ftp.sra.ebi.ac.uk/vol1/fastq/ERR171/004/ERR1719254/ERR1719254_2.fastq.gz;	ftp.sra.ebi.ac.uk/vol1/err/ERR171/004/ERR1719254
SAMEA2656973	Nucleic acids preparations	Euk_DNA_RNA_ext	Sequencing library preparation	TS_RNA	ARD_ANLAOSW_r1	Sequencing and data quality control	ERR1719401	PRJEB6609	European Nucleotide Archive	PRJEB402	http://www.ebi.ac.uk/ena/data/view/PRJEB402	protists; metazoans	ftp.sra.ebi.ac.uk/vol1/fastq/ERR171/001/ERR1719401/ERR1719401_1.fastq.gz;ftp.sra.ebi.ac.uk/vol1/fastq/ERR171/001/ERR1719401/ERR1719401_2.fastq.gz;	ftp.sra.ebi.ac.uk/vol1/err/ERR171/001/ERR1719401
SAMEA2657000	Nucleic acids preparations	Euk_DNA_RNA_ext	Sequencing library preparation	TS_RNA	ARD_ANNAOSW_r1	Sequencing and data quality control	ERR1719403	PRJEB6609	European Nucleotide Archive	PRJEB402	http://www.ebi.ac.uk/ena/data/view/PRJEB402	protists; metazoans	ftp.sra.ebi.ac.uk/vol1/fastq/ERR171/003/ERR1719403/ERR1719403_1.fastq.gz;ftp.sra.ebi.ac.uk/vol1/fastq/ERR171/003/ERR1719403/ERR1719403_2.fastq.gz;	ftp.sra.ebi.ac.uk/vol1/err/ERR171/003/ERR1719403
SAMEA2657000	Nucleic acids preparations	Euk_DNA_RNA_ext	Sequencing library preparation	TS_RNA	ARD_ANNAOSW_r1	Sequencing and data quality control	ERR1719204	PRJEB6609	European Nucleotide Archive	PRJEB402	http://www.ebi.ac.uk/ena/data/view/PRJEB402	protists; metazoans	ftp.sra.ebi.ac.uk/vol1/fastq/ERR171/004/ERR1719204/ERR1719204_1.fastq.gz;ftp.sra.ebi.ac.uk/vol1/fastq/ERR171/004/ERR1719204/ERR1719204_2.fastq.gz;	ftp.sra.ebi.ac.uk/vol1/err/ERR171/004/ERR1719204
SAMEA2622104	Nucleic acids preparations	Euk_DNA_RNA_ext	Sequencing library preparation	TS_RNA	ARD_ANPAOSW_r1	Sequencing and data quality control	ERR1719156	PRJEB6609	European Nucleotide Archive	PRJEB402	http://www.ebi.ac.uk/ena/data/view/PRJEB402	protists; metazoans	ftp.sra.ebi.ac.uk/vol1/fastq/ERR171/006/ERR1719156/ERR1719156_1.fastq.gz;ftp.sra.ebi.ac.uk/vol1/fastq/ERR171/006/ERR1719156/ERR1719156_2.fastq.gz;	ftp.sra.ebi.ac.uk/vol1/err/ERR171/006/ERR1719156
SAMEA2622104	Nucleic acids preparations	Euk_DNA_RNA_ext	Sequencing library preparation	TS_RNA	ARD_ANPAOSW_r1	Sequencing and data quality control	ERR1719428	PRJEB6609	European Nucleotide Archive	PRJEB402	http://www.ebi.ac.uk/ena/data/view/PRJEB402	protists; metazoans	ftp.sra.ebi.ac.uk/vol1/fastq/ERR171/008/ERR1719428/ERR1719428_1.fastq.gz;ftp.sra.ebi.ac.uk/vol1/fastq/ERR171/008/ERR1719428/ERR1719428_2.fastq.gz;	ftp.sra.ebi.ac.uk/vol1/err/ERR171/008/ERR1719428
SAMEA2656988	Nucleic acids preparations	Euk_DNA_RNA_ext	Sequencing library preparation	TS_RNA	ARD_ANVAOSW_r1	Sequencing and data quality control	ERR1719447	PRJEB6609	European Nucleotide Archive	PRJEB402	http://www.ebi.ac.uk/ena/data/view/PRJEB402	protists; metazoans	ftp.sra.ebi.ac.uk/vol1/fastq/ERR171/007/ERR1719447/ERR1719447_1.fastq.gz;ftp.sra.ebi.ac.uk/vol1/fastq/ERR171/007/ERR1719447/ERR1719447_2.fastq.gz;	ftp.sra.ebi.ac.uk/vol1/err/ERR171/007/ERR1719447
SAMEA2656988	Nucleic acids preparations	Euk_DNA_RNA_ext	Sequencing library preparation	TS_RNA	ARD_ANVAOSW_r1	Sequencing and data quality control	ERR1719462	PRJEB6609	European Nucleotide Archive	PRJEB402	http://www.ebi.ac.uk/ena/data/view/PRJEB402	protists; metazoans	ftp.sra.ebi.ac.uk/vol1/fastq/ERR171/002/ERR1719462/ERR1719462_1.fastq.gz;ftp.sra.ebi.ac.uk/vol1/fastq/ERR171/002/ERR1719462/ERR1719462_2.fastq.gz;	ftp.sra.ebi.ac.uk/vol1/err/ERR171/002/ERR1719462
SAMEA2622461	Nucleic acids preparations	Euk_DNA_RNA_ext	Sequencing library preparation	TS_RNA	ARD_ANXAOSW_r1	Sequencing and data quality control	ERR1719191	PRJEB6609	European Nucleotide Archive	PRJEB402	http://www.ebi.ac.uk/ena/data/view/PRJEB402	protists; metazoans	ftp.sra.ebi.ac.uk/vol1/fastq/ERR171/001/ERR1719191/ERR1719191_1.fastq.gz;ftp.sra.ebi.ac.uk/vol1/fastq/ERR171/001/ERR1719191/ERR1719191_2.fastq.gz;	ftp.sra.ebi.ac.uk/vol1/err/ERR171/001/ERR1719191
SAMEA2622461	Nucleic acids preparations	Euk_DNA_RNA_ext	Sequencing library preparation	TS_RNA	ARD_ANXAOSW_r1	Sequencing and data quality control	ERR1719236	PRJEB6609	European Nucleotide Archive	PRJEB402	http://www.ebi.ac.uk/ena/data/view/PRJEB402	protists; metazoans	ftp.sra.ebi.ac.uk/vol1/fastq/ERR171/006/ERR1719236/ERR1719236_1.fastq.gz;ftp.sra.ebi.ac.uk/vol1/fastq/ERR171/006/ERR1719236/ERR1719236_2.fastq.gz;	ftp.sra.ebi.ac.uk/vol1/err/ERR171/006/ERR1719236
SAMEA2622487	Nucleic acids preparations	Euk_DNA_RNA_ext	Sequencing library preparation	TS_RNA	ARD_APAAOSW_r1	Sequencing and data quality control	ERR1719262	PRJEB6609	European Nucleotide Archive	PRJEB402	http://www.ebi.ac.uk/ena/data/view/PRJEB402	protists; metazoans	ftp.sra.ebi.ac.uk/vol1/fastq/ERR171/002/ERR1719262/ERR1719262_1.fastq.gz;ftp.sra.ebi.ac.uk/vol1/fastq/ERR171/002/ERR1719262/ERR1719262_2.fastq.gz;	ftp.sra.ebi.ac.uk/vol1/err/ERR171/002/ERR1719262
SAMEA2622487	Nucleic acids preparations	Euk_DNA_RNA_ext	Sequencing library preparation	TS_RNA	ARD_APAAOSW_r1	Sequencing and data quality control	ERR1719355	PRJEB6609	European Nucleotide Archive	PRJEB402	http://www.ebi.ac.uk/ena/data/view/PRJEB402	protists; metazoans	ftp.sra.ebi.ac.uk/vol1/fastq/ERR171/005/ERR1719355/ERR1719355_1.fastq.gz;ftp.sra.ebi.ac.uk/vol1/fastq/ERR171/005/ERR1719355/ERR1719355_2.fastq.gz;	ftp.sra.ebi.ac.uk/vol1/err/ERR171/005/ERR1719355
SAMEA2656980	Nucleic acids preparations	Euk_DNA_RNA_ext	Sequencing library preparation	TS_RNA	ARD_APDAOSW_r1	Sequencing and data quality control	ERR1719211	PRJEB6609	European Nucleotide Archive	PRJEB402	http://www.ebi.ac.uk/ena/data/view/PRJEB402	protists; metazoans	ftp.sra.ebi.ac.uk/vol1/fastq/ERR171/001/ERR1719211/ERR1719211_1.fastq.gz;ftp.sra.ebi.ac.uk/vol1/fastq/ERR171/001/ERR1719211/ERR1719211_2.fastq.gz;	ftp.sra.ebi.ac.uk/vol1/err/ERR171/001/ERR1719211
SAMEA2657019	Nucleic acids preparations	Euk_DNA_RNA_ext	Sequencing library preparation	TS_RNA	ARD_APEAOSW_r1	Sequencing and data quality control	ERR1719290	PRJEB6609	European Nucleotide Archive	PRJEB402	http://www.ebi.ac.uk/ena/data/view/PRJEB402	protists; metazoans	ftp.sra.ebi.ac.uk/vol1/fastq/ERR171/000/ERR1719290/ERR1719290_1.fastq.gz;ftp.sra.ebi.ac.uk/vol1/fastq/ERR171/000/ERR1719290/ERR1719290_2.fastq.gz;	ftp.sra.ebi.ac.uk/vol1/err/ERR171/000/ERR1719290
SAMEA2657019	Nucleic acids preparations	Euk_DNA_RNA_ext	Sequencing library preparation	TS_RNA	ARD_APEAOSW_r1	Sequencing and data quality control	ERR1719187	PRJEB6609	European Nucleotide Archive	PRJEB402	http://www.ebi.ac.uk/ena/data/view/PRJEB402	protists; metazoans	ftp.sra.ebi.ac.uk/vol1/fastq/ERR171/007/ERR1719187/ERR1719187_1.fastq.gz;ftp.sra.ebi.ac.uk/vol1/fastq/ERR171/007/ERR1719187/ERR1719187_2.fastq.gz;	ftp.sra.ebi.ac.uk/vol1/err/ERR171/007/ERR1719187
SAMEA2621412	Nucleic acids preparations	Euk_DNA_RNA_ext	Sequencing library preparation	TS_RNA	ARD_AQSAOSW_r1	Sequencing and data quality control	ERR1719149	PRJEB6609	European Nucleotide Archive	PRJEB402	http://www.ebi.ac.uk/ena/data/view/PRJEB402	protists; metazoans	ftp.sra.ebi.ac.uk/vol1/fastq/ERR171/009/ERR1719149/ERR1719149_1.fastq.gz;ftp.sra.ebi.ac.uk/vol1/fastq/ERR171/009/ERR1719149/ERR1719149_2.fastq.gz;	ftp.sra.ebi.ac.uk/vol1/err/ERR171/009/ERR1719149
SAMEA2621412	Nucleic acids preparations	Euk_DNA_RNA_ext	Sequencing library preparation	TS_RNA	ARD_AQSAOSW_r1	Sequencing and data quality control	ERR1719424	PRJEB6609	European Nucleotide Archive	PRJEB402	http://www.ebi.ac.uk/ena/data/view/PRJEB402	protists; metazoans	ftp.sra.ebi.ac.uk/vol1/fastq/ERR171/004/ERR1719424/ERR1719424_1.fastq.gz;ftp.sra.ebi.ac.uk/vol1/fastq/ERR171/004/ERR1719424/ERR1719424_2.fastq.gz;	ftp.sra.ebi.ac.uk/vol1/err/ERR171/004/ERR1719424
SAMEA2657033	Nucleic acids preparations	Euk_DNA_RNA_ext	Sequencing library preparation	TS_RNA	ARD_ARDAOSW_r1	Sequencing and data quality control	ERR1719148	PRJEB6609	European Nucleotide Archive	PRJEB402	http://www.ebi.ac.uk/ena/data/view/PRJEB402	protists; metazoans	ftp.sra.ebi.ac.uk/vol1/fastq/ERR171/008/ERR1719148/ERR1719148_1.fastq.gz;ftp.sra.ebi.ac.uk/vol1/fastq/ERR171/008/ERR1719148/ERR1719148_2.fastq.gz;	ftp.sra.ebi.ac.uk/vol1/err/ERR171/008/ERR1719148
SAMEA2657033	Nucleic acids preparations	Euk_DNA_RNA_ext	Sequencing library preparation	TS_RNA	ARD_ARDAOSW_r1	Sequencing and data quality control	ERR1719491	PRJEB6609	European Nucleotide Archive	PRJEB402	http://www.ebi.ac.uk/ena/data/view/PRJEB402	protists; metazoans	ftp.sra.ebi.ac.uk/vol1/fastq/ERR171/001/ERR1719491/ERR1719491_1.fastq.gz;ftp.sra.ebi.ac.uk/vol1/fastq/ERR171/001/ERR1719491/ERR1719491_2.fastq.gz;	ftp.sra.ebi.ac.uk/vol1/err/ERR171/001/ERR1719491
SAMEA2657049	Nucleic acids preparations	Euk_DNA_RNA_ext	Sequencing library preparation	TS_RNA	ARD_AREAOSW_r1	Sequencing and data quality control	ERR1719196	PRJEB6609	European Nucleotide Archive	PRJEB402	http://www.ebi.ac.uk/ena/data/view/PRJEB402	protists; metazoans	ftp.sra.ebi.ac.uk/vol1/fastq/ERR171/006/ERR1719196/ERR1719196_1.fastq.gz;ftp.sra.ebi.ac.uk/vol1/fastq/ERR171/006/ERR1719196/ERR1719196_2.fastq.gz;	ftp.sra.ebi.ac.uk/vol1/err/ERR171/006/ERR1719196
SAMEA2657049	Nucleic acids preparations	Euk_DNA_RNA_ext	Sequencing library preparation	TS_RNA	ARD_AREAOSW_r1	Sequencing and data quality control	ERR1719483	PRJEB6609	European Nucleotide Archive	PRJEB402	http://www.ebi.ac.uk/ena/data/view/PRJEB402	protists; metazoans	ftp.sra.ebi.ac.uk/vol1/fastq/ERR171/003/ERR1719483/ERR1719483_1.fastq.gz;ftp.sra.ebi.ac.uk/vol1/fastq/ERR171/003/ERR1719483/ERR1719483_2.fastq.gz;	ftp.sra.ebi.ac.uk/vol1/err/ERR171/003/ERR1719483
SAMEA2621496	Nucleic acids preparations	Euk_DNA_RNA_ext	Sequencing library preparation	TS_RNA	ARD_ARFAOSW_r1	Sequencing and data quality control	ERR1719162	PRJEB6609	European Nucleotide Archive	PRJEB402	http://www.ebi.ac.uk/ena/data/view/PRJEB402	protists; metazoans	ftp.sra.ebi.ac.uk/vol1/fastq/ERR171/002/ERR1719162/ERR1719162_1.fastq.gz;ftp.sra.ebi.ac.uk/vol1/fastq/ERR171/002/ERR1719162/ERR1719162_2.fastq.gz;	ftp.sra.ebi.ac.uk/vol1/err/ERR171/002/ERR1719162
SAMEA2621496	Nucleic acids preparations	Euk_DNA_RNA_ext	Sequencing library preparation	TS_RNA	ARD_ARFAOSW_r1	Sequencing and data quality control	ERR1719157	PRJEB6609	European Nucleotide Archive	PRJEB402	http://www.ebi.ac.uk/ena/data/view/PRJEB402	protists; metazoans	ftp.sra.ebi.ac.uk/vol1/fastq/ERR171/007/ERR1719157/ERR1719157_1.fastq.gz;ftp.sra.ebi.ac.uk/vol1/fastq/ERR171/007/ERR1719157/ERR1719157_2.fastq.gz;	ftp.sra.ebi.ac.uk/vol1/err/ERR171/007/ERR1719157
SAMEA2622345	Nucleic acids preparations	Euk_DNA_RNA_ext	Sequencing library preparation	TS_RNA	ARD_ARGAOSW_r1	Sequencing and data quality control	ERR1719335	PRJEB6609	European Nucleotide Archive	PRJEB402	http://www.ebi.ac.uk/ena/data/view/PRJEB402	protists; metazoans	ftp.sra.ebi.ac.uk/vol1/fastq/ERR171/005/ERR1719335/ERR1719335_1.fastq.gz;ftp.sra.ebi.ac.uk/vol1/fastq/ERR171/005/ERR1719335/ERR1719335_2.fastq.gz;	ftp.sra.ebi.ac.uk/vol1/err/ERR171/005/ERR1719335
SAMEA2657103	Nucleic acids preparations	Euk_DNA_RNA_ext	Sequencing library preparation	TS_RNA	ARD_ARIAOSW_r1	Sequencing and data quality control	ERR1719245	PRJEB6609	European Nucleotide Archive	PRJEB402	http://www.ebi.ac.uk/ena/data/view/PRJEB402	protists; metazoans	ftp.sra.ebi.ac.uk/vol1/fastq/ERR171/005/ERR1719245/ERR1719245_1.fastq.gz;ftp.sra.ebi.ac.uk/vol1/fastq/ERR171/005/ERR1719245/ERR1719245_2.fastq.gz;	ftp.sra.ebi.ac.uk/vol1/err/ERR171/005/ERR1719245
SAMEA2657076	Nucleic acids preparations	Euk_DNA_RNA_ext	Sequencing library preparation	TS_RNA	ARD_ARKAOSW_r1	Sequencing and data quality control	ERR1719147	PRJEB6609	European Nucleotide Archive	PRJEB402	http://www.ebi.ac.uk/ena/data/view/PRJEB402	protists; metazoans	ftp.sra.ebi.ac.uk/vol1/fastq/ERR171/007/ERR1719147/ERR1719147_1.fastq.gz;ftp.sra.ebi.ac.uk/vol1/fastq/ERR171/007/ERR1719147/ERR1719147_2.fastq.gz;	ftp.sra.ebi.ac.uk/vol1/err/ERR171/007/ERR1719147
SAMEA2657076	Nucleic acids preparations	Euk_DNA_RNA_ext	Sequencing library preparation	TS_RNA	ARD_ARKAOSW_r1	Sequencing and data quality control	ERR1719481	PRJEB6609	European Nucleotide Archive	PRJEB402	http://www.ebi.ac.uk/ena/data/view/PRJEB402	protists; metazoans	ftp.sra.ebi.ac.uk/vol1/fastq/ERR171/001/ERR1719481/ERR1719481_1.fastq.gz;ftp.sra.ebi.ac.uk/vol1/fastq/ERR171/001/ERR1719481/ERR1719481_2.fastq.gz;	ftp.sra.ebi.ac.uk/vol1/err/ERR171/001/ERR1719481
SAMEA2622343	Nucleic acids preparations	Euk_DNA_RNA_ext	Sequencing library preparation	TS_RNA	ARD_ARLAOSW_r1	Sequencing and data quality control	ERR1719281	PRJEB6609	European Nucleotide Archive	PRJEB402	http://www.ebi.ac.uk/ena/data/view/PRJEB402	protists; metazoans	ftp.sra.ebi.ac.uk/vol1/fastq/ERR171/001/ERR1719281/ERR1719281_1.fastq.gz;ftp.sra.ebi.ac.uk/vol1/fastq/ERR171/001/ERR1719281/ERR1719281_2.fastq.gz;	ftp.sra.ebi.ac.uk/vol1/err/ERR171/001/ERR1719281
SAMEA2622343	Nucleic acids preparations	Euk_DNA_RNA_ext	Sequencing library preparation	TS_RNA	ARD_ARLAOSW_r1	Sequencing and data quality control	ERR1719299	PRJEB6609	European Nucleotide Archive	PRJEB402	http://www.ebi.ac.uk/ena/data/view/PRJEB402	protists; metazoans	ftp.sra.ebi.ac.uk/vol1/fastq/ERR171/009/ERR1719299/ERR1719299_1.fastq.gz;ftp.sra.ebi.ac.uk/vol1/fastq/ERR171/009/ERR1719299/ERR1719299_2.fastq.gz;	ftp.sra.ebi.ac.uk/vol1/err/ERR171/009/ERR1719299
SAMEA2622325	Nucleic acids preparations	Euk_DNA_RNA_ext	Sequencing library preparation	TS_RNA	ARD_ARPAOSW_r1	Sequencing and data quality control	ERR1719235	PRJEB6609	European Nucleotide Archive	PRJEB402	http://www.ebi.ac.uk/ena/data/view/PRJEB402	protists; metazoans	ftp.sra.ebi.ac.uk/vol1/fastq/ERR171/005/ERR1719235/ERR1719235_1.fastq.gz;ftp.sra.ebi.ac.uk/vol1/fastq/ERR171/005/ERR1719235/ERR1719235_2.fastq.gz;	ftp.sra.ebi.ac.uk/vol1/err/ERR171/005/ERR1719235
SAMEA2657063	Nucleic acids preparations	Euk_DNA_RNA_ext	Sequencing library preparation	TS_RNA	ARD_ARQAOSW_r1	Sequencing and data quality control	ERR1719373	PRJEB6609	European Nucleotide Archive	PRJEB402	http://www.ebi.ac.uk/ena/data/view/PRJEB402	protists; metazoans	ftp.sra.ebi.ac.uk/vol1/fastq/ERR171/003/ERR1719373/ERR1719373_1.fastq.gz;ftp.sra.ebi.ac.uk/vol1/fastq/ERR171/003/ERR1719373/ERR1719373_2.fastq.gz;	ftp.sra.ebi.ac.uk/vol1/err/ERR171/003/ERR1719373
SAMEA2657063	Nucleic acids preparations	Euk_DNA_RNA_ext	Sequencing library preparation	TS_RNA	ARD_ARQAOSW_r1	Sequencing and data quality control	ERR1719168	PRJEB6609	European Nucleotide Archive	PRJEB402	http://www.ebi.ac.uk/ena/data/view/PRJEB402	protists; metazoans	ftp.sra.ebi.ac.uk/vol1/fastq/ERR171/008/ERR1719168/ERR1719168_1.fastq.gz;ftp.sra.ebi.ac.uk/vol1/fastq/ERR171/008/ERR1719168/ERR1719168_2.fastq.gz;	ftp.sra.ebi.ac.uk/vol1/err/ERR171/008/ERR1719168
SAMEA2657008	Nucleic acids preparations	Euk_DNA_RNA_ext	Sequencing library preparation	TS_RNA	ARD_ARRAOSW_r1	Sequencing and data quality control	ERR1719208	PRJEB6609	European Nucleotide Archive	PRJEB402	http://www.ebi.ac.uk/ena/data/view/PRJEB402	protists; metazoans	ftp.sra.ebi.ac.uk/vol1/fastq/ERR171/008/ERR1719208/ERR1719208_1.fastq.gz;ftp.sra.ebi.ac.uk/vol1/fastq/ERR171/008/ERR1719208/ERR1719208_2.fastq.gz;	ftp.sra.ebi.ac.uk/vol1/err/ERR171/008/ERR1719208
SAMEA2657008	Nucleic acids preparations	Euk_DNA_RNA_ext	Sequencing library preparation	TS_RNA	ARD_ARRAOSW_r1	Sequencing and data quality control	ERR1719471	PRJEB6609	European Nucleotide Archive	PRJEB402	http://www.ebi.ac.uk/ena/data/view/PRJEB402	protists; metazoans	ftp.sra.ebi.ac.uk/vol1/fastq/ERR171/001/ERR1719471/ERR1719471_1.fastq.gz;ftp.sra.ebi.ac.uk/vol1/fastq/ERR171/001/ERR1719471/ERR1719471_2.fastq.gz;	ftp.sra.ebi.ac.uk/vol1/err/ERR171/001/ERR1719471
SAMEA2657088	Nucleic acids preparations	Euk_DNA_RNA_ext	Sequencing library preparation	TS_RNA	ARD_ARSAOSW_r1	Sequencing and data quality control	ERR1719286	PRJEB6609	European Nucleotide Archive	PRJEB402	http://www.ebi.ac.uk/ena/data/view/PRJEB402	protists; metazoans	ftp.sra.ebi.ac.uk/vol1/fastq/ERR171/006/ERR1719286/ERR1719286_1.fastq.gz;ftp.sra.ebi.ac.uk/vol1/fastq/ERR171/006/ERR1719286/ERR1719286_2.fastq.gz;	ftp.sra.ebi.ac.uk/vol1/err/ERR171/006/ERR1719286
SAMEA2657088	Nucleic acids preparations	Euk_DNA_RNA_ext	Sequencing library preparation	TS_RNA	ARD_ARSAOSW_r1	Sequencing and data quality control	ERR1719300	PRJEB6609	European Nucleotide Archive	PRJEB402	http://www.ebi.ac.uk/ena/data/view/PRJEB402	protists; metazoans	ftp.sra.ebi.ac.uk/vol1/fastq/ERR171/000/ERR1719300/ERR1719300_1.fastq.gz;ftp.sra.ebi.ac.uk/vol1/fastq/ERR171/000/ERR1719300/ERR1719300_2.fastq.gz;	ftp.sra.ebi.ac.uk/vol1/err/ERR171/000/ERR1719300
SAMEA2622324	Nucleic acids preparations	Euk_DNA_RNA_ext	Sequencing library preparation	TS_RNA	ARD_ARTAOSW_r1	Sequencing and data quality control	ERR1719314	PRJEB6609	European Nucleotide Archive	PRJEB402	http://www.ebi.ac.uk/ena/data/view/PRJEB402	protists; metazoans	ftp.sra.ebi.ac.uk/vol1/fastq/ERR171/004/ERR1719314/ERR1719314_1.fastq.gz;ftp.sra.ebi.ac.uk/vol1/fastq/ERR171/004/ERR1719314/ERR1719314_2.fastq.gz;	ftp.sra.ebi.ac.uk/vol1/err/ERR171/004/ERR1719314
SAMEA2622324	Nucleic acids preparations	Euk_DNA_RNA_ext	Sequencing library preparation	TS_RNA	ARD_ARTAOSW_r1	Sequencing and data quality control	ERR1719379	PRJEB6609	European Nucleotide Archive	PRJEB402	http://www.ebi.ac.uk/ena/data/view/PRJEB402	protists; metazoans	ftp.sra.ebi.ac.uk/vol1/fastq/ERR171/009/ERR1719379/ERR1719379_1.fastq.gz;ftp.sra.ebi.ac.uk/vol1/fastq/ERR171/009/ERR1719379/ERR1719379_2.fastq.gz;	ftp.sra.ebi.ac.uk/vol1/err/ERR171/009/ERR1719379
SAMEA2620418	Nucleic acids preparations	Euk_DNA_RNA_ext	Sequencing library preparation	TS_RNA	ARD_ARVAOSW_r1	Sequencing and data quality control	ERR1719378	PRJEB6609	European Nucleotide Archive	PRJEB402	http://www.ebi.ac.uk/ena/data/view/PRJEB402	protists; metazoans	ftp.sra.ebi.ac.uk/vol1/fastq/ERR171/008/ERR1719378/ERR1719378_1.fastq.gz;ftp.sra.ebi.ac.uk/vol1/fastq/ERR171/008/ERR1719378/ERR1719378_2.fastq.gz;	ftp.sra.ebi.ac.uk/vol1/err/ERR171/008/ERR1719378
SAMEA2657023	Nucleic acids preparations	Euk_DNA_RNA_ext	Sequencing library preparation	TS_RNA	ARD_ASPAOSW_r1	Sequencing and data quality control	ERR1719479	PRJEB6609	European Nucleotide Archive	PRJEB402	http://www.ebi.ac.uk/ena/data/view/PRJEB402	protists; metazoans	ftp.sra.ebi.ac.uk/vol1/fastq/ERR171/009/ERR1719479/ERR1719479_1.fastq.gz;ftp.sra.ebi.ac.uk/vol1/fastq/ERR171/009/ERR1719479/ERR1719479_2.fastq.gz;	ftp.sra.ebi.ac.uk/vol1/err/ERR171/009/ERR1719479
SAMEA2657023	Nucleic acids preparations	Euk_DNA_RNA_ext	Sequencing library preparation	TS_RNA	ARD_ASPAOSW_r1	Sequencing and data quality control	ERR1719510	PRJEB6609	European Nucleotide Archive	PRJEB402	http://www.ebi.ac.uk/ena/data/view/PRJEB402	protists; metazoans	ftp.sra.ebi.ac.uk/vol1/fastq/ERR171/000/ERR1719510/ERR1719510_1.fastq.gz;ftp.sra.ebi.ac.uk/vol1/fastq/ERR171/000/ERR1719510/ERR1719510_2.fastq.gz;	ftp.sra.ebi.ac.uk/vol1/err/ERR171/000/ERR1719510
SAMEA2657031	Nucleic acids preparations	Euk_DNA_RNA_ext	Sequencing library preparation	TS_RNA	ARD_ASQAOSW_r1	Sequencing and data quality control	ERR1719219	PRJEB6609	European Nucleotide Archive	PRJEB402	http://www.ebi.ac.uk/ena/data/view/PRJEB402	protists; metazoans	ftp.sra.ebi.ac.uk/vol1/fastq/ERR171/009/ERR1719219/ERR1719219_1.fastq.gz;ftp.sra.ebi.ac.uk/vol1/fastq/ERR171/009/ERR1719219/ERR1719219_2.fastq.gz;	ftp.sra.ebi.ac.uk/vol1/err/ERR171/009/ERR1719219
SAMEA2656984	Nucleic acids preparations	Euk_DNA_RNA_ext	Sequencing library preparation	TS_RNA	ARD_ATAAOSW_r1	Sequencing and data quality control	ERR1719433	PRJEB6609	European Nucleotide Archive	PRJEB402	http://www.ebi.ac.uk/ena/data/view/PRJEB402	protists; metazoans	ftp.sra.ebi.ac.uk/vol1/fastq/ERR171/003/ERR1719433/ERR1719433_1.fastq.gz;ftp.sra.ebi.ac.uk/vol1/fastq/ERR171/003/ERR1719433/ERR1719433_2.fastq.gz;	ftp.sra.ebi.ac.uk/vol1/err/ERR171/003/ERR1719433
SAMEA2656984	Nucleic acids preparations	Euk_DNA_RNA_ext	Sequencing library preparation	TS_RNA	ARD_ATAAOSW_r1	Sequencing and data quality control	ERR1719492	PRJEB6609	European Nucleotide Archive	PRJEB402	http://www.ebi.ac.uk/ena/data/view/PRJEB402	protists; metazoans	ftp.sra.ebi.ac.uk/vol1/fastq/ERR171/002/ERR1719492/ERR1719492_1.fastq.gz;ftp.sra.ebi.ac.uk/vol1/fastq/ERR171/002/ERR1719492/ERR1719492_2.fastq.gz;	ftp.sra.ebi.ac.uk/vol1/err/ERR171/002/ERR1719492
SAMEA2656959	Nucleic acids preparations	Euk_DNA_RNA_ext	Sequencing library preparation	TS_RNA	ARD_ATBAOSW_r1	Sequencing and data quality control	ERR1719368	PRJEB6609	European Nucleotide Archive	PRJEB402	http://www.ebi.ac.uk/ena/data/view/PRJEB402	protists; metazoans	ftp.sra.ebi.ac.uk/vol1/fastq/ERR171/008/ERR1719368/ERR1719368_1.fastq.gz;ftp.sra.ebi.ac.uk/vol1/fastq/ERR171/008/ERR1719368/ERR1719368_2.fastq.gz;	ftp.sra.ebi.ac.uk/vol1/err/ERR171/008/ERR1719368
SAMEA2656959	Nucleic acids preparations	Euk_DNA_RNA_ext	Sequencing library preparation	TS_RNA	ARD_ATBAOSW_r1	Sequencing and data quality control	ERR1719184	PRJEB6609	European Nucleotide Archive	PRJEB402	http://www.ebi.ac.uk/ena/data/view/PRJEB402	protists; metazoans	ftp.sra.ebi.ac.uk/vol1/fastq/ERR171/004/ERR1719184/ERR1719184_1.fastq.gz;ftp.sra.ebi.ac.uk/vol1/fastq/ERR171/004/ERR1719184/ERR1719184_2.fastq.gz;	ftp.sra.ebi.ac.uk/vol1/err/ERR171/004/ERR1719184
SAMEA2619621	Nucleic acids preparations	Euk_DNA_RNA_ext	Sequencing library preparation	TS_RNA	ARD_ATICOSW_r1	Sequencing and data quality control	ERR1719231	PRJEB6609	European Nucleotide Archive	PRJEB402	http://www.ebi.ac.uk/ena/data/view/PRJEB402	protists; metazoans	ftp.sra.ebi.ac.uk/vol1/fastq/ERR171/001/ERR1719231/ERR1719231_1.fastq.gz;ftp.sra.ebi.ac.uk/vol1/fastq/ERR171/001/ERR1719231/ERR1719231_2.fastq.gz;	ftp.sra.ebi.ac.uk/vol1/err/ERR171/001/ERR1719231
SAMEA2619754	Nucleic acids preparations	Euk_DNA_RNA_ext	Sequencing library preparation	TS_RNA	ARD_AVEAOSW_r1	Sequencing and data quality control	ERR1719303	PRJEB6609	European Nucleotide Archive	PRJEB402	http://www.ebi.ac.uk/ena/data/view/PRJEB402	protists; metazoans	ftp.sra.ebi.ac.uk/vol1/fastq/ERR171/003/ERR1719303/ERR1719303_1.fastq.gz;ftp.sra.ebi.ac.uk/vol1/fastq/ERR171/003/ERR1719303/ERR1719303_2.fastq.gz;	ftp.sra.ebi.ac.uk/vol1/err/ERR171/003/ERR1719303
SAMEA2619754	Nucleic acids preparations	Euk_DNA_RNA_ext	Sequencing library preparation	TS_RNA	ARD_AVEAOSW_r1	Sequencing and data quality control	ERR1719473	PRJEB6609	European Nucleotide Archive	PRJEB402	http://www.ebi.ac.uk/ena/data/view/PRJEB402	protists; metazoans	ftp.sra.ebi.ac.uk/vol1/fastq/ERR171/003/ERR1719473/ERR1719473_1.fastq.gz;ftp.sra.ebi.ac.uk/vol1/fastq/ERR171/003/ERR1719473/ERR1719473_2.fastq.gz;	ftp.sra.ebi.ac.uk/vol1/err/ERR171/003/ERR1719473
SAMEA2619745	Nucleic acids preparations	Euk_DNA_RNA_ext	Sequencing library preparation	TS_RNA	ARD_AVIAOSW_r1	Sequencing and data quality control	ERR1719453	PRJEB6609	European Nucleotide Archive	PRJEB402	http://www.ebi.ac.uk/ena/data/view/PRJEB402	protists; metazoans	ftp.sra.ebi.ac.uk/vol1/fastq/ERR171/003/ERR1719453/ERR1719453_1.fastq.gz;ftp.sra.ebi.ac.uk/vol1/fastq/ERR171/003/ERR1719453/ERR1719453_2.fastq.gz;	ftp.sra.ebi.ac.uk/vol1/err/ERR171/003/ERR1719453
SAMEA2657037	Nucleic acids preparations	Euk_DNA_RNA_ext	Sequencing library preparation	TS_RNA	ARD_AVQAOSW_r1	Sequencing and data quality control	ERR1719216	PRJEB6609	European Nucleotide Archive	PRJEB402	http://www.ebi.ac.uk/ena/data/view/PRJEB402	protists; metazoans	ftp.sra.ebi.ac.uk/vol1/fastq/ERR171/006/ERR1719216/ERR1719216_1.fastq.gz;ftp.sra.ebi.ac.uk/vol1/fastq/ERR171/006/ERR1719216/ERR1719216_2.fastq.gz;	ftp.sra.ebi.ac.uk/vol1/err/ERR171/006/ERR1719216
SAMEA2657037	Nucleic acids preparations	Euk_DNA_RNA_ext	Sequencing library preparation	TS_RNA	ARD_AVQAOSW_r1	Sequencing and data quality control	ERR1719361	PRJEB6609	European Nucleotide Archive	PRJEB402	http://www.ebi.ac.uk/ena/data/view/PRJEB402	protists; metazoans	ftp.sra.ebi.ac.uk/vol1/fastq/ERR171/001/ERR1719361/ERR1719361_1.fastq.gz;ftp.sra.ebi.ac.uk/vol1/fastq/ERR171/001/ERR1719361/ERR1719361_2.fastq.gz;	ftp.sra.ebi.ac.uk/vol1/err/ERR171/001/ERR1719361
SAMEA2656999	Nucleic acids preparations	Euk_DNA_RNA_ext	Sequencing library preparation	TS_RNA	ARD_AVVAOSW_r1	Sequencing and data quality control	ERR1719242	PRJEB6609	European Nucleotide Archive	PRJEB402	http://www.ebi.ac.uk/ena/data/view/PRJEB402	protists; metazoans	ftp.sra.ebi.ac.uk/vol1/fastq/ERR171/002/ERR1719242/ERR1719242_1.fastq.gz;ftp.sra.ebi.ac.uk/vol1/fastq/ERR171/002/ERR1719242/ERR1719242_2.fastq.gz;	ftp.sra.ebi.ac.uk/vol1/err/ERR171/002/ERR1719242
SAMEA2619419	Nucleic acids preparations	Euk_DNA_RNA_ext	Sequencing library preparation	TS_RNA	ARD_AXAAOSW_r1	Sequencing and data quality control	ERR1719507	PRJEB6609	European Nucleotide Archive	PRJEB402	http://www.ebi.ac.uk/ena/data/view/PRJEB402	protists; metazoans	ftp.sra.ebi.ac.uk/vol1/fastq/ERR171/007/ERR1719507/ERR1719507_1.fastq.gz;ftp.sra.ebi.ac.uk/vol1/fastq/ERR171/007/ERR1719507/ERR1719507_2.fastq.gz;	ftp.sra.ebi.ac.uk/vol1/err/ERR171/007/ERR1719507
SAMEA2619421	Nucleic acids preparations	Euk_DNA_RNA_ext	Sequencing library preparation	TS_RNA	ARD_AXBAOSW_r1	Sequencing and data quality control	ERR1719432	PRJEB6609	European Nucleotide Archive	PRJEB402	http://www.ebi.ac.uk/ena/data/view/PRJEB402	protists; metazoans	ftp.sra.ebi.ac.uk/vol1/fastq/ERR171/002/ERR1719432/ERR1719432_1.fastq.gz;ftp.sra.ebi.ac.uk/vol1/fastq/ERR171/002/ERR1719432/ERR1719432_2.fastq.gz;	ftp.sra.ebi.ac.uk/vol1/err/ERR171/002/ERR1719432
SAMEA2619421	Nucleic acids preparations	Euk_DNA_RNA_ext	Sequencing library preparation	TS_RNA	ARD_AXBAOSW_r1	Sequencing and data quality control	ERR1719222	PRJEB6609	European Nucleotide Archive	PRJEB402	http://www.ebi.ac.uk/ena/data/view/PRJEB402	protists; metazoans	ftp.sra.ebi.ac.uk/vol1/fastq/ERR171/002/ERR1719222/ERR1719222_1.fastq.gz;ftp.sra.ebi.ac.uk/vol1/fastq/ERR171/002/ERR1719222/ERR1719222_2.fastq.gz;	ftp.sra.ebi.ac.uk/vol1/err/ERR171/002/ERR1719222
SAMEA2619396	Nucleic acids preparations	Euk_DNA_RNA_ext	Sequencing library preparation	TS_RNA	ARD_AXDAOSW_r1	Sequencing and data quality control	ERR1719198	PRJEB6609	European Nucleotide Archive	PRJEB402	http://www.ebi.ac.uk/ena/data/view/PRJEB402	protists; metazoans	ftp.sra.ebi.ac.uk/vol1/fastq/ERR171/008/ERR1719198/ERR1719198_1.fastq.gz;ftp.sra.ebi.ac.uk/vol1/fastq/ERR171/008/ERR1719198/ERR1719198_2.fastq.gz;	ftp.sra.ebi.ac.uk/vol1/err/ERR171/008/ERR1719198
SAMEA2657079	Nucleic acids preparations	Euk_DNA_RNA_ext	Sequencing library preparation	TS_RNA	ARD_BADAOSW_r1	Sequencing and data quality control	ERR1719411	PRJEB6609	European Nucleotide Archive	PRJEB402	http://www.ebi.ac.uk/ena/data/view/PRJEB402	protists; metazoans	ftp.sra.ebi.ac.uk/vol1/fastq/ERR171/001/ERR1719411/ERR1719411_1.fastq.gz;ftp.sra.ebi.ac.uk/vol1/fastq/ERR171/001/ERR1719411/ERR1719411_2.fastq.gz;	ftp.sra.ebi.ac.uk/vol1/err/ERR171/001/ERR1719411
SAMEA2657079	Nucleic acids preparations	Euk_DNA_RNA_ext	Sequencing library preparation	TS_RNA	ARD_BADAOSW_r1	Sequencing and data quality control	ERR1719415	PRJEB6609	European Nucleotide Archive	PRJEB402	http://www.ebi.ac.uk/ena/data/view/PRJEB402	protists; metazoans	ftp.sra.ebi.ac.uk/vol1/fastq/ERR171/005/ERR1719415/ERR1719415_1.fastq.gz;ftp.sra.ebi.ac.uk/vol1/fastq/ERR171/005/ERR1719415/ERR1719415_2.fastq.gz;	ftp.sra.ebi.ac.uk/vol1/err/ERR171/005/ERR1719415
SAMEA2657038	Nucleic acids preparations	Euk_DNA_RNA_ext	Sequencing library preparation	TS_RNA	ARD_BAGAOSW_r1	Sequencing and data quality control	ERR1719349	PRJEB6609	European Nucleotide Archive	PRJEB402	http://www.ebi.ac.uk/ena/data/view/PRJEB402	protists; metazoans	ftp.sra.ebi.ac.uk/vol1/fastq/ERR171/009/ERR1719349/ERR1719349_1.fastq.gz;ftp.sra.ebi.ac.uk/vol1/fastq/ERR171/009/ERR1719349/ERR1719349_2.fastq.gz;	ftp.sra.ebi.ac.uk/vol1/err/ERR171/009/ERR1719349
SAMEA2657038	Nucleic acids preparations	Euk_DNA_RNA_ext	Sequencing library preparation	TS_RNA	ARD_BAGAOSW_r1	Sequencing and data quality control	ERR1719461	PRJEB6609	European Nucleotide Archive	PRJEB402	http://www.ebi.ac.uk/ena/data/view/PRJEB402	protists; metazoans	ftp.sra.ebi.ac.uk/vol1/fastq/ERR171/001/ERR1719461/ERR1719461_1.fastq.gz;ftp.sra.ebi.ac.uk/vol1/fastq/ERR171/001/ERR1719461/ERR1719461_2.fastq.gz;	ftp.sra.ebi.ac.uk/vol1/err/ERR171/001/ERR1719461
SAMEA2657047	Nucleic acids preparations	Euk_DNA_RNA_ext	Sequencing library preparation	TS_RNA	ARD_BAHAOSW_r1	Sequencing and data quality control	ERR1719283	PRJEB6609	European Nucleotide Archive	PRJEB402	http://www.ebi.ac.uk/ena/data/view/PRJEB402	protists; metazoans	ftp.sra.ebi.ac.uk/vol1/fastq/ERR171/003/ERR1719283/ERR1719283_1.fastq.gz;ftp.sra.ebi.ac.uk/vol1/fastq/ERR171/003/ERR1719283/ERR1719283_2.fastq.gz;	ftp.sra.ebi.ac.uk/vol1/err/ERR171/003/ERR1719283
SAMEA2657047	Nucleic acids preparations	Euk_DNA_RNA_ext	Sequencing library preparation	TS_RNA	ARD_BAHAOSW_r1	Sequencing and data quality control	ERR1719334	PRJEB6609	European Nucleotide Archive	PRJEB402	http://www.ebi.ac.uk/ena/data/view/PRJEB402	protists; metazoans	ftp.sra.ebi.ac.uk/vol1/fastq/ERR171/004/ERR1719334/ERR1719334_1.fastq.gz;ftp.sra.ebi.ac.uk/vol1/fastq/ERR171/004/ERR1719334/ERR1719334_2.fastq.gz;	ftp.sra.ebi.ac.uk/vol1/err/ERR171/004/ERR1719334
SAMEA2620023	Nucleic acids preparations	Euk_DNA_RNA_ext	Sequencing library preparation	TS_RNA	ARD_BAKAOSW_r1	Sequencing and data quality control	ERR1719399	PRJEB6609	European Nucleotide Archive	PRJEB402	http://www.ebi.ac.uk/ena/data/view/PRJEB402	protists; metazoans	ftp.sra.ebi.ac.uk/vol1/fastq/ERR171/009/ERR1719399/ERR1719399_1.fastq.gz;ftp.sra.ebi.ac.uk/vol1/fastq/ERR171/009/ERR1719399/ERR1719399_2.fastq.gz;	ftp.sra.ebi.ac.uk/vol1/err/ERR171/009/ERR1719399
SAMEA2620023	Nucleic acids preparations	Euk_DNA_RNA_ext	Sequencing library preparation	TS_RNA	ARD_BAKAOSW_r1	Sequencing and data quality control	ERR1719248	PRJEB6609	European Nucleotide Archive	PRJEB402	http://www.ebi.ac.uk/ena/data/view/PRJEB402	protists; metazoans	ftp.sra.ebi.ac.uk/vol1/fastq/ERR171/008/ERR1719248/ERR1719248_1.fastq.gz;ftp.sra.ebi.ac.uk/vol1/fastq/ERR171/008/ERR1719248/ERR1719248_2.fastq.gz;	ftp.sra.ebi.ac.uk/vol1/err/ERR171/008/ERR1719248
SAMEA2657041	Nucleic acids preparations	Euk_DNA_RNA_ext	Sequencing library preparation	TS_RNA	ARD_BAMAOSW_r1	Sequencing and data quality control	ERR1719328	PRJEB6609	European Nucleotide Archive	PRJEB402	http://www.ebi.ac.uk/ena/data/view/PRJEB402	protists; metazoans	ftp.sra.ebi.ac.uk/vol1/fastq/ERR171/008/ERR1719328/ERR1719328_1.fastq.gz;ftp.sra.ebi.ac.uk/vol1/fastq/ERR171/008/ERR1719328/ERR1719328_2.fastq.gz;	ftp.sra.ebi.ac.uk/vol1/err/ERR171/008/ERR1719328
SAMEA2657041	Nucleic acids preparations	Euk_DNA_RNA_ext	Sequencing library preparation	TS_RNA	ARD_BAMAOSW_r1	Sequencing and data quality control	ERR1719255	PRJEB6609	European Nucleotide Archive	PRJEB402	http://www.ebi.ac.uk/ena/data/view/PRJEB402	protists; metazoans	ftp.sra.ebi.ac.uk/vol1/fastq/ERR171/005/ERR1719255/ERR1719255_1.fastq.gz;ftp.sra.ebi.ac.uk/vol1/fastq/ERR171/005/ERR1719255/ERR1719255_2.fastq.gz;	ftp.sra.ebi.ac.uk/vol1/err/ERR171/005/ERR1719255
SAMEA2657068	Nucleic acids preparations	Euk_DNA_RNA_ext	Sequencing library preparation	TS_RNA	ARD_BBFAOSW_r1	Sequencing and data quality control	ERR1740134	PRJEB6609	European Nucleotide Archive	PRJEB402	http://www.ebi.ac.uk/ena/data/view/PRJEB402	protists; metazoans	ftp.sra.ebi.ac.uk/vol1/fastq/ERR174/004/ERR1740134/ERR1740134_1.fastq.gz;ftp.sra.ebi.ac.uk/vol1/fastq/ERR174/004/ERR1740134/ERR1740134_2.fastq.gz;	ftp.sra.ebi.ac.uk/vol1/err/ERR174/004/ERR1740134
SAMEA2657068	Nucleic acids preparations	Euk_DNA_RNA_ext	Sequencing library preparation	TS_RNA	ARD_BBFAOSW_r1	Sequencing and data quality control	ERR1740137	PRJEB6609	European Nucleotide Archive	PRJEB402	http://www.ebi.ac.uk/ena/data/view/PRJEB402	protists; metazoans	ftp.sra.ebi.ac.uk/vol1/fastq/ERR174/007/ERR1740137/ERR1740137_1.fastq.gz;ftp.sra.ebi.ac.uk/vol1/fastq/ERR174/007/ERR1740137/ERR1740137_2.fastq.gz;	ftp.sra.ebi.ac.uk/vol1/err/ERR174/007/ERR1740137
SAMEA2621542	Nucleic acids preparations	Euk_DNA_RNA_ext	Sequencing library preparation	TS_RNA	ARD_BBGAOSW_r1	Sequencing and data quality control	ERR1719272	PRJEB6609	European Nucleotide Archive	PRJEB402	http://www.ebi.ac.uk/ena/data/view/PRJEB402	protists; metazoans	ftp.sra.ebi.ac.uk/vol1/fastq/ERR171/002/ERR1719272/ERR1719272_1.fastq.gz;ftp.sra.ebi.ac.uk/vol1/fastq/ERR171/002/ERR1719272/ERR1719272_2.fastq.gz;	ftp.sra.ebi.ac.uk/vol1/err/ERR171/002/ERR1719272
SAMEA2621542	Nucleic acids preparations	Euk_DNA_RNA_ext	Sequencing library preparation	TS_RNA	ARD_BBGAOSW_r1	Sequencing and data quality control	ERR1719345	PRJEB6609	European Nucleotide Archive	PRJEB402	http://www.ebi.ac.uk/ena/data/view/PRJEB402	protists; metazoans	ftp.sra.ebi.ac.uk/vol1/fastq/ERR171/005/ERR1719345/ERR1719345_1.fastq.gz;ftp.sra.ebi.ac.uk/vol1/fastq/ERR171/005/ERR1719345/ERR1719345_2.fastq.gz;	ftp.sra.ebi.ac.uk/vol1/err/ERR171/005/ERR1719345
SAMEA2656979	Nucleic acids preparations	Euk_DNA_RNA_ext	Sequencing library preparation	TS_RNA	ARD_BBNAOSW_r1	Sequencing and data quality control	ERR1740136	PRJEB6609	European Nucleotide Archive	PRJEB402	http://www.ebi.ac.uk/ena/data/view/PRJEB402	protists; metazoans	ftp.sra.ebi.ac.uk/vol1/fastq/ERR174/006/ERR1740136/ERR1740136_1.fastq.gz;ftp.sra.ebi.ac.uk/vol1/fastq/ERR174/006/ERR1740136/ERR1740136_2.fastq.gz;	ftp.sra.ebi.ac.uk/vol1/err/ERR174/006/ERR1740136
SAMEA2656979	Nucleic acids preparations	Euk_DNA_RNA_ext	Sequencing library preparation	TS_RNA	ARD_BBNAOSW_r1	Sequencing and data quality control	ERR1740124	PRJEB6609	European Nucleotide Archive	PRJEB402	http://www.ebi.ac.uk/ena/data/view/PRJEB402	protists; metazoans	ftp.sra.ebi.ac.uk/vol1/fastq/ERR174/004/ERR1740124/ERR1740124_1.fastq.gz;ftp.sra.ebi.ac.uk/vol1/fastq/ERR174/004/ERR1740124/ERR1740124_2.fastq.gz;	ftp.sra.ebi.ac.uk/vol1/err/ERR174/004/ERR1740124
SAMEA2621520	Nucleic acids preparations	Euk_DNA_RNA_ext	Sequencing library preparation	TS_RNA	ARD_BBPAOSW_r1	Sequencing and data quality control	ERR1740117	PRJEB6609	European Nucleotide Archive	PRJEB402	http://www.ebi.ac.uk/ena/data/view/PRJEB402	protists; metazoans	ftp.sra.ebi.ac.uk/vol1/fastq/ERR174/007/ERR1740117/ERR1740117_1.fastq.gz;ftp.sra.ebi.ac.uk/vol1/fastq/ERR174/007/ERR1740117/ERR1740117_2.fastq.gz;	ftp.sra.ebi.ac.uk/vol1/err/ERR174/007/ERR1740117
SAMEA2621520	Nucleic acids preparations	Euk_DNA_RNA_ext	Sequencing library preparation	TS_RNA	ARD_BBPAOSW_r1	Sequencing and data quality control	ERR1740115	PRJEB6609	European Nucleotide Archive	PRJEB402	http://www.ebi.ac.uk/ena/data/view/PRJEB402	protists; metazoans	ftp.sra.ebi.ac.uk/vol1/fastq/ERR174/005/ERR1740115/ERR1740115_1.fastq.gz;ftp.sra.ebi.ac.uk/vol1/fastq/ERR174/005/ERR1740115/ERR1740115_2.fastq.gz;	ftp.sra.ebi.ac.uk/vol1/err/ERR174/005/ERR1740115
SAMEA2591103	Nucleic acids preparations	Euk_DNA_RNA_ext	Sequencing library preparation	TS_RNA	ARD_BCTAOSW_r1	Sequencing and data quality control	ERR550514	PRJEB6609	European Nucleotide Archive	PRJEB402	http://www.ebi.ac.uk/ena/data/view/PRJEB402	protists; metazoans	ftp.sra.ebi.ac.uk/vol1/fastq/ERR550/ERR550514/ERR550514_1.fastq.gz;ftp.sra.ebi.ac.uk/vol1/fastq/ERR550/ERR550514/ERR550514_2.fastq.gz;	ftp.sra.ebi.ac.uk/vol1/err/ERR550/ERR550514
SAMEA2611379	Nucleic acids preparations	Euk_DNA_RNA_ext	Sequencing library preparation	TS_RNA	ARD_BCXAOSW_r1	Sequencing and data quality control	ERR550539	PRJEB6609	European Nucleotide Archive	PRJEB402	http://www.ebi.ac.uk/ena/data/view/PRJEB402	protists; metazoans	ftp.sra.ebi.ac.uk/vol1/fastq/ERR550/ERR550539/ERR550539_1.fastq.gz;ftp.sra.ebi.ac.uk/vol1/fastq/ERR550/ERR550539/ERR550539_2.fastq.gz;	ftp.sra.ebi.ac.uk/vol1/err/ERR550/ERR550539
SAMEA2611379	Nucleic acids preparations	Euk_DNA_RNA_ext	Sequencing library preparation	TS_RNA	ARD_BCXAOSW_r1	Sequencing and data quality control	ERR550529	PRJEB6609	European Nucleotide Archive	PRJEB402	http://www.ebi.ac.uk/ena/data/view/PRJEB402	protists; metazoans	ftp.sra.ebi.ac.uk/vol1/fastq/ERR550/ERR550529/ERR550529_1.fastq.gz;ftp.sra.ebi.ac.uk/vol1/fastq/ERR550/ERR550529/ERR550529_2.fastq.gz;	ftp.sra.ebi.ac.uk/vol1/err/ERR550/ERR550529
SAMEA2611381	Nucleic acids preparations	Euk_DNA_RNA_ext	Sequencing library preparation	TS_RNA	ARD_BDAAOSW_r1	Sequencing and data quality control	ERR550519	PRJEB6609	European Nucleotide Archive	PRJEB402	http://www.ebi.ac.uk/ena/data/view/PRJEB402	protists; metazoans	ftp.sra.ebi.ac.uk/vol1/fastq/ERR550/ERR550519/ERR550519_1.fastq.gz;ftp.sra.ebi.ac.uk/vol1/fastq/ERR550/ERR550519/ERR550519_2.fastq.gz;	ftp.sra.ebi.ac.uk/vol1/err/ERR550/ERR550519
SAMEA2591093	Nucleic acids preparations	Euk_DNA_RNA_ext	Sequencing library preparation	TS_RNA	ARD_BDBAOSW_r1	Sequencing and data quality control	ERR550521	PRJEB6609	European Nucleotide Archive	PRJEB402	http://www.ebi.ac.uk/ena/data/view/PRJEB402	protists; metazoans	ftp.sra.ebi.ac.uk/vol1/fastq/ERR550/ERR550521/ERR550521_1.fastq.gz;ftp.sra.ebi.ac.uk/vol1/fastq/ERR550/ERR550521/ERR550521_2.fastq.gz;	ftp.sra.ebi.ac.uk/vol1/err/ERR550/ERR550521
SAMEA2611385	Nucleic acids preparations	Euk_DNA_RNA_ext	Sequencing library preparation	TS_RNA	ARD_BDDAOSW_r1	Sequencing and data quality control	ERR550532	PRJEB6609	European Nucleotide Archive	PRJEB402	http://www.ebi.ac.uk/ena/data/view/PRJEB402	protists; metazoans	ftp.sra.ebi.ac.uk/vol1/fastq/ERR550/ERR550532/ERR550532_1.fastq.gz;ftp.sra.ebi.ac.uk/vol1/fastq/ERR550/ERR550532/ERR550532_2.fastq.gz;	ftp.sra.ebi.ac.uk/vol1/err/ERR550/ERR550532
SAMEA2611383	Nucleic acids preparations	Euk_DNA_RNA_ext	Sequencing library preparation	TS_RNA	ARD_BDEAOSW_r1	Sequencing and data quality control	ERR550534	PRJEB6609	European Nucleotide Archive	PRJEB402	http://www.ebi.ac.uk/ena/data/view/PRJEB402	protists; metazoans	ftp.sra.ebi.ac.uk/vol1/fastq/ERR550/ERR550534/ERR550534_1.fastq.gz;ftp.sra.ebi.ac.uk/vol1/fastq/ERR550/ERR550534/ERR550534_2.fastq.gz;	ftp.sra.ebi.ac.uk/vol1/err/ERR550/ERR550534
SAMEA2611384	Nucleic acids preparations	Euk_DNA_RNA_ext	Sequencing library preparation	TS_RNA	ARD_BDTAOSW_r1	Sequencing and data quality control	ERR550525	PRJEB6609	European Nucleotide Archive	PRJEB402	http://www.ebi.ac.uk/ena/data/view/PRJEB402	protists; metazoans	ftp.sra.ebi.ac.uk/vol1/fastq/ERR550/ERR550525/ERR550525_1.fastq.gz;ftp.sra.ebi.ac.uk/vol1/fastq/ERR550/ERR550525/ERR550525_2.fastq.gz;	ftp.sra.ebi.ac.uk/vol1/err/ERR550/ERR550525
SAMEA2624980	Nucleic acids preparations	Euk_DNA_RNA_ext	Sequencing library preparation	TS_RNA	ARD_BDVAOSW_r1	Sequencing and data quality control	ERR550517	PRJEB6609	European Nucleotide Archive	PRJEB402	http://www.ebi.ac.uk/ena/data/view/PRJEB402	protists; metazoans	ftp.sra.ebi.ac.uk/vol1/fastq/ERR550/ERR550517/ERR550517_1.fastq.gz;ftp.sra.ebi.ac.uk/vol1/fastq/ERR550/ERR550517/ERR550517_2.fastq.gz;	ftp.sra.ebi.ac.uk/vol1/err/ERR550/ERR550517
SAMEA2622936	Nucleic acids preparations	Euk_DNA_RNA_ext	Sequencing library preparation	TS_RNA	ARD_BEDAOSW_r1	Sequencing and data quality control	ERR1719380	PRJEB6609	European Nucleotide Archive	PRJEB402	http://www.ebi.ac.uk/ena/data/view/PRJEB402	protists; metazoans	ftp.sra.ebi.ac.uk/vol1/fastq/ERR171/000/ERR1719380/ERR1719380_1.fastq.gz;ftp.sra.ebi.ac.uk/vol1/fastq/ERR171/000/ERR1719380/ERR1719380_2.fastq.gz;	ftp.sra.ebi.ac.uk/vol1/err/ERR171/000/ERR1719380
SAMEA2622936	Nucleic acids preparations	Euk_DNA_RNA_ext	Sequencing library preparation	TS_RNA	ARD_BEDAOSW_r1	Sequencing and data quality control	ERR1719324	PRJEB6609	European Nucleotide Archive	PRJEB402	http://www.ebi.ac.uk/ena/data/view/PRJEB402	protists; metazoans	ftp.sra.ebi.ac.uk/vol1/fastq/ERR171/004/ERR1719324/ERR1719324_1.fastq.gz;ftp.sra.ebi.ac.uk/vol1/fastq/ERR171/004/ERR1719324/ERR1719324_2.fastq.gz;	ftp.sra.ebi.ac.uk/vol1/err/ERR171/004/ERR1719324
SAMEA2622914	Nucleic acids preparations	Euk_DNA_RNA_ext	Sequencing library preparation	TS_RNA	ARD_BEHAOSW_r1	Sequencing and data quality control	ERR1719364	PRJEB6609	European Nucleotide Archive	PRJEB402	http://www.ebi.ac.uk/ena/data/view/PRJEB402	protists; metazoans	ftp.sra.ebi.ac.uk/vol1/fastq/ERR171/004/ERR1719364/ERR1719364_1.fastq.gz;ftp.sra.ebi.ac.uk/vol1/fastq/ERR171/004/ERR1719364/ERR1719364_2.fastq.gz;	ftp.sra.ebi.ac.uk/vol1/err/ERR171/004/ERR1719364
SAMEA2622914	Nucleic acids preparations	Euk_DNA_RNA_ext	Sequencing library preparation	TS_RNA	ARD_BEHAOSW_r1	Sequencing and data quality control	ERR1719311	PRJEB6609	European Nucleotide Archive	PRJEB402	http://www.ebi.ac.uk/ena/data/view/PRJEB402	protists; metazoans	ftp.sra.ebi.ac.uk/vol1/fastq/ERR171/001/ERR1719311/ERR1719311_1.fastq.gz;ftp.sra.ebi.ac.uk/vol1/fastq/ERR171/001/ERR1719311/ERR1719311_2.fastq.gz;	ftp.sra.ebi.ac.uk/vol1/err/ERR171/001/ERR1719311
SAMEA2622914	Nucleic acids preparations	Euk_DNA_RNA_ext	Sequencing library preparation	TS_RNA	ARD_BEHAOSW_r1	Sequencing and data quality control	ERR1719405	PRJEB6609	European Nucleotide Archive	PRJEB402	http://www.ebi.ac.uk/ena/data/view/PRJEB402	protists; metazoans	ftp.sra.ebi.ac.uk/vol1/fastq/ERR171/005/ERR1719405/ERR1719405_1.fastq.gz;ftp.sra.ebi.ac.uk/vol1/fastq/ERR171/005/ERR1719405/ERR1719405_2.fastq.gz;	ftp.sra.ebi.ac.uk/vol1/err/ERR171/005/ERR1719405
SAMEA2622912	Nucleic acids preparations	Euk_DNA_RNA_ext	Sequencing library preparation	TS_RNA	ARD_BEMAOSW_r1	Sequencing and data quality control	ERR1719243	PRJEB6609	European Nucleotide Archive	PRJEB402	http://www.ebi.ac.uk/ena/data/view/PRJEB402	protists; metazoans	ftp.sra.ebi.ac.uk/vol1/fastq/ERR171/003/ERR1719243/ERR1719243_1.fastq.gz;ftp.sra.ebi.ac.uk/vol1/fastq/ERR171/003/ERR1719243/ERR1719243_2.fastq.gz;	ftp.sra.ebi.ac.uk/vol1/err/ERR171/003/ERR1719243
SAMEA2622912	Nucleic acids preparations	Euk_DNA_RNA_ext	Sequencing library preparation	TS_RNA	ARD_BEMAOSW_r1	Sequencing and data quality control	ERR1719327	PRJEB6609	European Nucleotide Archive	PRJEB402	http://www.ebi.ac.uk/ena/data/view/PRJEB402	protists; metazoans	ftp.sra.ebi.ac.uk/vol1/fastq/ERR171/007/ERR1719327/ERR1719327_1.fastq.gz;ftp.sra.ebi.ac.uk/vol1/fastq/ERR171/007/ERR1719327/ERR1719327_2.fastq.gz;	ftp.sra.ebi.ac.uk/vol1/err/ERR171/007/ERR1719327
SAMEA2622934	Nucleic acids preparations	Euk_DNA_RNA_ext	Sequencing library preparation	TS_RNA	ARD_BENAOSW_r1	Sequencing and data quality control	ERR1719439	PRJEB6609	European Nucleotide Archive	PRJEB402	http://www.ebi.ac.uk/ena/data/view/PRJEB402	protists; metazoans	ftp.sra.ebi.ac.uk/vol1/fastq/ERR171/009/ERR1719439/ERR1719439_1.fastq.gz;ftp.sra.ebi.ac.uk/vol1/fastq/ERR171/009/ERR1719439/ERR1719439_2.fastq.gz;	ftp.sra.ebi.ac.uk/vol1/err/ERR171/009/ERR1719439
SAMEA2622934	Nucleic acids preparations	Euk_DNA_RNA_ext	Sequencing library preparation	TS_RNA	ARD_BENAOSW_r1	Sequencing and data quality control	ERR1719333	PRJEB6609	European Nucleotide Archive	PRJEB402	http://www.ebi.ac.uk/ena/data/view/PRJEB402	protists; metazoans	ftp.sra.ebi.ac.uk/vol1/fastq/ERR171/003/ERR1719333/ERR1719333_1.fastq.gz;ftp.sra.ebi.ac.uk/vol1/fastq/ERR171/003/ERR1719333/ERR1719333_2.fastq.gz;	ftp.sra.ebi.ac.uk/vol1/err/ERR171/003/ERR1719333
SAMEA2623037	Nucleic acids preparations	Euk_DNA_RNA_ext	Sequencing library preparation	TS_RNA	ARD_BESAOSW_r1	Sequencing and data quality control	ERR1719169	PRJEB6609	European Nucleotide Archive	PRJEB402	http://www.ebi.ac.uk/ena/data/view/PRJEB402	protists; metazoans	ftp.sra.ebi.ac.uk/vol1/fastq/ERR171/009/ERR1719169/ERR1719169_1.fastq.gz;ftp.sra.ebi.ac.uk/vol1/fastq/ERR171/009/ERR1719169/ERR1719169_2.fastq.gz;	ftp.sra.ebi.ac.uk/vol1/err/ERR171/009/ERR1719169
SAMEA2623037	Nucleic acids preparations	Euk_DNA_RNA_ext	Sequencing library preparation	TS_RNA	ARD_BESAOSW_r1	Sequencing and data quality control	ERR1719456	PRJEB6609	European Nucleotide Archive	PRJEB402	http://www.ebi.ac.uk/ena/data/view/PRJEB402	protists; metazoans	ftp.sra.ebi.ac.uk/vol1/fastq/ERR171/006/ERR1719456/ERR1719456_1.fastq.gz;ftp.sra.ebi.ac.uk/vol1/fastq/ERR171/006/ERR1719456/ERR1719456_2.fastq.gz;	ftp.sra.ebi.ac.uk/vol1/err/ERR171/006/ERR1719456
SAMEA2732139	Nucleic acids preparations	Euk_DNA_RNA_ext	Sequencing library preparation	TS_RNA	ARD_BFAAOSW_r1	Sequencing and data quality control	ERR1719493	PRJEB6609	European Nucleotide Archive	PRJEB402	http://www.ebi.ac.uk/ena/data/view/PRJEB402	protists; metazoans	ftp.sra.ebi.ac.uk/vol1/fastq/ERR171/003/ERR1719493/ERR1719493_1.fastq.gz;ftp.sra.ebi.ac.uk/vol1/fastq/ERR171/003/ERR1719493/ERR1719493_2.fastq.gz;	ftp.sra.ebi.ac.uk/vol1/err/ERR171/003/ERR1719493
SAMEA2732139	Nucleic acids preparations	Euk_DNA_RNA_ext	Sequencing library preparation	TS_RNA	ARD_BFAAOSW_r1	Sequencing and data quality control	ERR1719499	PRJEB6609	European Nucleotide Archive	PRJEB402	http://www.ebi.ac.uk/ena/data/view/PRJEB402	protists; metazoans	ftp.sra.ebi.ac.uk/vol1/fastq/ERR171/009/ERR1719499/ERR1719499_1.fastq.gz;ftp.sra.ebi.ac.uk/vol1/fastq/ERR171/009/ERR1719499/ERR1719499_2.fastq.gz;	ftp.sra.ebi.ac.uk/vol1/err/ERR171/009/ERR1719499
SAMEA2732906	Nucleic acids preparations	Euk_DNA_RNA_ext	Sequencing library preparation	TS_RNA	ARD_BFCAOSW_r1	Sequencing and data quality control	ERR1719202	PRJEB6609	European Nucleotide Archive	PRJEB402	http://www.ebi.ac.uk/ena/data/view/PRJEB402	protists; metazoans	ftp.sra.ebi.ac.uk/vol1/fastq/ERR171/002/ERR1719202/ERR1719202_1.fastq.gz;ftp.sra.ebi.ac.uk/vol1/fastq/ERR171/002/ERR1719202/ERR1719202_2.fastq.gz;	ftp.sra.ebi.ac.uk/vol1/err/ERR171/002/ERR1719202
SAMEA2732906	Nucleic acids preparations	Euk_DNA_RNA_ext	Sequencing library preparation	TS_RNA	ARD_BFCAOSW_r1	Sequencing and data quality control	ERR1719419	PRJEB6609	European Nucleotide Archive	PRJEB402	http://www.ebi.ac.uk/ena/data/view/PRJEB402	protists; metazoans	ftp.sra.ebi.ac.uk/vol1/fastq/ERR171/009/ERR1719419/ERR1719419_1.fastq.gz;ftp.sra.ebi.ac.uk/vol1/fastq/ERR171/009/ERR1719419/ERR1719419_2.fastq.gz;	ftp.sra.ebi.ac.uk/vol1/err/ERR171/009/ERR1719419
SAMEA2732994	Nucleic acids preparations	Euk_DNA_RNA_ext	Sequencing library preparation	TS_RNA	ARD_BFGAOSW_r1	Sequencing and data quality control	ERR1719497	PRJEB6609	European Nucleotide Archive	PRJEB402	http://www.ebi.ac.uk/ena/data/view/PRJEB402	protists; metazoans	ftp.sra.ebi.ac.uk/vol1/fastq/ERR171/007/ERR1719497/ERR1719497_1.fastq.gz;ftp.sra.ebi.ac.uk/vol1/fastq/ERR171/007/ERR1719497/ERR1719497_2.fastq.gz;	ftp.sra.ebi.ac.uk/vol1/err/ERR171/007/ERR1719497
SAMEA2732994	Nucleic acids preparations	Euk_DNA_RNA_ext	Sequencing library preparation	TS_RNA	ARD_BFGAOSW_r1	Sequencing and data quality control	ERR1719476	PRJEB6609	European Nucleotide Archive	PRJEB402	http://www.ebi.ac.uk/ena/data/view/PRJEB402	protists; metazoans	ftp.sra.ebi.ac.uk/vol1/fastq/ERR171/006/ERR1719476/ERR1719476_1.fastq.gz;ftp.sra.ebi.ac.uk/vol1/fastq/ERR171/006/ERR1719476/ERR1719476_2.fastq.gz;	ftp.sra.ebi.ac.uk/vol1/err/ERR171/006/ERR1719476
SAMEA2732990	Nucleic acids preparations	Euk_DNA_RNA_ext	Sequencing library preparation	TS_RNA	ARD_BFHAOSW_r1	Sequencing and data quality control	ERR1719205	PRJEB6609	European Nucleotide Archive	PRJEB402	http://www.ebi.ac.uk/ena/data/view/PRJEB402	protists; metazoans	ftp.sra.ebi.ac.uk/vol1/fastq/ERR171/005/ERR1719205/ERR1719205_1.fastq.gz;ftp.sra.ebi.ac.uk/vol1/fastq/ERR171/005/ERR1719205/ERR1719205_2.fastq.gz;	ftp.sra.ebi.ac.uk/vol1/err/ERR171/005/ERR1719205
SAMEA2732990	Nucleic acids preparations	Euk_DNA_RNA_ext	Sequencing library preparation	TS_RNA	ARD_BFHAOSW_r1	Sequencing and data quality control	ERR1719350	PRJEB6609	European Nucleotide Archive	PRJEB402	http://www.ebi.ac.uk/ena/data/view/PRJEB402	protists; metazoans	ftp.sra.ebi.ac.uk/vol1/fastq/ERR171/000/ERR1719350/ERR1719350_1.fastq.gz;ftp.sra.ebi.ac.uk/vol1/fastq/ERR171/000/ERR1719350/ERR1719350_2.fastq.gz;	ftp.sra.ebi.ac.uk/vol1/err/ERR171/000/ERR1719350
SAMEA2732986	Nucleic acids preparations	Euk_DNA_RNA_ext	Sequencing library preparation	TS_RNA	ARD_BFIAOSW_r1	Sequencing and data quality control	ERR1719470	PRJEB6609	European Nucleotide Archive	PRJEB402	http://www.ebi.ac.uk/ena/data/view/PRJEB402	protists; metazoans	ftp.sra.ebi.ac.uk/vol1/fastq/ERR171/000/ERR1719470/ERR1719470_1.fastq.gz;ftp.sra.ebi.ac.uk/vol1/fastq/ERR171/000/ERR1719470/ERR1719470_2.fastq.gz;	ftp.sra.ebi.ac.uk/vol1/err/ERR171/000/ERR1719470
SAMEA2732986	Nucleic acids preparations	Euk_DNA_RNA_ext	Sequencing library preparation	TS_RNA	ARD_BFIAOSW_r1	Sequencing and data quality control	ERR1719318	PRJEB6609	European Nucleotide Archive	PRJEB402	http://www.ebi.ac.uk/ena/data/view/PRJEB402	protists; metazoans	ftp.sra.ebi.ac.uk/vol1/fastq/ERR171/008/ERR1719318/ERR1719318_1.fastq.gz;ftp.sra.ebi.ac.uk/vol1/fastq/ERR171/008/ERR1719318/ERR1719318_2.fastq.gz;	ftp.sra.ebi.ac.uk/vol1/err/ERR171/008/ERR1719318
SAMEA2623206	Nucleic acids preparations	Euk_DNA_RNA_ext	Sequencing library preparation	TS_RNA	ARD_BFMAOSW_r1	Sequencing and data quality control	ERR1719155	PRJEB6609	European Nucleotide Archive	PRJEB402	http://www.ebi.ac.uk/ena/data/view/PRJEB402	protists; metazoans	ftp.sra.ebi.ac.uk/vol1/fastq/ERR171/005/ERR1719155/ERR1719155_1.fastq.gz;ftp.sra.ebi.ac.uk/vol1/fastq/ERR171/005/ERR1719155/ERR1719155_2.fastq.gz;	ftp.sra.ebi.ac.uk/vol1/err/ERR171/005/ERR1719155
SAMEA2623206	Nucleic acids preparations	Euk_DNA_RNA_ext	Sequencing library preparation	TS_RNA	ARD_BFMAOSW_r1	Sequencing and data quality control	ERR1719181	PRJEB6609	European Nucleotide Archive	PRJEB402	http://www.ebi.ac.uk/ena/data/view/PRJEB402	protists; metazoans	ftp.sra.ebi.ac.uk/vol1/fastq/ERR171/001/ERR1719181/ERR1719181_1.fastq.gz;ftp.sra.ebi.ac.uk/vol1/fastq/ERR171/001/ERR1719181/ERR1719181_2.fastq.gz;	ftp.sra.ebi.ac.uk/vol1/err/ERR171/001/ERR1719181
SAMEA2732214	Nucleic acids preparations	Euk_DNA_RNA_ext	Sequencing library preparation	TS_RNA	ARD_BFNAOSW_r1	Sequencing and data quality control	ERR1719176	PRJEB6609	European Nucleotide Archive	PRJEB402	http://www.ebi.ac.uk/ena/data/view/PRJEB402	protists; metazoans	ftp.sra.ebi.ac.uk/vol1/fastq/ERR171/006/ERR1719176/ERR1719176_1.fastq.gz;ftp.sra.ebi.ac.uk/vol1/fastq/ERR171/006/ERR1719176/ERR1719176_2.fastq.gz;	ftp.sra.ebi.ac.uk/vol1/err/ERR171/006/ERR1719176
SAMEA2732214	Nucleic acids preparations	Euk_DNA_RNA_ext	Sequencing library preparation	TS_RNA	ARD_BFNAOSW_r1	Sequencing and data quality control	ERR1719480	PRJEB6609	European Nucleotide Archive	PRJEB402	http://www.ebi.ac.uk/ena/data/view/PRJEB402	protists; metazoans	ftp.sra.ebi.ac.uk/vol1/fastq/ERR171/000/ERR1719480/ERR1719480_1.fastq.gz;ftp.sra.ebi.ac.uk/vol1/fastq/ERR171/000/ERR1719480/ERR1719480_2.fastq.gz;	ftp.sra.ebi.ac.uk/vol1/err/ERR171/000/ERR1719480
SAMEA2732932	Nucleic acids preparations	Euk_DNA_RNA_ext	Sequencing library preparation	TS_RNA	ARD_BFQAOSW_r1	Sequencing and data quality control	ERR1719494	PRJEB6609	European Nucleotide Archive	PRJEB402	http://www.ebi.ac.uk/ena/data/view/PRJEB402	protists; metazoans	ftp.sra.ebi.ac.uk/vol1/fastq/ERR171/004/ERR1719494/ERR1719494_1.fastq.gz;ftp.sra.ebi.ac.uk/vol1/fastq/ERR171/004/ERR1719494/ERR1719494_2.fastq.gz;	ftp.sra.ebi.ac.uk/vol1/err/ERR171/004/ERR1719494
SAMEA2732932	Nucleic acids preparations	Euk_DNA_RNA_ext	Sequencing library preparation	TS_RNA	ARD_BFQAOSW_r1	Sequencing and data quality control	ERR1719505	PRJEB6609	European Nucleotide Archive	PRJEB402	http://www.ebi.ac.uk/ena/data/view/PRJEB402	protists; metazoans	ftp.sra.ebi.ac.uk/vol1/fastq/ERR171/005/ERR1719505/ERR1719505_1.fastq.gz;ftp.sra.ebi.ac.uk/vol1/fastq/ERR171/005/ERR1719505/ERR1719505_2.fastq.gz;	ftp.sra.ebi.ac.uk/vol1/err/ERR171/005/ERR1719505
SAMEA2621795	Nucleic acids preparations	Euk_DNA_RNA_ext	Sequencing library preparation	TS_RNA	ARD_BITAOSW_r1	Sequencing and data quality control	ERR1719317	PRJEB6609	European Nucleotide Archive	PRJEB402	http://www.ebi.ac.uk/ena/data/view/PRJEB402	protists; metazoans	ftp.sra.ebi.ac.uk/vol1/fastq/ERR171/007/ERR1719317/ERR1719317_1.fastq.gz;ftp.sra.ebi.ac.uk/vol1/fastq/ERR171/007/ERR1719317/ERR1719317_2.fastq.gz;	ftp.sra.ebi.ac.uk/vol1/err/ERR171/007/ERR1719317
SAMEA2621795	Nucleic acids preparations	Euk_DNA_RNA_ext	Sequencing library preparation	TS_RNA	ARD_BITAOSW_r1	Sequencing and data quality control	ERR1719513	PRJEB6609	European Nucleotide Archive	PRJEB402	http://www.ebi.ac.uk/ena/data/view/PRJEB402	protists; metazoans	ftp.sra.ebi.ac.uk/vol1/fastq/ERR171/003/ERR1719513/ERR1719513_1.fastq.gz;ftp.sra.ebi.ac.uk/vol1/fastq/ERR171/003/ERR1719513/ERR1719513_2.fastq.gz;	ftp.sra.ebi.ac.uk/vol1/err/ERR171/003/ERR1719513
SAMEA2621793	Nucleic acids preparations	Euk_DNA_RNA_ext	Sequencing library preparation	TS_RNA	ARD_BIVAOSW_r1	Sequencing and data quality control	ERR1719477	PRJEB6609	European Nucleotide Archive	PRJEB402	http://www.ebi.ac.uk/ena/data/view/PRJEB402	protists; metazoans	ftp.sra.ebi.ac.uk/vol1/fastq/ERR171/007/ERR1719477/ERR1719477_1.fastq.gz;ftp.sra.ebi.ac.uk/vol1/fastq/ERR171/007/ERR1719477/ERR1719477_2.fastq.gz;	ftp.sra.ebi.ac.uk/vol1/err/ERR171/007/ERR1719477
SAMEA2621793	Nucleic acids preparations	Euk_DNA_RNA_ext	Sequencing library preparation	TS_RNA	ARD_BIVAOSW_r1	Sequencing and data quality control	ERR1719206	PRJEB6609	European Nucleotide Archive	PRJEB402	http://www.ebi.ac.uk/ena/data/view/PRJEB402	protists; metazoans	ftp.sra.ebi.ac.uk/vol1/fastq/ERR171/006/ERR1719206/ERR1719206_1.fastq.gz;ftp.sra.ebi.ac.uk/vol1/fastq/ERR171/006/ERR1719206/ERR1719206_2.fastq.gz;	ftp.sra.ebi.ac.uk/vol1/err/ERR171/006/ERR1719206
SAMEA2732192	Nucleic acids preparations	Euk_DNA_RNA_ext	Sequencing library preparation	TS_RNA	ARD_BIXAOSW_r1	Sequencing and data quality control	ERR1719320	PRJEB6609	European Nucleotide Archive	PRJEB402	http://www.ebi.ac.uk/ena/data/view/PRJEB402	protists; metazoans	ftp.sra.ebi.ac.uk/vol1/fastq/ERR171/000/ERR1719320/ERR1719320_1.fastq.gz;ftp.sra.ebi.ac.uk/vol1/fastq/ERR171/000/ERR1719320/ERR1719320_2.fastq.gz;	ftp.sra.ebi.ac.uk/vol1/err/ERR171/000/ERR1719320
SAMEA2732192	Nucleic acids preparations	Euk_DNA_RNA_ext	Sequencing library preparation	TS_RNA	ARD_BIXAOSW_r1	Sequencing and data quality control	ERR1719212	PRJEB6609	European Nucleotide Archive	PRJEB402	http://www.ebi.ac.uk/ena/data/view/PRJEB402	protists; metazoans	ftp.sra.ebi.ac.uk/vol1/fastq/ERR171/002/ERR1719212/ERR1719212_1.fastq.gz;ftp.sra.ebi.ac.uk/vol1/fastq/ERR171/002/ERR1719212/ERR1719212_2.fastq.gz;	ftp.sra.ebi.ac.uk/vol1/err/ERR171/002/ERR1719212
SAMEA2621823	Nucleic acids preparations	Euk_DNA_RNA_ext	Sequencing library preparation	TS_RNA	ARD_BKAAOSW_r1	Sequencing and data quality control	ERR1719386	PRJEB6609	European Nucleotide Archive	PRJEB402	http://www.ebi.ac.uk/ena/data/view/PRJEB402	protists; metazoans	ftp.sra.ebi.ac.uk/vol1/fastq/ERR171/006/ERR1719386/ERR1719386_1.fastq.gz;ftp.sra.ebi.ac.uk/vol1/fastq/ERR171/006/ERR1719386/ERR1719386_2.fastq.gz;	ftp.sra.ebi.ac.uk/vol1/err/ERR171/006/ERR1719386
SAMEA2621823	Nucleic acids preparations	Euk_DNA_RNA_ext	Sequencing library preparation	TS_RNA	ARD_BKAAOSW_r1	Sequencing and data quality control	ERR1719265	PRJEB6609	European Nucleotide Archive	PRJEB402	http://www.ebi.ac.uk/ena/data/view/PRJEB402	protists; metazoans	ftp.sra.ebi.ac.uk/vol1/fastq/ERR171/005/ERR1719265/ERR1719265_1.fastq.gz;ftp.sra.ebi.ac.uk/vol1/fastq/ERR171/005/ERR1719265/ERR1719265_2.fastq.gz;	ftp.sra.ebi.ac.uk/vol1/err/ERR171/005/ERR1719265
SAMEA2732245	Nucleic acids preparations	Euk_DNA_RNA_ext	Sequencing library preparation	TS_RNA	ARD_BKDAOSW_r1	Sequencing and data quality control	ERR1719496	PRJEB6609	European Nucleotide Archive	PRJEB402	http://www.ebi.ac.uk/ena/data/view/PRJEB402	protists; metazoans	ftp.sra.ebi.ac.uk/vol1/fastq/ERR171/006/ERR1719496/ERR1719496_1.fastq.gz;ftp.sra.ebi.ac.uk/vol1/fastq/ERR171/006/ERR1719496/ERR1719496_2.fastq.gz;	ftp.sra.ebi.ac.uk/vol1/err/ERR171/006/ERR1719496
SAMEA2732245	Nucleic acids preparations	Euk_DNA_RNA_ext	Sequencing library preparation	TS_RNA	ARD_BKDAOSW_r1	Sequencing and data quality control	ERR1719250	PRJEB6609	European Nucleotide Archive	PRJEB402	http://www.ebi.ac.uk/ena/data/view/PRJEB402	protists; metazoans	ftp.sra.ebi.ac.uk/vol1/fastq/ERR171/000/ERR1719250/ERR1719250_1.fastq.gz;ftp.sra.ebi.ac.uk/vol1/fastq/ERR171/000/ERR1719250/ERR1719250_2.fastq.gz;	ftp.sra.ebi.ac.uk/vol1/err/ERR171/000/ERR1719250
SAMEA2732536	Nucleic acids preparations	Euk_DNA_RNA_ext	Sequencing library preparation	TS_RNA	ARD_BKGAOSW_r1	Sequencing and data quality control	ERR1719469	PRJEB6609	European Nucleotide Archive	PRJEB402	http://www.ebi.ac.uk/ena/data/view/PRJEB402	protists; metazoans	ftp.sra.ebi.ac.uk/vol1/fastq/ERR171/009/ERR1719469/ERR1719469_1.fastq.gz;ftp.sra.ebi.ac.uk/vol1/fastq/ERR171/009/ERR1719469/ERR1719469_2.fastq.gz;	ftp.sra.ebi.ac.uk/vol1/err/ERR171/009/ERR1719469
SAMEA2732536	Nucleic acids preparations	Euk_DNA_RNA_ext	Sequencing library preparation	TS_RNA	ARD_BKGAOSW_r1	Sequencing and data quality control	ERR1719246	PRJEB6609	European Nucleotide Archive	PRJEB402	http://www.ebi.ac.uk/ena/data/view/PRJEB402	protists; metazoans	ftp.sra.ebi.ac.uk/vol1/fastq/ERR171/006/ERR1719246/ERR1719246_1.fastq.gz;ftp.sra.ebi.ac.uk/vol1/fastq/ERR171/006/ERR1719246/ERR1719246_2.fastq.gz;	ftp.sra.ebi.ac.uk/vol1/err/ERR171/006/ERR1719246
SAMEA2732415	Nucleic acids preparations	Euk_DNA_RNA_ext	Sequencing library preparation	TS_RNA	ARD_BKHAOSW_r1	Sequencing and data quality control	ERR1740135	PRJEB6609	European Nucleotide Archive	PRJEB402	http://www.ebi.ac.uk/ena/data/view/PRJEB402	protists; metazoans	ftp.sra.ebi.ac.uk/vol1/fastq/ERR174/005/ERR1740135/ERR1740135_1.fastq.gz;ftp.sra.ebi.ac.uk/vol1/fastq/ERR174/005/ERR1740135/ERR1740135_2.fastq.gz;	ftp.sra.ebi.ac.uk/vol1/err/ERR174/005/ERR1740135
SAMEA2732415	Nucleic acids preparations	Euk_DNA_RNA_ext	Sequencing library preparation	TS_RNA	ARD_BKHAOSW_r1	Sequencing and data quality control	ERR1740139	PRJEB6609	European Nucleotide Archive	PRJEB402	http://www.ebi.ac.uk/ena/data/view/PRJEB402	protists; metazoans	ftp.sra.ebi.ac.uk/vol1/fastq/ERR174/009/ERR1740139/ERR1740139_1.fastq.gz;ftp.sra.ebi.ac.uk/vol1/fastq/ERR174/009/ERR1740139/ERR1740139_2.fastq.gz;	ftp.sra.ebi.ac.uk/vol1/err/ERR174/009/ERR1740139
SAMEA2732468	Nucleic acids preparations	Euk_DNA_RNA_ext	Sequencing library preparation	TS_RNA	ARD_BNGAOSW_r1	Sequencing and data quality control	ERR1740129	PRJEB6609	European Nucleotide Archive	PRJEB402	http://www.ebi.ac.uk/ena/data/view/PRJEB402	protists; metazoans	ftp.sra.ebi.ac.uk/vol1/fastq/ERR174/009/ERR1740129/ERR1740129_1.fastq.gz;ftp.sra.ebi.ac.uk/vol1/fastq/ERR174/009/ERR1740129/ERR1740129_2.fastq.gz;	ftp.sra.ebi.ac.uk/vol1/err/ERR174/009/ERR1740129
SAMEA2732468	Nucleic acids preparations	Euk_DNA_RNA_ext	Sequencing library preparation	TS_RNA	ARD_BNGAOSW_r1	Sequencing and data quality control	ERR1740122	PRJEB6609	European Nucleotide Archive	PRJEB402	http://www.ebi.ac.uk/ena/data/view/PRJEB402	protists; metazoans	ftp.sra.ebi.ac.uk/vol1/fastq/ERR174/002/ERR1740122/ERR1740122_1.fastq.gz;ftp.sra.ebi.ac.uk/vol1/fastq/ERR174/002/ERR1740122/ERR1740122_2.fastq.gz;	ftp.sra.ebi.ac.uk/vol1/err/ERR174/002/ERR1740122
SAMEA2732530	Nucleic acids preparations	Euk_DNA_RNA_ext	Sequencing library preparation	TS_RNA	ARD_BNHAOSW_r1	Sequencing and data quality control	ERR1740120	PRJEB6609	European Nucleotide Archive	PRJEB402	http://www.ebi.ac.uk/ena/data/view/PRJEB402	protists; metazoans	ftp.sra.ebi.ac.uk/vol1/fastq/ERR174/000/ERR1740120/ERR1740120_1.fastq.gz;ftp.sra.ebi.ac.uk/vol1/fastq/ERR174/000/ERR1740120/ERR1740120_2.fastq.gz;	ftp.sra.ebi.ac.uk/vol1/err/ERR174/000/ERR1740120
SAMEA2732530	Nucleic acids preparations	Euk_DNA_RNA_ext	Sequencing library preparation	TS_RNA	ARD_BNHAOSW_r1	Sequencing and data quality control	ERR1740121	PRJEB6609	European Nucleotide Archive	PRJEB402	http://www.ebi.ac.uk/ena/data/view/PRJEB402	protists; metazoans	ftp.sra.ebi.ac.uk/vol1/fastq/ERR174/001/ERR1740121/ERR1740121_1.fastq.gz;ftp.sra.ebi.ac.uk/vol1/fastq/ERR174/001/ERR1740121/ERR1740121_2.fastq.gz;	ftp.sra.ebi.ac.uk/vol1/err/ERR174/001/ERR1740121
SAMEA2621362	Nucleic acids preparations	Euk_DNA_RNA_ext	Sequencing library preparation	TS_RNA	ARD_BNIAOSW_r1	Sequencing and data quality control	ERR1740127	PRJEB6609	European Nucleotide Archive	PRJEB402	http://www.ebi.ac.uk/ena/data/view/PRJEB402	protists; metazoans	ftp.sra.ebi.ac.uk/vol1/fastq/ERR174/007/ERR1740127/ERR1740127_1.fastq.gz;ftp.sra.ebi.ac.uk/vol1/fastq/ERR174/007/ERR1740127/ERR1740127_2.fastq.gz;	ftp.sra.ebi.ac.uk/vol1/err/ERR174/007/ERR1740127
SAMEA2621362	Nucleic acids preparations	Euk_DNA_RNA_ext	Sequencing library preparation	TS_RNA	ARD_BNIAOSW_r1	Sequencing and data quality control	ERR1740138	PRJEB6609	European Nucleotide Archive	PRJEB402	http://www.ebi.ac.uk/ena/data/view/PRJEB402	protists; metazoans	ftp.sra.ebi.ac.uk/vol1/fastq/ERR174/008/ERR1740138/ERR1740138_1.fastq.gz;ftp.sra.ebi.ac.uk/vol1/fastq/ERR174/008/ERR1740138/ERR1740138_2.fastq.gz;	ftp.sra.ebi.ac.uk/vol1/err/ERR174/008/ERR1740138
SAMEA2732401	Nucleic acids preparations	Euk_DNA_RNA_ext	Sequencing library preparation	TS_RNA	ARD_BNKAOSW_r1	Sequencing and data quality control	ERR1740123	PRJEB6609	European Nucleotide Archive	PRJEB402	http://www.ebi.ac.uk/ena/data/view/PRJEB402	protists; metazoans	ftp.sra.ebi.ac.uk/vol1/fastq/ERR174/003/ERR1740123/ERR1740123_1.fastq.gz;ftp.sra.ebi.ac.uk/vol1/fastq/ERR174/003/ERR1740123/ERR1740123_2.fastq.gz;	ftp.sra.ebi.ac.uk/vol1/err/ERR174/003/ERR1740123
SAMEA2732401	Nucleic acids preparations	Euk_DNA_RNA_ext	Sequencing library preparation	TS_RNA	ARD_BNKAOSW_r1	Sequencing and data quality control	ERR1740116	PRJEB6609	European Nucleotide Archive	PRJEB402	http://www.ebi.ac.uk/ena/data/view/PRJEB402	protists; metazoans	ftp.sra.ebi.ac.uk/vol1/fastq/ERR174/006/ERR1740116/ERR1740116_1.fastq.gz;ftp.sra.ebi.ac.uk/vol1/fastq/ERR174/006/ERR1740116/ERR1740116_2.fastq.gz;	ftp.sra.ebi.ac.uk/vol1/err/ERR174/006/ERR1740116
SAMEA2621772	Nucleic acids preparations	Euk_DNA_RNA_ext	Sequencing library preparation	TS_RNA	ARD_BPBAOSW_r1	Sequencing and data quality control	ERR1719503	PRJEB6609	European Nucleotide Archive	PRJEB402	http://www.ebi.ac.uk/ena/data/view/PRJEB402	protists; metazoans	ftp.sra.ebi.ac.uk/vol1/fastq/ERR171/003/ERR1719503/ERR1719503_1.fastq.gz;ftp.sra.ebi.ac.uk/vol1/fastq/ERR171/003/ERR1719503/ERR1719503_2.fastq.gz;	ftp.sra.ebi.ac.uk/vol1/err/ERR171/003/ERR1719503
SAMEA2621772	Nucleic acids preparations	Euk_DNA_RNA_ext	Sequencing library preparation	TS_RNA	ARD_BPBAOSW_r1	Sequencing and data quality control	ERR1719329	PRJEB6609	European Nucleotide Archive	PRJEB402	http://www.ebi.ac.uk/ena/data/view/PRJEB402	protists; metazoans	ftp.sra.ebi.ac.uk/vol1/fastq/ERR171/009/ERR1719329/ERR1719329_1.fastq.gz;ftp.sra.ebi.ac.uk/vol1/fastq/ERR171/009/ERR1719329/ERR1719329_2.fastq.gz;	ftp.sra.ebi.ac.uk/vol1/err/ERR171/009/ERR1719329
SAMEA2732696	Nucleic acids preparations	Euk_DNA_RNA_ext	Sequencing library preparation	TS_RNA	ARD_BPCAOSW_r1	Sequencing and data quality control	ERR1719215	PRJEB6609	European Nucleotide Archive	PRJEB402	http://www.ebi.ac.uk/ena/data/view/PRJEB402	protists; metazoans	ftp.sra.ebi.ac.uk/vol1/fastq/ERR171/005/ERR1719215/ERR1719215_1.fastq.gz;ftp.sra.ebi.ac.uk/vol1/fastq/ERR171/005/ERR1719215/ERR1719215_2.fastq.gz;	ftp.sra.ebi.ac.uk/vol1/err/ERR171/005/ERR1719215
SAMEA2732696	Nucleic acids preparations	Euk_DNA_RNA_ext	Sequencing library preparation	TS_RNA	ARD_BPCAOSW_r1	Sequencing and data quality control	ERR1719444	PRJEB6609	European Nucleotide Archive	PRJEB402	http://www.ebi.ac.uk/ena/data/view/PRJEB402	protists; metazoans	ftp.sra.ebi.ac.uk/vol1/fastq/ERR171/004/ERR1719444/ERR1719444_1.fastq.gz;ftp.sra.ebi.ac.uk/vol1/fastq/ERR171/004/ERR1719444/ERR1719444_2.fastq.gz;	ftp.sra.ebi.ac.uk/vol1/err/ERR171/004/ERR1719444
SAMEA2732628	Nucleic acids preparations	Euk_DNA_RNA_ext	Sequencing library preparation	TS_RNA	ARD_BPDAOSW_r1	Sequencing and data quality control	ERR1719468	PRJEB6609	European Nucleotide Archive	PRJEB402	http://www.ebi.ac.uk/ena/data/view/PRJEB402	protists; metazoans	ftp.sra.ebi.ac.uk/vol1/fastq/ERR171/008/ERR1719468/ERR1719468_1.fastq.gz;ftp.sra.ebi.ac.uk/vol1/fastq/ERR171/008/ERR1719468/ERR1719468_2.fastq.gz;	ftp.sra.ebi.ac.uk/vol1/err/ERR171/008/ERR1719468
SAMEA2732628	Nucleic acids preparations	Euk_DNA_RNA_ext	Sequencing library preparation	TS_RNA	ARD_BPDAOSW_r1	Sequencing and data quality control	ERR1719360	PRJEB6609	European Nucleotide Archive	PRJEB402	http://www.ebi.ac.uk/ena/data/view/PRJEB402	protists; metazoans	ftp.sra.ebi.ac.uk/vol1/fastq/ERR171/000/ERR1719360/ERR1719360_1.fastq.gz;ftp.sra.ebi.ac.uk/vol1/fastq/ERR171/000/ERR1719360/ERR1719360_2.fastq.gz;	ftp.sra.ebi.ac.uk/vol1/err/ERR171/000/ERR1719360
SAMEA2732583	Nucleic acids preparations	Euk_DNA_RNA_ext	Sequencing library preparation	TS_RNA	ARD_BPEAOSW_r1	Sequencing and data quality control	ERR1719354	PRJEB6609	European Nucleotide Archive	PRJEB402	http://www.ebi.ac.uk/ena/data/view/PRJEB402	protists; metazoans	ftp.sra.ebi.ac.uk/vol1/fastq/ERR171/004/ERR1719354/ERR1719354_1.fastq.gz;ftp.sra.ebi.ac.uk/vol1/fastq/ERR171/004/ERR1719354/ERR1719354_2.fastq.gz;	ftp.sra.ebi.ac.uk/vol1/err/ERR171/004/ERR1719354
SAMEA2732583	Nucleic acids preparations	Euk_DNA_RNA_ext	Sequencing library preparation	TS_RNA	ARD_BPEAOSW_r1	Sequencing and data quality control	ERR1719457	PRJEB6609	European Nucleotide Archive	PRJEB402	http://www.ebi.ac.uk/ena/data/view/PRJEB402	protists; metazoans	ftp.sra.ebi.ac.uk/vol1/fastq/ERR171/007/ERR1719457/ERR1719457_1.fastq.gz;ftp.sra.ebi.ac.uk/vol1/fastq/ERR171/007/ERR1719457/ERR1719457_2.fastq.gz;	ftp.sra.ebi.ac.uk/vol1/err/ERR171/007/ERR1719457
SAMEA2732797	Nucleic acids preparations	Euk_DNA_RNA_ext	Sequencing library preparation	TS_RNA	ARD_BSAAOSW_r1	Sequencing and data quality control	ERR1719292	PRJEB6609	European Nucleotide Archive	PRJEB402	http://www.ebi.ac.uk/ena/data/view/PRJEB402	protists; metazoans	ftp.sra.ebi.ac.uk/vol1/fastq/ERR171/002/ERR1719292/ERR1719292_1.fastq.gz;ftp.sra.ebi.ac.uk/vol1/fastq/ERR171/002/ERR1719292/ERR1719292_2.fastq.gz;	ftp.sra.ebi.ac.uk/vol1/err/ERR171/002/ERR1719292
SAMEA2732797	Nucleic acids preparations	Euk_DNA_RNA_ext	Sequencing library preparation	TS_RNA	ARD_BSAAOSW_r1	Sequencing and data quality control	ERR1719228	PRJEB6609	European Nucleotide Archive	PRJEB402	http://www.ebi.ac.uk/ena/data/view/PRJEB402	protists; metazoans	ftp.sra.ebi.ac.uk/vol1/fastq/ERR171/008/ERR1719228/ERR1719228_1.fastq.gz;ftp.sra.ebi.ac.uk/vol1/fastq/ERR171/008/ERR1719228/ERR1719228_2.fastq.gz;	ftp.sra.ebi.ac.uk/vol1/err/ERR171/008/ERR1719228
SAMEA2732790	Nucleic acids preparations	Euk_DNA_RNA_ext	Sequencing library preparation	TS_RNA	ARD_BSGAOSW_r1	Sequencing and data quality control	ERR1719485	PRJEB6609	European Nucleotide Archive	PRJEB402	http://www.ebi.ac.uk/ena/data/view/PRJEB402	protists; metazoans	ftp.sra.ebi.ac.uk/vol1/fastq/ERR171/005/ERR1719485/ERR1719485_1.fastq.gz;ftp.sra.ebi.ac.uk/vol1/fastq/ERR171/005/ERR1719485/ERR1719485_2.fastq.gz;	ftp.sra.ebi.ac.uk/vol1/err/ERR171/005/ERR1719485
SAMEA2732790	Nucleic acids preparations	Euk_DNA_RNA_ext	Sequencing library preparation	TS_RNA	ARD_BSGAOSW_r1	Sequencing and data quality control	ERR1719200	PRJEB6609	European Nucleotide Archive	PRJEB402	http://www.ebi.ac.uk/ena/data/view/PRJEB402	protists; metazoans	ftp.sra.ebi.ac.uk/vol1/fastq/ERR171/000/ERR1719200/ERR1719200_1.fastq.gz;ftp.sra.ebi.ac.uk/vol1/fastq/ERR171/000/ERR1719200/ERR1719200_2.fastq.gz;	ftp.sra.ebi.ac.uk/vol1/err/ERR171/000/ERR1719200
SAMEA2623070	Nucleic acids preparations	Euk_DNA_RNA_ext	Sequencing library preparation	TS_RNA	ARD_BSKAOSW_r1	Sequencing and data quality control	ERR1719372	PRJEB6609	European Nucleotide Archive	PRJEB402	http://www.ebi.ac.uk/ena/data/view/PRJEB402	protists; metazoans	ftp.sra.ebi.ac.uk/vol1/fastq/ERR171/002/ERR1719372/ERR1719372_1.fastq.gz;ftp.sra.ebi.ac.uk/vol1/fastq/ERR171/002/ERR1719372/ERR1719372_2.fastq.gz;	ftp.sra.ebi.ac.uk/vol1/err/ERR171/002/ERR1719372
SAMEA2623070	Nucleic acids preparations	Euk_DNA_RNA_ext	Sequencing library preparation	TS_RNA	ARD_BSKAOSW_r1	Sequencing and data quality control	ERR1719230	PRJEB6609	European Nucleotide Archive	PRJEB402	http://www.ebi.ac.uk/ena/data/view/PRJEB402	protists; metazoans	ftp.sra.ebi.ac.uk/vol1/fastq/ERR171/000/ERR1719230/ERR1719230_1.fastq.gz;ftp.sra.ebi.ac.uk/vol1/fastq/ERR171/000/ERR1719230/ERR1719230_2.fastq.gz;	ftp.sra.ebi.ac.uk/vol1/err/ERR171/000/ERR1719230
SAMEA2623266	Nucleic acids preparations	Euk_DNA_RNA_ext	Sequencing library preparation	TS_RNA	ARD_BTPAOSW_r1	Sequencing and data quality control	ERR1719171	PRJEB6609	European Nucleotide Archive	PRJEB402	http://www.ebi.ac.uk/ena/data/view/PRJEB402	protists; metazoans	ftp.sra.ebi.ac.uk/vol1/fastq/ERR171/001/ERR1719171/ERR1719171_1.fastq.gz;ftp.sra.ebi.ac.uk/vol1/fastq/ERR171/001/ERR1719171/ERR1719171_2.fastq.gz;	ftp.sra.ebi.ac.uk/vol1/err/ERR171/001/ERR1719171
SAMEA2623266	Nucleic acids preparations	Euk_DNA_RNA_ext	Sequencing library preparation	TS_RNA	ARD_BTPAOSW_r1	Sequencing and data quality control	ERR1719241	PRJEB6609	European Nucleotide Archive	PRJEB402	http://www.ebi.ac.uk/ena/data/view/PRJEB402	protists; metazoans	ftp.sra.ebi.ac.uk/vol1/fastq/ERR171/001/ERR1719241/ERR1719241_1.fastq.gz;ftp.sra.ebi.ac.uk/vol1/fastq/ERR171/001/ERR1719241/ERR1719241_2.fastq.gz;	ftp.sra.ebi.ac.uk/vol1/err/ERR171/001/ERR1719241
SAMEA2732373	Nucleic acids preparations	Euk_DNA_RNA_ext	Sequencing library preparation	TS_RNA	ARD_BTQAOSW_r1	Sequencing and data quality control	ERR1719277	PRJEB6609	European Nucleotide Archive	PRJEB402	http://www.ebi.ac.uk/ena/data/view/PRJEB402	protists; metazoans	ftp.sra.ebi.ac.uk/vol1/fastq/ERR171/007/ERR1719277/ERR1719277_1.fastq.gz;ftp.sra.ebi.ac.uk/vol1/fastq/ERR171/007/ERR1719277/ERR1719277_2.fastq.gz;	ftp.sra.ebi.ac.uk/vol1/err/ERR171/007/ERR1719277
SAMEA2732373	Nucleic acids preparations	Euk_DNA_RNA_ext	Sequencing library preparation	TS_RNA	ARD_BTQAOSW_r1	Sequencing and data quality control	ERR1719363	PRJEB6609	European Nucleotide Archive	PRJEB402	http://www.ebi.ac.uk/ena/data/view/PRJEB402	protists; metazoans	ftp.sra.ebi.ac.uk/vol1/fastq/ERR171/003/ERR1719363/ERR1719363_1.fastq.gz;ftp.sra.ebi.ac.uk/vol1/fastq/ERR171/003/ERR1719363/ERR1719363_2.fastq.gz;	ftp.sra.ebi.ac.uk/vol1/err/ERR171/003/ERR1719363
SAMEA2732598	Nucleic acids preparations	Euk_DNA_RNA_ext	Sequencing library preparation	TS_RNA	ARD_BTRAOSW_r1	Sequencing and data quality control	ERR1719179	PRJEB6609	European Nucleotide Archive	PRJEB402	http://www.ebi.ac.uk/ena/data/view/PRJEB402	protists; metazoans	ftp.sra.ebi.ac.uk/vol1/fastq/ERR171/009/ERR1719179/ERR1719179_1.fastq.gz;ftp.sra.ebi.ac.uk/vol1/fastq/ERR171/009/ERR1719179/ERR1719179_2.fastq.gz;	ftp.sra.ebi.ac.uk/vol1/err/ERR171/009/ERR1719179
SAMEA2732598	Nucleic acids preparations	Euk_DNA_RNA_ext	Sequencing library preparation	TS_RNA	ARD_BTRAOSW_r1	Sequencing and data quality control	ERR1719422	PRJEB6609	European Nucleotide Archive	PRJEB402	http://www.ebi.ac.uk/ena/data/view/PRJEB402	protists; metazoans	ftp.sra.ebi.ac.uk/vol1/fastq/ERR171/002/ERR1719422/ERR1719422_1.fastq.gz;ftp.sra.ebi.ac.uk/vol1/fastq/ERR171/002/ERR1719422/ERR1719422_2.fastq.gz;	ftp.sra.ebi.ac.uk/vol1/err/ERR171/002/ERR1719422
SAMEA2623264	Nucleic acids preparations	Euk_DNA_RNA_ext	Sequencing library preparation	TS_RNA	ARD_BTTAOSW_r1	Sequencing and data quality control	ERR1719441	PRJEB6609	European Nucleotide Archive	PRJEB402	http://www.ebi.ac.uk/ena/data/view/PRJEB402	protists; metazoans	ftp.sra.ebi.ac.uk/vol1/fastq/ERR171/001/ERR1719441/ERR1719441_1.fastq.gz;ftp.sra.ebi.ac.uk/vol1/fastq/ERR171/001/ERR1719441/ERR1719441_2.fastq.gz;	ftp.sra.ebi.ac.uk/vol1/err/ERR171/001/ERR1719441
SAMEA2623264	Nucleic acids preparations	Euk_DNA_RNA_ext	Sequencing library preparation	TS_RNA	ARD_BTTAOSW_r1	Sequencing and data quality control	ERR1719257	PRJEB6609	European Nucleotide Archive	PRJEB402	http://www.ebi.ac.uk/ena/data/view/PRJEB402	protists; metazoans	ftp.sra.ebi.ac.uk/vol1/fastq/ERR171/007/ERR1719257/ERR1719257_1.fastq.gz;ftp.sra.ebi.ac.uk/vol1/fastq/ERR171/007/ERR1719257/ERR1719257_2.fastq.gz;	ftp.sra.ebi.ac.uk/vol1/err/ERR171/007/ERR1719257
SAMEA2623302	Nucleic acids preparations	Euk_DNA_RNA_ext	Sequencing library preparation	TS_RNA	ARD_BTVAOSW_r1	Sequencing and data quality control	ERR1719158	PRJEB6609	European Nucleotide Archive	PRJEB402	http://www.ebi.ac.uk/ena/data/view/PRJEB402	protists; metazoans	ftp.sra.ebi.ac.uk/vol1/fastq/ERR171/008/ERR1719158/ERR1719158_1.fastq.gz;ftp.sra.ebi.ac.uk/vol1/fastq/ERR171/008/ERR1719158/ERR1719158_2.fastq.gz;	ftp.sra.ebi.ac.uk/vol1/err/ERR171/008/ERR1719158
SAMEA2623302	Nucleic acids preparations	Euk_DNA_RNA_ext	Sequencing library preparation	TS_RNA	ARD_BTVAOSW_r1	Sequencing and data quality control	ERR1719449	PRJEB6609	European Nucleotide Archive	PRJEB402	http://www.ebi.ac.uk/ena/data/view/PRJEB402	protists; metazoans	ftp.sra.ebi.ac.uk/vol1/fastq/ERR171/009/ERR1719449/ERR1719449_1.fastq.gz;ftp.sra.ebi.ac.uk/vol1/fastq/ERR171/009/ERR1719449/ERR1719449_2.fastq.gz;	ftp.sra.ebi.ac.uk/vol1/err/ERR171/009/ERR1719449
SAMEA2732866	Nucleic acids preparations	Euk_DNA_RNA_ext	Sequencing library preparation	TS_RNA	ARD_BVAAOSW_r1	Sequencing and data quality control	ERR1719188	PRJEB6609	European Nucleotide Archive	PRJEB402	http://www.ebi.ac.uk/ena/data/view/PRJEB402	protists; metazoans	ftp.sra.ebi.ac.uk/vol1/fastq/ERR171/008/ERR1719188/ERR1719188_1.fastq.gz;ftp.sra.ebi.ac.uk/vol1/fastq/ERR171/008/ERR1719188/ERR1719188_2.fastq.gz;	ftp.sra.ebi.ac.uk/vol1/err/ERR171/008/ERR1719188
SAMEA2732866	Nucleic acids preparations	Euk_DNA_RNA_ext	Sequencing library preparation	TS_RNA	ARD_BVAAOSW_r1	Sequencing and data quality control	ERR1719226	PRJEB6609	European Nucleotide Archive	PRJEB402	http://www.ebi.ac.uk/ena/data/view/PRJEB402	protists; metazoans	ftp.sra.ebi.ac.uk/vol1/fastq/ERR171/006/ERR1719226/ERR1719226_1.fastq.gz;ftp.sra.ebi.ac.uk/vol1/fastq/ERR171/006/ERR1719226/ERR1719226_2.fastq.gz;	ftp.sra.ebi.ac.uk/vol1/err/ERR171/006/ERR1719226
SAMEA2732613	Nucleic acids preparations	Euk_DNA_RNA_ext	Sequencing library preparation	TS_RNA	ARD_BVBAOSW_r1	Sequencing and data quality control	ERR1719367	PRJEB6609	European Nucleotide Archive	PRJEB402	http://www.ebi.ac.uk/ena/data/view/PRJEB402	protists; metazoans	ftp.sra.ebi.ac.uk/vol1/fastq/ERR171/007/ERR1719367/ERR1719367_1.fastq.gz;ftp.sra.ebi.ac.uk/vol1/fastq/ERR171/007/ERR1719367/ERR1719367_2.fastq.gz;	ftp.sra.ebi.ac.uk/vol1/err/ERR171/007/ERR1719367
SAMEA2732613	Nucleic acids preparations	Euk_DNA_RNA_ext	Sequencing library preparation	TS_RNA	ARD_BVBAOSW_r1	Sequencing and data quality control	ERR1719288	PRJEB6609	European Nucleotide Archive	PRJEB402	http://www.ebi.ac.uk/ena/data/view/PRJEB402	protists; metazoans	ftp.sra.ebi.ac.uk/vol1/fastq/ERR171/008/ERR1719288/ERR1719288_1.fastq.gz;ftp.sra.ebi.ac.uk/vol1/fastq/ERR171/008/ERR1719288/ERR1719288_2.fastq.gz;	ftp.sra.ebi.ac.uk/vol1/err/ERR171/008/ERR1719288
SAMEA2732716	Nucleic acids preparations	Euk_DNA_RNA_ext	Sequencing library preparation	TS_RNA	ARD_BVGAOSW_r1	Sequencing and data quality control	ERR1719190	PRJEB6609	European Nucleotide Archive	PRJEB402	http://www.ebi.ac.uk/ena/data/view/PRJEB402	protists; metazoans	ftp.sra.ebi.ac.uk/vol1/fastq/ERR171/000/ERR1719190/ERR1719190_1.fastq.gz;ftp.sra.ebi.ac.uk/vol1/fastq/ERR171/000/ERR1719190/ERR1719190_2.fastq.gz;	ftp.sra.ebi.ac.uk/vol1/err/ERR171/000/ERR1719190
SAMEA2623379	Nucleic acids preparations	Euk_DNA_RNA_ext	Sequencing library preparation	TS_RNA	ARD_BVHAOSW_r1	Sequencing and data quality control	ERR1719359	PRJEB6609	European Nucleotide Archive	PRJEB402	http://www.ebi.ac.uk/ena/data/view/PRJEB402	protists; metazoans	ftp.sra.ebi.ac.uk/vol1/fastq/ERR171/009/ERR1719359/ERR1719359_1.fastq.gz;ftp.sra.ebi.ac.uk/vol1/fastq/ERR171/009/ERR1719359/ERR1719359_2.fastq.gz;	ftp.sra.ebi.ac.uk/vol1/err/ERR171/009/ERR1719359
SAMEA2623379	Nucleic acids preparations	Euk_DNA_RNA_ext	Sequencing library preparation	TS_RNA	ARD_BVHAOSW_r1	Sequencing and data quality control	ERR1719377	PRJEB6609	European Nucleotide Archive	PRJEB402	http://www.ebi.ac.uk/ena/data/view/PRJEB402	protists; metazoans	ftp.sra.ebi.ac.uk/vol1/fastq/ERR171/007/ERR1719377/ERR1719377_1.fastq.gz;ftp.sra.ebi.ac.uk/vol1/fastq/ERR171/007/ERR1719377/ERR1719377_2.fastq.gz;	ftp.sra.ebi.ac.uk/vol1/err/ERR171/007/ERR1719377
SAMEA2732658	Nucleic acids preparations	Euk_DNA_RNA_ext	Sequencing library preparation	TS_RNA	ARD_BVRAOSW_r1	Sequencing and data quality control	ERR1719336	PRJEB6609	European Nucleotide Archive	PRJEB402	http://www.ebi.ac.uk/ena/data/view/PRJEB402	protists; metazoans	ftp.sra.ebi.ac.uk/vol1/fastq/ERR171/006/ERR1719336/ERR1719336_1.fastq.gz;ftp.sra.ebi.ac.uk/vol1/fastq/ERR171/006/ERR1719336/ERR1719336_2.fastq.gz;	ftp.sra.ebi.ac.uk/vol1/err/ERR171/006/ERR1719336
SAMEA2732658	Nucleic acids preparations	Euk_DNA_RNA_ext	Sequencing library preparation	TS_RNA	ARD_BVRAOSW_r1	Sequencing and data quality control	ERR1719166	PRJEB6609	European Nucleotide Archive	PRJEB402	http://www.ebi.ac.uk/ena/data/view/PRJEB402	protists; metazoans	ftp.sra.ebi.ac.uk/vol1/fastq/ERR171/006/ERR1719166/ERR1719166_1.fastq.gz;ftp.sra.ebi.ac.uk/vol1/fastq/ERR171/006/ERR1719166/ERR1719166_2.fastq.gz;	ftp.sra.ebi.ac.uk/vol1/err/ERR171/006/ERR1719166
SAMEA2732654	Nucleic acids preparations	Euk_DNA_RNA_ext	Sequencing library preparation	TS_RNA	ARD_BVSAOSW_r1	Sequencing and data quality control	ERR1719167	PRJEB6609	European Nucleotide Archive	PRJEB402	http://www.ebi.ac.uk/ena/data/view/PRJEB402	protists; metazoans	ftp.sra.ebi.ac.uk/vol1/fastq/ERR171/007/ERR1719167/ERR1719167_1.fastq.gz;ftp.sra.ebi.ac.uk/vol1/fastq/ERR171/007/ERR1719167/ERR1719167_2.fastq.gz;	ftp.sra.ebi.ac.uk/vol1/err/ERR171/007/ERR1719167
SAMEA2623419	Nucleic acids preparations	Euk_DNA_RNA_ext	Sequencing library preparation	TS_RNA	ARD_BVVAOSW_r1	Sequencing and data quality control	ERR1719185	PRJEB6609	European Nucleotide Archive	PRJEB402	http://www.ebi.ac.uk/ena/data/view/PRJEB402	protists; metazoans	ftp.sra.ebi.ac.uk/vol1/fastq/ERR171/005/ERR1719185/ERR1719185_1.fastq.gz;ftp.sra.ebi.ac.uk/vol1/fastq/ERR171/005/ERR1719185/ERR1719185_2.fastq.gz;	ftp.sra.ebi.ac.uk/vol1/err/ERR171/005/ERR1719185
SAMEA2623419	Nucleic acids preparations	Euk_DNA_RNA_ext	Sequencing library preparation	TS_RNA	ARD_BVVAOSW_r1	Sequencing and data quality control	ERR1719313	PRJEB6609	European Nucleotide Archive	PRJEB402	http://www.ebi.ac.uk/ena/data/view/PRJEB402	protists; metazoans	ftp.sra.ebi.ac.uk/vol1/fastq/ERR171/003/ERR1719313/ERR1719313_1.fastq.gz;ftp.sra.ebi.ac.uk/vol1/fastq/ERR171/003/ERR1719313/ERR1719313_2.fastq.gz;	ftp.sra.ebi.ac.uk/vol1/err/ERR171/003/ERR1719313
SAMEA2732983	Nucleic acids preparations	Euk_DNA_RNA_ext	Sequencing library preparation	TS_RNA	ARD_BVXAOSW_r1	Sequencing and data quality control	ERR1719282	PRJEB6609	European Nucleotide Archive	PRJEB402	http://www.ebi.ac.uk/ena/data/view/PRJEB402	protists; metazoans	ftp.sra.ebi.ac.uk/vol1/fastq/ERR171/002/ERR1719282/ERR1719282_1.fastq.gz;ftp.sra.ebi.ac.uk/vol1/fastq/ERR171/002/ERR1719282/ERR1719282_2.fastq.gz;	ftp.sra.ebi.ac.uk/vol1/err/ERR171/002/ERR1719282
SAMEA2732983	Nucleic acids preparations	Euk_DNA_RNA_ext	Sequencing library preparation	TS_RNA	ARD_BVXAOSW_r1	Sequencing and data quality control	ERR1719227	PRJEB6609	European Nucleotide Archive	PRJEB402	http://www.ebi.ac.uk/ena/data/view/PRJEB402	protists; metazoans	ftp.sra.ebi.ac.uk/vol1/fastq/ERR171/007/ERR1719227/ERR1719227_1.fastq.gz;ftp.sra.ebi.ac.uk/vol1/fastq/ERR171/007/ERR1719227/ERR1719227_2.fastq.gz;	ftp.sra.ebi.ac.uk/vol1/err/ERR171/007/ERR1719227
SAMEA2732321	Nucleic acids preparations	Euk_DNA_RNA_ext	Sequencing library preparation	TS_RNA	ARD_BXBAOSW_r1	Sequencing and data quality control	ERR1719304	PRJEB6609	European Nucleotide Archive	PRJEB402	http://www.ebi.ac.uk/ena/data/view/PRJEB402	protists; metazoans	ftp.sra.ebi.ac.uk/vol1/fastq/ERR171/004/ERR1719304/ERR1719304_1.fastq.gz;ftp.sra.ebi.ac.uk/vol1/fastq/ERR171/004/ERR1719304/ERR1719304_2.fastq.gz;	ftp.sra.ebi.ac.uk/vol1/err/ERR171/004/ERR1719304
SAMEA2732321	Nucleic acids preparations	Euk_DNA_RNA_ext	Sequencing library preparation	TS_RNA	ARD_BXBAOSW_r1	Sequencing and data quality control	ERR1719342	PRJEB6609	European Nucleotide Archive	PRJEB402	http://www.ebi.ac.uk/ena/data/view/PRJEB402	protists; metazoans	ftp.sra.ebi.ac.uk/vol1/fastq/ERR171/002/ERR1719342/ERR1719342_1.fastq.gz;ftp.sra.ebi.ac.uk/vol1/fastq/ERR171/002/ERR1719342/ERR1719342_2.fastq.gz;	ftp.sra.ebi.ac.uk/vol1/err/ERR171/002/ERR1719342
SAMEA2623417	Nucleic acids preparations	Euk_DNA_RNA_ext	Sequencing library preparation	TS_RNA	ARD_BXCAOSW_r1	Sequencing and data quality control	ERR1719455	PRJEB6609	European Nucleotide Archive	PRJEB402	http://www.ebi.ac.uk/ena/data/view/PRJEB402	protists; metazoans	ftp.sra.ebi.ac.uk/vol1/fastq/ERR171/005/ERR1719455/ERR1719455_1.fastq.gz;ftp.sra.ebi.ac.uk/vol1/fastq/ERR171/005/ERR1719455/ERR1719455_2.fastq.gz;	ftp.sra.ebi.ac.uk/vol1/err/ERR171/005/ERR1719455
SAMEA2623417	Nucleic acids preparations	Euk_DNA_RNA_ext	Sequencing library preparation	TS_RNA	ARD_BXCAOSW_r1	Sequencing and data quality control	ERR1719406	PRJEB6609	European Nucleotide Archive	PRJEB402	http://www.ebi.ac.uk/ena/data/view/PRJEB402	protists; metazoans	ftp.sra.ebi.ac.uk/vol1/fastq/ERR171/006/ERR1719406/ERR1719406_1.fastq.gz;ftp.sra.ebi.ac.uk/vol1/fastq/ERR171/006/ERR1719406/ERR1719406_2.fastq.gz;	ftp.sra.ebi.ac.uk/vol1/err/ERR171/006/ERR1719406
SAMEA2730939	Nucleic acids preparations	Euk_DNA_RNA_ext	Sequencing library preparation	TS_RNA	ARD_BXGAOSW_r1	Sequencing and data quality control	ERR1719244	PRJEB6609	European Nucleotide Archive	PRJEB402	http://www.ebi.ac.uk/ena/data/view/PRJEB402	protists; metazoans	ftp.sra.ebi.ac.uk/vol1/fastq/ERR171/004/ERR1719244/ERR1719244_1.fastq.gz;ftp.sra.ebi.ac.uk/vol1/fastq/ERR171/004/ERR1719244/ERR1719244_2.fastq.gz;	ftp.sra.ebi.ac.uk/vol1/err/ERR171/004/ERR1719244
SAMEA2623479	Nucleic acids preparations	Euk_DNA_RNA_ext	Sequencing library preparation	TS_RNA	ARD_BXKBOSW_r1	Sequencing and data quality control	ERR1719165	PRJEB6609	European Nucleotide Archive	PRJEB402	http://www.ebi.ac.uk/ena/data/view/PRJEB402	protists; metazoans	ftp.sra.ebi.ac.uk/vol1/fastq/ERR171/005/ERR1719165/ERR1719165_1.fastq.gz;ftp.sra.ebi.ac.uk/vol1/fastq/ERR171/005/ERR1719165/ERR1719165_2.fastq.gz;	ftp.sra.ebi.ac.uk/vol1/err/ERR171/005/ERR1719165
SAMEA2623479	Nucleic acids preparations	Euk_DNA_RNA_ext	Sequencing library preparation	TS_RNA	ARD_BXKBOSW_r1	Sequencing and data quality control	ERR1719487	PRJEB6609	European Nucleotide Archive	PRJEB402	http://www.ebi.ac.uk/ena/data/view/PRJEB402	protists; metazoans	ftp.sra.ebi.ac.uk/vol1/fastq/ERR171/007/ERR1719487/ERR1719487_1.fastq.gz;ftp.sra.ebi.ac.uk/vol1/fastq/ERR171/007/ERR1719487/ERR1719487_2.fastq.gz;	ftp.sra.ebi.ac.uk/vol1/err/ERR171/007/ERR1719487
SAMEA2730918	Nucleic acids preparations	Euk_DNA_RNA_ext	Sequencing library preparation	TS_RNA	ARD_BXNAOSW_r1	Sequencing and data quality control	ERR1719474	PRJEB6609	European Nucleotide Archive	PRJEB402	http://www.ebi.ac.uk/ena/data/view/PRJEB402	protists; metazoans	ftp.sra.ebi.ac.uk/vol1/fastq/ERR171/004/ERR1719474/ERR1719474_1.fastq.gz;ftp.sra.ebi.ac.uk/vol1/fastq/ERR171/004/ERR1719474/ERR1719474_2.fastq.gz;	ftp.sra.ebi.ac.uk/vol1/err/ERR171/004/ERR1719474
SAMEA2623477	Nucleic acids preparations	Euk_DNA_RNA_ext	Sequencing library preparation	TS_RNA	ARD_BXPAOSW_r1	Sequencing and data quality control	ERR1719326	PRJEB6609	European Nucleotide Archive	PRJEB402	http://www.ebi.ac.uk/ena/data/view/PRJEB402	protists; metazoans	ftp.sra.ebi.ac.uk/vol1/fastq/ERR171/006/ERR1719326/ERR1719326_1.fastq.gz;ftp.sra.ebi.ac.uk/vol1/fastq/ERR171/006/ERR1719326/ERR1719326_2.fastq.gz;	ftp.sra.ebi.ac.uk/vol1/err/ERR171/006/ERR1719326
SAMEA2730960	Nucleic acids preparations	Euk_DNA_RNA_ext	Sequencing library preparation	TS_RNA	ARD_BXQAOSW_r1	Sequencing and data quality control	ERR1719229	PRJEB6609	European Nucleotide Archive	PRJEB402	http://www.ebi.ac.uk/ena/data/view/PRJEB402	protists; metazoans	ftp.sra.ebi.ac.uk/vol1/fastq/ERR171/009/ERR1719229/ERR1719229_1.fastq.gz;ftp.sra.ebi.ac.uk/vol1/fastq/ERR171/009/ERR1719229/ERR1719229_2.fastq.gz;	ftp.sra.ebi.ac.uk/vol1/err/ERR171/009/ERR1719229
SAMEA2730834	Nucleic acids preparations	Euk_DNA_RNA_ext	Sequencing library preparation	TS_RNA	ARD_BXRAOSW_r1	Sequencing and data quality control	ERR1719150	PRJEB6609	European Nucleotide Archive	PRJEB402	http://www.ebi.ac.uk/ena/data/view/PRJEB402	protists; metazoans	ftp.sra.ebi.ac.uk/vol1/fastq/ERR171/000/ERR1719150/ERR1719150_1.fastq.gz;ftp.sra.ebi.ac.uk/vol1/fastq/ERR171/000/ERR1719150/ERR1719150_2.fastq.gz;	ftp.sra.ebi.ac.uk/vol1/err/ERR171/000/ERR1719150
SAMEA2730839	Nucleic acids preparations	Euk_DNA_RNA_ext	Sequencing library preparation	TS_RNA	ARD_BXSAOSW_r1	Sequencing and data quality control	ERR1719309	PRJEB6609	European Nucleotide Archive	PRJEB402	http://www.ebi.ac.uk/ena/data/view/PRJEB402	protists; metazoans	ftp.sra.ebi.ac.uk/vol1/fastq/ERR171/009/ERR1719309/ERR1719309_1.fastq.gz;ftp.sra.ebi.ac.uk/vol1/fastq/ERR171/009/ERR1719309/ERR1719309_2.fastq.gz;	ftp.sra.ebi.ac.uk/vol1/err/ERR171/009/ERR1719309
SAMEA2730956	Nucleic acids preparations	Euk_DNA_RNA_ext	Sequencing library preparation	TS_RNA	ARD_CACBOSW_r1	Sequencing and data quality control	ERR1719192	PRJEB6609	European Nucleotide Archive	PRJEB402	http://www.ebi.ac.uk/ena/data/view/PRJEB402	protists; metazoans	ftp.sra.ebi.ac.uk/vol1/fastq/ERR171/002/ERR1719192/ERR1719192_1.fastq.gz;ftp.sra.ebi.ac.uk/vol1/fastq/ERR171/002/ERR1719192/ERR1719192_2.fastq.gz;	ftp.sra.ebi.ac.uk/vol1/err/ERR171/002/ERR1719192
SAMEA2730657	Nucleic acids preparations	Euk_DNA_RNA_ext	Sequencing library preparation	TS_RNA	ARD_CADBOSW_r1	Sequencing and data quality control	ERR1719495	PRJEB6609	European Nucleotide Archive	PRJEB402	http://www.ebi.ac.uk/ena/data/view/PRJEB402	protists; metazoans	ftp.sra.ebi.ac.uk/vol1/fastq/ERR171/005/ERR1719495/ERR1719495_1.fastq.gz;ftp.sra.ebi.ac.uk/vol1/fastq/ERR171/005/ERR1719495/ERR1719495_2.fastq.gz;	ftp.sra.ebi.ac.uk/vol1/err/ERR171/005/ERR1719495
SAMEA2621768	Nucleic acids preparations	Euk_DNA_RNA_ext	Sequencing library preparation	TS_RNA	ARD_CAGAOSW_r1	Sequencing and data quality control	ERR1719223	PRJEB6609	European Nucleotide Archive	PRJEB402	http://www.ebi.ac.uk/ena/data/view/PRJEB402	protists; metazoans	ftp.sra.ebi.ac.uk/vol1/fastq/ERR171/003/ERR1719223/ERR1719223_1.fastq.gz;ftp.sra.ebi.ac.uk/vol1/fastq/ERR171/003/ERR1719223/ERR1719223_2.fastq.gz;	ftp.sra.ebi.ac.uk/vol1/err/ERR171/003/ERR1719223
SAMEA2621768	Nucleic acids preparations	Euk_DNA_RNA_ext	Sequencing library preparation	TS_RNA	ARD_CAGAOSW_r1	Sequencing and data quality control	ERR1719276	PRJEB6609	European Nucleotide Archive	PRJEB402	http://www.ebi.ac.uk/ena/data/view/PRJEB402	protists; metazoans	ftp.sra.ebi.ac.uk/vol1/fastq/ERR171/006/ERR1719276/ERR1719276_1.fastq.gz;ftp.sra.ebi.ac.uk/vol1/fastq/ERR171/006/ERR1719276/ERR1719276_2.fastq.gz;	ftp.sra.ebi.ac.uk/vol1/err/ERR171/006/ERR1719276
SAMEA2623284	Nucleic acids preparations	Euk_DNA_RNA_ext	Sequencing library preparation	TS_RNA	ARD_CARAOSW_r1	Sequencing and data quality control	ERR1719387	PRJEB6609	European Nucleotide Archive	PRJEB402	http://www.ebi.ac.uk/ena/data/view/PRJEB402	protists; metazoans	ftp.sra.ebi.ac.uk/vol1/fastq/ERR171/007/ERR1719387/ERR1719387_1.fastq.gz;ftp.sra.ebi.ac.uk/vol1/fastq/ERR171/007/ERR1719387/ERR1719387_2.fastq.gz;	ftp.sra.ebi.ac.uk/vol1/err/ERR171/007/ERR1719387
SAMEA2623284	Nucleic acids preparations	Euk_DNA_RNA_ext	Sequencing library preparation	TS_RNA	ARD_CARAOSW_r1	Sequencing and data quality control	ERR1719252	PRJEB6609	European Nucleotide Archive	PRJEB402	http://www.ebi.ac.uk/ena/data/view/PRJEB402	protists; metazoans	ftp.sra.ebi.ac.uk/vol1/fastq/ERR171/002/ERR1719252/ERR1719252_1.fastq.gz;ftp.sra.ebi.ac.uk/vol1/fastq/ERR171/002/ERR1719252/ERR1719252_2.fastq.gz;	ftp.sra.ebi.ac.uk/vol1/err/ERR171/002/ERR1719252
SAMEA2732378	Nucleic acids preparations	Euk_DNA_RNA_ext	Sequencing library preparation	TS_RNA	ARD_CATAOSW_r1	Sequencing and data quality control	ERR1719270	PRJEB6609	European Nucleotide Archive	PRJEB402	http://www.ebi.ac.uk/ena/data/view/PRJEB402	protists; metazoans	ftp.sra.ebi.ac.uk/vol1/fastq/ERR171/000/ERR1719270/ERR1719270_1.fastq.gz;ftp.sra.ebi.ac.uk/vol1/fastq/ERR171/000/ERR1719270/ERR1719270_2.fastq.gz;	ftp.sra.ebi.ac.uk/vol1/err/ERR171/000/ERR1719270
SAMEA2623282	Nucleic acids preparations	Euk_DNA_RNA_ext	Sequencing library preparation	TS_RNA	ARD_CBAAOSW_r1	Sequencing and data quality control	ERR1719294	PRJEB6609	European Nucleotide Archive	PRJEB402	http://www.ebi.ac.uk/ena/data/view/PRJEB402	protists; metazoans	ftp.sra.ebi.ac.uk/vol1/fastq/ERR171/004/ERR1719294/ERR1719294_1.fastq.gz;ftp.sra.ebi.ac.uk/vol1/fastq/ERR171/004/ERR1719294/ERR1719294_2.fastq.gz;	ftp.sra.ebi.ac.uk/vol1/err/ERR171/004/ERR1719294
SAMEA2730691	Nucleic acids preparations	Euk_DNA_RNA_ext	Sequencing library preparation	TS_RNA	ARD_CBSAOSW_r1	Sequencing and data quality control	ERR1719402	PRJEB6609	European Nucleotide Archive	PRJEB402	http://www.ebi.ac.uk/ena/data/view/PRJEB402	protists; metazoans	ftp.sra.ebi.ac.uk/vol1/fastq/ERR171/002/ERR1719402/ERR1719402_1.fastq.gz;ftp.sra.ebi.ac.uk/vol1/fastq/ERR171/002/ERR1719402/ERR1719402_2.fastq.gz;	ftp.sra.ebi.ac.uk/vol1/err/ERR171/002/ERR1719402
SAMEA2623601	Nucleic acids preparations	Euk_DNA_RNA_ext	Sequencing library preparation	TS_RNA	ARD_CBTAOSW_r1	Sequencing and data quality control	ERR1719197	PRJEB6609	European Nucleotide Archive	PRJEB402	http://www.ebi.ac.uk/ena/data/view/PRJEB402	protists; metazoans	ftp.sra.ebi.ac.uk/vol1/fastq/ERR171/007/ERR1719197/ERR1719197_1.fastq.gz;ftp.sra.ebi.ac.uk/vol1/fastq/ERR171/007/ERR1719197/ERR1719197_2.fastq.gz;	ftp.sra.ebi.ac.uk/vol1/err/ERR171/007/ERR1719197
SAMEA2623685	Nucleic acids preparations	Euk_DNA_RNA_ext	Sequencing library preparation	TS_RNA	ARD_CCAAOSW_r1	Sequencing and data quality control	ERR1719409	PRJEB6609	European Nucleotide Archive	PRJEB402	http://www.ebi.ac.uk/ena/data/view/PRJEB402	protists; metazoans	ftp.sra.ebi.ac.uk/vol1/fastq/ERR171/009/ERR1719409/ERR1719409_1.fastq.gz;ftp.sra.ebi.ac.uk/vol1/fastq/ERR171/009/ERR1719409/ERR1719409_2.fastq.gz;	ftp.sra.ebi.ac.uk/vol1/err/ERR171/009/ERR1719409
SAMEA2730873	Nucleic acids preparations	Euk_DNA_RNA_ext	Sequencing library preparation	TS_RNA	ARD_CCCAOSW_r1	Sequencing and data quality control	ERR1719273	PRJEB6609	European Nucleotide Archive	PRJEB402	http://www.ebi.ac.uk/ena/data/view/PRJEB402	protists; metazoans	ftp.sra.ebi.ac.uk/vol1/fastq/ERR171/003/ERR1719273/ERR1719273_1.fastq.gz;ftp.sra.ebi.ac.uk/vol1/fastq/ERR171/003/ERR1719273/ERR1719273_2.fastq.gz;	ftp.sra.ebi.ac.uk/vol1/err/ERR171/003/ERR1719273
SAMEA2730869	Nucleic acids preparations	Euk_DNA_RNA_ext	Sequencing library preparation	TS_RNA	ARD_CCDBOSW_r1	Sequencing and data quality control	ERR1719425	PRJEB6609	European Nucleotide Archive	PRJEB402	http://www.ebi.ac.uk/ena/data/view/PRJEB402	protists; metazoans	ftp.sra.ebi.ac.uk/vol1/fastq/ERR171/005/ERR1719425/ERR1719425_1.fastq.gz;ftp.sra.ebi.ac.uk/vol1/fastq/ERR171/005/ERR1719425/ERR1719425_2.fastq.gz;	ftp.sra.ebi.ac.uk/vol1/err/ERR171/005/ERR1719425
SAMEA2730869	Nucleic acids preparations	Euk_DNA_RNA_ext	Sequencing library preparation	TS_RNA	ARD_CCDBOSW_r1	Sequencing and data quality control	ERR1719233	PRJEB6609	European Nucleotide Archive	PRJEB402	http://www.ebi.ac.uk/ena/data/view/PRJEB402	protists; metazoans	ftp.sra.ebi.ac.uk/vol1/fastq/ERR171/003/ERR1719233/ERR1719233_1.fastq.gz;ftp.sra.ebi.ac.uk/vol1/fastq/ERR171/003/ERR1719233/ERR1719233_2.fastq.gz;	ftp.sra.ebi.ac.uk/vol1/err/ERR171/003/ERR1719233
SAMEA2623641	Nucleic acids preparations	Euk_DNA_RNA_ext	Sequencing library preparation	TS_RNA	ARD_CCHAOSW_r1	Sequencing and data quality control	ERR1719199	PRJEB6609	European Nucleotide Archive	PRJEB402	http://www.ebi.ac.uk/ena/data/view/PRJEB402	protists; metazoans	ftp.sra.ebi.ac.uk/vol1/fastq/ERR171/009/ERR1719199/ERR1719199_1.fastq.gz;ftp.sra.ebi.ac.uk/vol1/fastq/ERR171/009/ERR1719199/ERR1719199_2.fastq.gz;	ftp.sra.ebi.ac.uk/vol1/err/ERR171/009/ERR1719199
SAMEA2730594	Nucleic acids preparations	Euk_DNA_RNA_ext	Sequencing library preparation	TS_RNA	ARD_CCIAOSW_r1	Sequencing and data quality control	ERR1719203	PRJEB6609	European Nucleotide Archive	PRJEB402	http://www.ebi.ac.uk/ena/data/view/PRJEB402	protists; metazoans	ftp.sra.ebi.ac.uk/vol1/fastq/ERR171/003/ERR1719203/ERR1719203_1.fastq.gz;ftp.sra.ebi.ac.uk/vol1/fastq/ERR171/003/ERR1719203/ERR1719203_2.fastq.gz;	ftp.sra.ebi.ac.uk/vol1/err/ERR171/003/ERR1719203
SAMEA2731031	Nucleic acids preparations	Euk_DNA_RNA_ext	Sequencing library preparation	TS_RNA	ARD_CCLAOSW_r1	Sequencing and data quality control	ERR1719397	PRJEB6609	European Nucleotide Archive	PRJEB402	http://www.ebi.ac.uk/ena/data/view/PRJEB402	protists; metazoans	ftp.sra.ebi.ac.uk/vol1/fastq/ERR171/007/ERR1719397/ERR1719397_1.fastq.gz;ftp.sra.ebi.ac.uk/vol1/fastq/ERR171/007/ERR1719397/ERR1719397_2.fastq.gz;	ftp.sra.ebi.ac.uk/vol1/err/ERR171/007/ERR1719397
SAMEA2623639	Nucleic acids preparations	Euk_DNA_RNA_ext	Sequencing library preparation	TS_RNA	ARD_CCMAOSW_r1	Sequencing and data quality control	ERR1719183	PRJEB6609	European Nucleotide Archive	PRJEB402	http://www.ebi.ac.uk/ena/data/view/PRJEB402	protists; metazoans	ftp.sra.ebi.ac.uk/vol1/fastq/ERR171/003/ERR1719183/ERR1719183_1.fastq.gz;ftp.sra.ebi.ac.uk/vol1/fastq/ERR171/003/ERR1719183/ERR1719183_2.fastq.gz;	ftp.sra.ebi.ac.uk/vol1/err/ERR171/003/ERR1719183
SAMEA2623723	Nucleic acids preparations	Euk_DNA_RNA_ext	Sequencing library preparation	TS_RNA	ARD_CCQAOSW_r1	Sequencing and data quality control	ERR1719514	PRJEB6609	European Nucleotide Archive	PRJEB402	http://www.ebi.ac.uk/ena/data/view/PRJEB402	protists; metazoans	ftp.sra.ebi.ac.uk/vol1/fastq/ERR171/004/ERR1719514/ERR1719514_1.fastq.gz;ftp.sra.ebi.ac.uk/vol1/fastq/ERR171/004/ERR1719514/ERR1719514_2.fastq.gz;	ftp.sra.ebi.ac.uk/vol1/err/ERR171/004/ERR1719514
SAMEA2623723	Nucleic acids preparations	Euk_DNA_RNA_ext	Sequencing library preparation	TS_RNA	ARD_CCQAOSW_r1	Sequencing and data quality control	ERR1719478	PRJEB6609	European Nucleotide Archive	PRJEB402	http://www.ebi.ac.uk/ena/data/view/PRJEB402	protists; metazoans	ftp.sra.ebi.ac.uk/vol1/fastq/ERR171/008/ERR1719478/ERR1719478_1.fastq.gz;ftp.sra.ebi.ac.uk/vol1/fastq/ERR171/008/ERR1719478/ERR1719478_2.fastq.gz;	ftp.sra.ebi.ac.uk/vol1/err/ERR171/008/ERR1719478
SAMEA2732044	Nucleic acids preparations	Euk_DNA_RNA_ext	Sequencing library preparation	TS_RNA	ARD_CCSAOSW_r1	Sequencing and data quality control	ERR1719338	PRJEB6609	European Nucleotide Archive	PRJEB402	http://www.ebi.ac.uk/ena/data/view/PRJEB402	protists; metazoans	ftp.sra.ebi.ac.uk/vol1/fastq/ERR171/008/ERR1719338/ERR1719338_1.fastq.gz;ftp.sra.ebi.ac.uk/vol1/fastq/ERR171/008/ERR1719338/ERR1719338_2.fastq.gz;	ftp.sra.ebi.ac.uk/vol1/err/ERR171/008/ERR1719338
SAMEA2732044	Nucleic acids preparations	Euk_DNA_RNA_ext	Sequencing library preparation	TS_RNA	ARD_CCSAOSW_r1	Sequencing and data quality control	ERR1719266	PRJEB6609	European Nucleotide Archive	PRJEB402	http://www.ebi.ac.uk/ena/data/view/PRJEB402	protists; metazoans	ftp.sra.ebi.ac.uk/vol1/fastq/ERR171/006/ERR1719266/ERR1719266_1.fastq.gz;ftp.sra.ebi.ac.uk/vol1/fastq/ERR171/006/ERR1719266/ERR1719266_2.fastq.gz;	ftp.sra.ebi.ac.uk/vol1/err/ERR171/006/ERR1719266
SAMEA2731996	Nucleic acids preparations	Euk_DNA_RNA_ext	Sequencing library preparation	TS_RNA	ARD_CCTAOSW_r1	Sequencing and data quality control	ERR1719177	PRJEB6609	European Nucleotide Archive	PRJEB402	http://www.ebi.ac.uk/ena/data/view/PRJEB402	protists; metazoans	ftp.sra.ebi.ac.uk/vol1/fastq/ERR171/007/ERR1719177/ERR1719177_1.fastq.gz;ftp.sra.ebi.ac.uk/vol1/fastq/ERR171/007/ERR1719177/ERR1719177_2.fastq.gz;	ftp.sra.ebi.ac.uk/vol1/err/ERR171/007/ERR1719177
SAMEA2731996	Nucleic acids preparations	Euk_DNA_RNA_ext	Sequencing library preparation	TS_RNA	ARD_CCTAOSW_r1	Sequencing and data quality control	ERR1719280	PRJEB6609	European Nucleotide Archive	PRJEB402	http://www.ebi.ac.uk/ena/data/view/PRJEB402	protists; metazoans	ftp.sra.ebi.ac.uk/vol1/fastq/ERR171/000/ERR1719280/ERR1719280_1.fastq.gz;ftp.sra.ebi.ac.uk/vol1/fastq/ERR171/000/ERR1719280/ERR1719280_2.fastq.gz;	ftp.sra.ebi.ac.uk/vol1/err/ERR171/000/ERR1719280
SAMEA2623721	Nucleic acids preparations	Euk_DNA_RNA_ext	Sequencing library preparation	TS_RNA	ARD_CCVAOSW_r1	Sequencing and data quality control	ERR1719366	PRJEB6609	European Nucleotide Archive	PRJEB402	http://www.ebi.ac.uk/ena/data/view/PRJEB402	protists; metazoans	ftp.sra.ebi.ac.uk/vol1/fastq/ERR171/006/ERR1719366/ERR1719366_1.fastq.gz;ftp.sra.ebi.ac.uk/vol1/fastq/ERR171/006/ERR1719366/ERR1719366_2.fastq.gz;	ftp.sra.ebi.ac.uk/vol1/err/ERR171/006/ERR1719366
SAMEA2623721	Nucleic acids preparations	Euk_DNA_RNA_ext	Sequencing library preparation	TS_RNA	ARD_CCVAOSW_r1	Sequencing and data quality control	ERR1719163	PRJEB6609	European Nucleotide Archive	PRJEB402	http://www.ebi.ac.uk/ena/data/view/PRJEB402	protists; metazoans	ftp.sra.ebi.ac.uk/vol1/fastq/ERR171/003/ERR1719163/ERR1719163_1.fastq.gz;ftp.sra.ebi.ac.uk/vol1/fastq/ERR171/003/ERR1719163/ERR1719163_2.fastq.gz;	ftp.sra.ebi.ac.uk/vol1/err/ERR171/003/ERR1719163
SAMEA2731634	Nucleic acids preparations	Euk_DNA_RNA_ext	Sequencing library preparation	TS_RNA	ARD_CDDAOSW_r1	Sequencing and data quality control	ERR1719189	PRJEB6609	European Nucleotide Archive	PRJEB402	http://www.ebi.ac.uk/ena/data/view/PRJEB402	protists; metazoans	ftp.sra.ebi.ac.uk/vol1/fastq/ERR171/009/ERR1719189/ERR1719189_1.fastq.gz;ftp.sra.ebi.ac.uk/vol1/fastq/ERR171/009/ERR1719189/ERR1719189_2.fastq.gz;	ftp.sra.ebi.ac.uk/vol1/err/ERR171/009/ERR1719189
SAMEA2732099	Nucleic acids preparations	Euk_DNA_RNA_ext	Sequencing library preparation	TS_RNA	ARD_CDEBOSW_r1	Sequencing and data quality control	ERR1719289	PRJEB6609	European Nucleotide Archive	PRJEB402	http://www.ebi.ac.uk/ena/data/view/PRJEB402	protists; metazoans	ftp.sra.ebi.ac.uk/vol1/fastq/ERR171/009/ERR1719289/ERR1719289_1.fastq.gz;ftp.sra.ebi.ac.uk/vol1/fastq/ERR171/009/ERR1719289/ERR1719289_2.fastq.gz;	ftp.sra.ebi.ac.uk/vol1/err/ERR171/009/ERR1719289
SAMEA2732099	Nucleic acids preparations	Euk_DNA_RNA_ext	Sequencing library preparation	TS_RNA	ARD_CDEBOSW_r1	Sequencing and data quality control	ERR1719193	PRJEB6609	European Nucleotide Archive	PRJEB402	http://www.ebi.ac.uk/ena/data/view/PRJEB402	protists; metazoans	ftp.sra.ebi.ac.uk/vol1/fastq/ERR171/003/ERR1719193/ERR1719193_1.fastq.gz;ftp.sra.ebi.ac.uk/vol1/fastq/ERR171/003/ERR1719193/ERR1719193_2.fastq.gz;	ftp.sra.ebi.ac.uk/vol1/err/ERR171/003/ERR1719193
SAMEA2623741	Nucleic acids preparations	Euk_DNA_RNA_ext	Sequencing library preparation	TS_RNA	ARD_CDFAOSW_r1	Sequencing and data quality control	ERR1719238	PRJEB6609	European Nucleotide Archive	PRJEB402	http://www.ebi.ac.uk/ena/data/view/PRJEB402	protists; metazoans	ftp.sra.ebi.ac.uk/vol1/fastq/ERR171/008/ERR1719238/ERR1719238_1.fastq.gz;ftp.sra.ebi.ac.uk/vol1/fastq/ERR171/008/ERR1719238/ERR1719238_2.fastq.gz;	ftp.sra.ebi.ac.uk/vol1/err/ERR171/008/ERR1719238
SAMEA2623839	Nucleic acids preparations	Euk_DNA_RNA_ext	Sequencing library preparation	TS_RNA	ARD_CDRAOSW_r1	Sequencing and data quality control	ERR1719467	PRJEB6609	European Nucleotide Archive	PRJEB402	http://www.ebi.ac.uk/ena/data/view/PRJEB402	protists; metazoans	ftp.sra.ebi.ac.uk/vol1/fastq/ERR171/007/ERR1719467/ERR1719467_1.fastq.gz;ftp.sra.ebi.ac.uk/vol1/fastq/ERR171/007/ERR1719467/ERR1719467_2.fastq.gz;	ftp.sra.ebi.ac.uk/vol1/err/ERR171/007/ERR1719467
SAMEA2732005	Nucleic acids preparations	Euk_DNA_RNA_ext	Sequencing library preparation	TS_RNA	ARD_CDTAOSW_r1	Sequencing and data quality control	ERR1719278	PRJEB6609	European Nucleotide Archive	PRJEB402	http://www.ebi.ac.uk/ena/data/view/PRJEB402	protists; metazoans	ftp.sra.ebi.ac.uk/vol1/fastq/ERR171/008/ERR1719278/ERR1719278_1.fastq.gz;ftp.sra.ebi.ac.uk/vol1/fastq/ERR171/008/ERR1719278/ERR1719278_2.fastq.gz;	ftp.sra.ebi.ac.uk/vol1/err/ERR171/008/ERR1719278
SAMEA2732073	Nucleic acids preparations	Euk_DNA_RNA_ext	Sequencing library preparation	TS_RNA	ARD_CDVBOSW_r1	Sequencing and data quality control	ERR1719430	PRJEB6609	European Nucleotide Archive	PRJEB402	http://www.ebi.ac.uk/ena/data/view/PRJEB402	protists; metazoans	ftp.sra.ebi.ac.uk/vol1/fastq/ERR171/000/ERR1719430/ERR1719430_1.fastq.gz;ftp.sra.ebi.ac.uk/vol1/fastq/ERR171/000/ERR1719430/ERR1719430_2.fastq.gz;	ftp.sra.ebi.ac.uk/vol1/err/ERR171/000/ERR1719430
SAMEA2623881	Nucleic acids preparations	Euk_DNA_RNA_ext	Sequencing library preparation	TS_RNA	ARD_CECAOSW_r1	Sequencing and data quality control	ERR1719337	PRJEB6609	European Nucleotide Archive	PRJEB402	http://www.ebi.ac.uk/ena/data/view/PRJEB402	protists; metazoans	ftp.sra.ebi.ac.uk/vol1/fastq/ERR171/007/ERR1719337/ERR1719337_1.fastq.gz;ftp.sra.ebi.ac.uk/vol1/fastq/ERR171/007/ERR1719337/ERR1719337_2.fastq.gz;	ftp.sra.ebi.ac.uk/vol1/err/ERR171/007/ERR1719337
SAMEA2623881	Nucleic acids preparations	Euk_DNA_RNA_ext	Sequencing library preparation	TS_RNA	ARD_CECAOSW_r1	Sequencing and data quality control	ERR1719371	PRJEB6609	European Nucleotide Archive	PRJEB402	http://www.ebi.ac.uk/ena/data/view/PRJEB402	protists; metazoans	ftp.sra.ebi.ac.uk/vol1/fastq/ERR171/001/ERR1719371/ERR1719371_1.fastq.gz;ftp.sra.ebi.ac.uk/vol1/fastq/ERR171/001/ERR1719371/ERR1719371_2.fastq.gz;	ftp.sra.ebi.ac.uk/vol1/err/ERR171/001/ERR1719371
SAMEA2623861	Nucleic acids preparations	Euk_DNA_RNA_ext	Sequencing library preparation	TS_RNA	ARD_CEDAOSW_r1	Sequencing and data quality control	ERR1719440	PRJEB6609	European Nucleotide Archive	PRJEB402	http://www.ebi.ac.uk/ena/data/view/PRJEB402	protists; metazoans	ftp.sra.ebi.ac.uk/vol1/fastq/ERR171/000/ERR1719440/ERR1719440_1.fastq.gz;ftp.sra.ebi.ac.uk/vol1/fastq/ERR171/000/ERR1719440/ERR1719440_2.fastq.gz;	ftp.sra.ebi.ac.uk/vol1/err/ERR171/000/ERR1719440
SAMEA2732056	Nucleic acids preparations	Euk_DNA_RNA_ext	Sequencing library preparation	TS_RNA	ARD_CEFAOSW_r1	Sequencing and data quality control	ERR1719220	PRJEB6609	European Nucleotide Archive	PRJEB402	http://www.ebi.ac.uk/ena/data/view/PRJEB402	protists; metazoans	ftp.sra.ebi.ac.uk/vol1/fastq/ERR171/000/ERR1719220/ERR1719220_1.fastq.gz;ftp.sra.ebi.ac.uk/vol1/fastq/ERR171/000/ERR1719220/ERR1719220_2.fastq.gz;	ftp.sra.ebi.ac.uk/vol1/err/ERR171/000/ERR1719220
SAMEA2732052	Nucleic acids preparations	Euk_DNA_RNA_ext	Sequencing library preparation	TS_RNA	ARD_CEGAOSW_r1	Sequencing and data quality control	ERR1719370	PRJEB6609	European Nucleotide Archive	PRJEB402	http://www.ebi.ac.uk/ena/data/view/PRJEB402	protists; metazoans	ftp.sra.ebi.ac.uk/vol1/fastq/ERR171/000/ERR1719370/ERR1719370_1.fastq.gz;ftp.sra.ebi.ac.uk/vol1/fastq/ERR171/000/ERR1719370/ERR1719370_2.fastq.gz;	ftp.sra.ebi.ac.uk/vol1/err/ERR171/000/ERR1719370
SAMEA2623859	Nucleic acids preparations	Euk_DNA_RNA_ext	Sequencing library preparation	TS_RNA	ARD_CEHAOSW_r1	Sequencing and data quality control	ERR1719454	PRJEB6609	European Nucleotide Archive	PRJEB402	http://www.ebi.ac.uk/ena/data/view/PRJEB402	protists; metazoans	ftp.sra.ebi.ac.uk/vol1/fastq/ERR171/004/ERR1719454/ERR1719454_1.fastq.gz;ftp.sra.ebi.ac.uk/vol1/fastq/ERR171/004/ERR1719454/ERR1719454_2.fastq.gz;	ftp.sra.ebi.ac.uk/vol1/err/ERR171/004/ERR1719454
SAMEA2621048	Nucleic acids preparations	Euk_DNA_RNA_ext	Sequencing library preparation	TS_RNA	ARD_CEIAOSW_r1	Sequencing and data quality control	ERR1719269	PRJEB6609	European Nucleotide Archive	PRJEB402	http://www.ebi.ac.uk/ena/data/view/PRJEB402	protists; metazoans	ftp.sra.ebi.ac.uk/vol1/fastq/ERR171/009/ERR1719269/ERR1719269_1.fastq.gz;ftp.sra.ebi.ac.uk/vol1/fastq/ERR171/009/ERR1719269/ERR1719269_2.fastq.gz;	ftp.sra.ebi.ac.uk/vol1/err/ERR171/009/ERR1719269
SAMEA2621048	Nucleic acids preparations	Euk_DNA_RNA_ext	Sequencing library preparation	TS_RNA	ARD_CEIAOSW_r1	Sequencing and data quality control	ERR1719271	PRJEB6609	European Nucleotide Archive	PRJEB402	http://www.ebi.ac.uk/ena/data/view/PRJEB402	protists; metazoans	ftp.sra.ebi.ac.uk/vol1/fastq/ERR171/001/ERR1719271/ERR1719271_1.fastq.gz;ftp.sra.ebi.ac.uk/vol1/fastq/ERR171/001/ERR1719271/ERR1719271_2.fastq.gz;	ftp.sra.ebi.ac.uk/vol1/err/ERR171/001/ERR1719271
SAMEA2623817	Nucleic acids preparations	Euk_DNA_RNA_ext	Sequencing library preparation	TS_RNA	ARD_CEKAOSW_r1	Sequencing and data quality control	ERR1719258	PRJEB6609	European Nucleotide Archive	PRJEB402	http://www.ebi.ac.uk/ena/data/view/PRJEB402	protists; metazoans	ftp.sra.ebi.ac.uk/vol1/fastq/ERR171/008/ERR1719258/ERR1719258_1.fastq.gz;ftp.sra.ebi.ac.uk/vol1/fastq/ERR171/008/ERR1719258/ERR1719258_2.fastq.gz;	ftp.sra.ebi.ac.uk/vol1/err/ERR171/008/ERR1719258
SAMEA2732095	Nucleic acids preparations	Euk_DNA_RNA_ext	Sequencing library preparation	TS_RNA	ARD_CELAOSW_r1	Sequencing and data quality control	ERR1719382	PRJEB6609	European Nucleotide Archive	PRJEB402	http://www.ebi.ac.uk/ena/data/view/PRJEB402	protists; metazoans	ftp.sra.ebi.ac.uk/vol1/fastq/ERR171/002/ERR1719382/ERR1719382_1.fastq.gz;ftp.sra.ebi.ac.uk/vol1/fastq/ERR171/002/ERR1719382/ERR1719382_2.fastq.gz;	ftp.sra.ebi.ac.uk/vol1/err/ERR171/002/ERR1719382
SAMEA2731788	Nucleic acids preparations	Euk_DNA_RNA_ext	Sequencing library preparation	TS_RNA	ARD_CEMAOSW_r1	Sequencing and data quality control	ERR1719400	PRJEB6609	European Nucleotide Archive	PRJEB402	http://www.ebi.ac.uk/ena/data/view/PRJEB402	protists; metazoans	ftp.sra.ebi.ac.uk/vol1/fastq/ERR171/000/ERR1719400/ERR1719400_1.fastq.gz;ftp.sra.ebi.ac.uk/vol1/fastq/ERR171/000/ERR1719400/ERR1719400_2.fastq.gz;	ftp.sra.ebi.ac.uk/vol1/err/ERR171/000/ERR1719400
SAMEA2731784	Nucleic acids preparations	Euk_DNA_RNA_ext	Sequencing library preparation	TS_RNA	ARD_CENAOSW_r1	Sequencing and data quality control	ERR1719209	PRJEB6609	European Nucleotide Archive	PRJEB402	http://www.ebi.ac.uk/ena/data/view/PRJEB402	protists; metazoans	ftp.sra.ebi.ac.uk/vol1/fastq/ERR171/009/ERR1719209/ERR1719209_1.fastq.gz;ftp.sra.ebi.ac.uk/vol1/fastq/ERR171/009/ERR1719209/ERR1719209_2.fastq.gz;	ftp.sra.ebi.ac.uk/vol1/err/ERR171/009/ERR1719209
SAMEA2624011	Nucleic acids preparations	Euk_DNA_RNA_ext	Sequencing library preparation	TS_RNA	ARD_CEQAOSW_r1	Sequencing and data quality control	ERR1719506	PRJEB6609	European Nucleotide Archive	PRJEB402	http://www.ebi.ac.uk/ena/data/view/PRJEB402	protists; metazoans	ftp.sra.ebi.ac.uk/vol1/fastq/ERR171/006/ERR1719506/ERR1719506_1.fastq.gz;ftp.sra.ebi.ac.uk/vol1/fastq/ERR171/006/ERR1719506/ERR1719506_2.fastq.gz;	ftp.sra.ebi.ac.uk/vol1/err/ERR171/006/ERR1719506
SAMEA2624009	Nucleic acids preparations	Euk_DNA_RNA_ext	Sequencing library preparation	TS_RNA	ARD_CETAOSW_r1	Sequencing and data quality control	ERR1719174	PRJEB6609	European Nucleotide Archive	PRJEB402	http://www.ebi.ac.uk/ena/data/view/PRJEB402	protists; metazoans	ftp.sra.ebi.ac.uk/vol1/fastq/ERR171/004/ERR1719174/ERR1719174_1.fastq.gz;ftp.sra.ebi.ac.uk/vol1/fastq/ERR171/004/ERR1719174/ERR1719174_2.fastq.gz;	ftp.sra.ebi.ac.uk/vol1/err/ERR171/004/ERR1719174
SAMEA2623901	Nucleic acids preparations	Euk_DNA_RNA_ext	Sequencing library preparation	TS_RNA	ARD_CEVAOSW_r1	Sequencing and data quality control	ERR1719353	PRJEB6609	European Nucleotide Archive	PRJEB402	http://www.ebi.ac.uk/ena/data/view/PRJEB402	protists; metazoans	ftp.sra.ebi.ac.uk/vol1/fastq/ERR171/003/ERR1719353/ERR1719353_1.fastq.gz;ftp.sra.ebi.ac.uk/vol1/fastq/ERR171/003/ERR1719353/ERR1719353_2.fastq.gz;	ftp.sra.ebi.ac.uk/vol1/err/ERR171/003/ERR1719353
SAMEA2731859	Nucleic acids preparations	Euk_DNA_RNA_ext	Sequencing library preparation	TS_RNA	ARD_CFAAOSW_r1	Sequencing and data quality control	ERR1719362	PRJEB6609	European Nucleotide Archive	PRJEB402	http://www.ebi.ac.uk/ena/data/view/PRJEB402	protists; metazoans	ftp.sra.ebi.ac.uk/vol1/fastq/ERR171/002/ERR1719362/ERR1719362_1.fastq.gz;ftp.sra.ebi.ac.uk/vol1/fastq/ERR171/002/ERR1719362/ERR1719362_2.fastq.gz;	ftp.sra.ebi.ac.uk/vol1/err/ERR171/002/ERR1719362
SAMEA2731672	Nucleic acids preparations	Euk_DNA_RNA_ext	Sequencing library preparation	TS_RNA	ARD_CFBAOSW_r1	Sequencing and data quality control	ERR1719239	PRJEB6609	European Nucleotide Archive	PRJEB402	http://www.ebi.ac.uk/ena/data/view/PRJEB402	protists; metazoans	ftp.sra.ebi.ac.uk/vol1/fastq/ERR171/009/ERR1719239/ERR1719239_1.fastq.gz;ftp.sra.ebi.ac.uk/vol1/fastq/ERR171/009/ERR1719239/ERR1719239_2.fastq.gz;	ftp.sra.ebi.ac.uk/vol1/err/ERR171/009/ERR1719239
SAMEA2623899	Nucleic acids preparations	Euk_DNA_RNA_ext	Sequencing library preparation	TS_RNA	ARD_CFCAOSW_r1	Sequencing and data quality control	ERR1719331	PRJEB6609	European Nucleotide Archive	PRJEB402	http://www.ebi.ac.uk/ena/data/view/PRJEB402	protists; metazoans	ftp.sra.ebi.ac.uk/vol1/fastq/ERR171/001/ERR1719331/ERR1719331_1.fastq.gz;ftp.sra.ebi.ac.uk/vol1/fastq/ERR171/001/ERR1719331/ERR1719331_2.fastq.gz;	ftp.sra.ebi.ac.uk/vol1/err/ERR171/001/ERR1719331
SAMEA2732299	Nucleic acids preparations	Euk_DNA_RNA_ext	Sequencing library preparation	TS_RNA	ARD_CFEAOSW_r1	Sequencing and data quality control	ERR1719330	PRJEB6609	European Nucleotide Archive	PRJEB402	http://www.ebi.ac.uk/ena/data/view/PRJEB402	protists; metazoans	ftp.sra.ebi.ac.uk/vol1/fastq/ERR171/000/ERR1719330/ERR1719330_1.fastq.gz;ftp.sra.ebi.ac.uk/vol1/fastq/ERR171/000/ERR1719330/ERR1719330_2.fastq.gz;	ftp.sra.ebi.ac.uk/vol1/err/ERR171/000/ERR1719330
SAMEA2732299	Nucleic acids preparations	Euk_DNA_RNA_ext	Sequencing library preparation	TS_RNA	ARD_CFEAOSW_r1	Sequencing and data quality control	ERR1719512	PRJEB6609	European Nucleotide Archive	PRJEB402	http://www.ebi.ac.uk/ena/data/view/PRJEB402	protists; metazoans	ftp.sra.ebi.ac.uk/vol1/fastq/ERR171/002/ERR1719512/ERR1719512_1.fastq.gz;ftp.sra.ebi.ac.uk/vol1/fastq/ERR171/002/ERR1719512/ERR1719512_2.fastq.gz;	ftp.sra.ebi.ac.uk/vol1/err/ERR171/002/ERR1719512
SAMEA2732231	Nucleic acids preparations	Euk_DNA_RNA_ext	Sequencing library preparation	TS_RNA	ARD_CFFAOSW_r1	Sequencing and data quality control	ERR1719376	PRJEB6609	European Nucleotide Archive	PRJEB402	http://www.ebi.ac.uk/ena/data/view/PRJEB402	protists; metazoans	ftp.sra.ebi.ac.uk/vol1/fastq/ERR171/006/ERR1719376/ERR1719376_1.fastq.gz;ftp.sra.ebi.ac.uk/vol1/fastq/ERR171/006/ERR1719376/ERR1719376_2.fastq.gz;	ftp.sra.ebi.ac.uk/vol1/err/ERR171/006/ERR1719376
SAMEA2732231	Nucleic acids preparations	Euk_DNA_RNA_ext	Sequencing library preparation	TS_RNA	ARD_CFFAOSW_r1	Sequencing and data quality control	ERR1719489	PRJEB6609	European Nucleotide Archive	PRJEB402	http://www.ebi.ac.uk/ena/data/view/PRJEB402	protists; metazoans	ftp.sra.ebi.ac.uk/vol1/fastq/ERR171/009/ERR1719489/ERR1719489_1.fastq.gz;ftp.sra.ebi.ac.uk/vol1/fastq/ERR171/009/ERR1719489/ERR1719489_2.fastq.gz;	ftp.sra.ebi.ac.uk/vol1/err/ERR171/009/ERR1719489
SAMEA2732344	Nucleic acids preparations	Euk_DNA_RNA_ext	Sequencing library preparation	TS_RNA	ARD_CFKAOSW_r1	Sequencing and data quality control	ERR1719431	PRJEB6609	European Nucleotide Archive	PRJEB402	http://www.ebi.ac.uk/ena/data/view/PRJEB402	protists; metazoans	ftp.sra.ebi.ac.uk/vol1/fastq/ERR171/001/ERR1719431/ERR1719431_1.fastq.gz;ftp.sra.ebi.ac.uk/vol1/fastq/ERR171/001/ERR1719431/ERR1719431_2.fastq.gz;	ftp.sra.ebi.ac.uk/vol1/err/ERR171/001/ERR1719431
SAMEA2732344	Nucleic acids preparations	Euk_DNA_RNA_ext	Sequencing library preparation	TS_RNA	ARD_CFKAOSW_r1	Sequencing and data quality control	ERR1719435	PRJEB6609	European Nucleotide Archive	PRJEB402	http://www.ebi.ac.uk/ena/data/view/PRJEB402	protists; metazoans	ftp.sra.ebi.ac.uk/vol1/fastq/ERR171/005/ERR1719435/ERR1719435_1.fastq.gz;ftp.sra.ebi.ac.uk/vol1/fastq/ERR171/005/ERR1719435/ERR1719435_2.fastq.gz;	ftp.sra.ebi.ac.uk/vol1/err/ERR171/005/ERR1719435
SAMEA2623948	Nucleic acids preparations	Euk_DNA_RNA_ext	Sequencing library preparation	TS_RNA	ARD_CFPAOSW_r1	Sequencing and data quality control	ERR1719398	PRJEB6609	European Nucleotide Archive	PRJEB402	http://www.ebi.ac.uk/ena/data/view/PRJEB402	protists; metazoans	ftp.sra.ebi.ac.uk/vol1/fastq/ERR171/008/ERR1719398/ERR1719398_1.fastq.gz;ftp.sra.ebi.ac.uk/vol1/fastq/ERR171/008/ERR1719398/ERR1719398_2.fastq.gz;	ftp.sra.ebi.ac.uk/vol1/err/ERR171/008/ERR1719398
SAMEA2623948	Nucleic acids preparations	Euk_DNA_RNA_ext	Sequencing library preparation	TS_RNA	ARD_CFPAOSW_r1	Sequencing and data quality control	ERR1719305	PRJEB6609	European Nucleotide Archive	PRJEB402	http://www.ebi.ac.uk/ena/data/view/PRJEB402	protists; metazoans	ftp.sra.ebi.ac.uk/vol1/fastq/ERR171/005/ERR1719305/ERR1719305_1.fastq.gz;ftp.sra.ebi.ac.uk/vol1/fastq/ERR171/005/ERR1719305/ERR1719305_2.fastq.gz;	ftp.sra.ebi.ac.uk/vol1/err/ERR171/005/ERR1719305
SAMEA2623946	Nucleic acids preparations	Euk_DNA_RNA_ext	Sequencing library preparation	TS_RNA	ARD_CFQAOSW_r1	Sequencing and data quality control	ERR1719417	PRJEB6609	European Nucleotide Archive	PRJEB402	http://www.ebi.ac.uk/ena/data/view/PRJEB402	protists; metazoans	ftp.sra.ebi.ac.uk/vol1/fastq/ERR171/007/ERR1719417/ERR1719417_1.fastq.gz;ftp.sra.ebi.ac.uk/vol1/fastq/ERR171/007/ERR1719417/ERR1719417_2.fastq.gz;	ftp.sra.ebi.ac.uk/vol1/err/ERR171/007/ERR1719417
SAMEA2623946	Nucleic acids preparations	Euk_DNA_RNA_ext	Sequencing library preparation	TS_RNA	ARD_CFQAOSW_r1	Sequencing and data quality control	ERR1719178	PRJEB6609	European Nucleotide Archive	PRJEB402	http://www.ebi.ac.uk/ena/data/view/PRJEB402	protists; metazoans	ftp.sra.ebi.ac.uk/vol1/fastq/ERR171/008/ERR1719178/ERR1719178_1.fastq.gz;ftp.sra.ebi.ac.uk/vol1/fastq/ERR171/008/ERR1719178/ERR1719178_2.fastq.gz;	ftp.sra.ebi.ac.uk/vol1/err/ERR171/008/ERR1719178
SAMEA2623958	Nucleic acids preparations	Euk_DNA_RNA_ext	Sequencing library preparation	TS_RNA	ARD_CFRAOSW_r1	Sequencing and data quality control	ERR1719426	PRJEB6609	European Nucleotide Archive	PRJEB402	http://www.ebi.ac.uk/ena/data/view/PRJEB402	protists; metazoans	ftp.sra.ebi.ac.uk/vol1/fastq/ERR171/006/ERR1719426/ERR1719426_1.fastq.gz;ftp.sra.ebi.ac.uk/vol1/fastq/ERR171/006/ERR1719426/ERR1719426_2.fastq.gz;	ftp.sra.ebi.ac.uk/vol1/err/ERR171/006/ERR1719426
SAMEA2623958	Nucleic acids preparations	Euk_DNA_RNA_ext	Sequencing library preparation	TS_RNA	ARD_CFRAOSW_r1	Sequencing and data quality control	ERR1719247	PRJEB6609	European Nucleotide Archive	PRJEB402	http://www.ebi.ac.uk/ena/data/view/PRJEB402	protists; metazoans	ftp.sra.ebi.ac.uk/vol1/fastq/ERR171/007/ERR1719247/ERR1719247_1.fastq.gz;ftp.sra.ebi.ac.uk/vol1/fastq/ERR171/007/ERR1719247/ERR1719247_2.fastq.gz;	ftp.sra.ebi.ac.uk/vol1/err/ERR171/007/ERR1719247
SAMEA2623961	Nucleic acids preparations	Euk_DNA_RNA_ext	Sequencing library preparation	TS_RNA	ARD_CFSAOSW_r1	Sequencing and data quality control	ERR1719237	PRJEB6609	European Nucleotide Archive	PRJEB402	http://www.ebi.ac.uk/ena/data/view/PRJEB402	protists; metazoans	ftp.sra.ebi.ac.uk/vol1/fastq/ERR171/007/ERR1719237/ERR1719237_1.fastq.gz;ftp.sra.ebi.ac.uk/vol1/fastq/ERR171/007/ERR1719237/ERR1719237_2.fastq.gz;	ftp.sra.ebi.ac.uk/vol1/err/ERR171/007/ERR1719237
SAMEA2623961	Nucleic acids preparations	Euk_DNA_RNA_ext	Sequencing library preparation	TS_RNA	ARD_CFSAOSW_r1	Sequencing and data quality control	ERR1719275	PRJEB6609	European Nucleotide Archive	PRJEB402	http://www.ebi.ac.uk/ena/data/view/PRJEB402	protists; metazoans	ftp.sra.ebi.ac.uk/vol1/fastq/ERR171/005/ERR1719275/ERR1719275_1.fastq.gz;ftp.sra.ebi.ac.uk/vol1/fastq/ERR171/005/ERR1719275/ERR1719275_2.fastq.gz;	ftp.sra.ebi.ac.uk/vol1/err/ERR171/005/ERR1719275
SAMEA2731893	Nucleic acids preparations	Euk_DNA_RNA_ext	Sequencing library preparation	TS_RNA	ARD_CFTAOSW_r1	Sequencing and data quality control	ERR1719458	PRJEB6609	European Nucleotide Archive	PRJEB402	http://www.ebi.ac.uk/ena/data/view/PRJEB402	protists; metazoans	ftp.sra.ebi.ac.uk/vol1/fastq/ERR171/008/ERR1719458/ERR1719458_1.fastq.gz;ftp.sra.ebi.ac.uk/vol1/fastq/ERR171/008/ERR1719458/ERR1719458_2.fastq.gz;	ftp.sra.ebi.ac.uk/vol1/err/ERR171/008/ERR1719458
SAMEA2731893	Nucleic acids preparations	Euk_DNA_RNA_ext	Sequencing library preparation	TS_RNA	ARD_CFTAOSW_r1	Sequencing and data quality control	ERR1719490	PRJEB6609	European Nucleotide Archive	PRJEB402	http://www.ebi.ac.uk/ena/data/view/PRJEB402	protists; metazoans	ftp.sra.ebi.ac.uk/vol1/fastq/ERR171/000/ERR1719490/ERR1719490_1.fastq.gz;ftp.sra.ebi.ac.uk/vol1/fastq/ERR171/000/ERR1719490/ERR1719490_2.fastq.gz;	ftp.sra.ebi.ac.uk/vol1/err/ERR171/000/ERR1719490
SAMEA2623954	Nucleic acids preparations	Euk_DNA_RNA_ext	Sequencing library preparation	TS_RNA	ARD_CFXAOSW_r1	Sequencing and data quality control	ERR1719472	PRJEB6609	European Nucleotide Archive	PRJEB402	http://www.ebi.ac.uk/ena/data/view/PRJEB402	protists; metazoans	ftp.sra.ebi.ac.uk/vol1/fastq/ERR171/002/ERR1719472/ERR1719472_1.fastq.gz;ftp.sra.ebi.ac.uk/vol1/fastq/ERR171/002/ERR1719472/ERR1719472_2.fastq.gz;	ftp.sra.ebi.ac.uk/vol1/err/ERR171/002/ERR1719472
SAMEA2623954	Nucleic acids preparations	Euk_DNA_RNA_ext	Sequencing library preparation	TS_RNA	ARD_CFXAOSW_r1	Sequencing and data quality control	ERR1719460	PRJEB6609	European Nucleotide Archive	PRJEB402	http://www.ebi.ac.uk/ena/data/view/PRJEB402	protists; metazoans	ftp.sra.ebi.ac.uk/vol1/fastq/ERR171/000/ERR1719460/ERR1719460_1.fastq.gz;ftp.sra.ebi.ac.uk/vol1/fastq/ERR171/000/ERR1719460/ERR1719460_2.fastq.gz;	ftp.sra.ebi.ac.uk/vol1/err/ERR171/000/ERR1719460
SAMEA2731730	Nucleic acids preparations	Euk_DNA_RNA_ext	Sequencing library preparation	TS_RNA	ARD_CGCAOSW_r1	Sequencing and data quality control	ERR1719151	PRJEB6609	European Nucleotide Archive	PRJEB402	http://www.ebi.ac.uk/ena/data/view/PRJEB402	protists; metazoans	ftp.sra.ebi.ac.uk/vol1/fastq/ERR171/001/ERR1719151/ERR1719151_1.fastq.gz;ftp.sra.ebi.ac.uk/vol1/fastq/ERR171/001/ERR1719151/ERR1719151_2.fastq.gz;	ftp.sra.ebi.ac.uk/vol1/err/ERR171/001/ERR1719151
SAMEA2731730	Nucleic acids preparations	Euk_DNA_RNA_ext	Sequencing library preparation	TS_RNA	ARD_CGCAOSW_r1	Sequencing and data quality control	ERR1719264	PRJEB6609	European Nucleotide Archive	PRJEB402	http://www.ebi.ac.uk/ena/data/view/PRJEB402	protists; metazoans	ftp.sra.ebi.ac.uk/vol1/fastq/ERR171/004/ERR1719264/ERR1719264_1.fastq.gz;ftp.sra.ebi.ac.uk/vol1/fastq/ERR171/004/ERR1719264/ERR1719264_2.fastq.gz;	ftp.sra.ebi.ac.uk/vol1/err/ERR171/004/ERR1719264
SAMEA2731729	Nucleic acids preparations	Euk_DNA_RNA_ext	Sequencing library preparation	TS_RNA	ARD_CGDAOSW_r1	Sequencing and data quality control	ERR1719339	PRJEB6609	European Nucleotide Archive	PRJEB402	http://www.ebi.ac.uk/ena/data/view/PRJEB402	protists; metazoans	ftp.sra.ebi.ac.uk/vol1/fastq/ERR171/009/ERR1719339/ERR1719339_1.fastq.gz;ftp.sra.ebi.ac.uk/vol1/fastq/ERR171/009/ERR1719339/ERR1719339_2.fastq.gz;	ftp.sra.ebi.ac.uk/vol1/err/ERR171/009/ERR1719339
SAMEA2731729	Nucleic acids preparations	Euk_DNA_RNA_ext	Sequencing library preparation	TS_RNA	ARD_CGDAOSW_r1	Sequencing and data quality control	ERR1719341	PRJEB6609	European Nucleotide Archive	PRJEB402	http://www.ebi.ac.uk/ena/data/view/PRJEB402	protists; metazoans	ftp.sra.ebi.ac.uk/vol1/fastq/ERR171/001/ERR1719341/ERR1719341_1.fastq.gz;ftp.sra.ebi.ac.uk/vol1/fastq/ERR171/001/ERR1719341/ERR1719341_2.fastq.gz;	ftp.sra.ebi.ac.uk/vol1/err/ERR171/001/ERR1719341
SAMEA2623985	Nucleic acids preparations	Euk_DNA_RNA_ext	Sequencing library preparation	TS_RNA	ARD_CGEAOSW_r1	Sequencing and data quality control	ERR1719201	PRJEB6609	European Nucleotide Archive	PRJEB402	http://www.ebi.ac.uk/ena/data/view/PRJEB402	protists; metazoans	ftp.sra.ebi.ac.uk/vol1/fastq/ERR171/001/ERR1719201/ERR1719201_1.fastq.gz;ftp.sra.ebi.ac.uk/vol1/fastq/ERR171/001/ERR1719201/ERR1719201_2.fastq.gz;	ftp.sra.ebi.ac.uk/vol1/err/ERR171/001/ERR1719201
SAMEA2623985	Nucleic acids preparations	Euk_DNA_RNA_ext	Sequencing library preparation	TS_RNA	ARD_CGEAOSW_r1	Sequencing and data quality control	ERR1719182	PRJEB6609	European Nucleotide Archive	PRJEB402	http://www.ebi.ac.uk/ena/data/view/PRJEB402	protists; metazoans	ftp.sra.ebi.ac.uk/vol1/fastq/ERR171/002/ERR1719182/ERR1719182_1.fastq.gz;ftp.sra.ebi.ac.uk/vol1/fastq/ERR171/002/ERR1719182/ERR1719182_2.fastq.gz;	ftp.sra.ebi.ac.uk/vol1/err/ERR171/002/ERR1719182
SAMEA2621470	Nucleic acids preparations	Euk_DNA_RNA_ext	Sequencing library preparation	TS_RNA	ARD_CGFAOSW_r1	Sequencing and data quality control	ERR1740125	PRJEB6609	European Nucleotide Archive	PRJEB402	http://www.ebi.ac.uk/ena/data/view/PRJEB402	protists; metazoans	ftp.sra.ebi.ac.uk/vol1/fastq/ERR174/005/ERR1740125/ERR1740125_1.fastq.gz;ftp.sra.ebi.ac.uk/vol1/fastq/ERR174/005/ERR1740125/ERR1740125_2.fastq.gz;	ftp.sra.ebi.ac.uk/vol1/err/ERR174/005/ERR1740125
SAMEA2621470	Nucleic acids preparations	Euk_DNA_RNA_ext	Sequencing library preparation	TS_RNA	ARD_CGFAOSW_r1	Sequencing and data quality control	ERR1740126	PRJEB6609	European Nucleotide Archive	PRJEB402	http://www.ebi.ac.uk/ena/data/view/PRJEB402	protists; metazoans	ftp.sra.ebi.ac.uk/vol1/fastq/ERR174/006/ERR1740126/ERR1740126_1.fastq.gz;ftp.sra.ebi.ac.uk/vol1/fastq/ERR174/006/ERR1740126/ERR1740126_2.fastq.gz;	ftp.sra.ebi.ac.uk/vol1/err/ERR174/006/ERR1740126
SAMEA2621316	Nucleic acids preparations	Euk_DNA_RNA_ext	Sequencing library preparation	TS_RNA	ARD_CGTAOSW_r1	Sequencing and data quality control	ERR1719475	PRJEB6609	European Nucleotide Archive	PRJEB402	http://www.ebi.ac.uk/ena/data/view/PRJEB402	protists; metazoans	ftp.sra.ebi.ac.uk/vol1/fastq/ERR171/005/ERR1719475/ERR1719475_1.fastq.gz;ftp.sra.ebi.ac.uk/vol1/fastq/ERR171/005/ERR1719475/ERR1719475_2.fastq.gz;	ftp.sra.ebi.ac.uk/vol1/err/ERR171/005/ERR1719475
SAMEA2621316	Nucleic acids preparations	Euk_DNA_RNA_ext	Sequencing library preparation	TS_RNA	ARD_CGTAOSW_r1	Sequencing and data quality control	ERR1719446	PRJEB6609	European Nucleotide Archive	PRJEB402	http://www.ebi.ac.uk/ena/data/view/PRJEB402	protists; metazoans	ftp.sra.ebi.ac.uk/vol1/fastq/ERR171/006/ERR1719446/ERR1719446_1.fastq.gz;ftp.sra.ebi.ac.uk/vol1/fastq/ERR171/006/ERR1719446/ERR1719446_2.fastq.gz;	ftp.sra.ebi.ac.uk/vol1/err/ERR171/006/ERR1719446
SAMEA2732412	Nucleic acids preparations	Euk_DNA_RNA_ext	Sequencing library preparation	TS_RNA	ARD_CHAAOSW_r1	Sequencing and data quality control	ERR1740119	PRJEB6609	European Nucleotide Archive	PRJEB402	http://www.ebi.ac.uk/ena/data/view/PRJEB402	protists; metazoans	ftp.sra.ebi.ac.uk/vol1/fastq/ERR174/009/ERR1740119/ERR1740119_1.fastq.gz;ftp.sra.ebi.ac.uk/vol1/fastq/ERR174/009/ERR1740119/ERR1740119_2.fastq.gz;	ftp.sra.ebi.ac.uk/vol1/err/ERR174/009/ERR1740119
SAMEA2732412	Nucleic acids preparations	Euk_DNA_RNA_ext	Sequencing library preparation	TS_RNA	ARD_CHAAOSW_r1	Sequencing and data quality control	ERR1740128	PRJEB6609	European Nucleotide Archive	PRJEB402	http://www.ebi.ac.uk/ena/data/view/PRJEB402	protists; metazoans	ftp.sra.ebi.ac.uk/vol1/fastq/ERR174/008/ERR1740128/ERR1740128_1.fastq.gz;ftp.sra.ebi.ac.uk/vol1/fastq/ERR174/008/ERR1740128/ERR1740128_2.fastq.gz;	ftp.sra.ebi.ac.uk/vol1/err/ERR174/008/ERR1740128
SAMEA2620500	Nucleic acids preparations	Euk_DNA_RNA_ext	Sequencing library preparation	TS_RNA	ARD_CHKCOSW_r1	Sequencing and data quality control	ERR1719408	PRJEB6609	European Nucleotide Archive	PRJEB402	http://www.ebi.ac.uk/ena/data/view/PRJEB402	protists; metazoans	ftp.sra.ebi.ac.uk/vol1/fastq/ERR171/008/ERR1719408/ERR1719408_1.fastq.gz;ftp.sra.ebi.ac.uk/vol1/fastq/ERR171/008/ERR1719408/ERR1719408_2.fastq.gz;	ftp.sra.ebi.ac.uk/vol1/err/ERR171/008/ERR1719408
SAMEA2620500	Nucleic acids preparations	Euk_DNA_RNA_ext	Sequencing library preparation	TS_RNA	ARD_CHKCOSW_r1	Sequencing and data quality control	ERR1719306	PRJEB6609	European Nucleotide Archive	PRJEB402	http://www.ebi.ac.uk/ena/data/view/PRJEB402	protists; metazoans	ftp.sra.ebi.ac.uk/vol1/fastq/ERR171/006/ERR1719306/ERR1719306_1.fastq.gz;ftp.sra.ebi.ac.uk/vol1/fastq/ERR171/006/ERR1719306/ERR1719306_2.fastq.gz;	ftp.sra.ebi.ac.uk/vol1/err/ERR171/006/ERR1719306
SAMEA2620865	Nucleic acids preparations	Euk_DNA_RNA_ext	Sequencing library preparation	TS_RNA	ARD_CHVAOSW_r1	Sequencing and data quality control	ERR1719390	PRJEB6609	European Nucleotide Archive	PRJEB402	http://www.ebi.ac.uk/ena/data/view/PRJEB402	protists; metazoans	ftp.sra.ebi.ac.uk/vol1/fastq/ERR171/000/ERR1719390/ERR1719390_1.fastq.gz;ftp.sra.ebi.ac.uk/vol1/fastq/ERR171/000/ERR1719390/ERR1719390_2.fastq.gz;	ftp.sra.ebi.ac.uk/vol1/err/ERR171/000/ERR1719390
SAMEA2620865	Nucleic acids preparations	Euk_DNA_RNA_ext	Sequencing library preparation	TS_RNA	ARD_CHVAOSW_r1	Sequencing and data quality control	ERR1719261	PRJEB6609	European Nucleotide Archive	PRJEB402	http://www.ebi.ac.uk/ena/data/view/PRJEB402	protists; metazoans	ftp.sra.ebi.ac.uk/vol1/fastq/ERR171/001/ERR1719261/ERR1719261_1.fastq.gz;ftp.sra.ebi.ac.uk/vol1/fastq/ERR171/001/ERR1719261/ERR1719261_2.fastq.gz;	ftp.sra.ebi.ac.uk/vol1/err/ERR171/001/ERR1719261
SAMEA2591077	Nucleic acids preparations	Euk_DNA_RNA_ext	Sequencing library preparation	TS_RNA	ARD_CIKAOSW_r1	Sequencing and data quality control	ERR550537	PRJEB6609	European Nucleotide Archive	PRJEB402	http://www.ebi.ac.uk/ena/data/view/PRJEB402	protists; metazoans	ftp.sra.ebi.ac.uk/vol1/fastq/ERR550/ERR550537/ERR550537_1.fastq.gz;ftp.sra.ebi.ac.uk/vol1/fastq/ERR550/ERR550537/ERR550537_2.fastq.gz;	ftp.sra.ebi.ac.uk/vol1/err/ERR550/ERR550537
SAMEA2621523	Nucleic acids preparations	Euk_DNA_RNA_ext	Sequencing library preparation	TS_RNA	ARD_CIXAOSW_r1	Sequencing and data quality control	ERR1740133	PRJEB6609	European Nucleotide Archive	PRJEB402	http://www.ebi.ac.uk/ena/data/view/PRJEB402	protists; metazoans	ftp.sra.ebi.ac.uk/vol1/fastq/ERR174/003/ERR1740133/ERR1740133_1.fastq.gz;ftp.sra.ebi.ac.uk/vol1/fastq/ERR174/003/ERR1740133/ERR1740133_2.fastq.gz;	ftp.sra.ebi.ac.uk/vol1/err/ERR174/003/ERR1740133
SAMEA2621523	Nucleic acids preparations	Euk_DNA_RNA_ext	Sequencing library preparation	TS_RNA	ARD_CIXAOSW_r1	Sequencing and data quality control	ERR1740130	PRJEB6609	European Nucleotide Archive	PRJEB402	http://www.ebi.ac.uk/ena/data/view/PRJEB402	protists; metazoans	ftp.sra.ebi.ac.uk/vol1/fastq/ERR174/000/ERR1740130/ERR1740130_1.fastq.gz;ftp.sra.ebi.ac.uk/vol1/fastq/ERR174/000/ERR1740130/ERR1740130_2.fastq.gz;	ftp.sra.ebi.ac.uk/vol1/err/ERR174/000/ERR1740130
SAMEA2656980	Nucleic acids preparations	Euk_DNA_RNA_ext	Sequencing library preparation	TS_RNA	ARDAPDAOSW	Sequencing and data quality control	ERR1719412	PRJEB6609	European Nucleotide Archive	PRJEB402	http://www.ebi.ac.uk/ena/data/view/PRJEB402	protists; metazoans	ftp.sra.ebi.ac.uk/vol1/fastq/ERR171/002/ERR1719412/ERR1719412_1.fastq.gz;ftp.sra.ebi.ac.uk/vol1/fastq/ERR171/002/ERR1719412/ERR1719412_2.fastq.gz;	ftp.sra.ebi.ac.uk/vol1/err/ERR171/002/ERR1719412
SAMEA2619621	Nucleic acids preparations	Euk_DNA_RNA_ext	Sequencing library preparation	TS_RNA	ARDATICOSW	Sequencing and data quality control	ERR1719164	PRJEB6609	European Nucleotide Archive	PRJEB402	http://www.ebi.ac.uk/ena/data/view/PRJEB402	protists; metazoans	ftp.sra.ebi.ac.uk/vol1/fastq/ERR171/004/ERR1719164/ERR1719164_1.fastq.gz;ftp.sra.ebi.ac.uk/vol1/fastq/ERR171/004/ERR1719164/ERR1719164_2.fastq.gz;	ftp.sra.ebi.ac.uk/vol1/err/ERR171/004/ERR1719164
SAMEA2619745	Nucleic acids preparations	Euk_DNA_RNA_ext	Sequencing library preparation	TS_RNA	ARDAVIAOSW	Sequencing and data quality control	ERR1719224	PRJEB6609	European Nucleotide Archive	PRJEB402	http://www.ebi.ac.uk/ena/data/view/PRJEB402	protists; metazoans	ftp.sra.ebi.ac.uk/vol1/fastq/ERR171/004/ERR1719224/ERR1719224_1.fastq.gz;ftp.sra.ebi.ac.uk/vol1/fastq/ERR171/004/ERR1719224/ERR1719224_2.fastq.gz;	ftp.sra.ebi.ac.uk/vol1/err/ERR171/004/ERR1719224
SAMEA2731935	Nucleic acids preparations	Euk_DNA_RNA_ext	Sequencing library preparation	TS_RNA	ARDCERAOSW	Sequencing and data quality control	ERR1719263	PRJEB6609	European Nucleotide Archive	PRJEB402	http://www.ebi.ac.uk/ena/data/view/PRJEB402	protists; metazoans	ftp.sra.ebi.ac.uk/vol1/fastq/ERR171/003/ERR1719263/ERR1719263_1.fastq.gz;ftp.sra.ebi.ac.uk/vol1/fastq/ERR171/003/ERR1719263/ERR1719263_2.fastq.gz;	ftp.sra.ebi.ac.uk/vol1/err/ERR171/003/ERR1719263
SAMEA2621263	Nucleic acids preparations	Euk_DNA_RNA_ext	Sequencing library preparation	RiboZero_SMART_strand	AWI_AIAOSW_r2	Sequencing and data quality control	ERR1007415	PRJEB6609	European Nucleotide Archive	PRJEB402	http://www.ebi.ac.uk/ena/data/view/PRJEB402	protists; metazoans	ftp.sra.ebi.ac.uk/vol1/fastq/ERR100/005/ERR1007415/ERR1007415_1.fastq.gz;ftp.sra.ebi.ac.uk/vol1/fastq/ERR100/005/ERR1007415/ERR1007415_2.fastq.gz;	ftp.sra.ebi.ac.uk/vol1/err/ERR100/005/ERR1007415
SAMEA2621280	Nucleic acids preparations	Euk_DNA_RNA_ext	Sequencing library preparation	RiboZero_SMART_strand	AWI_AIGOSW_r1	Sequencing and data quality control	ERR1007417	PRJEB6609	European Nucleotide Archive	PRJEB402	http://www.ebi.ac.uk/ena/data/view/PRJEB402	protists; metazoans	ftp.sra.ebi.ac.uk/vol1/fastq/ERR100/007/ERR1007417/ERR1007417_1.fastq.gz;ftp.sra.ebi.ac.uk/vol1/fastq/ERR100/007/ERR1007417/ERR1007417_2.fastq.gz;	ftp.sra.ebi.ac.uk/vol1/err/ERR100/007/ERR1007417
SAMEA2621225	Nucleic acids preparations	Euk_DNA_RNA_ext	Sequencing library preparation	RiboZero_SMART_strand	AWI_AIPOSW_r1	Sequencing and data quality control	ERR1007418	PRJEB6609	European Nucleotide Archive	PRJEB402	http://www.ebi.ac.uk/ena/data/view/PRJEB402	protists; metazoans	ftp.sra.ebi.ac.uk/vol1/fastq/ERR100/008/ERR1007418/ERR1007418_1.fastq.gz;ftp.sra.ebi.ac.uk/vol1/fastq/ERR100/008/ERR1007418/ERR1007418_2.fastq.gz;	ftp.sra.ebi.ac.uk/vol1/err/ERR100/008/ERR1007418
SAMEA2621208	Nucleic acids preparations	Euk_DNA_RNA_ext	Sequencing library preparation	RiboZero_SMART_strand	AWI_AKEOSW_r2	Sequencing and data quality control	ERR1007416	PRJEB6609	European Nucleotide Archive	PRJEB402	http://www.ebi.ac.uk/ena/data/view/PRJEB402	protists; metazoans	ftp.sra.ebi.ac.uk/vol1/fastq/ERR100/006/ERR1007416/ERR1007416_1.fastq.gz;ftp.sra.ebi.ac.uk/vol1/fastq/ERR100/006/ERR1007416/ERR1007416_2.fastq.gz;	ftp.sra.ebi.ac.uk/vol1/err/ERR100/006/ERR1007416
SAMEA2620085	Nucleic acids preparations	Acinas_Prok_RNA_ext	Sequencing library preparation	RiboZero_SMART_strand	BEZ_AAFAOSW_r1	Sequencing and data quality control	ERR1328124	PRJEB6608	European Nucleotide Archive	PRJEB402	http://www.ebi.ac.uk/ena/data/view/PRJEB402	prokaryotes	ftp.sra.ebi.ac.uk/vol1/fastq/ERR132/004/ERR1328124/ERR1328124_1.fastq.gz;ftp.sra.ebi.ac.uk/vol1/fastq/ERR132/004/ERR1328124/ERR1328124_2.fastq.gz;	ftp.sra.ebi.ac.uk/vol1/err/ERR132/004/ERR1328124
SAMEA2620085	Nucleic acids preparations	Acinas_Prok_RNA_ext	Sequencing library preparation	RiboZero_SMART_strand	BEZ_AAFAOSW_r1	Sequencing and data quality control	ERR1328123	PRJEB6608	European Nucleotide Archive	PRJEB402	http://www.ebi.ac.uk/ena/data/view/PRJEB402	prokaryotes	ftp.sra.ebi.ac.uk/vol1/fastq/ERR132/003/ERR1328123/ERR1328123_1.fastq.gz;ftp.sra.ebi.ac.uk/vol1/fastq/ERR132/003/ERR1328123/ERR1328123_2.fastq.gz;	ftp.sra.ebi.ac.uk/vol1/err/ERR132/003/ERR1328123
SAMEA2621198	Nucleic acids preparations	Acinas_Prok_RNA_ext	Sequencing library preparation	RiboZero_SMART_strand	BEZ_AANAOSW_r1	Sequencing and data quality control	ERR1001626	PRJEB6608	European Nucleotide Archive	PRJEB402	http://www.ebi.ac.uk/ena/data/view/PRJEB402	prokaryotes	ftp.sra.ebi.ac.uk/vol1/fastq/ERR100/006/ERR1001626/ERR1001626_1.fastq.gz;ftp.sra.ebi.ac.uk/vol1/fastq/ERR100/006/ERR1001626/ERR1001626_2.fastq.gz;	ftp.sra.ebi.ac.uk/vol1/err/ERR100/006/ERR1001626
SAMEA2621254	Nucleic acids preparations	Acinas_Prok_RNA_ext	Sequencing library preparation	RiboZero_SMART_strand	BEZ_AAPAOSW_r1	Sequencing and data quality control	ERR1001627	PRJEB6608	European Nucleotide Archive	PRJEB402	http://www.ebi.ac.uk/ena/data/view/PRJEB402	prokaryotes	ftp.sra.ebi.ac.uk/vol1/fastq/ERR100/007/ERR1001627/ERR1001627_1.fastq.gz;ftp.sra.ebi.ac.uk/vol1/fastq/ERR100/007/ERR1001627/ERR1001627_2.fastq.gz;	ftp.sra.ebi.ac.uk/vol1/err/ERR100/007/ERR1001627
SAMEA2623850	Nucleic acids preparations	Acinas_Prok_RNA_ext	Sequencing library preparation	RiboZero_SMART_strand	BEZ_ACPAOSW_r1	Sequencing and data quality control	ERR1328125	PRJEB6608	European Nucleotide Archive	PRJEB402	http://www.ebi.ac.uk/ena/data/view/PRJEB402	prokaryotes	ftp.sra.ebi.ac.uk/vol1/fastq/ERR132/005/ERR1328125/ERR1328125_1.fastq.gz;ftp.sra.ebi.ac.uk/vol1/fastq/ERR132/005/ERR1328125/ERR1328125_2.fastq.gz;	ftp.sra.ebi.ac.uk/vol1/err/ERR132/005/ERR1328125
SAMEA2623850	Nucleic acids preparations	Acinas_Prok_RNA_ext	Sequencing library preparation	RiboZero_SMART_strand	BEZ_ACPAOSW_r1	Sequencing and data quality control	ERR1328122	PRJEB6608	European Nucleotide Archive	PRJEB402	http://www.ebi.ac.uk/ena/data/view/PRJEB402	prokaryotes	ftp.sra.ebi.ac.uk/vol1/fastq/ERR132/002/ERR1328122/ERR1328122_1.fastq.gz;ftp.sra.ebi.ac.uk/vol1/fastq/ERR132/002/ERR1328122/ERR1328122_2.fastq.gz;	ftp.sra.ebi.ac.uk/vol1/err/ERR132/002/ERR1328122
SAMEA2623851	Nucleic acids preparations	Acinas_Prok_RNA_ext	Sequencing library preparation	RiboZero_SMART_strand	BEZ_ADAAOSW_r4	Sequencing and data quality control	ERR1328127	PRJEB6608	European Nucleotide Archive	PRJEB402	http://www.ebi.ac.uk/ena/data/view/PRJEB402	prokaryotes	ftp.sra.ebi.ac.uk/vol1/fastq/ERR132/007/ERR1328127/ERR1328127_1.fastq.gz;ftp.sra.ebi.ac.uk/vol1/fastq/ERR132/007/ERR1328127/ERR1328127_2.fastq.gz;	ftp.sra.ebi.ac.uk/vol1/err/ERR132/007/ERR1328127
SAMEA2623851	Nucleic acids preparations	Acinas_Prok_RNA_ext	Sequencing library preparation	RiboZero_SMART_strand	BEZ_ADAAOSW_r4	Sequencing and data quality control	ERR1328126	PRJEB6608	European Nucleotide Archive	PRJEB402	http://www.ebi.ac.uk/ena/data/view/PRJEB402	prokaryotes	ftp.sra.ebi.ac.uk/vol1/fastq/ERR132/006/ERR1328126/ERR1328126_1.fastq.gz;ftp.sra.ebi.ac.uk/vol1/fastq/ERR132/006/ERR1328126/ERR1328126_2.fastq.gz;	ftp.sra.ebi.ac.uk/vol1/err/ERR132/006/ERR1328126
SAMEA3905024	Nucleic acids preparations	Genoscope_Prok_RNA_ext	Sequencing library preparation	RiboZero_SMART_strand	BEZ_ADGAOSW_r1	Sequencing and data quality control	ERR1336912	PRJEB6608	European Nucleotide Archive	PRJEB402	http://www.ebi.ac.uk/ena/data/view/PRJEB402	prokaryotes	ftp.sra.ebi.ac.uk/vol1/fastq/ERR133/002/ERR1336912/ERR1336912_1.fastq.gz;ftp.sra.ebi.ac.uk/vol1/fastq/ERR133/002/ERR1336912/ERR1336912_2.fastq.gz;	ftp.sra.ebi.ac.uk/vol1/err/ERR133/002/ERR1336912
SAMEA3905024	Nucleic acids preparations	Genoscope_Prok_RNA_ext	Sequencing library preparation	RiboZero_SMART_strand	BEZ_ADGAOSW_r1	Sequencing and data quality control	ERR1336911	PRJEB6608	European Nucleotide Archive	PRJEB402	http://www.ebi.ac.uk/ena/data/view/PRJEB402	prokaryotes	ftp.sra.ebi.ac.uk/vol1/fastq/ERR133/001/ERR1336911/ERR1336911_1.fastq.gz;ftp.sra.ebi.ac.uk/vol1/fastq/ERR133/001/ERR1336911/ERR1336911_2.fastq.gz;	ftp.sra.ebi.ac.uk/vol1/err/ERR133/001/ERR1336911
